# Supplementary material for: A Stabilizer Framework for the Contextual Subspace Variational Quantum Eigensolver and the Noncontextual Projection Ansatz
Source: J Chem Theory Comput. 2023 Jan 23;19(3):808–21. doi: 10.1021/acs.jctc.2c00910 (PMC9933439; doi:10.1021/acs.jctc.2c00910)
Supplement: Supplementary file 1 — ct2c00910_si_001.zip [file ct2c00910_si_001.zip]

Archive with 37 entries (31 files):
- anc/
- anc/data_access.html
- anc/data_access.ipynb
- anc/plotting.py
- anc/model_data/
- anc/model_data/model_data_Be_STO-3G_SINGLET.json
- anc/model_data/model_data_B_STO-3G_DOUBLET.json
- anc/model_data/model_data_LiH_STO-3G_SINGLET.json
- anc/model_data/model_data_HF_STO-3G_SINGLET.json
- anc/model_data/model_data_BeH+_STO-3G_SINGLET.json
- anc/model_data/model_data_BeH2_STO-3G_SINGLET.json
- anc/model_data/model_data_H2O_STO-3G_SINGLET.json
- anc/model_data/model_data_F2_STO-3G_SINGLET.json
- anc/model_data/model_data_HCl_STO-3G_SINGLET.json
- anc/.ipynb_checkpoints/
- anc/.ipynb_checkpoints/data_access-checkpoint.ipynb
- anc/simulation_data/
- anc/simulation_data/ADAPT-VQE/
- anc/simulation_data/ADAPT-VQE/ADAPT-VQE_results_Be_STO-3G_SINGLET.json
- anc/simulation_data/ADAPT-VQE/ADAPT-VQE_results_B_STO-3G_DOUBLET.json
- anc/simulation_data/ADAPT-VQE/ADAPT-VQE_results_LiH_STO-3G_SINGLET.json
- anc/simulation_data/ADAPT-VQE/ADAPT-VQE_results_HF_STO-3G_SINGLET.json
- anc/simulation_data/ADAPT-VQE/ADAPT-VQE_results_BeH+_STO-3G_SINGLET.json
- anc/simulation_data/ADAPT-VQE/ADAPT-VQE_results_BeH2_STO-3G_SINGLET.json
- anc/simulation_data/ADAPT-VQE/ADAPT-VQE_results_H2O_STO-3G_SINGLET.json
- anc/simulation_data/ADAPT-VQE/ADAPT-VQE_results_F2_STO-3G_SINGLET.json
- anc/simulation_data/ADAPT-VQE/ADAPT-VQE_results_HCl_STO-3G_SINGLET.json
- anc/simulation_data/SNS/
- anc/simulation_data/SNS/shot_noise_sampling_Be_STO-3G_SINGLET.json
- anc/simulation_data/SNS/shot_noise_sampling_B_STO-3G_DOUBLET.json
- anc/simulation_data/SNS/shot_noise_sampling_LiH_STO-3G_SINGLET.json
- anc/simulation_data/SNS/shot_noise_sampling_HF_STO-3G_SINGLET.json
- anc/simulation_data/SNS/shot_noise_sampling_BeH+_STO-3G_SINGLET.json
- anc/simulation_data/SNS/shot_noise_sampling_BeH2_STO-3G_SINGLET.json
- anc/simulation_data/SNS/shot_noise_sampling_H2O_STO-3G_SINGLET.json
- anc/simulation_data/SNS/shot_noise_sampling_F2_STO-3G_SINGLET.json
- anc/simulation_data/SNS/shot_noise_sampling_HCl_STO-3G_SINGLET.json
