# Supplementary material for: A Stabilizer Framework for the Contextual Subspace Variational Quantum Eigensolver and the Noncontextual Projection Ansatz
Source: J Chem Theory Comput. 2023 Jan 23;19(3):808–21. doi: 10.1021/acs.jctc.2c00910 (PMC9933439; doi:10.1021/acs.jctc.2c00910)
Supplement: Supplementary file 1 — ct2c00910_si_001.zip [file ct2c00910_si_001.zip › anc/plotting.py]

import numpy as np
from matplotlib import pyplot as plt
#plt.style.use('ggplot')
plt.rc('hatch', color='k', linewidth=5)


def plot_adapt_vqe_results(adapt_vqe_interim_data, cs_vqe_data):
    """
    """
    fig, axis = plt.subplots()
    axis_grad = axis.twinx()
    
    X_shift = 0
    n_cycles = len(adapt_vqe_interim_data)
    prev_best = None
    X_over = []
    Y_over = []
        
    for index in range(1, n_cycles+1):
        adapt_data = adapt_vqe_interim_data[str(index)]
        c = plt.cm.jet(index/n_cycles)
        converged_value = adapt_data['vqe_result']['fun']
        interim_results = adapt_data['interim_results']
        
        X,Y_grad = zip(*interim_results['gradients'])
        X,Y_stddev = zip(*interim_results['stddev'])
        Y_stddev = np.array(Y_stddev)
        X,Y = zip(*interim_results['energy'])
        X,Y = np.array(X)+X_shift, np.array(Y)

        Y_error = abs(Y - cs_vqe_data['truegs'])
        axis.plot(X, Y_error, color=c)
        
        for g_index, Y_param in enumerate(zip(*Y_grad)):
            c = plt.cm.jet((g_index+1)/n_cycles)
            axis_grad.plot(X[:-1], Y_param, ls=':', color=c)
        
        if prev_best is not None:
            plt.vlines(X_shift+1, Y_error[0], prev_best, color=c, ls=':')
        X_shift += len(X)-1
        prev_best = Y_error[-1]
        if index==1:
            X_over.append(X[0]);Y_over.append(Y_error[0])
        X_over.append(X[-1]);Y_over.append(Y_error[-1])
    
    axis.set_zorder(axis_grad.get_zorder()+1)
    axis.set_frame_on(False)
    
    final = list(adapt_vqe_interim_data.keys())[-1]
    converged_energy = adapt_vqe_interim_data[final]['vqe_result']['fun']

    axis.plot(X_over, Y_over, color='black', marker='o', label='ADAPT energy', ls='-.')
    axis.hlines(abs(cs_vqe_data['noncon'] - cs_vqe_data['truegs']), 1, X_shift+2, color='orange', ls='-.', label='Noncontextual ground state energy')
    axis.hlines(abs(converged_energy - cs_vqe_data['truegs']), 1, X_shift+2, color='blue', ls=':', label='Minimal expectation value $\\tilde{E}(\\theta_\\mathrm{min})$')
    axis.fill_between(np.arange(X_shift+2), 0, 0.0016, alpha=0.3, color='green', label='Chemical accuracy', hatch=r"//")

    axis.set_xlabel('nfev')
    axis.set_ylabel('Energy error [Ha]')
    axis_grad.set_ylabel('Parameter gradients $ \\partial E(\\theta) / \\partial \\theta_i $')
    axis.set_yscale('log')
    axis.set_ylim([1e-4, 1e0])
    axis.legend(loc='lower center', bbox_to_anchor=(0.5, -0.4), ncol=3)

    return fig

def plot_sns_results(sns_result, cs_vqe_data, converged_energy, log_scale=False):
    """
    """
    fig, axis = plt.subplots(figsize=(5,5))
     
    Y_energy_samples = np.array([item['raw_samples'] for item in sns_result.values()])
    Y_RMSE = np.sqrt(np.mean(np.square(Y_energy_samples - cs_vqe_data['truegs']), axis=1))
    X = np.array([item['n_shots'] for item in sns_result.values()])
    
    axis.hlines(abs(cs_vqe_data['noncon'] - cs_vqe_data['truegs']), 2, X[-1], color='orange', ls='-.', label='Noncontextual ground state energy')
    axis.hlines(abs(converged_energy - cs_vqe_data['truegs']), 2, X[-1], color='blue', ls=':', label='Minimal expectation value $\\tilde{E}(\\theta_\\mathrm{min})$')
    axis.fill_between(X, 0, 0.0016, color='green', alpha=0.3, label='Chemical accuracy', hatch=r"//")
    
    # plot standard deviation
    first_chemacc = np.where(Y_RMSE<0.0016)[0][0]
    m_raw, c_raw = np.polyfit(x=np.log10(X[:first_chemacc]), y=np.log10(Y_RMSE[:first_chemacc]), deg=1)
    def f_raw(S):
        return (S**m_raw) * (10**c_raw)
    
    axis.scatter(X, Y_RMSE, marker='+', color='black')
    X_fit = np.arange(2, (abs(converged_energy - cs_vqe_data['truegs'])/(10**c_raw))**(1/m_raw))
    axis.plot(X_fit, f_raw(X_fit), color='black')
    axis.text(0.5,0.8, 'RMSE decays\nas $\mathcal{O}(S^{'+str(m_raw)[:7]+'})$', transform = axis.transAxes)
    
    # axis information
    axis.set_xscale('log')
    axis.set_yscale('log')
    axis.set_ylabel('RMSE [Ha]')
    axis.set_xlabel('Number of shots S')
    
    return fig
