# Supplementary material for: A Stabilizer Framework for the Contextual Subspace Variational Quantum Eigensolver and the Noncontextual Projection Ansatz
Source: J Chem Theory Comput. 2023 Jan 23;19(3):808–21. doi: 10.1021/acs.jctc.2c00910 (PMC9933439; doi:10.1021/acs.jctc.2c00910)
Supplement: Supplementary file 1 — ct2c00910_si_001.zip [file ct2c00910_si_001.zip › anc/model_data/model_data_Be_STO-3G_SINGLET.json]

{"ham": {"IIIII": -8.672007378626361, "ZIIII": -0.2968649524871013, "IZIII": -0.2968649524871013, "ZZIII": 0.3892355930337426, "IIZII": -0.2968649524871013, "ZIZII": 0.3892355930337426, "IZZII": 0.3892355930337426, "ZZZII": 0.26346920025692516, "IIIZI": -0.04669169228823615, "ZIIZI": 0.18309620710706126, "IZIZI": 0.18309620710706126, "ZZIZI": 0.28071464858438355, "IIZZI": 0.18309620710706126, "ZIZZI": 0.28071464858438355, "IZZZI": 0.28071464858438355, "ZZZZI": 2.243229244264402, "IIIIZ": -0.04669169228823542, "ZIIIZ": 0.18309620710706126, "IZIIZ": 0.18309620710706126, "ZZIIZ": 0.28071464858438355, "IIZIZ": 0.18309620710706126, "ZIZIZ": 0.28071464858438355, "IZZIZ": 0.28071464858438355, "ZZZIZ": 2.243229244264402, "IIIZZ": 0.669867864503426, "ZZZZZ": 0.2856181541250911, "XIIII": 0.0038997696437550566, "XZZZI": -0.0038997696437550566, "XZZIZ": -0.0038997696437550566, "XIIZZ": 0.0038997696437550566, "IXIII": 0.0038997696437550566, "ZXZZI": -0.0038997696437550566, "ZXZIZ": -0.0038997696437550566, "IXIZZ": 0.0038997696437550566, "XXIII": 0.012124689610585571, "YYIII": 0.012124689610585571, "IIXII": 0.0038997696437550566, "ZZXZI": -0.0038997696437550566, "ZZXIZ": -0.0038997696437550566, "IIXZZ": 0.0038997696437550566, "XIXII": 0.012124689610585571, "YIYII": 0.012124689610585571, "IXXII": 0.012124689610585571, "IYYII": 0.012124689610585571, "IIIXI": 0.03806162406796882, "ZIIXI": 0.0096106136829005, "IZIXI": 0.0096106136829005, "ZZIXI": -0.0096106136829005, "IIZXI": 0.0096106136829005, "ZIZXI": -0.0096106136829005, "IZZXI": -0.0096106136829005, "ZZZXI": -0.03806162406796882, "IIIXZ": -0.05977158959004002, "ZZZXZ": 0.05977158959004002, "XZZXI": -0.005140642807413051, "YZZYI": -0.005140642807413051, "XIIXZ": 0.005140642807413051, "YIIYZ": 0.005140642807413051, "ZXZXI": -0.005140642807413051, "ZYZYI": -0.005140642807413051, "IXIXZ": 0.005140642807413051, "IYIYZ": 0.005140642807413051, "ZZXXI": -0.005140642807413051, "ZZYYI": -0.005140642807413051, "IIXXZ": 0.005140642807413051, "IIYYZ": 0.005140642807413051, "IIIIX": 0.038061624067968855, "ZIIIX": 0.0096106136829005, "IZIIX": 0.0096106136829005, "ZZIIX": -0.0096106136829005, "IIZIX": 0.0096106136829005, "ZIZIX": -0.0096106136829005, "IZZIX": -0.0096106136829005, "ZZZIX": -0.038061624067968855, "IIIZX": -0.05977158959004002, "ZZZZX": 0.05977158959004002, "XZZIX": -0.005140642807413051, "XIIZX": 0.005140642807413051, "YZZIY": -0.005140642807413051, "YIIZY": 0.005140642807413051, "ZXZIX": -0.005140642807413051, "IXIZX": 0.005140642807413051, "ZYZIY": -0.005140642807413051, "IYIZY": 0.005140642807413051, "ZZXIX": -0.005140642807413051, "IIXZX": 0.005140642807413051, "ZZYIY": -0.005140642807413051, "IIYZY": 0.005140642807413051, "IIIXX": 0.022148953868166, "ZZZXX": -0.022148953868166, "XIIXX": 0.021702244865380426, "YIIYX": 0.021702244865380426, "YIIXY": 0.021702244865380426, "XIIYY": -0.021702244865380426, "IXIXX": 0.021702244865380426, "IYIYX": 0.021702244865380426, "IYIXY": 0.021702244865380426, "IXIYY": -0.021702244865380426, "IIXXX": 0.021702244865380426, "IIYYX": 0.021702244865380426, "IIYXY": 0.021702244865380426, "IIXYY": -0.021702244865380426}, "ansatze": {"uccs": {}, "uccsd": {"YIIII": -0.2499999999999998, "YZZZI": 0.2499999999999998, "YZZIZ": 0.2499999999999998, "YIIZZ": -0.2499999999999998, "IYIII": -0.2499999999999998, "ZYZZI": 0.2499999999999998, "ZYZIZ": 0.2499999999999998, "IYIZZ": -0.2499999999999998, "IIYII": -0.2499999999999998, "ZZYZI": 0.2499999999999998, "ZZYIZ": 0.2499999999999998, "IIYZZ": -0.2499999999999998, "YZZXI": 0.2499999999999998, "XZZYI": -0.2499999999999998, "YIIXZ": -0.2499999999999998, "XIIYZ": 0.2499999999999998, "ZYZXI": 0.2499999999999998, "ZXZYI": -0.2499999999999998, "IYIXZ": -0.2499999999999998, "IXIYZ": 0.2499999999999998, "ZZYXI": 0.2499999999999998, "ZZXYI": -0.2499999999999998, "IIYXZ": -0.2499999999999998, "IIXYZ": 0.2499999999999998, "YZZIX": 0.2499999999999998, "YIIZX": -0.2499999999999998, "XZZIY": -0.2499999999999998, "XIIZY": 0.2499999999999998, "ZYZIX": 0.2499999999999998, "IYIZX": -0.2499999999999998, "ZXZIY": -0.2499999999999998, "IXIZY": 0.2499999999999998, "ZZYIX": 0.2499999999999998, "IIYZX": -0.2499999999999998, "ZZXIY": -0.2499999999999998, "IIXZY": 0.2499999999999998, "YIIXX": -0.2499999999999998, "XIIYX": 0.2499999999999998, "XIIXY": 0.2499999999999998, "YIIYY": 0.2499999999999998, "IYIXX": -0.2499999999999998, "IXIYX": 0.2499999999999998, "IXIXY": 0.2499999999999998, "IYIYY": 0.2499999999999998, "IIYXX": -0.2499999999999998, "IIXYX": 0.2499999999999998, "IIXXY": 0.2499999999999998, "IIYYY": 0.2499999999999998}, "uccsdt": {"YIIII": -0.2499999999999998, "YZZZI": 0.2499999999999998, "YZZIZ": 0.2499999999999998, "YIIZZ": -0.2499999999999998, "IYIII": -0.2499999999999998, "ZYZZI": 0.2499999999999998, "ZYZIZ": 0.2499999999999998, "IYIZZ": -0.2499999999999998, "IIYII": -0.2499999999999998, "ZZYZI": 0.2499999999999998, "ZZYIZ": 0.2499999999999998, "IIYZZ": -0.2499999999999998, "YZZXI": 0.2499999999999998, "XZZYI": -0.2499999999999998, "YIIXZ": -0.2499999999999998, "XIIYZ": 0.2499999999999998, "ZYZXI": 0.2499999999999998, "ZXZYI": -0.2499999999999998, "IYIXZ": -0.2499999999999998, "IXIYZ": 0.2499999999999998, "ZZYXI": 0.2499999999999998, "ZZXYI": -0.2499999999999998, "IIYXZ": -0.2499999999999998, "IIXYZ": 0.2499999999999998, "YZZIX": 0.2499999999999998, "YIIZX": -0.2499999999999998, "XZZIY": -0.2499999999999998, "XIIZY": 0.2499999999999998, "ZYZIX": 0.2499999999999998, "IYIZX": -0.2499999999999998, "ZXZIY": -0.2499999999999998, "IXIZY": 0.2499999999999998, "ZZYIX": 0.2499999999999998, "IIYZX": -0.2499999999999998, "ZZXIY": -0.2499999999999998, "IIXZY": 0.2499999999999998, "YIIXX": -0.2499999999999998, "XIIYX": 0.2499999999999998, "XIIXY": 0.2499999999999998, "YIIYY": 0.2499999999999998, "IYIXX": -0.2499999999999998, "IXIYX": 0.2499999999999998, "IXIXY": 0.2499999999999998, "IYIYY": 0.2499999999999998, "IIYXX": -0.2499999999999998, "IIXYX": 0.2499999999999998, "IIXXY": 0.2499999999999998, "IIYYY": 0.2499999999999998}, "excite2": {"YIIXX": 0.008687511389746124, "XIIYX": -0.008687511389746124, "XIIXY": -0.008687511389746124, "YIIYY": -0.008687511389746124, "IYIXX": 0.0086875113897463, "IXIYX": -0.0086875113897463, "IXIXY": -0.0086875113897463, "IYIYY": -0.0086875113897463, "IIYXX": 0.008687511389745741, "IIXYX": -0.008687511389745741, "IIXXY": -0.008687511389745741, "IIYYY": -0.008687511389745741}, "excite3": {"YIIXX": 0.008687511389746124, "XIIYX": -0.008687511389746124, "XIIXY": -0.008687511389746124, "YIIYY": -0.008687511389746124, "IYIXX": 0.0086875113897463, "IXIYX": -0.0086875113897463, "IXIXY": -0.0086875113897463, "IYIYY": -0.0086875113897463, "IIYXX": 0.008687511389745741, "IIXYX": -0.008687511389745741, "IIXXY": -0.008687511389745741, "IIYYY": -0.008687511389745741}, "excite4": {"YIIXX": 0.008687511389746124, "XIIYX": -0.008687511389746124, "XIIXY": -0.008687511389746124, "YIIYY": -0.008687511389746124, "IYIXX": 0.0086875113897463, "IXIYX": -0.0086875113897463, "IXIXY": -0.0086875113897463, "IYIYY": -0.0086875113897463, "IIYXX": 0.008687511389745741, "IIXYX": -0.008687511389745741, "IIXXY": -0.008687511389745741, "IIYYY": -0.008687511389745741}, "excite5": {"YZZXI": -2.82672722248117e-06, "XZZYI": 2.82672722248117e-06, "YIIXZ": 2.82672722248117e-06, "XIIYZ": -2.82672722248117e-06, "ZYZXI": -2.8267272224811785e-06, "ZXZYI": 2.8267272224811785e-06, "IYIXZ": 2.8267272224811785e-06, "IXIYZ": -2.8267272224811785e-06, "ZZYXI": -2.826727222481209e-06, "ZZXYI": 2.826727222481209e-06, "IIYXZ": 2.826727222481209e-06, "IIXYZ": -2.826727222481209e-06, "YZZIX": -2.8267272224812077e-06, "YIIZX": 2.8267272224812077e-06, "XZZIY": 2.8267272224812077e-06, "XIIZY": -2.8267272224812077e-06, "ZYZIX": -2.82672722248111e-06, "IYIZX": 2.82672722248111e-06, "ZXZIY": 2.82672722248111e-06, "IXIZY": -2.82672722248111e-06, "ZZYIX": -2.8267272224811853e-06, "IIYZX": 2.8267272224811853e-06, "ZZXIY": 2.8267272224811853e-06, "IIXZY": -2.8267272224811853e-06, "YIIXX": 0.008687511389746124, "XIIYX": -0.008687511389746124, "XIIXY": -0.008687511389746124, "YIIYY": -0.008687511389746124, "IYIXX": 0.0086875113897463, "IXIYX": -0.0086875113897463, "IXIXY": -0.0086875113897463, "IYIYY": -0.0086875113897463, "IIYXX": 0.008687511389745741, "IIXYX": -0.008687511389745741, "IIXXY": -0.008687511389745741, "IIYYY": -0.008687511389745741}, "excite6": {"YZZXI": -2.82672722248117e-06, "XZZYI": 2.82672722248117e-06, "YIIXZ": 2.82672722248117e-06, "XIIYZ": -2.82672722248117e-06, "ZYZXI": -2.8267272224811785e-06, "ZXZYI": 2.8267272224811785e-06, "IYIXZ": 2.8267272224811785e-06, "IXIYZ": -2.8267272224811785e-06, "ZZYXI": -2.826727222481209e-06, "ZZXYI": 2.826727222481209e-06, "IIYXZ": 2.826727222481209e-06, "IIXYZ": -2.826727222481209e-06, "YZZIX": -2.8267272224812077e-06, "YIIZX": 2.8267272224812077e-06, "XZZIY": 2.8267272224812077e-06, "XIIZY": -2.8267272224812077e-06, "ZYZIX": -2.82672722248111e-06, "IYIZX": 2.82672722248111e-06, "ZXZIY": 2.82672722248111e-06, "IXIZY": -2.82672722248111e-06, "ZZYIX": -2.8267272224811853e-06, "IIYZX": 2.8267272224811853e-06, "ZZXIY": 2.8267272224811853e-06, "IIXZY": -2.8267272224811853e-06, "YIIXX": 0.008687511389746124, "XIIYX": -0.008687511389746124, "XIIXY": -0.008687511389746124, "YIIYY": -0.008687511389746124, "IYIXX": 0.0086875113897463, "IXIYX": -0.0086875113897463, "IXIXY": -0.0086875113897463, "IYIYY": -0.0086875113897463, "IIYXX": 0.008687511389745741, "IIXYX": -0.008687511389745741, "IIXXY": -0.008687511389745741, "IIYYY": -0.008687511389745741}, "excite7": {"YIIII": 1.6215224573424842e-07, "YZZZI": -1.6215224573424842e-07, "YZZIZ": -1.6215224573424842e-07, "YIIZZ": 1.6215224573424842e-07, "IYIII": 1.6215224573424384e-07, "ZYZZI": -1.6215224573424384e-07, "ZYZIZ": -1.6215224573424384e-07, "IYIZZ": 1.6215224573424384e-07, "IIYII": 1.6215224573425622e-07, "ZZYZI": -1.6215224573425622e-07, "ZZYIZ": -1.6215224573425622e-07, "IIYZZ": 1.6215224573425622e-07, "YZZXI": -2.82672722248117e-06, "XZZYI": 2.82672722248117e-06, "YIIXZ": 2.82672722248117e-06, "XIIYZ": -2.82672722248117e-06, "ZYZXI": -2.8267272224811785e-06, "ZXZYI": 2.8267272224811785e-06, "IYIXZ": 2.8267272224811785e-06, "IXIYZ": -2.8267272224811785e-06, "ZZYXI": -2.826727222481209e-06, "ZZXYI": 2.826727222481209e-06, "IIYXZ": 2.826727222481209e-06, "IIXYZ": -2.826727222481209e-06, "YZZIX": -2.8267272224812077e-06, "YIIZX": 2.8267272224812077e-06, "XZZIY": 2.8267272224812077e-06, "XIIZY": -2.8267272224812077e-06, "ZYZIX": -2.82672722248111e-06, "IYIZX": 2.82672722248111e-06, "ZXZIY": 2.82672722248111e-06, "IXIZY": -2.82672722248111e-06, "ZZYIX": -2.8267272224811853e-06, "IIYZX": 2.8267272224811853e-06, "ZZXIY": 2.8267272224811853e-06, "IIXZY": -2.8267272224811853e-06, "YIIXX": 0.008687511389746124, "XIIYX": -0.008687511389746124, "XIIXY": -0.008687511389746124, "YIIYY": -0.008687511389746124, "IYIXX": 0.0086875113897463, "IXIYX": -0.0086875113897463, "IXIXY": -0.0086875113897463, "IYIYY": -0.0086875113897463, "IIYXX": 0.008687511389745741, "IIXYX": -0.008687511389745741, "IIXXY": -0.008687511389745741, "IIYYY": -0.008687511389745741}}, "num_qubits": 5, "hf_config": "00011", "nc_config": "00001", "terms_noncon": ["IIIII", "ZZZZI", "ZZZIZ", "IIIZZ", "ZZIII", "ZIZII", "IZZII", "ZIIII", "IZIII", "IIZII", "ZZZZZ", "ZZIZI", "ZIZZI", "IZZZI", "ZZIIZ", "ZIZIZ", "IZZIZ", "ZZZII", "ZIIZI", "IZIZI", "IIZZI", "ZIIIZ", "IZIIZ", "IIZIZ", "IIIXZ", "ZZZXZ", "IIIZI", "IIIIZ", "IIIXI", "ZZZXI", "ZIIXI", "IZIXI", "ZZIXI", "IIZXI", "ZIZXI", "IZZXI"], "num_tapered": 5, "true_gs_nrg": -14.403655108067747, "ham_rotations": [[1.5707963095653172, "ZZZYZ"], ["pi/2", "YIIII"], ["pi/2", "YZZIZ"], ["pi/2", "IYIII"], ["pi/2", "IYIIZ"], ["pi/2", "IIYII"], ["pi/2", "IIYIZ"], ["pi/2", "IIIYZ"]], "noncon": -14.351880476202004, "truegs": -14.403655108067671, "G": {"ZIIII": 1.0, "IZIII": 1.0, "IIZII": 1.0, "IIIIZ": -1.0}, "A": {"IIIZI": 1.0}, "X_index": 3, "X_qubit": 1, "cs_vqe_energy": [-14.351880476202002, -14.351880476201998, -14.372790903829783, -14.403328601989529, -14.403479129166, -14.403655108067683], "cs_vqe_errors": [0.05177463186566911, 0.05177463186567266, 0.03086420423788816, 0.0003265060781423301, 0.00017597890167131425, -1.2434497875801753e-14], "chem_acc_num_q": 3, "order": [1, 4, 2, 3, 0], "ham_reduced": [{"": -14.351880476202002}, {"I": -12.681378334529501, "Z": -1.6705021416724963, "X": 0.0}, {"II": -12.46555482437176, "ZZ": 1.7165884989805629, "IZ": 0.2158235101577402, "ZI": 0.046086357308066636, "XZ": 0.0, "YY": 0.08680897928437947}, {"III": -12.488598003025793, "ZZZ": 0.8582942494902815, "ZIZ": 0.8582942494902815, "IZI": 0.023043178654033287, "IZZ": 0.8582942494902815, "ZII": 0.023043178654033287, "ZZI": 0.023043178654033287, "IIZ": -0.6424707393325414, "XIZ": -0.012124689610585571, "XZZ": 0.012124689610585571, "IXZ": -0.012124689610585571, "ZXZ": 0.012124689610585571, "XXI": 0.012124689610585571, "YYI": 0.012124689610585571, "YYX": 0.043404489642189736, "XXX": -0.043404489642189736, "ZYY": 0.043404489642189736, "IYY": 0.043404489642189736, "YZY": 0.043404489642189736, "YIY": 0.043404489642189736}, {"IIII": -10.915236622890763, "ZZIZ": 0.5775796010714849, "ZIIZ": 0.5775796010714849, "IZII": 0.20613938592668135, "IZIZ": 0.5775796010714849, "ZIII": 0.20613938592668135, "ZZII": 0.20613938592668135, "IIIZ": -0.3101608925451606, "IIXZ": -0.021709959796512315, "IIZZ": -0.3323098467873808, "ZZXI": -0.009610610528229865, "ZZZI": -0.18309620727264805, "ZIXI": -0.009610610528229865, "ZIZI": -0.18309620727264805, "IZXZ": -0.00961061851949582, "IZZZ": 0.2807146484187967, "IZXI": -0.009610610528229865, "IZZI": -0.18309620727264805, "ZIXZ": -0.00961061851949582, "ZIZZ": 0.2807146484187967, "ZZXZ": -0.00961061851949582, "ZZZZ": 0.2807146484187967, "IIXI": -0.021709938413716413, "IIZI": -1.5733613801350292, "XIIZ": -0.012124689610585571, "XZIZ": 0.012124689610585571, "IXIZ": -0.012124689610585571, "ZXIZ": 0.012124689610585571, "XXII": 0.012124689610585571, "YYII": 0.012124689610585571, "XXYY": 0.005140642807413051, "YYZX": 0.02170224477680931, "YYXX": -0.005140643181333601, "YYYY": -0.005140642807413051, "XXZX": -0.02170224477680931, "XXXX": 0.005140643181333601, "IYYX": 0.005140642807413051, "ZYZY": 0.02170224477680931, "ZYXY": -0.005140643181333601, "ZYYX": 0.005140642807413051, "IYZY": 0.02170224477680931, "IYXY": -0.005140643181333601, "YIYX": 0.005140642807413051, "YZZY": 0.02170224477680931, "YZXY": -0.005140643181333601, "YZYX": 0.005140642807413051, "YIZY": 0.02170224477680931, "YIXY": -0.005140643181333601, "XXIX": -0.021702244865380426, "YYIX": 0.021702244865380426, "IYIY": 0.021702244865380426, "ZYIY": 0.021702244865380426, "YIIY": 0.021702244865380426, "YZIY": 0.021702244865380426}, {"IIIII": -8.672007378626361, "ZZZIZ": 0.2968649524871013, "IZIIZ": 0.2968649524871013, "ZIZII": 0.3892355930337426, "IIZIZ": 0.2968649524871013, "ZZIII": 0.3892355930337426, "IZZII": 0.3892355930337426, "ZIIIZ": -0.26346920025692516, "IIIXZ": -0.05977158878556179, "ZIIZZ": -0.04669169331807549, "ZZZXI": 3.154670634538097e-09, "IZZZI": -0.18309620710706123, "IZIXI": 3.154670634538097e-09, "ZZIZI": -0.18309620710706123, "ZIZXZ": -4.836595320928872e-09, "IIZZZ": 0.2807146485843835, "IIZXI": 3.154670634538097e-09, "ZIZZI": -0.18309620710706123, "ZZIXZ": -4.836595320928872e-09, "IZIZZ": 0.2807146485843835, "IZZXZ": -4.836595320928872e-09, "ZZZZZ": 0.2807146485843835, "ZIIXI": -0.05977155094014368, "IIIZI": -2.243229245294241, "IIIIZ": -0.04669169228823542, "ZZZII": -0.18309620710706126, "IZIII": -0.18309620710706126, "ZIZIZ": 0.28071464858438355, "IIZII": -0.18309620710706126, "ZZIIZ": 0.28071464858438355, "IZZIZ": 0.28071464858438355, "ZIIII": -2.243229244264402, "IIIXI": 0.038061612526427265, "ZIIZI": 0.6698678651592116, "ZIIXZ": 0.038061628989049474, "IIIZZ": -0.2856181534693053, "XZZIZ": -6.719139064100644e-11, "YZZYZ": -0.003899769643755056, "XIIXI": -0.0038997696437550566, "XIIII": 6.719139064100644e-11, "YIIYI": 0.003899769643755056, "XZZXZ": 0.0038997696437550566, "YYZII": 6.719139064100644e-11, "XYZYI": -0.003899769643755056, "XXZXZ": -0.0038997696437550566, "XXZIZ": 6.719139064100644e-11, "YXZYZ": 0.003899769643755056, "YYZXI": -0.0038997696437550566, "ZXIIZ": -0.012124689610585571, "IXZIZ": 0.012124689610585571, "YZYII": 6.719139064100644e-11, "XZYYI": -0.003899769643755056, "XZXXZ": -0.0038997696437550566, "XZXIZ": 6.719139064100644e-11, "YZXYZ": 0.003899769643755056, "YZYXI": -0.0038997696437550566, "ZIXIZ": -0.012124689610585571, "IZXIZ": 0.012124689610585571, "IXXII": 0.012124689610585571, "IYYII": 0.012124689610585571, "ZZZZI": -1.655868313405766e-10, "IZZXI": -0.009610613682900499, "IZIZI": -1.655868313405766e-10, "ZZIXI": -0.009610613682900499, "ZIZZZ": -1.655868313405766e-10, "IIZXZ": -0.009610613682900499, "IIZZI": -1.655868313405766e-10, "ZIZXI": -0.009610613682900499, "ZZIZZ": -1.655868313405766e-10, "IZIXZ": -0.009610613682900499, "IZZZZ": -1.655868313405766e-10, "ZZZXZ": -0.009610613682900499, "XIIZI": 0.005140642807413051, "YZZYI": -8.857111331483179e-11, "XZZII": 0.0051406428074130504, "XZZZZ": -0.005140642807413051, "YIIYZ": 8.857111331483179e-11, "XIIIZ": -0.0051406428074130504, "XXZZZ": 0.005140642807413051, "XYZYZ": -8.857111331483179e-11, "YYZIZ": -0.0051406428074130504, "YYZZI": 0.005140642807413051, "YXZYI": 8.857111331483179e-11, "XXZII": -0.0051406428074130504, "XZXZZ": 0.005140642807413051, "XZYYZ": -8.857111331483179e-11, "YZYIZ": -0.0051406428074130504, "YZYZI": 0.005140642807413051, "YZXYI": 8.857111331483179e-11, "XZXII": -0.0051406428074130504, "YXXYX": -6.557857732128801e-10, "XXXIX": 0.03806162406796885, "XYYYY": -1.655868313405766e-10, "YYYIY": -0.009610613682900499, "YYXYY": -1.655868313405766e-10, "XYXIY": 0.009610613682900499, "XXYYX": 1.655868313405766e-10, "YXYIX": 0.009610613682900499, "YXYYY": -1.655868313405766e-10, "XXYIY": 0.009610613682900499, "XYXYX": 1.655868313405766e-10, "YYXIX": 0.009610613682900499, "YYYYX": -1.655868313405766e-10, "XYYIX": 0.009610613682900499, "XXXYY": -6.557857732128801e-10, "YXXIY": -0.03806162406796885, "YXXZY": 0.05977158959004002, "XXXZX": -0.05977158959004002, "ZXXYY": 0.005140642807413051, "ZYYZX": -8.857111331483179e-11, "IYYXX": -0.0051406428074130504, "IYYYY": -0.005140642807413051, "IXXZX": 8.857111331483179e-11, "ZXXXX": 0.0051406428074130504, "ZIYYX": 0.005140642807413051, "IZYZY": -8.857111331483179e-11, "ZZYXY": -0.0051406428074130504, "ZZYYX": 0.005140642807413051, "IIYZY": -8.857111331483179e-11, "ZIYXY": -0.0051406428074130504, "ZYIYX": 0.005140642807413051, "IYZZY": -8.857111331483179e-11, "ZYZXY": -0.0051406428074130504, "ZYZYX": 0.005140642807413051, "IYIZY": -8.857111331483179e-11, "ZYIXY": -0.0051406428074130504, "YXXXY": -0.022148953868166, "XXXXX": 0.022148953868166, "ZYYXX": -3.739205506334624e-10, "IYYZX": 0.021702244865380423, "IXXIX": -0.021702244865380426, "IXXXX": 3.739205506334624e-10, "ZXXZX": -0.021702244865380423, "ZYYIX": 0.021702244865380426, "IZYXY": -3.739205506334624e-10, "ZZYZY": 0.021702244865380423, "IIYIY": 0.021702244865380426, "IIYXY": -3.739205506334624e-10, "ZIYZY": 0.021702244865380423, "IZYIY": 0.021702244865380426, "IYZXY": -3.739205506334624e-10, "ZYZZY": 0.021702244865380423, "IYIIY": 0.021702244865380426, "IYIXY": -3.739205506334624e-10, "ZYIZY": 0.021702244865380423, "IYZIY": 0.021702244865380426}], "expressible": {"uccsd": "full", "uccsdt": "full", "excite2": "full", "excite3": "full", "excite4": "full", "excite5": "full", "excite6": "full", "excite7": "full"}, "symmetrygen": ["ZZZIIIIIZZ", "IIZIIIIZII", "IZIIIIZIII", "ZIIIIZIIII", "ZZZZZIIIII"], "taperqubits": [0, 2, 3, 4, 5], "tapersector": [1, 1, 1, 1, 1], "stabilizers": ["IIIIIIIIIX", "IIIIIIIXII", "IIIIIIXIII", "IIIIIXIIII", "IIIIXIIIII"], "hf_energy": -14.351880476202012}
