# Supplementary material for: A Stabilizer Framework for the Contextual Subspace Variational Quantum Eigensolver and the Noncontextual Projection Ansatz
Source: J Chem Theory Comput. 2023 Jan 23;19(3):808–21. doi: 10.1021/acs.jctc.2c00910 (PMC9933439; doi:10.1021/acs.jctc.2c00910)
Supplement: Supplementary file 1 — ct2c00910_si_001.zip [file ct2c00910_si_001.zip › anc/model_data/model_data_B_STO-3G_DOUBLET.json]

{"ham": {"IIIII": -15.660830489309129, "ZIIII": 0.10025489288749155, "IZIII": 0.10025489288749155, "ZZIII": 0.5076986658398808, "IIZII": 9.228728892196614e-16, "ZIZII": -1.3877787807814457e-17, "IZZII": -1.3877787807814457e-17, "ZZZII": -0.342314336122814, "IIIZI": 0.19756869534056284, "ZIIZI": 0.23866361525383006, "IZIZI": 0.23866361525383006, "ZZIZI": 0.005404223427880078, "IIZZI": -0.028142084148073246, "ZIZZI": -0.36559656680172525, "IZZZI": -0.36559656680172525, "ZZZZI": -3.9767683500947735, "IIIIZ": 0.1975686953405623, "ZIIIZ": 0.23866361525383006, "IZIIZ": 0.23866361525383006, "ZZIIZ": -0.005404223427880078, "IIZIZ": 0.028142084148073246, "ZIZIZ": -0.36559656680172525, "IZZIZ": -0.36559656680172525, "ZZZIZ": -3.976768350094772, "IIIZZ": 0.8546601696228361, "ZZZZZ": -0.37237375218786384, "XIIII": -0.005404223427879959, "XZZZI": -0.005404223427879959, "XZZIZ": -0.005404223427879959, "XIIZZ": -0.005404223427879959, "IXIII": -0.005404223427879959, "ZXZZI": -0.005404223427879959, "ZXZIZ": -0.005404223427879959, "IXIZZ": -0.005404223427879959, "XXIII": 0.015814815627810144, "YYIII": 0.015814815627810144, "IIXII": 0.005404223427879959, "ZZXZI": 0.005404223427879959, "ZZXIZ": -0.005404223427879959, "IIXZZ": -0.005404223427879959, "IIIXI": -0.06166638821799462, "ZIIXI": -0.013103254956122724, "IZIXI": -0.013103254956122724, "ZZIXI": -0.006955819830254231, "IIZXI": -0.006955819830254231, "ZIZXI": -0.013103254956122724, "IZZXI": -0.013103254956122724, "ZZZXI": -0.06166638821799462, "IIIXZ": 0.07801182921683979, "ZZZXZ": 0.07801182921683979, "XZZXI": 0.006955819830254231, "YZZYI": 0.006955819830254231, "XIIXZ": 0.006955819830254231, "YIIYZ": 0.006955819830254231, "ZXZXI": 0.006955819830254231, "ZYZYI": 0.006955819830254231, "IXIXZ": 0.006955819830254231, "IYIYZ": 0.006955819830254231, "ZZXXI": -0.006955819830254231, "ZZYYI": -0.006955819830254231, "IIXXZ": 0.006955819830254231, "IIYYZ": 0.006955819830254231, "IIIIX": -0.06166638821799467, "ZIIIX": -0.013103254956122724, "IZIIX": -0.013103254956122724, "ZZIIX": 0.006955819830254231, "IIZIX": 0.006955819830254231, "ZIZIX": -0.013103254956122724, "IZZIX": -0.013103254956122724, "ZZZIX": -0.06166638821799467, "IIIZX": 0.07801182921683979, "ZZZZX": 0.07801182921683979, "XZZIX": 0.006955819830254231, "XIIZX": 0.006955819830254231, "YZZIY": 0.006955819830254231, "YIIZY": 0.006955819830254231, "ZXZIX": 0.006955819830254231, "IXIZX": 0.006955819830254231, "ZYZIY": 0.006955819830254231, "IYIZY": 0.006955819830254231, "ZZXIX": 0.006955819830254231, "IIXZX": 0.006955819830254231, "ZZYIY": -0.006955819830254231, "IIYZY": -0.006955819830254231, "IIIXX": 0.03005941606505001, "ZZZXX": 0.03005941606505001, "XIIXX": -0.028142084148073232, "YIIYX": -0.028142084148073232, "YIIXY": -0.028142084148073232, "XIIYY": 0.028142084148073232, "IXIXX": -0.028142084148073232, "IYIYX": -0.028142084148073232, "IYIXY": -0.028142084148073232, "IXIYY": 0.028142084148073232, "IIXXX": -0.028142084148073232, "IIYYX": -0.028142084148073232, "IIYXY": 0.028142084148073232, "IIXYY": -0.028142084148073232}, "ansatze": {"uccs": {}, "uccsd": {"YIIII": 0.2499999999999998, "YZZZI": 0.2499999999999998, "YZZIZ": 0.2499999999999998, "YIIZZ": 0.2499999999999998, "IYIII": 0.2499999999999998, "ZYZZI": 0.2499999999999998, "ZYZIZ": 0.2499999999999998, "IYIZZ": 0.2499999999999998, "YZZXI": -0.2499999999999998, "XZZYI": 0.2499999999999998, "YIIXZ": -0.2499999999999998, "XIIYZ": 0.2499999999999998, "ZYZXI": -0.2499999999999998, "ZXZYI": 0.2499999999999998, "IYIXZ": -0.2499999999999998, "IXIYZ": 0.2499999999999998, "YZZIX": -0.2499999999999998, "YIIZX": -0.2499999999999998, "XZZIY": 0.2499999999999998, "XIIZY": 0.2499999999999998, "ZYZIX": -0.2499999999999998, "IYIZX": -0.2499999999999998, "ZXZIY": 0.2499999999999998, "IXIZY": 0.2499999999999998, "YIIXX": 0.2499999999999998, "XIIYX": -0.2499999999999998, "XIIXY": -0.2499999999999998, "YIIYY": -0.2499999999999998, "IYIXX": 0.2499999999999998, "IXIYX": -0.2499999999999998, "IXIXY": -0.2499999999999998, "IYIYY": -0.2499999999999998}, "uccsdt": {"YIIII": 0.2499999999999998, "YZZZI": 0.2499999999999998, "YZZIZ": 0.2499999999999998, "YIIZZ": 0.2499999999999998, "IYIII": 0.2499999999999998, "ZYZZI": 0.2499999999999998, "ZYZIZ": 0.2499999999999998, "IYIZZ": 0.2499999999999998, "YZZXI": -0.2499999999999998, "XZZYI": 0.2499999999999998, "YIIXZ": -0.2499999999999998, "XIIYZ": 0.2499999999999998, "ZYZXI": -0.2499999999999998, "ZXZYI": 0.2499999999999998, "IYIXZ": -0.2499999999999998, "IXIYZ": 0.2499999999999998, "YIXXI": 0.1249999999999999, "YZXXI": -0.1249999999999999, "XIYXI": 0.1249999999999999, "XZYXI": -0.1249999999999999, "XIXYI": -0.1249999999999999, "XZXYI": 0.1249999999999999, "YIYYI": 0.1249999999999999, "YZYYI": -0.1249999999999999, "IYXXI": 0.1249999999999999, "ZYXXI": -0.1249999999999999, "IXYXI": 0.1249999999999999, "ZXYXI": -0.1249999999999999, "IXXYI": -0.1249999999999999, "ZXXYI": 0.1249999999999999, "IYYYI": 0.1249999999999999, "ZYYYI": -0.1249999999999999, "YZZIX": -0.2499999999999998, "YIIZX": -0.2499999999999998, "XZZIY": 0.2499999999999998, "XIIZY": 0.2499999999999998, "ZYZIX": -0.2499999999999998, "IYIZX": -0.2499999999999998, "ZXZIY": 0.2499999999999998, "IXIZY": 0.2499999999999998, "YIIXX": 0.2499999999999998, "XIIYX": -0.2499999999999998, "XIIXY": -0.2499999999999998, "YIIYY": -0.2499999999999998, "IYIXX": 0.2499999999999998, "IXIYX": -0.2499999999999998, "IXIXY": -0.2499999999999998, "IYIYY": -0.2499999999999998}, "excite1": {}, "excite2": {}, "excite3": {"YIIXX": -0.0022589414327107457, "XIIYX": 0.0022589414327107457, "XIIXY": 0.0022589414327107457, "YIIYY": 0.0022589414327107457, "IYIXX": -0.0022589414327108385, "IXIYX": 0.0022589414327108385, "IXIXY": 0.0022589414327108385, "IYIYY": 0.0022589414327108385}, "excite4": {"YIIXX": -0.0022589414327107457, "XIIYX": 0.0022589414327107457, "XIIXY": 0.0022589414327107457, "YIIYY": 0.0022589414327107457, "IYIXX": -0.0022589414327108385, "IXIYX": 0.0022589414327108385, "IXIXY": 0.0022589414327108385, "IYIYY": 0.0022589414327108385}, "excite5": {"YIIXX": -0.0022589414327107457, "XIIYX": 0.0022589414327107457, "XIIXY": 0.0022589414327107457, "YIIYY": 0.0022589414327107457, "IYIXX": -0.0022589414327108385, "IXIYX": 0.0022589414327108385, "IXIXY": 0.0022589414327108385, "IYIYY": 0.0022589414327108385}, "excite6": {"YZZXI": 5.354531956426581e-07, "XZZYI": -5.354531956426581e-07, "YIIXZ": 5.354531956426581e-07, "XIIYZ": -5.354531956426581e-07, "ZYZXI": 5.354531956426382e-07, "ZXZYI": -5.354531956426382e-07, "IYIXZ": 5.354531956426382e-07, "IXIYZ": -5.354531956426382e-07, "YZZIX": 8.133403966503398e-07, "YIIZX": 8.133403966503398e-07, "XZZIY": -8.133403966503398e-07, "XIIZY": -8.133403966503398e-07, "ZYZIX": 8.133403966503334e-07, "IYIZX": 8.133403966503334e-07, "ZXZIY": -8.133403966503334e-07, "IXIZY": -8.133403966503334e-07, "YIIXX": -0.0022589414327107457, "XIIYX": 0.0022589414327107457, "XIIXY": 0.0022589414327107457, "YIIYY": 0.0022589414327107457, "IYIXX": -0.0022589414327108385, "IXIYX": 0.0022589414327108385, "IXIXY": 0.0022589414327108385, "IYIYY": 0.0022589414327108385}, "excite7": {"YIIII": -4.666879842998925e-08, "YZZZI": -4.666879842998925e-08, "YZZIZ": -4.666879842998925e-08, "YIIZZ": -4.666879842998925e-08, "IYIII": -4.666879842998805e-08, "ZYZZI": -4.666879842998805e-08, "ZYZIZ": -4.666879842998805e-08, "IYIZZ": -4.666879842998805e-08, "YZZXI": 5.354531956426581e-07, "XZZYI": -5.354531956426581e-07, "YIIXZ": 5.354531956426581e-07, "XIIYZ": -5.354531956426581e-07, "ZYZXI": 5.354531956426382e-07, "ZXZYI": -5.354531956426382e-07, "IYIXZ": 5.354531956426382e-07, "IXIYZ": -5.354531956426382e-07, "YZZIX": 8.133403966503398e-07, "YIIZX": 8.133403966503398e-07, "XZZIY": -8.133403966503398e-07, "XIIZY": -8.133403966503398e-07, "ZYZIX": 8.133403966503334e-07, "IYIZX": 8.133403966503334e-07, "ZXZIY": -8.133403966503334e-07, "IXIZY": -8.133403966503334e-07, "YIIXX": -0.0022589414327107457, "XIIYX": 0.0022589414327107457, "XIIXY": 0.0022589414327107457, "YIIYY": 0.0022589414327107457, "IYIXX": -0.0022589414327108385, "IXIYX": 0.0022589414327108385, "IXIXY": 0.0022589414327108385, "IYIYY": 0.0022589414327108385}}, "num_qubits": 5, "hf_config": "00011", "nc_config": "10101", "terms_noncon": ["IIIII", "ZZZZI", "ZZZIZ", "IIIZZ", "ZZIII", "ZZZZZ", "ZIZZI", "IZZZI", "ZIZIZ", "IZZIZ", "ZZZII", "ZIIZI", "IZIZI", "ZIIIZ", "IZIIZ", "IIIZI", "IIIIZ", "ZIIII", "IZIII", "IIIXZ", "ZZZXZ", "IIIXI", "ZZZXI", "IIZZI", "IIZIZ", "ZIIXI", "IZIXI", "ZIZXI", "IZZXI", "ZZIXI", "IIZXI", "ZZIZI", "ZZIIZ", "IIZII", "ZIZII", "IZZII"], "num_tapered": 5, "true_gs_nrg": -24.18926491710076, "ham_rotations": [[1.633162674519949e-11, "ZZZYZ"], ["pi/2", "YIIII"], ["pi/2", "YZZIZ"], ["pi/2", "IIYII"], ["pi/2", "IIYIZ"], ["pi/2", "IIIYI"], ["pi/2", "ZIIYZ"]], "noncon": -24.148988598853638, "truegs": -24.18926491710039, "G": {"ZIIII": -1.0, "IZIII": 1.0, "IIZII": -1.0, "IIIIZ": -1.0}, "A": {"IIIZI": 1.0}, "X_index": 3, "X_qubit": 1, "cs_vqe_energy": [-24.14898859885364, -24.14898859885364, -24.17069626489413, -24.18898382926939, -24.189144360435627, -24.189264917100374], "cs_vqe_errors": [0.040276318246750265, 0.040276318246750265, 0.01856865220626247, 0.0002810878310022247, 0.00012055666476484816, 1.7763568394002505e-14], "chem_acc_num_q": 3, "order": [2, 4, 1, 0, 3], "ham_reduced": [{"": -24.14898859885364}, {"I": -23.548421793469902, "Z": 0.6005668053837392}, {"II": -23.390645260591743, "ZI": 0.12323957487640583, "ZZ": -0.47732723050733344, "IZ": 0.1577765328781604, "YY": -0.05628416829626007, "XX": 0.05628416829626007, "ZX": -1.1360010154781719e-13, "IX": 1.1360010154781719e-13}, {"III": -22.75970701987557, "ZZI": 0.630938240716173, "ZII": -0.630938240716173, "IZI": -0.5076986658397672, "IZZ": 1.1267698028534931e-13, "ZIZ": 0.47732723050744613, "ZZZ": -0.47732723050744613, "IIZ": -0.3195506976292858, "XII": -0.015814815627810144, "XZI": -0.015814815627810144, "IYY": -0.05628416829626007, "ZXX": 0.05628416829626007, "XYY": 0.05628416829626007, "YYX": -0.05628416829626007, "IZX": -1.1360010154781719e-13, "IIX": 1.1360010154781719e-13}, {"IIII": -19.637598839402628, "ZZZI": -0.2653416739142337, "IZII": -0.2653416739142337, "ZIZI": 0.47955658169180754, "IIZZ": -0.005404223427881001, "ZZIZ": -0.23866361525383006, "IZZZ": -0.23866361525383006, "ZIIZ": 0.14474564078097707, "IIIZ": -0.1748050568483087, "ZZZZ": 0.23866361525361607, "IZIZ": 0.23866361525361607, "ZIZZ": -0.005404223427993678, "IIZI": -0.028142084147959646, "ZZII": 0.36559656680193925, "IZZI": 0.36559656680193925, "ZIII": 3.122108180472943, "XZZZ": 0.006955819830165971, "XIIZ": -0.006955819830165971, "YYZZ": 0.006955819830165971, "XXZZ": 0.006955819830165971, "ZXII": 0.015814815627810144, "IXZI": -0.015814815627810144, "YZYI": -0.006955819830342491, "XZXZ": -0.006955819830342491, "XZZI": -0.006955819830254231, "XIII": 0.006955819830254231, "YYZI": -0.006955819830254231, "XXZI": -0.006955819830254231, "YZYZ": -0.006955819830254231, "XZXI": -0.006955819830254231, "YZXY": 0.016345440998845114, "XIYY": -0.013103254956122724, "YIXY": -0.013103254956122724, "XZYY": 0.006955819830254231, "YZYX": -0.006955819830254231, "XIXX": -0.013103254956122724, "YIYX": 0.013103254956122724, "XZXX": 0.016345440998845114, "IIYY": -0.028142084148186832, "ZZXX": -0.028142084148186832, "ZXYY": -0.028142084148186832, "ZYYX": 0.028142084148186832, "ZIZX": -0.028142084147959632, "ZIIX": 0.028142084147959632, "ZIYY": 0.028142084148073232, "IZXX": 0.028142084148073232, "IXYY": 0.028142084148073232, "IYYX": -0.028142084148073232, "IIZX": -0.028142084148073232, "IIIX": 0.028142084148073232}, {"IIIII": -15.660830489309129, "ZZZII": 0.10025489288749155, "IZIII": 0.10025489288749155, "ZIZII": 0.5076986658398808, "IIZIZ": -9.228728892196614e-16, "ZZIIZ": 1.3877787807814457e-17, "IZZIZ": 1.3877787807814457e-17, "ZIIIZ": 0.342314336122814, "ZIIZZ": -0.1975686953418369, "IIIXZ": 0.07801182921361317, "IZZZZ": -0.23866361525383006, "ZZZXZ": -3.897765081985452e-12, "ZZIZZ": -0.23866361525383006, "IZIXZ": -3.897765081985452e-12, "IIZZZ": -0.005404223427880078, "ZIZXZ": -8.825975987179995e-14, "ZIZZI": -0.028142084148073246, "IIZXI": -4.596060141383277e-13, "IZIZI": -0.36559656680172525, "ZZIXI": -5.970786668332168e-12, "ZZZZI": -0.36559656680172525, "IZZXI": -5.970786668332168e-12, "IIIZI": -3.9767683500934994, "ZIIXI": -0.07801182928178689, "IIIIZ": 0.1975686953405623, "ZZZIZ": 0.23866361525383006, "IZIIZ": 0.23866361525383006, "ZIZIZ": -0.005404223427880078, "IIZII": -0.028142084148073246, "ZZIII": 0.36559656680172525, "IZZII": 0.36559656680172525, "ZIIII": 3.976768350094772, "ZIIZI": -0.854660169621829, "IIIXI": -0.061666388231952605, "IIIZZ": -0.372373752188871, "ZIIXZ": 0.06166638821191315, "YZZYZ": 0.005404223427879959, "XZZIZ": -8.825975987179801e-14, "XIIXZ": -0.005404223427879959, "YIIYZ": -0.005404223427879959, "XIIIZ": 8.825975987179801e-14, "XZZXZ": 0.005404223427879959, "XYZYZ": -0.005404223427879959, "YYZIZ": -8.825975987179801e-14, "XXZXZ": 0.005404223427879959, "YXZYZ": 0.005404223427879959, "XXZIZ": -8.825975987179801e-14, "YYZXZ": 0.005404223427879959, "ZXIII": 0.015814815627810144, "IXZII": -0.015814815627810144, "XZYYI": -0.005404223427879959, "YZYII": -8.825975987179801e-14, "XZXXZ": -0.005404223427879959, "YZXYZ": 0.005404223427879959, "XZXIZ": -8.825975987179801e-14, "YZYXI": -0.005404223427879959, "IZZXZ": 0.013103254956122724, "ZZZZZ": -2.1399746909058165e-13, "ZZIXZ": 0.013103254956122724, "IZIZZ": -2.1399746909058165e-13, "IIZXZ": 0.006955819830254231, "ZIZZZ": -1.1359985317456897e-13, "ZIZXI": -0.006955819830254231, "IIZZI": 1.1359985317456897e-13, "IZIXI": -0.013103254956122724, "ZZIZI": 2.1399746909058165e-13, "ZZZXI": -0.013103254956122724, "IZZZI": 2.1399746909058165e-13, "XIIZZ": -0.006955819830254231, "XZZII": -0.006955819830254231, "YZZYI": -1.1359985317456897e-13, "XZZZZ": 0.006955819830254231, "XIIII": 0.006955819830254231, "YIIYI": 1.1359985317456897e-13, "XXZZZ": 0.006955819830254231, "YYZII": -0.006955819830254231, "XYZYI": 1.1359985317456897e-13, "YYZZZ": 0.006955819830254231, "XXZII": -0.006955819830254231, "YXZYI": -1.1359985317456897e-13, "XZXZZ": -0.006955819830254231, "YZYIZ": -0.006955819830254231, "XZYYZ": 1.1359985317456897e-13, "YZYZI": -0.006955819830254231, "XZXII": -0.006955819830254231, "YZXYI": -1.1359985317456897e-13, "YZXIY": -0.06166638821799467, "XZXYY": 1.0071124351008565e-12, "XIYIY": -0.013103254956122724, "YIYYY": -2.1399746909058165e-13, "YIXIY": -0.013103254956122724, "XIXYY": 2.1399746909058165e-13, "XZYIY": 0.006955819830254231, "YZYYY": 1.1359985317456897e-13, "YZYIX": -0.006955819830254231, "XZYYX": 1.1359985317456897e-13, "XIXIX": -0.013103254956122724, "YIXYX": -2.1399746909058165e-13, "YIYIX": 0.013103254956122724, "XIYYX": -2.1399746909058165e-13, "XZXIX": -0.06166638821799467, "YZXYX": -1.0071124351008565e-12, "XZXZX": 0.07801182921683979, "YZXZY": 0.07801182921683979, "IZXYY": 0.006955819830254231, "ZIYXY": 0.006955819830254231, "IIYZY": -1.1359985317456897e-13, "ZIYYX": -0.006955819830254231, "IZXXX": 0.006955819830254231, "ZZXZX": -1.1359985317456897e-13, "IYYYY": -0.006955819830254231, "IXYXY": 0.006955819830254231, "ZXYZY": -1.1359985317456897e-13, "IXYYX": -0.006955819830254231, "IYYXX": -0.006955819830254231, "ZYYZX": 1.1359985317456897e-13, "IIIYY": -0.006955819830254231, "IIZXX": -0.006955819830254231, "ZIZZX": 1.1359985317456897e-13, "IIZYY": 0.006955819830254231, "IIIXX": 0.006955819830254231, "ZIIZX": -1.1359985317456897e-13, "XZXXX": 0.03005941606505001, "YZXXY": 0.03005941606505001, "ZIYZY": 0.028142084148073232, "IIYXY": 4.596060141383274e-13, "ZZXIX": -0.028142084148073232, "IZXZX": 0.028142084148073232, "ZZXXX": 4.596060141383274e-13, "IIYIY": -0.028142084148073232, "IXYZY": 0.028142084148073232, "ZXYXY": 4.596060141383274e-13, "ZYYIX": 0.028142084148073232, "IYYZX": -0.028142084148073232, "ZYYXX": -4.596060141383274e-13, "ZXYIY": -0.028142084148073232, "IIZZX": -0.028142084148073232, "ZIZXX": -4.596060141383274e-13, "ZIIIX": 0.028142084148073232, "IIIZX": 0.028142084148073232, "ZIIXX": 4.596060141383274e-13, "ZIZIX": -0.028142084148073232}], "expressible": {"uccsd": ["00111", "01100", "10100"], "uccsdt": ["00111", "01100", "10100"], "excite3": ["00111", "01100", "10100"], "excite4": ["00111", "01100", "10100"], "excite5": ["00111", "01100", "10100"], "excite6": ["00111", "01100", "10100"], "excite7": ["00111", "01100", "10100"]}, "symmetrygen": ["ZZZIIIIIZZ", "IIZIIIIZII", "IZIIIIZIII", "ZIIIIZIIII", "ZZZZZIIIII"], "taperqubits": [0, 2, 3, 4, 5], "tapersector": [-1, -1, 1, 1, -1], "stabilizers": ["IIIIIIIIIX", "IIIIIIIXII", "IIIIIIXIII", "IIIIIXIIII", "IIIIXIIIII"], "hf_energy": -24.148988598853688}
