# Supplementary material for: A Stabilizer Framework for the Contextual Subspace Variational Quantum Eigensolver and the Noncontextual Projection Ansatz
Source: J Chem Theory Comput. 2023 Jan 23;19(3):808–21. doi: 10.1021/acs.jctc.2c00910 (PMC9933439; doi:10.1021/acs.jctc.2c00910)
Supplement: Supplementary file 1 — ct2c00910_si_001.zip [file ct2c00910_si_001.zip › anc/model_data/model_data_LiH_STO-3G_SINGLET.json]

{"ham": {"IIIIIIII": -4.988537911800993, "ZIIIIIII": -0.3921870977557365, "IZIIIIII": -0.45924064708739587, "ZZIIIIII": 0.12948880836012866, "IIZIIIII": -0.45924064708739565, "ZIZIIIII": 0.12948880836012866, "IZZIIIII": 0.27077266237518155, "IIIZIIII": -0.19773614325752528, "ZIIZIIII": 0.053852725619408015, "IZIZIIII": 0.1307349842404517, "IIZZIIII": 0.1307349842404517, "ZZZZIIII": 0.08981618949750116, "IIIIZIII": -0.11669460811584698, "ZIIIZIII": 0.08310753794400164, "IZIIZIII": 0.13046166402986134, "IIZIZIII": 0.1304616640298613, "ZZZIZIII": 0.09355967628356442, "IIIZZIII": 0.05315028507373022, "ZZIZZIII": 0.19570240366981567, "ZIZZZIII": 0.19570240366981567, "IZZZZIII": 0.08846873212474353, "ZZZZZIII": 1.0087162175588564, "IIIIIZII": -0.3921870977557365, "ZIIIIZII": 0.11384398820287325, "IZIIIZII": 0.12948880836012866, "IIZIIZII": 0.12948880836012866, "IIIZIZII": 0.060440275058331466, "IIIIZZII": 0.11395339246515433, "ZZZZZZII": 0.09044344672317431, "IIIIIIZI": -0.19773614325752548, "ZIIIIIZI": 0.060440275058331466, "IZIIIIZI": 0.1307349842404517, "IIZIIIZI": 0.1307349842404517, "IIIZIIZI": 0.0846015456939032, "IIIIZIZI": 0.05628953731782687, "ZZZZZIZI": 0.0989567737990705, "IIIIIZZI": 0.053852725619408015, "IZZIIZZI": 0.08981618949750116, "IIIIIIIZ": -0.11669460811584684, "ZIIIIIIZ": 0.11395339246515433, "IZIIIIIZ": 0.13046166402986134, "IIZIIIIZ": 0.1304616640298613, "IIIZIIIZ": 0.05628953731782687, "IIIIZIIZ": 0.12274418444186552, "ZZZZZIIZ": 0.09331777834579366, "IIIIIZIZ": 0.08310753794400164, "IZZIIZIZ": 0.09355967628356442, "IIIIIIZZ": 0.05315028507373022, "IZZIIIZZ": 0.08846873212474353, "IZIIIZZZ": 0.19570240366981567, "IIZIIZZZ": 0.19570240366981567, "IZZIIZZZ": 1.0087162175588578, "ZZZIIZZZ": 0.09044344672317431, "IZZZIZZZ": 0.0989567737990705, "IZZIZZZZ": 0.09331777834579366, "ZIIZZZZZ": 0.4145959466968303, "XIIIIIII": 0.000891301487734098, "XZIIIIII": 0.0017098258290617352, "XIZIIIII": 0.0017098258290617412, "XIIZIIII": 0.0013957952957186033, "XZZZIIII": 0.0029190015332881524, "XIIIZIII": -0.0029190015332881524, "XZZIZIII": -0.0013957952957186033, "XZIZZIII": -0.0017098258290617412, "XIZZZIII": -0.0017098258290617352, "XZZZZIII": -0.000891301487734098, "XIIIIZII": -0.0006521116533318042, "XZZZZZII": 0.0006521116533318042, "XIIIIIZI": 0.002508806672945114, "XZZZZIZI": -0.002508806672945114, "XIIIIIIZ": -0.0016118160263876048, "XZZZZIIZ": 0.0016118160263876048, "XZZIIZZZ": 0.012094261001690929, "XIIZZZZZ": -0.012094261001690929, "ZXIIIZII": 0.0024546316800948937, "IXZZZZII": -0.0024546316800948937, "ZXZIIIZZ": -0.0024546316800948937, "IXIZZIZZ": 0.0024546316800948937, "XXIIIZII": 0.0015148512224616116, "YYIIIZII": 0.0015148512224616116, "XXZIIIZZ": -0.0015148512224616116, "YYZIIIZZ": -0.0015148512224616116, "ZIXIIZII": 0.002454631680094894, "IZXZZZII": -0.002454631680094894, "ZZXIIIZZ": -0.002454631680094894, "IIXZZIZZ": 0.002454631680094894, "XIXIIZII": 0.001514851222461612, "YIYIIZII": 0.001514851222461612, "XZXIIIZZ": -0.001514851222461612, "YZYIIIZZ": -0.001514851222461612, "IXXIIIII": 0.008434569756845495, "IYYIIIII": 0.008434569756845495, "IIIXIIII": 0.0032474251685457815, "ZZIXIIII": -0.005041311436432508, "ZIZXIIII": -0.005041311436432505, "IZZXIIII": -0.0039011112899612252, "ZZZXIIII": -0.025554779296887382, "IIIXZIII": 0.025554779296887382, "ZIIXZIII": 0.0039011112899612252, "IZIXZIII": 0.005041311436432505, "IIZXZIII": 0.005041311436432508, "ZZZXZIII": -0.0032474251685457815, "ZZZXIZII": -0.0028372065758318805, "IIIXZZII": 0.0028372065758318805, "ZZZXIIZI": 0.0004790966995878878, "IIIXZIZI": -0.0004790966995878878, "ZZZXIIIZ": -0.004123346662048891, "IIIXZIIZ": 0.004123346662048891, "ZIIXIZZZ": -0.03452585150644355, "IZZXZZZZ": 0.03452585150644355, "XZIXIIII": -0.00434699750141018, "XIZXIIII": -0.004346997501410179, "XZZXIIII": 0.014602390965295739, "YZIYIIII": -0.00434699750141018, "YIZYIIII": -0.004346997501410179, "YZZYIIII": 0.014602390965295739, "XIIXZIII": 0.004828132106095465, "XZZXZIII": 0.004280343812467223, "YIIYZIII": 0.004828132106095465, "YZZYZIII": 0.004280343812467223, "XZZXIZII": 0.010952643666415945, "YZZYIZII": 0.010952643666415945, "XZZXIIZI": -0.009002518925725823, "YZZYIIZI": -0.009002518925725823, "XZZXIIIZ": 0.012779227070099241, "YZZYIIIZ": 0.012779227070099241, "XIIXIZZZ": -0.00437291682951701, "YIIYIZZZ": -0.00437291682951701, "IXZXIZII": -0.002562386821862235, "IYZYIZII": -0.002562386821862235, "IXIXIIZZ": 0.002562386821862235, "IYIYIIZZ": 0.002562386821862235, "IZXXIZII": -0.002562386821862236, "IZYYIZII": -0.002562386821862236, "IIXXIIZZ": 0.002562386821862236, "IIYYIIZZ": 0.002562386821862236, "IIIIXIII": 0.014743726410188517, "ZIIIXIII": -0.0008860538076492505, "IZIIXIII": 0.004121496103910599, "IIZIXIII": 0.0041214961039105985, "ZZZIXIII": -0.00289156321178875, "IIIZXIII": 0.00289156321178875, "ZZIZXIII": -0.0041214961039105985, "ZIZZXIII": -0.004121496103910599, "IZZZXIII": 0.0008860538076492505, "ZZZZXIII": -0.014743726410188517, "IIIIXZII": -0.0009462353192156901, "ZZZZXZII": 0.0009462353192156901, "IIIIXIZI": 0.0028398221701524473, "ZZZZXIZI": -0.0028398221701524473, "IIIIXIIZ": -0.0016845393710861135, "ZZZZXIIZ": 0.0016845393710861135, "IZZIXZZZ": 0.028570354162997726, "ZIIZXZZZ": -0.028570354162997726, "XIIIXIII": -0.006621091995401533, "XZZIXIII": 0.004957881538316297, "XZIZXIII": 0.0018749554176027729, "XIZZXIII": 0.0018749554176027683, "XZZZXIII": 0.00593208630192265, "YIIIYIII": -0.006621091995401533, "YZZIYIII": 0.004957881538316297, "YZIZYIII": 0.0018749554176027729, "YIZZYIII": 0.0018749554176027683, "YZZZYIII": 0.00593208630192265, "XZZZXZII": -0.03439131375895362, "YZZZYZII": -0.03439131375895362, "XZZZXIZI": 0.0027365107156143353, "YZZZYIZI": 0.0027365107156143353, "XZZZXIIZ": -0.03239666246017882, "YZZZYIIZ": -0.03239666246017882, "XIIZXZZZ": 0.008760645944998088, "YIIZYZZZ": 0.008760645944998088, "IXZZXZII": -0.0018832658827275684, "IYZZYZII": -0.0018832658827275684, "IXIZXIZZ": 0.0018832658827275684, "IYIZYIZZ": 0.0018832658827275684, "IZXZXZII": -0.001883265882727569, "IZYZYZII": -0.001883265882727569, "IIXZXIZZ": 0.001883265882727569, "IIYZYIZZ": 0.001883265882727569, "IIIXXIII": -0.007631751816138539, "ZIIXXIII": 0.0028227649792877778, "IZIXXIII": 0.002205959305035669, "IIZXXIII": 0.0022059593050356733, "ZZZXXIII": 0.0002465001864556494, "IIIYYIII": -0.007631751816138539, "ZIIYYIII": 0.0028227649792877778, "IZIYYIII": 0.002205959305035669, "IIZYYIII": 0.0022059593050356733, "ZZZYYIII": 0.0002465001864556494, "IIIXXZII": 0.010681557955916321, "IIIYYZII": 0.010681557955916321, "IIIXXIZI": -0.0016971346930571203, "IIIYYIZI": -0.0016971346930571203, "IIIXXIIZ": 0.011925118863873653, "IIIYYIIZ": 0.011925118863873653, "IZZXXZZZ": -0.0030912667602032693, "IZZYYZZZ": -0.0030912667602032693, "XIIXXIII": -0.0013577635558035754, "XZZXXIII": -0.0013577635558035754, "YIIYXIII": -0.0009687326493440549, "YZZYXIII": -0.0009687326493440549, "XIIYYIII": -0.0003890309064595193, "XZZYYIII": -0.0003890309064595193, "IIIIIXII": 0.0008913014877340938, "ZIIIIXII": -0.0006521116533318042, "IZIIIXII": 0.0017098258290617352, "IIZIIXII": 0.0017098258290617412, "IIIZIXII": 0.002508806672945114, "IIIIZXII": -0.0016118160263876048, "ZZZZZXII": 0.012094261001690929, "IIIIIXZI": 0.0013957952957186033, "IZZIIXZI": 0.0029190015332881524, "IIIIIXIZ": -0.0029190015332881524, "IZZIIXIZ": -0.0013957952957186033, "IZIIIXZZ": -0.0017098258290617412, "IIZIIXZZ": -0.0017098258290617352, "IZZIIXZZ": -0.0008913014877340938, "ZZZIIXZZ": 0.0006521116533318042, "IZZZIXZZ": -0.002508806672945114, "IZZIZXZZ": 0.0016118160263876048, "ZIIZZXZZ": -0.012094261001690929, "XIIIIXII": 0.001974714598430771, "XZZZZXII": -0.001974714598430771, "XZZIIXZZ": -0.001974714598430771, "XIIZZXZZ": 0.001974714598430771, "ZXIIIXII": 0.0015148512224616116, "IXZZZXII": -0.0015148512224616116, "ZYIIIYII": 0.0015148512224616116, "IYZZZYII": -0.0015148512224616116, "XXIIIXII": 0.004902698293840477, "YYIIIXII": 0.004902698293840477, "YXIIIYII": -0.004902698293840477, "XYIIIYII": 0.004902698293840477, "ZIXIIXII": 0.001514851222461612, "IZXZZXII": -0.001514851222461612, "ZIYIIYII": 0.001514851222461612, "IZYZZYII": -0.001514851222461612, "XIXIIXII": 0.004902698293840477, "YIYIIXII": 0.004902698293840477, "YIXIIYII": -0.004902698293840477, "XIYIIYII": 0.004902698293840477, "ZZZXIXII": -0.0004552152765784548, "IIIXZXII": 0.0004552152765784548, "ZIIXIXZZ": 0.0004552152765784548, "IZZXZXZZ": -0.0004552152765784548, "XZZXIXII": -0.0010639047141293443, "YZZYIXII": -0.0010639047141293443, "XIIXIXZZ": 0.0010639047141293443, "YIIYIXZZ": 0.0010639047141293443, "IXZXIXII": -0.003452305004035172, "IYZYIXII": -0.003452305004035172, "IYZXIYII": -0.003452305004035172, "IXZYIYII": 0.003452305004035172, "IZXXIXII": -0.003452305004035172, "IZYYIXII": -0.003452305004035172, "IZYXIYII": -0.003452305004035172, "IZXYIYII": 0.003452305004035172, "IIIIXXII": 0.0021395539495965544, "ZZZZXXII": -0.0021395539495965544, "IZZIXXZZ": -0.0021395539495965544, "ZIIZXXZZ": 0.0021395539495965544, "XZZZXXII": -6.0181511566440154e-05, "YZZZYXII": -6.0181511566440154e-05, "XIIZXXZZ": 6.0181511566440154e-05, "YIIZYXZZ": 6.0181511566440154e-05, "IXZZXXII": -0.004890547622572363, "IYZZYXII": -0.004890547622572363, "IYZZXYII": -0.004890547622572363, "IXZZYYII": 0.004890547622572363, "IZXZXXII": -0.004890547622572363, "IZYZYXII": -0.004890547622572363, "IZYZXYII": -0.004890547622572363, "IZXZYYII": 0.004890547622572363, "IIIXXXII": -0.0003672557630298687, "IIIYYXII": -0.0003672557630298687, "IZZXXXZZ": 0.0003672557630298687, "IZZYYXZZ": 0.0003672557630298687, "IIIIIIXI": 0.0032474251685457815, "IZZIIIXI": -0.0039011112899612252, "IZIIIZXI": -0.005041311436432508, "IIZIIZXI": -0.005041311436432505, "IZZIIZXI": -0.025554779296887334, "ZZZIIZXI": -0.0028372065758318805, "IZZZIZXI": 0.0004790966995878878, "IZZIZZXI": -0.004123346662048891, "ZIIZZZXI": -0.03452585150644355, "IIIIIIXZ": 0.025554779296887334, "ZIIIIIXZ": 0.0028372065758318805, "IZIIIIXZ": 0.005041311436432505, "IIZIIIXZ": 0.005041311436432508, "IIIZIIXZ": -0.0004790966995878878, "IIIIZIXZ": 0.004123346662048891, "ZZZZZIXZ": 0.03452585150644355, "IIIIIZXZ": 0.0039011112899612252, "IZZIIZXZ": -0.0032474251685457815, "XZZIIZXI": -0.0004552152765784548, "XIIZZZXI": 0.0004552152765784548, "XIIIIIXZ": 0.0004552152765784548, "XZZZZIXZ": -0.0004552152765784548, "ZXZIIIXI": -0.002562386821862235, "IXIZZIXI": 0.002562386821862235, "ZYZIIIYI": -0.002562386821862235, "IYIZZIYI": 0.002562386821862235, "XXZIIIXI": -0.003452305004035172, "YYZIIIXI": -0.003452305004035172, "YXZIIIYI": 0.003452305004035172, "XYZIIIYI": -0.003452305004035172, "ZZXIIIXI": -0.002562386821862236, "IIXZZIXI": 0.002562386821862236, "ZZYIIIYI": -0.002562386821862236, "IIYZZIYI": 0.002562386821862236, "XZXIIIXI": -0.003452305004035172, "YZYIIIXI": -0.003452305004035172, "YZXIIIYI": 0.003452305004035172, "XZYIIIYI": -0.003452305004035172, "ZIIXIZXI": 0.005397097515506103, "IZZXZZXI": -0.005397097515506103, "ZZZXIIXZ": -0.005397097515506103, "IIIXZIXZ": 0.005397097515506103, "XIIXIZXI": -0.00111301137722651, "YIIYIZXI": -0.00111301137722651, "XZZXIIXZ": 0.00111301137722651, "YZZYIIXZ": 0.00111301137722651, "IXIXIIXI": 0.010323110848824186, "IYIYIIXI": 0.010323110848824186, "IYIXIIYI": 0.010323110848824186, "IXIYIIYI": -0.010323110848824186, "IIXXIIXI": 0.010323110848824186, "IIYYIIXI": 0.010323110848824186, "IIYXIIYI": 0.010323110848824186, "IIXYIIYI": -0.010323110848824186, "IZZIXZXI": -0.002844766573747621, "ZIIZXZXI": 0.002844766573747621, "IIIIXIXZ": 0.002844766573747621, "ZZZZXIXZ": -0.002844766573747621, "XIIZXZXI": 2.177514342965092e-05, "YIIZYZXI": 2.177514342965092e-05, "XZZZXIXZ": -2.177514342965092e-05, "YZZZYIXZ": -2.177514342965092e-05, "IXIZXIXI": 0.004809190018445566, "IYIZYIXI": 0.004809190018445566, "IYIZXIYI": 0.004809190018445566, "IXIZYIYI": -0.004809190018445566, "IIXZXIXI": 0.004809190018445564, "IIYZYIXI": 0.004809190018445564, "IIYZXIYI": 0.004809190018445564, "IIXZYIYI": -0.004809190018445564, "IZZXXZXI": -5.174104163630177e-05, "IZZYYZXI": -5.174104163630177e-05, "IIIXXIXZ": 5.174104163630177e-05, "IIIYYIXZ": 5.174104163630177e-05, "IZIIIXXI": -0.00434699750141018, "IIZIIXXI": -0.004346997501410179, "IZZIIXXI": 0.014602390965295744, "ZZZIIXXI": 0.010952643666415945, "IZZZIXXI": -0.009002518925725823, "IZZIZXXI": 0.012779227070099241, "ZIIZZXXI": -0.00437291682951701, "IZIIIYYI": -0.00434699750141018, "IIZIIYYI": -0.004346997501410179, "IZZIIYYI": 0.014602390965295744, "ZZZIIYYI": 0.010952643666415945, "IZZZIYYI": -0.009002518925725823, "IZZIZYYI": 0.012779227070099241, "ZIIZZYYI": -0.00437291682951701, "IIIIIXXZ": 0.004828132106095465, "IZZIIXXZ": 0.004280343812467223, "IIIIIYYZ": 0.004828132106095465, "IZZIIYYZ": 0.004280343812467223, "XZZIIXXI": -0.0010639047141293443, "XIIZZXXI": 0.0010639047141293443, "XZZIIYYI": -0.0010639047141293443, "XIIZZYYI": 0.0010639047141293443, "ZIIXIXXI": -0.00111301137722651, "IZZXZXXI": 0.00111301137722651, "ZIIXIYYI": -0.00111301137722651, "IZZXZYYI": 0.00111301137722651, "XIIXIXXI": 0.006587549438923449, "YIIYIXXI": 0.006587549438923449, "XIIXIYYI": 0.006587549438923449, "YIIYIYYI": 0.006587549438923449, "IZZIXXXI": -0.000990507792773706, "ZIIZXXXI": 0.000990507792773706, "IZZIXYYI": -0.000990507792773706, "ZIIZXYYI": 0.000990507792773706, "XIIZXXXI": -0.007858792976628549, "YIIZYXXI": -0.007858792976628549, "XIIZXYYI": -0.007858792976628549, "YIIZYYYI": -0.007858792976628549, "IZZXXXXI": 0.002221370822701966, "IZZYYXXI": 0.002221370822701966, "IZZXXYYI": 0.002221370822701966, "IZZYYYYI": 0.002221370822701966, "IIIIIIIX": 0.01474372641018851, "ZIIIIIIX": -0.0009462353192156901, "IZIIIIIX": 0.004121496103910599, "IIZIIIIX": 0.0041214961039105985, "IIIZIIIX": 0.0028398221701524473, "IIIIZIIX": -0.0016845393710861135, "ZZZZZIIX": 0.028570354162997726, "IIIIIZIX": -0.0008860538076492505, "IZZIIZIX": -0.00289156321178875, "IIIIIIZX": 0.00289156321178875, "IZZIIIZX": 0.0008860538076492505, "IZIIIZZX": -0.0041214961039105985, "IIZIIZZX": -0.004121496103910599, "IZZIIZZX": -0.01474372641018851, "ZZZIIZZX": 0.0009462353192156901, "IZZZIZZX": -0.0028398221701524473, "IZZIZZZX": 0.0016845393710861135, "ZIIZZZZX": -0.028570354162997726, "XIIIIIIX": 0.0021395539495965544, "XZZZZIIX": -0.0021395539495965544, "XZZIIZZX": -0.0021395539495965544, "XIIZZZZX": 0.0021395539495965544, "ZXZIIIZX": -0.0018832658827275684, "IXIZZIZX": 0.0018832658827275684, "ZYZIIIZY": -0.0018832658827275684, "IYIZZIZY": 0.0018832658827275684, "XXZIIIZX": -0.004890547622572364, "YYZIIIZX": -0.004890547622572364, "YXZIIIZY": 0.004890547622572364, "XYZIIIZY": -0.004890547622572364, "ZZXIIIZX": -0.001883265882727569, "IIXZZIZX": 0.001883265882727569, "ZZYIIIZY": -0.001883265882727569, "IIYZZIZY": 0.001883265882727569, "XZXIIIZX": -0.004890547622572363, "YZYIIIZX": -0.004890547622572363, "YZXIIIZY": 0.004890547622572363, "XZYIIIZY": -0.004890547622572363, "ZZZXIIIX": -0.002844766573747621, "IIIXZIIX": 0.002844766573747621, "ZIIXIZZX": 0.002844766573747621, "IZZXZZZX": -0.002844766573747621, "XZZXIIIX": -0.000990507792773706, "YZZYIIIX": -0.000990507792773706, "XIIXIZZX": 0.000990507792773706, "YIIYIZZX": 0.000990507792773706, "IXIXIIZX": 0.004809190018445566, "IYIYIIZX": 0.004809190018445566, "IYIXIIZY": 0.004809190018445566, "IXIYIIZY": -0.004809190018445566, "IIXXIIZX": 0.004809190018445564, "IIYYIIZX": 0.004809190018445564, "IIYXIIZY": 0.004809190018445564, "IIXYIIZY": -0.004809190018445564, "IIIIXIIX": 0.003501588848292502, "ZZZZXIIX": -0.003501588848292502, "IZZIXZZX": -0.003501588848292502, "ZIIZXZZX": 0.003501588848292502, "XZZZXIIX": 0.0013071855069005487, "YZZZYIIX": 0.0013071855069005487, "XIIZXZZX": -0.0013071855069005487, "YIIZYZZX": -0.0013071855069005487, "IXIZXIZX": 0.005929057934936509, "IYIZYIZX": 0.005929057934936509, "IYIZXIZY": 0.005929057934936509, "IXIZYIZY": -0.005929057934936509, "IIXZXIZX": 0.00592905793493651, "IIYZYIZX": 0.00592905793493651, "IIYZXIZY": 0.00592905793493651, "IIXZYIZY": -0.00592905793493651, "IIIXXIIX": -0.00087592149350311, "IIIYYIIX": -0.00087592149350311, "IZZXXZZX": 0.00087592149350311, "IZZYYZZX": 0.00087592149350311, "IIIIIXIX": -0.006621091995401533, "IZZIIXIX": 0.004957881538316297, "IZIIIXZX": 0.0018749554176027729, "IIZIIXZX": 0.0018749554176027683, "IZZIIXZX": 0.005932086301922647, "ZZZIIXZX": -0.03439131375895362, "IZZZIXZX": 0.0027365107156143353, "IZZIZXZX": -0.03239666246017882, "ZIIZZXZX": 0.008760645944998088, "IIIIIYIY": -0.006621091995401533, "IZZIIYIY": 0.004957881538316297, "IZIIIYZY": 0.0018749554176027729, "IIZIIYZY": 0.0018749554176027683, "IZZIIYZY": 0.005932086301922647, "ZZZIIYZY": -0.03439131375895362, "IZZZIYZY": 0.0027365107156143353, "IZZIZYZY": -0.03239666246017882, "ZIIZZYZY": 0.008760645944998088, "XZZIIXZX": -6.0181511566440154e-05, "XIIZZXZX": 6.0181511566440154e-05, "XZZIIYZY": -6.0181511566440154e-05, "XIIZZYZY": 6.0181511566440154e-05, "ZIIXIXZX": 2.177514342965092e-05, "IZZXZXZX": -2.177514342965092e-05, "ZIIXIYZY": 2.177514342965092e-05, "IZZXZYZY": -2.177514342965092e-05, "XIIXIXZX": -0.007858792976628549, "YIIYIXZX": -0.007858792976628549, "XIIXIYZY": -0.007858792976628549, "YIIYIYZY": -0.007858792976628549, "IZZIXXZX": 0.0013071855069005487, "ZIIZXXZX": -0.0013071855069005487, "IZZIXYZY": 0.0013071855069005487, "ZIIZXYZY": -0.0013071855069005487, "XIIZXXZX": 0.0308458545211527, "YIIZYXZX": 0.0308458545211527, "XIIZXYZY": 0.0308458545211527, "YIIZYYZY": 0.0308458545211527, "IZZXXXZX": -0.008498883257632015, "IZZYYXZX": -0.008498883257632015, "IZZXXYZY": -0.008498883257632015, "IZZYYYZY": -0.008498883257632015, "IIIIIIXX": -0.007631751816138535, "ZIIIIIXX": 0.010681557955916321, "IZIIIIXX": 0.002205959305035669, "IIZIIIXX": 0.0022059593050356733, "IIIZIIXX": -0.0016971346930571203, "IIIIZIXX": 0.011925118863873653, "ZZZZZIXX": -0.0030912667602032693, "IIIIIZXX": 0.0028227649792877778, "IZZIIZXX": 0.0002465001864556494, "IIIIIIYY": -0.007631751816138535, "ZIIIIIYY": 0.010681557955916321, "IZIIIIYY": 0.002205959305035669, "IIZIIIYY": 0.0022059593050356733, "IIIZIIYY": -0.0016971346930571203, "IIIIZIYY": 0.011925118863873653, "ZZZZZIYY": -0.0030912667602032693, "IIIIIZYY": 0.0028227649792877778, "IZZIIZYY": 0.0002465001864556494, "XIIIIIXX": -0.0003672557630298687, "XZZZZIXX": 0.0003672557630298687, "XIIIIIYY": -0.0003672557630298687, "XZZZZIYY": 0.0003672557630298687, "ZZZXIIXX": -5.174104163630177e-05, "IIIXZIXX": 5.174104163630177e-05, "ZZZXIIYY": -5.174104163630177e-05, "IIIXZIYY": 5.174104163630177e-05, "XZZXIIXX": 0.002221370822701966, "YZZYIIXX": 0.002221370822701966, "XZZXIIYY": 0.002221370822701966, "YZZYIIYY": 0.002221370822701966, "IIIIXIXX": -0.00087592149350311, "ZZZZXIXX": 0.00087592149350311, "IIIIXIYY": -0.00087592149350311, "ZZZZXIYY": 0.00087592149350311, "XZZZXIXX": -0.008498883257632015, "YZZZYIXX": -0.008498883257632015, "XZZZXIYY": -0.008498883257632015, "YZZZYIYY": -0.008498883257632015, "IIIXXIXX": 0.0031392522440966395, "IIIYYIXX": 0.0031392522440966395, "IIIXXIYY": 0.0031392522440966395, "IIIYYIYY": 0.0031392522440966395, "IIIIIXXX": -0.0013577635558035754, "IZZIIXXX": -0.0013577635558035754, "IIIIIYYX": -0.0009687326493440549, "IZZIIYYX": -0.0009687326493440549, "IIIIIXYY": -0.0003890309064595193, "IZZIIXYY": -0.0003890309064595193}, "ansatze": {"uccs": {"YIIIIIII": 0.49999999999999967, "YZZZZIII": -0.49999999999999967, "ZZZYIIII": 0.49999999999999967, "IIIYZIII": -0.49999999999999967, "YZZZXIII": -0.49999999999999967, "XZZZYIII": 0.49999999999999967, "IIIYXIII": -0.49999999999999967, "IIIXYIII": 0.49999999999999967, "IIIIIYII": 0.49999999999999967, "IZZIIYZZ": -0.49999999999999967, "IZZIIZYI": 0.49999999999999967, "IIIIIIYZ": -0.49999999999999967, "IZZIIYZX": -0.49999999999999967, "IZZIIXZY": 0.49999999999999967, "IIIIIIYX": -0.49999999999999967, "IIIIIIXY": 0.49999999999999967}, "uccsd": {"YIIIIIII": 0.49999999999999967, "YZZZZIII": -0.49999999999999967, "ZYIIIZII": -0.24999999999999983, "IYZZZZII": 0.24999999999999983, "ZYZIIIZZ": 0.24999999999999983, "IYIZZIZZ": -0.24999999999999983, "ZIYIIZII": -0.24999999999999983, "IZYZZZII": 0.24999999999999983, "ZZYIIIZZ": 0.24999999999999983, "IIYZZIZZ": -0.24999999999999983, "ZZZYIIII": 0.49999999999999967, "IIIYZIII": -0.49999999999999967, "YZZZXIII": -0.49999999999999967, "XZZZYIII": 0.49999999999999967, "IYZZXZII": 0.24999999999999983, "IXZZYZII": -0.24999999999999983, "IYIZXIZZ": -0.24999999999999983, "IXIZYIZZ": 0.24999999999999983, "IZYZXZII": 0.24999999999999983, "IZXZYZII": -0.24999999999999983, "IIYZXIZZ": -0.24999999999999983, "IIXZYIZZ": 0.24999999999999983, "IIIYXIII": -0.49999999999999967, "IIIXYIII": 0.49999999999999967, "YIIXXIII": 0.12499999999999992, "YZZXXIII": 0.12499999999999992, "XIIYXIII": 0.12499999999999992, "XZZYXIII": 0.12499999999999992, "XIIXYIII": -0.12499999999999992, "XZZXYIII": -0.12499999999999992, "YIIYYIII": 0.12499999999999992, "YZZYYIII": 0.12499999999999992, "IIIIIYII": 0.49999999999999967, "IZZIIYZZ": -0.49999999999999967, "YIIIIXII": -0.12499999999999992, "YZZZZXII": 0.12499999999999992, "XIIIIYII": -0.12499999999999992, "XZZZZYII": 0.12499999999999992, "YZZIIXZZ": 0.12499999999999992, "YIIZZXZZ": -0.12499999999999992, "XZZIIYZZ": 0.12499999999999992, "XIIZZYZZ": -0.12499999999999992, "ZZZYIXII": -0.12499999999999992, "IIIYZXII": 0.12499999999999992, "ZZZXIYII": -0.12499999999999992, "IIIXZYII": 0.12499999999999992, "ZIIYIXZZ": 0.12499999999999992, "IZZYZXZZ": -0.12499999999999992, "ZIIXIYZZ": 0.12499999999999992, "IZZXZYZZ": -0.12499999999999992, "YZZZXXII": 0.12499999999999992, "XZZZYXII": -0.12499999999999992, "XZZZXYII": 0.12499999999999992, "YZZZYYII": 0.12499999999999992, "YIIZXXZZ": -0.12499999999999992, "XIIZYXZZ": 0.12499999999999992, "XIIZXYZZ": -0.12499999999999992, "YIIZYYZZ": -0.12499999999999992, "IIIYXXII": 0.12499999999999992, "IIIXYXII": -0.12499999999999992, "IIIXXYII": 0.12499999999999992, "IIIYYYII": 0.12499999999999992, "IZZYXXZZ": -0.12499999999999992, "IZZXYXZZ": 0.12499999999999992, "IZZXXYZZ": -0.12499999999999992, "IZZYYYZZ": -0.12499999999999992, "IZZIIZYI": 0.49999999999999967, "IIIIIIYZ": -0.49999999999999967, "YZZIIZXI": -0.12499999999999992, "YIIZZZXI": 0.12499999999999992, "XZZIIZYI": -0.12499999999999992, "XIIZZZYI": 0.12499999999999992, "YIIIIIXZ": 0.12499999999999992, "YZZZZIXZ": -0.12499999999999992, "XIIIIIYZ": 0.12499999999999992, "XZZZZIYZ": -0.12499999999999992, "ZIIYIZXI": -0.12499999999999992, "IZZYZZXI": 0.12499999999999992, "ZIIXIZYI": -0.12499999999999992, "IZZXZZYI": 0.12499999999999992, "ZZZYIIXZ": 0.12499999999999992, "IIIYZIXZ": -0.12499999999999992, "ZZZXIIYZ": 0.12499999999999992, "IIIXZIYZ": -0.12499999999999992, "YIIZXZXI": 0.12499999999999992, "XIIZYZXI": -0.12499999999999992, "XIIZXZYI": 0.12499999999999992, "YIIZYZYI": 0.12499999999999992, "YZZZXIXZ": -0.12499999999999992, "XZZZYIXZ": 0.12499999999999992, "XZZZXIYZ": -0.12499999999999992, "YZZZYIYZ": -0.12499999999999992, "IZZYXZXI": 0.12499999999999992, "IZZXYZXI": -0.12499999999999992, "IZZXXZYI": 0.12499999999999992, "IZZYYZYI": 0.12499999999999992, "IIIYXIXZ": -0.12499999999999992, "IIIXYIXZ": 0.12499999999999992, "IIIXXIYZ": -0.12499999999999992, "IIIYYIYZ": -0.12499999999999992, "ZYZIIIZX": 0.24999999999999983, "IYIZZIZX": -0.24999999999999983, "ZXZIIIZY": -0.24999999999999983, "IXIZZIZY": 0.24999999999999983, "ZZYIIIZX": 0.24999999999999983, "IIYZZIZX": -0.24999999999999983, "ZZXIIIZY": -0.24999999999999983, "IIXZZIZY": 0.24999999999999983, "IYIZXIZX": -0.24999999999999983, "IXIZYIZX": 0.24999999999999983, "IXIZXIZY": 0.24999999999999983, "IYIZYIZY": 0.24999999999999983, "IIYZXIZX": -0.24999999999999983, "IIXZYIZX": 0.24999999999999983, "IIXZXIZY": 0.24999999999999983, "IIYZYIZY": 0.24999999999999983, "IZZIIYZX": -0.49999999999999967, "IZZIIXZY": 0.49999999999999967, "YZZIIXZX": 0.12499999999999992, "YIIZZXZX": -0.12499999999999992, "XZZIIYZX": 0.12499999999999992, "XIIZZYZX": -0.12499999999999992, "XZZIIXZY": -0.12499999999999992, "XIIZZXZY": 0.12499999999999992, "YZZIIYZY": 0.12499999999999992, "YIIZZYZY": -0.12499999999999992, "ZIIYIXZX": 0.12499999999999992, "IZZYZXZX": -0.12499999999999992, "ZIIXIYZX": 0.12499999999999992, "IZZXZYZX": -0.12499999999999992, "ZIIXIXZY": -0.12499999999999992, "IZZXZXZY": 0.12499999999999992, "ZIIYIYZY": 0.12499999999999992, "IZZYZYZY": -0.12499999999999992, "YIIZXXZX": -0.12499999999999992, "XIIZYXZX": 0.12499999999999992, "XIIZXYZX": -0.12499999999999992, "YIIZYYZX": -0.12499999999999992, "XIIZXXZY": 0.12499999999999992, "YIIZYXZY": 0.12499999999999992, "YIIZXYZY": -0.12499999999999992, "XIIZYYZY": 0.12499999999999992, "IZZYXXZX": -0.12499999999999992, "IZZXYXZX": 0.12499999999999992, "IZZXXYZX": -0.12499999999999992, "IZZYYYZX": -0.12499999999999992, "IZZXXXZY": 0.12499999999999992, "IZZYYXZY": 0.12499999999999992, "IZZYXYZY": -0.12499999999999992, "IZZXYYZY": 0.12499999999999992, "IIIIIIYX": -0.49999999999999967, "IIIIIIXY": 0.49999999999999967, "YIIIIIXX": 0.12499999999999992, "YZZZZIXX": -0.12499999999999992, "XIIIIIYX": 0.12499999999999992, "XZZZZIYX": -0.12499999999999992, "XIIIIIXY": -0.12499999999999992, "XZZZZIXY": 0.12499999999999992, "YIIIIIYY": 0.12499999999999992, "YZZZZIYY": -0.12499999999999992, "ZZZYIIXX": 0.12499999999999992, "IIIYZIXX": -0.12499999999999992, "ZZZXIIYX": 0.12499999999999992, "IIIXZIYX": -0.12499999999999992, "ZZZXIIXY": -0.12499999999999992, "IIIXZIXY": 0.12499999999999992, "ZZZYIIYY": 0.12499999999999992, "IIIYZIYY": -0.12499999999999992, "YZZZXIXX": -0.12499999999999992, "XZZZYIXX": 0.12499999999999992, "XZZZXIYX": -0.12499999999999992, "YZZZYIYX": -0.12499999999999992, "XZZZXIXY": 0.12499999999999992, "YZZZYIXY": 0.12499999999999992, "YZZZXIYY": -0.12499999999999992, "XZZZYIYY": 0.12499999999999992, "IIIYXIXX": -0.12499999999999992, "IIIXYIXX": 0.12499999999999992, "IIIXXIYX": -0.12499999999999992, "IIIYYIYX": -0.12499999999999992, "IIIXXIXY": 0.12499999999999992, "IIIYYIXY": 0.12499999999999992, "IIIYXIYY": -0.12499999999999992, "IIIXYIYY": 0.12499999999999992, "IIIIIYXX": 0.12499999999999992, "IZZIIYXX": 0.12499999999999992, "IIIIIXYX": 0.12499999999999992, "IZZIIXYX": 0.12499999999999992, "IIIIIXXY": -0.12499999999999992, "IZZIIXXY": -0.12499999999999992, "IIIIIYYY": 0.12499999999999992, "IZZIIYYY": 0.12499999999999992}, "uccsdt": {"YIIIIIII": 0.49999999999999967, "YZZZZIII": -0.49999999999999967, "ZYIIIZII": -0.24999999999999983, "IYZZZZII": 0.24999999999999983, "ZYZIIIZZ": 0.24999999999999983, "IYIZZIZZ": -0.24999999999999983, "ZIYIIZII": -0.24999999999999983, "IZYZZZII": 0.24999999999999983, "ZZYIIIZZ": 0.24999999999999983, "IIYZZIZZ": -0.24999999999999983, "ZZZYIIII": 0.49999999999999967, "IIIYZIII": -0.49999999999999967, "YZZZXIII": -0.49999999999999967, "XZZZYIII": 0.49999999999999967, "IYZZXZII": 0.24999999999999983, "IXZZYZII": -0.24999999999999983, "IYIZXIZZ": -0.24999999999999983, "IXIZYIZZ": 0.24999999999999983, "YXIIXZII": -0.06249999999999996, "XYIIXZII": -0.06249999999999996, "YXZZXZII": -0.06249999999999996, "XYZZXZII": -0.06249999999999996, "XXIIYZII": 0.06249999999999996, "YYIIYZII": -0.06249999999999996, "XXZZYZII": 0.06249999999999996, "YYZZYZII": -0.06249999999999996, "YXZIXIZZ": 0.06249999999999996, "XYZIXIZZ": 0.06249999999999996, "YXIZXIZZ": 0.06249999999999996, "XYIZXIZZ": 0.06249999999999996, "XXZIYIZZ": -0.06249999999999996, "YYZIYIZZ": 0.06249999999999996, "XXIZYIZZ": -0.06249999999999996, "YYIZYIZZ": 0.06249999999999996, "IZYZXZII": 0.24999999999999983, "IZXZYZII": -0.24999999999999983, "IIYZXIZZ": -0.24999999999999983, "IIXZYIZZ": 0.24999999999999983, "YIXIXZII": -0.06249999999999996, "XIYIXZII": -0.06249999999999996, "YZXZXZII": -0.06249999999999996, "XZYZXZII": -0.06249999999999996, "XIXIYZII": 0.06249999999999996, "YIYIYZII": -0.06249999999999996, "XZXZYZII": 0.06249999999999996, "YZYZYZII": -0.06249999999999996, "YZXIXIZZ": 0.06249999999999996, "XZYIXIZZ": 0.06249999999999996, "YIXZXIZZ": 0.06249999999999996, "XIYZXIZZ": 0.06249999999999996, "XZXIYIZZ": -0.06249999999999996, "YZYIYIZZ": 0.06249999999999996, "XIXZYIZZ": -0.06249999999999996, "YIYZYIZZ": 0.06249999999999996, "IIIYXIII": -0.49999999999999967, "IIIXYIII": 0.49999999999999967, "YIIXXIII": 0.12499999999999992, "YZZXXIII": 0.12499999999999992, "XIIYXIII": 0.12499999999999992, "XZZYXIII": 0.12499999999999992, "XIIXYIII": -0.12499999999999992, "XZZXYIII": -0.12499999999999992, "YIIYYIII": 0.12499999999999992, "YZZYYIII": 0.12499999999999992, "ZYIXXZII": -0.06249999999999996, "IYZXXZII": -0.06249999999999996, "ZXIYXZII": -0.06249999999999996, "IXZYXZII": -0.06249999999999996, "ZXIXYZII": 0.06249999999999996, "IXZXYZII": 0.06249999999999996, "ZYIYYZII": -0.06249999999999996, "IYZYYZII": -0.06249999999999996, "IYIXXIZZ": 0.06249999999999996, "ZYZXXIZZ": 0.06249999999999996, "IXIYXIZZ": 0.06249999999999996, "ZXZYXIZZ": 0.06249999999999996, "IXIXYIZZ": -0.06249999999999996, "ZXZXYIZZ": -0.06249999999999996, "IYIYYIZZ": 0.06249999999999996, "ZYZYYIZZ": 0.06249999999999996, "ZIYXXZII": -0.06249999999999996, "IZYXXZII": -0.06249999999999996, "ZIXYXZII": -0.06249999999999996, "IZXYXZII": -0.06249999999999996, "ZIXXYZII": 0.06249999999999996, "IZXXYZII": 0.06249999999999996, "ZIYYYZII": -0.06249999999999996, "IZYYYZII": -0.06249999999999996, "IIYXXIZZ": 0.06249999999999996, "ZZYXXIZZ": 0.06249999999999996, "IIXYXIZZ": 0.06249999999999996, "ZZXYXIZZ": 0.06249999999999996, "IIXXYIZZ": -0.06249999999999996, "ZZXXYIZZ": -0.06249999999999996, "IIYYYIZZ": 0.06249999999999996, "ZZYYYIZZ": 0.06249999999999996, "IIIIIYII": 0.49999999999999967, "IZZIIYZZ": -0.49999999999999967, "YIIIIXII": -0.12499999999999992, "YZZZZXII": 0.12499999999999992, "XIIIIYII": -0.12499999999999992, "XZZZZYII": 0.12499999999999992, "YZZIIXZZ": 0.12499999999999992, "YIIZZXZZ": -0.12499999999999992, "XZZIIYZZ": 0.12499999999999992, "XIIZZYZZ": -0.12499999999999992, "ZZZYIXII": -0.12499999999999992, "IIIYZXII": 0.12499999999999992, "ZZZXIYII": -0.12499999999999992, "IIIXZYII": 0.12499999999999992, "ZIIYIXZZ": 0.12499999999999992, "IZZYZXZZ": -0.12499999999999992, "ZIIXIYZZ": 0.12499999999999992, "IZZXZYZZ": -0.12499999999999992, "YZZZXXII": 0.12499999999999992, "XZZZYXII": -0.12499999999999992, "XZZZXYII": 0.12499999999999992, "YZZZYYII": 0.12499999999999992, "YIIZXXZZ": -0.12499999999999992, "XIIZYXZZ": 0.12499999999999992, "XIIZXYZZ": -0.12499999999999992, "YIIZYYZZ": -0.12499999999999992, "IIIYXXII": 0.12499999999999992, "IIIXYXII": -0.12499999999999992, "IIIXXYII": 0.12499999999999992, "IIIYYYII": 0.12499999999999992, "IZZYXXZZ": -0.12499999999999992, "IZZXYXZZ": 0.12499999999999992, "IZZXXYZZ": -0.12499999999999992, "IZZYYYZZ": -0.12499999999999992, "YIIXXXII": -0.03124999999999998, "YZZXXXII": -0.03124999999999998, "XIIYXXII": -0.03124999999999998, "XZZYXXII": -0.03124999999999998, "XIIXYXII": 0.03124999999999998, "XZZXYXII": 0.03124999999999998, "YIIYYXII": -0.03124999999999998, "YZZYYXII": -0.03124999999999998, "XIIXXYII": -0.03124999999999998, "XZZXXYII": -0.03124999999999998, "YIIYXYII": 0.03124999999999998, "YZZYXYII": 0.03124999999999998, "YIIXYYII": -0.03124999999999998, "YZZXYYII": -0.03124999999999998, "XIIYYYII": -0.03124999999999998, "XZZYYYII": -0.03124999999999998, "YIIXXXZZ": 0.03124999999999998, "YZZXXXZZ": 0.03124999999999998, "XIIYXXZZ": 0.03124999999999998, "XZZYXXZZ": 0.03124999999999998, "XIIXYXZZ": -0.03124999999999998, "XZZXYXZZ": -0.03124999999999998, "YIIYYXZZ": 0.03124999999999998, "YZZYYXZZ": 0.03124999999999998, "XIIXXYZZ": 0.03124999999999998, "XZZXXYZZ": 0.03124999999999998, "YIIYXYZZ": -0.03124999999999998, "YZZYXYZZ": -0.03124999999999998, "YIIXYYZZ": 0.03124999999999998, "YZZXYYZZ": 0.03124999999999998, "XIIYYYZZ": 0.03124999999999998, "XZZYYYZZ": 0.03124999999999998, "IZZIIZYI": 0.49999999999999967, "IIIIIIYZ": -0.49999999999999967, "YZZIIZXI": -0.12499999999999992, "YIIZZZXI": 0.12499999999999992, "XZZIIZYI": -0.12499999999999992, "XIIZZZYI": 0.12499999999999992, "YIIIIIXZ": 0.12499999999999992, "YZZZZIXZ": -0.12499999999999992, "XIIIIIYZ": 0.12499999999999992, "XZZZZIYZ": -0.12499999999999992, "ZIIYIZXI": -0.12499999999999992, "IZZYZZXI": 0.12499999999999992, "ZIIXIZYI": -0.12499999999999992, "IZZXZZYI": 0.12499999999999992, "ZZZYIIXZ": 0.12499999999999992, "IIIYZIXZ": -0.12499999999999992, "ZZZXIIYZ": 0.12499999999999992, "IIIXZIYZ": -0.12499999999999992, "YIIZXZXI": 0.12499999999999992, "XIIZYZXI": -0.12499999999999992, "XIIZXZYI": 0.12499999999999992, "YIIZYZYI": 0.12499999999999992, "YZZZXIXZ": -0.12499999999999992, "XZZZYIXZ": 0.12499999999999992, "XZZZXIYZ": -0.12499999999999992, "YZZZYIYZ": -0.12499999999999992, "IZZYXZXI": 0.12499999999999992, "IZZXYZXI": -0.12499999999999992, "IZZXXZYI": 0.12499999999999992, "IZZYYZYI": 0.12499999999999992, "IIIYXIXZ": -0.12499999999999992, "IIIXYIXZ": 0.12499999999999992, "IIIXXIYZ": -0.12499999999999992, "IIIYYIYZ": -0.12499999999999992, "YIIXXZXI": -0.03124999999999998, "YZZXXZXI": -0.03124999999999998, "XIIYXZXI": -0.03124999999999998, "XZZYXZXI": -0.03124999999999998, "XIIXYZXI": 0.03124999999999998, "XZZXYZXI": 0.03124999999999998, "YIIYYZXI": -0.03124999999999998, "YZZYYZXI": -0.03124999999999998, "XIIXXZYI": -0.03124999999999998, "XZZXXZYI": -0.03124999999999998, "YIIYXZYI": 0.03124999999999998, "YZZYXZYI": 0.03124999999999998, "YIIXYZYI": -0.03124999999999998, "YZZXYZYI": -0.03124999999999998, "XIIYYZYI": -0.03124999999999998, "XZZYYZYI": -0.03124999999999998, "YIIXXIXZ": 0.03124999999999998, "YZZXXIXZ": 0.03124999999999998, "XIIYXIXZ": 0.03124999999999998, "XZZYXIXZ": 0.03124999999999998, "XIIXYIXZ": -0.03124999999999998, "XZZXYIXZ": -0.03124999999999998, "YIIYYIXZ": 0.03124999999999998, "YZZYYIXZ": 0.03124999999999998, "XIIXXIYZ": 0.03124999999999998, "XZZXXIYZ": 0.03124999999999998, "YIIYXIYZ": -0.03124999999999998, "YZZYXIYZ": -0.03124999999999998, "YIIXYIYZ": 0.03124999999999998, "YZZXYIYZ": 0.03124999999999998, "XIIYYIYZ": 0.03124999999999998, "XZZYYIYZ": 0.03124999999999998, "ZYZIIIZX": 0.24999999999999983, "IYIZZIZX": -0.24999999999999983, "ZXZIIIZY": -0.24999999999999983, "IXIZZIZY": 0.24999999999999983, "ZZYIIIZX": 0.24999999999999983, "IIYZZIZX": -0.24999999999999983, "ZZXIIIZY": -0.24999999999999983, "IIXZZIZY": 0.24999999999999983, "IYIZXIZX": -0.24999999999999983, "IXIZYIZX": 0.24999999999999983, "IXIZXIZY": 0.24999999999999983, "IYIZYIZY": 0.24999999999999983, "YXZIXIZX": 0.06249999999999996, "XYZIXIZX": 0.06249999999999996, "YXIZXIZX": 0.06249999999999996, "XYIZXIZX": 0.06249999999999996, "XXZIYIZX": -0.06249999999999996, "YYZIYIZX": 0.06249999999999996, "XXIZYIZX": -0.06249999999999996, "YYIZYIZX": 0.06249999999999996, "XXZIXIZY": -0.06249999999999996, "YYZIXIZY": 0.06249999999999996, "XXIZXIZY": -0.06249999999999996, "YYIZXIZY": 0.06249999999999996, "YXZIYIZY": -0.06249999999999996, "XYZIYIZY": -0.06249999999999996, "YXIZYIZY": -0.06249999999999996, "XYIZYIZY": -0.06249999999999996, "IIYZXIZX": -0.24999999999999983, "IIXZYIZX": 0.24999999999999983, "IIXZXIZY": 0.24999999999999983, "IIYZYIZY": 0.24999999999999983, "YZXIXIZX": 0.06249999999999996, "XZYIXIZX": 0.06249999999999996, "YIXZXIZX": 0.06249999999999996, "XIYZXIZX": 0.06249999999999996, "XZXIYIZX": -0.06249999999999996, "YZYIYIZX": 0.06249999999999996, "XIXZYIZX": -0.06249999999999996, "YIYZYIZX": 0.06249999999999996, "XZXIXIZY": -0.06249999999999996, "YZYIXIZY": 0.06249999999999996, "XIXZXIZY": -0.06249999999999996, "YIYZXIZY": 0.06249999999999996, "YZXIYIZY": -0.06249999999999996, "XZYIYIZY": -0.06249999999999996, "YIXZYIZY": -0.06249999999999996, "XIYZYIZY": -0.06249999999999996, "IYIXXIZX": 0.06249999999999996, "ZYZXXIZX": 0.06249999999999996, "IXIYXIZX": 0.06249999999999996, "ZXZYXIZX": 0.06249999999999996, "IXIXYIZX": -0.06249999999999996, "ZXZXYIZX": -0.06249999999999996, "IYIYYIZX": 0.06249999999999996, "ZYZYYIZX": 0.06249999999999996, "IXIXXIZY": -0.06249999999999996, "ZXZXXIZY": -0.06249999999999996, "IYIYXIZY": 0.06249999999999996, "ZYZYXIZY": 0.06249999999999996, "IYIXYIZY": -0.06249999999999996, "ZYZXYIZY": -0.06249999999999996, "IXIYYIZY": -0.06249999999999996, "ZXZYYIZY": -0.06249999999999996, "IIYXXIZX": 0.06249999999999996, "ZZYXXIZX": 0.06249999999999996, "IIXYXIZX": 0.06249999999999996, "ZZXYXIZX": 0.06249999999999996, "IIXXYIZX": -0.06249999999999996, "ZZXXYIZX": -0.06249999999999996, "IIYYYIZX": 0.06249999999999996, "ZZYYYIZX": 0.06249999999999996, "IIXXXIZY": -0.06249999999999996, "ZZXXXIZY": -0.06249999999999996, "IIYYXIZY": 0.06249999999999996, "ZZYYXIZY": 0.06249999999999996, "IIYXYIZY": -0.06249999999999996, "ZZYXYIZY": -0.06249999999999996, "IIXYYIZY": -0.06249999999999996, "ZZXYYIZY": -0.06249999999999996, "IZZIIYZX": -0.49999999999999967, "IZZIIXZY": 0.49999999999999967, "YZZIIXZX": 0.12499999999999992, "YIIZZXZX": -0.12499999999999992, "XZZIIYZX": 0.12499999999999992, "XIIZZYZX": -0.12499999999999992, "XZZIIXZY": -0.12499999999999992, "XIIZZXZY": 0.12499999999999992, "YZZIIYZY": 0.12499999999999992, "YIIZZYZY": -0.12499999999999992, "ZYIIIXIX": -0.06249999999999996, "IYZZZXIX": 0.06249999999999996, "ZXIIIYIX": -0.06249999999999996, "IXZZZYIX": 0.06249999999999996, "ZYZIIXZX": -0.06249999999999996, "IYIZZXZX": 0.06249999999999996, "ZXZIIYZX": -0.06249999999999996, "IXIZZYZX": 0.06249999999999996, "ZXIIIXIY": 0.06249999999999996, "IXZZZXIY": -0.06249999999999996, "ZYIIIYIY": -0.06249999999999996, "IYZZZYIY": 0.06249999999999996, "ZXZIIXZY": 0.06249999999999996, "IXIZZXZY": -0.06249999999999996, "ZYZIIYZY": -0.06249999999999996, "IYIZZYZY": 0.06249999999999996, "ZIYIIXIX": -0.06249999999999996, "IZYZZXIX": 0.06249999999999996, "ZIXIIYIX": -0.06249999999999996, "IZXZZYIX": 0.06249999999999996, "ZZYIIXZX": -0.06249999999999996, "IIYZZXZX": 0.06249999999999996, "ZZXIIYZX": -0.06249999999999996, "IIXZZYZX": 0.06249999999999996, "ZIXIIXIY": 0.06249999999999996, "IZXZZXIY": -0.06249999999999996, "ZIYIIYIY": -0.06249999999999996, "IZYZZYIY": 0.06249999999999996, "ZZXIIXZY": 0.06249999999999996, "IIXZZXZY": -0.06249999999999996, "ZZYIIYZY": -0.06249999999999996, "IIYZZYZY": 0.06249999999999996, "ZIIYIXZX": 0.12499999999999992, "IZZYZXZX": -0.12499999999999992, "ZIIXIYZX": 0.12499999999999992, "IZZXZYZX": -0.12499999999999992, "ZIIXIXZY": -0.12499999999999992, "IZZXZXZY": 0.12499999999999992, "ZIIYIYZY": 0.12499999999999992, "IZZYZYZY": -0.12499999999999992, "YIIZXXZX": -0.12499999999999992, "XIIZYXZX": 0.12499999999999992, "XIIZXYZX": -0.12499999999999992, "YIIZYYZX": -0.12499999999999992, "XIIZXXZY": 0.12499999999999992, "YIIZYXZY": 0.12499999999999992, "YIIZXYZY": -0.12499999999999992, "XIIZYYZY": 0.12499999999999992, "IYZZXXIX": 0.06249999999999996, "IXZZYXIX": -0.06249999999999996, "IXZZXYIX": 0.06249999999999996, "IYZZYYIX": 0.06249999999999996, "IYIZXXZX": 0.06249999999999996, "IXIZYXZX": -0.06249999999999996, "IXIZXYZX": 0.06249999999999996, "IYIZYYZX": 0.06249999999999996, "IXZZXXIY": -0.06249999999999996, "IYZZYXIY": -0.06249999999999996, "IYZZXYIY": 0.06249999999999996, "IXZZYYIY": -0.06249999999999996, "IXIZXXZY": -0.06249999999999996, "IYIZYXZY": -0.06249999999999996, "IYIZXYZY": 0.06249999999999996, "IXIZYYZY": -0.06249999999999996, "IZYZXXIX": 0.06249999999999996, "IZXZYXIX": -0.06249999999999996, "IZXZXYIX": 0.06249999999999996, "IZYZYYIX": 0.06249999999999996, "IIYZXXZX": 0.06249999999999996, "IIXZYXZX": -0.06249999999999996, "IIXZXYZX": 0.06249999999999996, "IIYZYYZX": 0.06249999999999996, "IZXZXXIY": -0.06249999999999996, "IZYZYXIY": -0.06249999999999996, "IZYZXYIY": 0.06249999999999996, "IZXZYYIY": -0.06249999999999996, "IIXZXXZY": -0.06249999999999996, "IIYZYXZY": -0.06249999999999996, "IIYZXYZY": 0.06249999999999996, "IIXZYYZY": -0.06249999999999996, "IZZYXXZX": -0.12499999999999992, "IZZXYXZX": 0.12499999999999992, "IZZXXYZX": -0.12499999999999992, "IZZYYYZX": -0.12499999999999992, "IZZXXXZY": 0.12499999999999992, "IZZYYXZY": 0.12499999999999992, "IZZYXYZY": -0.12499999999999992, "IZZXYYZY": 0.12499999999999992, "YIIXXXZX": 0.03124999999999998, "YZZXXXZX": 0.03124999999999998, "XIIYXXZX": 0.03124999999999998, "XZZYXXZX": 0.03124999999999998, "XIIXYXZX": -0.03124999999999998, "XZZXYXZX": -0.03124999999999998, "YIIYYXZX": 0.03124999999999998, "YZZYYXZX": 0.03124999999999998, "XIIXXYZX": 0.03124999999999998, "XZZXXYZX": 0.03124999999999998, "YIIYXYZX": -0.03124999999999998, "YZZYXYZX": -0.03124999999999998, "YIIXYYZX": 0.03124999999999998, "YZZXYYZX": 0.03124999999999998, "XIIYYYZX": 0.03124999999999998, "XZZYYYZX": 0.03124999999999998, "XIIXXXZY": -0.03124999999999998, "XZZXXXZY": -0.03124999999999998, "YIIYXXZY": 0.03124999999999998, "YZZYXXZY": 0.03124999999999998, "YIIXYXZY": -0.03124999999999998, "YZZXYXZY": -0.03124999999999998, "XIIYYXZY": -0.03124999999999998, "XZZYYXZY": -0.03124999999999998, "YIIXXYZY": 0.03124999999999998, "YZZXXYZY": 0.03124999999999998, "XIIYXYZY": 0.03124999999999998, "XZZYXYZY": 0.03124999999999998, "XIIXYYZY": -0.03124999999999998, "XZZXYYZY": -0.03124999999999998, "YIIYYYZY": 0.03124999999999998, "YZZYYYZY": 0.03124999999999998, "IIIIIIYX": -0.49999999999999967, "IIIIIIXY": 0.49999999999999967, "YIIIIIXX": 0.12499999999999992, "YZZZZIXX": -0.12499999999999992, "XIIIIIYX": 0.12499999999999992, "XZZZZIYX": -0.12499999999999992, "XIIIIIXY": -0.12499999999999992, "XZZZZIXY": 0.12499999999999992, "YIIIIIYY": 0.12499999999999992, "YZZZZIYY": -0.12499999999999992, "ZYZIIIXX": -0.06249999999999996, "IYIZZIXX": 0.06249999999999996, "ZYIIIZXX": -0.06249999999999996, "IYZZZZXX": 0.06249999999999996, "ZXZIIIYX": -0.06249999999999996, "IXIZZIYX": 0.06249999999999996, "ZXIIIZYX": -0.06249999999999996, "IXZZZZYX": 0.06249999999999996, "ZXZIIIXY": 0.06249999999999996, "IXIZZIXY": -0.06249999999999996, "ZXIIIZXY": 0.06249999999999996, "IXZZZZXY": -0.06249999999999996, "ZYZIIIYY": -0.06249999999999996, "IYIZZIYY": 0.06249999999999996, "ZYIIIZYY": -0.06249999999999996, "IYZZZZYY": 0.06249999999999996, "ZZYIIIXX": -0.06249999999999996, "IIYZZIXX": 0.06249999999999996, "ZIYIIZXX": -0.06249999999999996, "IZYZZZXX": 0.06249999999999996, "ZZXIIIYX": -0.06249999999999996, "IIXZZIYX": 0.06249999999999996, "ZIXIIZYX": -0.06249999999999996, "IZXZZZYX": 0.06249999999999996, "ZZXIIIXY": 0.06249999999999996, "IIXZZIXY": -0.06249999999999996, "ZIXIIZXY": 0.06249999999999996, "IZXZZZXY": -0.06249999999999996, "ZZYIIIYY": -0.06249999999999996, "IIYZZIYY": 0.06249999999999996, "ZIYIIZYY": -0.06249999999999996, "IZYZZZYY": 0.06249999999999996, "ZZZYIIXX": 0.12499999999999992, "IIIYZIXX": -0.12499999999999992, "ZZZXIIYX": 0.12499999999999992, "IIIXZIYX": -0.12499999999999992, "ZZZXIIXY": -0.12499999999999992, "IIIXZIXY": 0.12499999999999992, "ZZZYIIYY": 0.12499999999999992, "IIIYZIYY": -0.12499999999999992, "YZZZXIXX": -0.12499999999999992, "XZZZYIXX": 0.12499999999999992, "XZZZXIYX": -0.12499999999999992, "YZZZYIYX": -0.12499999999999992, "XZZZXIXY": 0.12499999999999992, "YZZZYIXY": 0.12499999999999992, "YZZZXIYY": -0.12499999999999992, "XZZZYIYY": 0.12499999999999992, "IYIZXIXX": 0.06249999999999996, "IXIZYIXX": -0.06249999999999996, "IYZZXZXX": 0.06249999999999996, "IXZZYZXX": -0.06249999999999996, "IXIZXIYX": 0.06249999999999996, "IYIZYIYX": 0.06249999999999996, "IXZZXZYX": 0.06249999999999996, "IYZZYZYX": 0.06249999999999996, "IXIZXIXY": -0.06249999999999996, "IYIZYIXY": -0.06249999999999996, "IXZZXZXY": -0.06249999999999996, "IYZZYZXY": -0.06249999999999996, "IYIZXIYY": 0.06249999999999996, "IXIZYIYY": -0.06249999999999996, "IYZZXZYY": 0.06249999999999996, "IXZZYZYY": -0.06249999999999996, "IIYZXIXX": 0.06249999999999996, "IIXZYIXX": -0.06249999999999996, "IZYZXZXX": 0.06249999999999996, "IZXZYZXX": -0.06249999999999996, "IIXZXIYX": 0.06249999999999996, "IIYZYIYX": 0.06249999999999996, "IZXZXZYX": 0.06249999999999996, "IZYZYZYX": 0.06249999999999996, "IIXZXIXY": -0.06249999999999996, "IIYZYIXY": -0.06249999999999996, "IZXZXZXY": -0.06249999999999996, "IZYZYZXY": -0.06249999999999996, "IIYZXIYY": 0.06249999999999996, "IIXZYIYY": -0.06249999999999996, "IZYZXZYY": 0.06249999999999996, "IZXZYZYY": -0.06249999999999996, "IIIYXIXX": -0.12499999999999992, "IIIXYIXX": 0.12499999999999992, "IIIXXIYX": -0.12499999999999992, "IIIYYIYX": -0.12499999999999992, "IIIXXIXY": 0.12499999999999992, "IIIYYIXY": 0.12499999999999992, "IIIYXIYY": -0.12499999999999992, "IIIXYIYY": 0.12499999999999992, "YIIXXIXX": 0.03124999999999998, "YZZXXIXX": 0.03124999999999998, "XIIYXIXX": 0.03124999999999998, "XZZYXIXX": 0.03124999999999998, "XIIXYIXX": -0.03124999999999998, "XZZXYIXX": -0.03124999999999998, "YIIYYIXX": 0.03124999999999998, "YZZYYIXX": 0.03124999999999998, "XIIXXIYX": 0.03124999999999998, "XZZXXIYX": 0.03124999999999998, "YIIYXIYX": -0.03124999999999998, "YZZYXIYX": -0.03124999999999998, "YIIXYIYX": 0.03124999999999998, "YZZXYIYX": 0.03124999999999998, "XIIYYIYX": 0.03124999999999998, "XZZYYIYX": 0.03124999999999998, "XIIXXIXY": -0.03124999999999998, "XZZXXIXY": -0.03124999999999998, "YIIYXIXY": 0.03124999999999998, "YZZYXIXY": 0.03124999999999998, "YIIXYIXY": -0.03124999999999998, "YZZXYIXY": -0.03124999999999998, "XIIYYIXY": -0.03124999999999998, "XZZYYIXY": -0.03124999999999998, "YIIXXIYY": 0.03124999999999998, "YZZXXIYY": 0.03124999999999998, "XIIYXIYY": 0.03124999999999998, "XZZYXIYY": 0.03124999999999998, "XIIXYIYY": -0.03124999999999998, "XZZXYIYY": -0.03124999999999998, "YIIYYIYY": 0.03124999999999998, "YZZYYIYY": 0.03124999999999998, "IIIIIYXX": 0.12499999999999992, "IZZIIYXX": 0.12499999999999992, "IIIIIXYX": 0.12499999999999992, "IZZIIXYX": 0.12499999999999992, "IIIIIXXY": -0.12499999999999992, "IZZIIXXY": -0.12499999999999992, "IIIIIYYY": 0.12499999999999992, "IZZIIYYY": 0.12499999999999992, "YIIIIXXX": -0.03124999999999998, "YZZIIXXX": -0.03124999999999998, "YIIZZXXX": 0.03124999999999998, "YZZZZXXX": 0.03124999999999998, "XIIIIYXX": -0.03124999999999998, "XZZIIYXX": -0.03124999999999998, "XIIZZYXX": 0.03124999999999998, "XZZZZYXX": 0.03124999999999998, "XIIIIXYX": -0.03124999999999998, "XZZIIXYX": -0.03124999999999998, "XIIZZXYX": 0.03124999999999998, "XZZZZXYX": 0.03124999999999998, "YIIIIYYX": 0.03124999999999998, "YZZIIYYX": 0.03124999999999998, "YIIZZYYX": -0.03124999999999998, "YZZZZYYX": -0.03124999999999998, "XIIIIXXY": 0.03124999999999998, "XZZIIXXY": 0.03124999999999998, "XIIZZXXY": -0.03124999999999998, "XZZZZXXY": -0.03124999999999998, "YIIIIYXY": -0.03124999999999998, "YZZIIYXY": -0.03124999999999998, "YIIZZYXY": 0.03124999999999998, "YZZZZYXY": 0.03124999999999998, "YIIIIXYY": -0.03124999999999998, "YZZIIXYY": -0.03124999999999998, "YIIZZXYY": 0.03124999999999998, "YZZZZXYY": 0.03124999999999998, "XIIIIYYY": -0.03124999999999998, "XZZIIYYY": -0.03124999999999998, "XIIZZYYY": 0.03124999999999998, "XZZZZYYY": 0.03124999999999998, "ZIIYIXXX": -0.03124999999999998, "ZZZYIXXX": -0.03124999999999998, "IIIYZXXX": 0.03124999999999998, "IZZYZXXX": 0.03124999999999998, "ZIIXIYXX": -0.03124999999999998, "ZZZXIYXX": -0.03124999999999998, "IIIXZYXX": 0.03124999999999998, "IZZXZYXX": 0.03124999999999998, "ZIIXIXYX": -0.03124999999999998, "ZZZXIXYX": -0.03124999999999998, "IIIXZXYX": 0.03124999999999998, "IZZXZXYX": 0.03124999999999998, "ZIIYIYYX": 0.03124999999999998, "ZZZYIYYX": 0.03124999999999998, "IIIYZYYX": -0.03124999999999998, "IZZYZYYX": -0.03124999999999998, "ZIIXIXXY": 0.03124999999999998, "ZZZXIXXY": 0.03124999999999998, "IIIXZXXY": -0.03124999999999998, "IZZXZXXY": -0.03124999999999998, "ZIIYIYXY": -0.03124999999999998, "ZZZYIYXY": -0.03124999999999998, "IIIYZYXY": 0.03124999999999998, "IZZYZYXY": 0.03124999999999998, "ZIIYIXYY": -0.03124999999999998, "ZZZYIXYY": -0.03124999999999998, "IIIYZXYY": 0.03124999999999998, "IZZYZXYY": 0.03124999999999998, "ZIIXIYYY": -0.03124999999999998, "ZZZXIYYY": -0.03124999999999998, "IIIXZYYY": 0.03124999999999998, "IZZXZYYY": 0.03124999999999998, "YIIZXXXX": 0.03124999999999998, "YZZZXXXX": 0.03124999999999998, "XIIZYXXX": -0.03124999999999998, "XZZZYXXX": -0.03124999999999998, "XIIZXYXX": 0.03124999999999998, "XZZZXYXX": 0.03124999999999998, "YIIZYYXX": 0.03124999999999998, "YZZZYYXX": 0.03124999999999998, "XIIZXXYX": 0.03124999999999998, "XZZZXXYX": 0.03124999999999998, "YIIZYXYX": 0.03124999999999998, "YZZZYXYX": 0.03124999999999998, "YIIZXYYX": -0.03124999999999998, "YZZZXYYX": -0.03124999999999998, "XIIZYYYX": 0.03124999999999998, "XZZZYYYX": 0.03124999999999998, "XIIZXXXY": -0.03124999999999998, "XZZZXXXY": -0.03124999999999998, "YIIZYXXY": -0.03124999999999998, "YZZZYXXY": -0.03124999999999998, "YIIZXYXY": 0.03124999999999998, "YZZZXYXY": 0.03124999999999998, "XIIZYYXY": -0.03124999999999998, "XZZZYYXY": -0.03124999999999998, "YIIZXXYY": 0.03124999999999998, "YZZZXXYY": 0.03124999999999998, "XIIZYXYY": -0.03124999999999998, "XZZZYXYY": -0.03124999999999998, "XIIZXYYY": 0.03124999999999998, "XZZZXYYY": 0.03124999999999998, "YIIZYYYY": 0.03124999999999998, "YZZZYYYY": 0.03124999999999998, "IIIYXXXX": 0.03124999999999998, "IZZYXXXX": 0.03124999999999998, "IIIXYXXX": -0.03124999999999998, "IZZXYXXX": -0.03124999999999998, "IIIXXYXX": 0.03124999999999998, "IZZXXYXX": 0.03124999999999998, "IIIYYYXX": 0.03124999999999998, "IZZYYYXX": 0.03124999999999998, "IIIXXXYX": 0.03124999999999998, "IZZXXXYX": 0.03124999999999998, "IIIYYXYX": 0.03124999999999998, "IZZYYXYX": 0.03124999999999998, "IIIYXYYX": -0.03124999999999998, "IZZYXYYX": -0.03124999999999998, "IIIXYYYX": 0.03124999999999998, "IZZXYYYX": 0.03124999999999998, "IIIXXXXY": -0.03124999999999998, "IZZXXXXY": -0.03124999999999998, "IIIYYXXY": -0.03124999999999998, "IZZYYXXY": -0.03124999999999998, "IIIYXYXY": 0.03124999999999998, "IZZYXYXY": 0.03124999999999998, "IIIXYYXY": -0.03124999999999998, "IZZXYYXY": -0.03124999999999998, "IIIYXXYY": 0.03124999999999998, "IZZYXXYY": 0.03124999999999998, "IIIXYXYY": -0.03124999999999998, "IZZXYXYY": -0.03124999999999998, "IIIXXYYY": 0.03124999999999998, "IZZXXYYY": 0.03124999999999998, "IIIYYYYY": 0.03124999999999998, "IZZYYYYY": 0.03124999999999998}, "excite2": {"YIIZXXZX": 0.001518023590102601, "XIIZYXZX": -0.001518023590102601, "XIIZXYZX": 0.001518023590102601, "YIIZYYZX": 0.001518023590102601, "XIIZXXZY": -0.001518023590102601, "YIIZYXZY": -0.001518023590102601, "YIIZXYZY": 0.001518023590102601, "XIIZYYZY": -0.001518023590102601}, "excite3": {"IIIYXIII": 0.0006874452004009873, "IIIXYIII": -0.0006874452004009873, "YIIZXXZX": 0.001518023590102601, "XIIZYXZX": -0.001518023590102601, "XIIZXYZX": 0.001518023590102601, "YIIZYYZX": 0.001518023590102601, "XIIZXXZY": -0.001518023590102601, "YIIZYXZY": -0.001518023590102601, "YIIZXYZY": 0.001518023590102601, "XIIZYYZY": -0.001518023590102601, "IZZYXXZX": 0.00040375101623932953, "IZZXYXZX": -0.00040375101623932953, "IZZXXYZX": 0.00040375101623932953, "IZZYYYZX": 0.00040375101623932953, "IZZXXXZY": -0.00040375101623932953, "IZZYYXZY": -0.00040375101623932953, "IZZYXYZY": 0.00040375101623932953, "IZZXYYZY": -0.00040375101623932953, "IIIIIIYX": 0.0006874452004004218, "IIIIIIXY": -0.0006874452004004218, "YZZZXIXX": 0.0004037510162392921, "XZZZYIXX": -0.0004037510162392921, "XZZZXIYX": 0.0004037510162392921, "YZZZYIYX": 0.0004037510162392921, "XZZZXIXY": -0.0004037510162392921, "YZZZYIXY": -0.0004037510162392921, "YZZZXIYY": 0.0004037510162392921, "XZZZYIYY": -0.0004037510162392921, "IIIYXIXX": 0.00013245355137314082, "IIIXYIXX": -0.00013245355137314082, "IIIXXIYX": 0.00013245355137314082, "IIIYYIYX": 0.00013245355137314082, "IIIXXIXY": -0.00013245355137314082, "IIIYYIXY": -0.00013245355137314082, "IIIYXIYY": 0.00013245355137314082, "IIIXYIYY": -0.00013245355137314082}, "excite4": {"IIIYXIII": 0.0006874452004009873, "IIIXYIII": -0.0006874452004009873, "IYIZXIZX": 0.0001923437379575245, "IXIZYIZX": -0.0001923437379575245, "IXIZXIZY": -0.0001923437379575245, "IYIZYIZY": -0.0001923437379575245, "IIYZXIZX": 0.00019234373795752076, "IIXZYIZX": -0.00019234373795752076, "IIXZXIZY": -0.00019234373795752076, "IIYZYIZY": -0.00019234373795752076, "YIIZXXZX": 0.001518023590102601, "XIIZYXZX": -0.001518023590102601, "XIIZXYZX": 0.001518023590102601, "YIIZYYZX": 0.001518023590102601, "XIIZXXZY": -0.001518023590102601, "YIIZYXZY": -0.001518023590102601, "YIIZXYZY": 0.001518023590102601, "XIIZYYZY": -0.001518023590102601, "IZZYXXZX": 0.00040375101623932953, "IZZXYXZX": -0.00040375101623932953, "IZZXXYZX": 0.00040375101623932953, "IZZYYYZX": 0.00040375101623932953, "IZZXXXZY": -0.00040375101623932953, "IZZYYXZY": -0.00040375101623932953, "IZZYXYZY": 0.00040375101623932953, "IZZXYYZY": -0.00040375101623932953, "IIIIIIYX": 0.0006874452004004218, "IIIIIIXY": -0.0006874452004004218, "YZZZXIXX": 0.0004037510162392921, "XZZZYIXX": -0.0004037510162392921, "XZZZXIYX": 0.0004037510162392921, "YZZZYIYX": 0.0004037510162392921, "XZZZXIXY": -0.0004037510162392921, "YZZZYIXY": -0.0004037510162392921, "YZZZXIYY": 0.0004037510162392921, "XZZZYIYY": -0.0004037510162392921, "IIIYXIXX": 0.00013245355137314082, "IIIXYIXX": -0.00013245355137314082, "IIIXXIYX": 0.00013245355137314082, "IIIYYIYX": 0.00013245355137314082, "IIIXXIXY": -0.00013245355137314082, "IIIYYIXY": -0.00013245355137314082, "IIIYXIYY": 0.00013245355137314082, "IIIXYIYY": -0.00013245355137314082}, "excite5": {"YZZZXIII": 5.54217903420414e-06, "XZZZYIII": -5.54217903420414e-06, "IIIYXIII": 0.0006874452004009873, "IIIXYIII": -0.0006874452004009873, "ZIIYIZXI": 1.7681362812850895e-06, "IZZYZZXI": -1.7681362812850895e-06, "ZIIXIZYI": 1.7681362812850895e-06, "IZZXZZYI": -1.7681362812850895e-06, "ZZZYIIXZ": -1.7681362812850895e-06, "IIIYZIXZ": 1.7681362812850895e-06, "ZZZXIIYZ": -1.7681362812850895e-06, "IIIXZIYZ": 1.7681362812850895e-06, "IYIZXIZX": 0.0001923437379575245, "IXIZYIZX": -0.0001923437379575245, "IXIZXIZY": -0.0001923437379575245, "IYIZYIZY": -0.0001923437379575245, "IIYZXIZX": 0.00019234373795752076, "IIXZYIZX": -0.00019234373795752076, "IIXZXIZY": -0.00019234373795752076, "IIYZYIZY": -0.00019234373795752076, "IZZIIYZX": 5.5421790342109875e-06, "IZZIIXZY": -5.5421790342109875e-06, "YIIZXXZX": 0.001518023590102601, "XIIZYXZX": -0.001518023590102601, "XIIZXYZX": 0.001518023590102601, "YIIZYYZX": 0.001518023590102601, "XIIZXXZY": -0.001518023590102601, "YIIZYXZY": -0.001518023590102601, "YIIZXYZY": 0.001518023590102601, "XIIZYYZY": -0.001518023590102601, "IZZYXXZX": 0.00040375101623932953, "IZZXYXZX": -0.00040375101623932953, "IZZXXYZX": 0.00040375101623932953, "IZZYYYZX": 0.00040375101623932953, "IZZXXXZY": -0.00040375101623932953, "IZZYYXZY": -0.00040375101623932953, "IZZYXYZY": 0.00040375101623932953, "IZZXYYZY": -0.00040375101623932953, "IIIIIIYX": 0.0006874452004004218, "IIIIIIXY": -0.0006874452004004218, "YZZZXIXX": 0.0004037510162392921, "XZZZYIXX": -0.0004037510162392921, "XZZZXIYX": 0.0004037510162392921, "YZZZYIYX": 0.0004037510162392921, "XZZZXIXY": -0.0004037510162392921, "YZZZYIXY": -0.0004037510162392921, "YZZZXIYY": 0.0004037510162392921, "XZZZYIYY": -0.0004037510162392921, "IIIYXIXX": 0.00013245355137314082, "IIIXYIXX": -0.00013245355137314082, "IIIXXIYX": 0.00013245355137314082, "IIIYYIYX": 0.00013245355137314082, "IIIXXIXY": -0.00013245355137314082, "IIIYYIXY": -0.00013245355137314082, "IIIYXIYY": 0.00013245355137314082, "IIIXYIYY": -0.00013245355137314082}, "excite6": {"ZYIIIZII": 8.052180426251828e-07, "IYZZZZII": -8.052180426251828e-07, "ZYZIIIZZ": -8.052180426251828e-07, "IYIZZIZZ": 8.052180426251828e-07, "ZIYIIZII": 8.052180426251651e-07, "IZYZZZII": -8.052180426251651e-07, "ZZYIIIZZ": -8.052180426251651e-07, "IIYZZIZZ": 8.052180426251651e-07, "YZZZXIII": 5.54217903420414e-06, "XZZZYIII": -5.54217903420414e-06, "IYZZXZII": -2.423570233421706e-06, "IXZZYZII": 2.423570233421706e-06, "IYIZXIZZ": 2.423570233421706e-06, "IXIZYIZZ": -2.423570233421706e-06, "IZYZXZII": -2.4235702334217206e-06, "IZXZYZII": 2.4235702334217206e-06, "IIYZXIZZ": 2.4235702334217206e-06, "IIXZYIZZ": -2.4235702334217206e-06, "IIIYXIII": 0.0006874452004009873, "IIIXYIII": -0.0006874452004009873, "ZIIYIZXI": 1.7681362812850895e-06, "IZZYZZXI": -1.7681362812850895e-06, "ZIIXIZYI": 1.7681362812850895e-06, "IZZXZZYI": -1.7681362812850895e-06, "ZZZYIIXZ": -1.7681362812850895e-06, "IIIYZIXZ": 1.7681362812850895e-06, "ZZZXIIYZ": -1.7681362812850895e-06, "IIIXZIYZ": 1.7681362812850895e-06, "ZYZIIIZX": -2.4235702334216093e-06, "IYIZZIZX": 2.4235702334216093e-06, "ZXZIIIZY": 2.4235702334216093e-06, "IXIZZIZY": -2.4235702334216093e-06, "ZZYIIIZX": -2.4235702334215474e-06, "IIYZZIZX": 2.4235702334215474e-06, "ZZXIIIZY": 2.4235702334215474e-06, "IIXZZIZY": -2.4235702334215474e-06, "IYIZXIZX": 0.0001923437379575245, "IXIZYIZX": -0.0001923437379575245, "IXIZXIZY": -0.0001923437379575245, "IYIZYIZY": -0.0001923437379575245, "IIYZXIZX": 0.00019234373795752076, "IIXZYIZX": -0.00019234373795752076, "IIXZXIZY": -0.00019234373795752076, "IIYZYIZY": -0.00019234373795752076, "IZZIIYZX": 5.5421790342109875e-06, "IZZIIXZY": -5.5421790342109875e-06, "YIIZXXZX": 0.001518023590102601, "XIIZYXZX": -0.001518023590102601, "XIIZXYZX": 0.001518023590102601, "YIIZYYZX": 0.001518023590102601, "XIIZXXZY": -0.001518023590102601, "YIIZYXZY": -0.001518023590102601, "YIIZXYZY": 0.001518023590102601, "XIIZYYZY": -0.001518023590102601, "IZZYXXZX": 0.00040375101623932953, "IZZXYXZX": -0.00040375101623932953, "IZZXXYZX": 0.00040375101623932953, "IZZYYYZX": 0.00040375101623932953, "IZZXXXZY": -0.00040375101623932953, "IZZYYXZY": -0.00040375101623932953, "IZZYXYZY": 0.00040375101623932953, "IZZXYYZY": -0.00040375101623932953, "IIIIIIYX": 0.0006874452004004218, "IIIIIIXY": -0.0006874452004004218, "YZZZXIXX": 0.0004037510162392921, "XZZZYIXX": -0.0004037510162392921, "XZZZXIYX": 0.0004037510162392921, "YZZZYIYX": 0.0004037510162392921, "XZZZXIXY": -0.0004037510162392921, "YZZZYIXY": -0.0004037510162392921, "YZZZXIYY": 0.0004037510162392921, "XZZZYIYY": -0.0004037510162392921, "IIIYXIXX": 0.00013245355137314082, "IIIXYIXX": -0.00013245355137314082, "IIIXXIYX": 0.00013245355137314082, "IIIYYIYX": 0.00013245355137314082, "IIIXXIXY": -0.00013245355137314082, "IIIYYIXY": -0.00013245355137314082, "IIIYXIYY": 0.00013245355137314082, "IIIXYIYY": -0.00013245355137314082}, "excite7": {"YIIIIIII": -1.2114100873873686e-07, "YZZZZIII": 1.2114100873873686e-07, "ZYIIIZII": 8.052180426251828e-07, "IYZZZZII": -8.052180426251828e-07, "ZYZIIIZZ": -8.052180426251828e-07, "IYIZZIZZ": 8.052180426251828e-07, "ZIYIIZII": 8.052180426251651e-07, "IZYZZZII": -8.052180426251651e-07, "ZZYIIIZZ": -8.052180426251651e-07, "IIYZZIZZ": 8.052180426251651e-07, "YZZZXIII": 5.54217903420414e-06, "XZZZYIII": -5.54217903420414e-06, "IYZZXZII": -2.423570233421706e-06, "IXZZYZII": 2.423570233421706e-06, "IYIZXIZZ": 2.423570233421706e-06, "IXIZYIZZ": -2.423570233421706e-06, "IZYZXZII": -2.4235702334217206e-06, "IZXZYZII": 2.4235702334217206e-06, "IIYZXIZZ": 2.4235702334217206e-06, "IIXZYIZZ": -2.4235702334217206e-06, "IIIYXIII": 0.0006874452004009873, "IIIXYIII": -0.0006874452004009873, "YIIXXIII": 8.532635277685788e-08, "YZZXXIII": 8.532635277685788e-08, "XIIYXIII": 8.532635277685788e-08, "XZZYXIII": 8.532635277685788e-08, "XIIXYIII": -8.532635277685788e-08, "XZZXYIII": -8.532635277685788e-08, "YIIYYIII": 8.532635277685788e-08, "YZZYYIII": 8.532635277685788e-08, "IIIIIYII": -1.211410087387302e-07, "IZZIIYZZ": 1.211410087387302e-07, "YIIIIXII": 1.1458382263550442e-07, "YZZZZXII": -1.1458382263550442e-07, "XIIIIYII": 1.1458382263550442e-07, "XZZZZYII": -1.1458382263550442e-07, "YZZIIXZZ": -1.1458382263550442e-07, "YIIZZXZZ": 1.1458382263550442e-07, "XZZIIYZZ": -1.1458382263550442e-07, "XIIZZYZZ": 1.1458382263550442e-07, "IIIYXXII": -1.1663545348542872e-07, "IIIXYXII": 1.1663545348542872e-07, "IIIXXYII": -1.1663545348542872e-07, "IIIYYYII": -1.1663545348542872e-07, "IZZYXXZZ": 1.1663545348542872e-07, "IZZXYXZZ": -1.1663545348542872e-07, "IZZXXYZZ": 1.1663545348542872e-07, "IZZYYYZZ": 1.1663545348542872e-07, "ZIIYIZXI": 1.7681362812850895e-06, "IZZYZZXI": -1.7681362812850895e-06, "ZIIXIZYI": 1.7681362812850895e-06, "IZZXZZYI": -1.7681362812850895e-06, "ZZZYIIXZ": -1.7681362812850895e-06, "IIIYZIXZ": 1.7681362812850895e-06, "ZZZXIIYZ": -1.7681362812850895e-06, "IIIXZIYZ": 1.7681362812850895e-06, "ZYZIIIZX": -2.4235702334216093e-06, "IYIZZIZX": 2.4235702334216093e-06, "ZXZIIIZY": 2.4235702334216093e-06, "IXIZZIZY": -2.4235702334216093e-06, "ZZYIIIZX": -2.4235702334215474e-06, "IIYZZIZX": 2.4235702334215474e-06, "ZZXIIIZY": 2.4235702334215474e-06, "IIXZZIZY": -2.4235702334215474e-06, "IYIZXIZX": 0.0001923437379575245, "IXIZYIZX": -0.0001923437379575245, "IXIZXIZY": -0.0001923437379575245, "IYIZYIZY": -0.0001923437379575245, "YXZIXIZX": -4.155961831686764e-08, "XYZIXIZX": -4.155961831686764e-08, "YXIZXIZX": -4.155961831686764e-08, "XYIZXIZX": -4.155961831686764e-08, "XXZIYIZX": 4.155961831686764e-08, "YYZIYIZX": -4.155961831686764e-08, "XXIZYIZX": 4.155961831686764e-08, "YYIZYIZX": -4.155961831686764e-08, "XXZIXIZY": 4.155961831686764e-08, "YYZIXIZY": -4.155961831686764e-08, "XXIZXIZY": 4.155961831686764e-08, "YYIZXIZY": -4.155961831686764e-08, "YXZIYIZY": 4.155961831686764e-08, "XYZIYIZY": 4.155961831686764e-08, "YXIZYIZY": 4.155961831686764e-08, "XYIZYIZY": 4.155961831686764e-08, "IIYZXIZX": 0.00019234373795752076, "IIXZYIZX": -0.00019234373795752076, "IIXZXIZY": -0.00019234373795752076, "IIYZYIZY": -0.00019234373795752076, "YZXIXIZX": -4.1559618316866516e-08, "XZYIXIZX": -4.1559618316866516e-08, "YIXZXIZX": -4.1559618316866516e-08, "XIYZXIZX": -4.1559618316866516e-08, "XZXIYIZX": 4.1559618316866516e-08, "YZYIYIZX": -4.1559618316866516e-08, "XIXZYIZX": 4.1559618316866516e-08, "YIYZYIZX": -4.1559618316866516e-08, "XZXIXIZY": 4.1559618316866516e-08, "YZYIXIZY": -4.1559618316866516e-08, "XIXZXIZY": 4.1559618316866516e-08, "YIYZXIZY": -4.1559618316866516e-08, "YZXIYIZY": 4.1559618316866516e-08, "XZYIYIZY": 4.1559618316866516e-08, "YIXZYIZY": 4.1559618316866516e-08, "XIYZYIZY": 4.1559618316866516e-08, "IZZIIYZX": 5.5421790342109875e-06, "IZZIIXZY": -5.5421790342109875e-06, "YIIZXXZX": 0.001518023590102601, "XIIZYXZX": -0.001518023590102601, "XIIZXYZX": 0.001518023590102601, "YIIZYYZX": 0.001518023590102601, "XIIZXXZY": -0.001518023590102601, "YIIZYXZY": -0.001518023590102601, "YIIZXYZY": 0.001518023590102601, "XIIZYYZY": -0.001518023590102601, "IYZZXXIX": -4.155961831687225e-08, "IXZZYXIX": 4.155961831687225e-08, "IXZZXYIX": -4.155961831687225e-08, "IYZZYYIX": -4.155961831687225e-08, "IYIZXXZX": -4.155961831687225e-08, "IXIZYXZX": 4.155961831687225e-08, "IXIZXYZX": -4.155961831687225e-08, "IYIZYYZX": -4.155961831687225e-08, "IXZZXXIY": 4.155961831687225e-08, "IYZZYXIY": 4.155961831687225e-08, "IYZZXYIY": -4.155961831687225e-08, "IXZZYYIY": 4.155961831687225e-08, "IXIZXXZY": 4.155961831687225e-08, "IYIZYXZY": 4.155961831687225e-08, "IYIZXYZY": -4.155961831687225e-08, "IXIZYYZY": 4.155961831687225e-08, "IZYZXXIX": -4.155961831687135e-08, "IZXZYXIX": 4.155961831687135e-08, "IZXZXYIX": -4.155961831687135e-08, "IZYZYYIX": -4.155961831687135e-08, "IIYZXXZX": -4.155961831687135e-08, "IIXZYXZX": 4.155961831687135e-08, "IIXZXYZX": -4.155961831687135e-08, "IIYZYYZX": -4.155961831687135e-08, "IZXZXXIY": 4.155961831687135e-08, "IZYZYXIY": 4.155961831687135e-08, "IZYZXYIY": -4.155961831687135e-08, "IZXZYYIY": 4.155961831687135e-08, "IIXZXXZY": 4.155961831687135e-08, "IIYZYXZY": 4.155961831687135e-08, "IIYZXYZY": -4.155961831687135e-08, "IIXZYYZY": 4.155961831687135e-08, "IZZYXXZX": 0.00040375101623932953, "IZZXYXZX": -0.00040375101623932953, "IZZXXYZX": 0.00040375101623932953, "IZZYYYZX": 0.00040375101623932953, "IZZXXXZY": -0.00040375101623932953, "IZZYYXZY": -0.00040375101623932953, "IZZYXYZY": 0.00040375101623932953, "IZZXYYZY": -0.00040375101623932953, "IIIIIIYX": 0.0006874452004004218, "IIIIIIXY": -0.0006874452004004218, "YIIIIIXX": -1.166354534853979e-07, "YZZZZIXX": 1.166354534853979e-07, "XIIIIIYX": -1.166354534853979e-07, "XZZZZIYX": 1.166354534853979e-07, "XIIIIIXY": 1.166354534853979e-07, "XZZZZIXY": -1.166354534853979e-07, "YIIIIIYY": -1.166354534853979e-07, "YZZZZIYY": 1.166354534853979e-07, "YZZZXIXX": 0.0004037510162392921, "XZZZYIXX": -0.0004037510162392921, "XZZZXIYX": 0.0004037510162392921, "YZZZYIYX": 0.0004037510162392921, "XZZZXIXY": -0.0004037510162392921, "YZZZYIXY": -0.0004037510162392921, "YZZZXIYY": 0.0004037510162392921, "XZZZYIYY": -0.0004037510162392921, "IIIYXIXX": 0.00013245355137314082, "IIIXYIXX": -0.00013245355137314082, "IIIXXIYX": 0.00013245355137314082, "IIIYYIYX": 0.00013245355137314082, "IIIXXIXY": -0.00013245355137314082, "IIIYYIXY": -0.00013245355137314082, "IIIYXIYY": 0.00013245355137314082, "IIIXYIYY": -0.00013245355137314082, "IIIIIYXX": 8.532635277684098e-08, "IZZIIYXX": 8.532635277684098e-08, "IIIIIXYX": 8.532635277684098e-08, "IZZIIXYX": 8.532635277684098e-08, "IIIIIXXY": -8.532635277684098e-08, "IZZIIXXY": -8.532635277684098e-08, "IIIIIYYY": 8.532635277684098e-08, "IZZIIYYY": 8.532635277684098e-08}}, "num_qubits": 8, "hf_config": "00001001", "nc_config": "00011001", "terms_noncon": ["IIIIIIII", "IZZIIZZZ", "ZZZZZIII", "IZIIIIII", "IIZIIIII", "ZIIZZZZZ", "ZIIIIIII", "IIIIIZII", "IZZIIIII", "IIIIIIZI", "IIIZIIII", "ZZIZZIII", "ZIZZZIII", "IZIIIZZZ", "IIZIIZZZ", "IZIZIIII", "IIZZIIII", "IZIIIIZI", "IIZIIIZI", "IZIIZIII", "IZIIIIIZ", "IIZIZIII", "IIZIIIIZ", "ZZIIIIII", "ZIZIIIII", "IZIIIZII", "IIZIIZII", "IIIIZIIZ", "IIIIZIII", "IIIIIIIZ", "IIIIZZII", "ZIIIIIIZ", "ZIIIIZII", "ZZZZZIZI", "IZZZIZZZ", "ZZZIZIII", "IZZIIZIZ", "ZZZZZIIZ", "IZZIZZZZ", "ZZZZZZII", "ZZZIIZZZ", "ZZZZIIII", "IZZIIZZI", "IZZZZIII", "IZZIIIZZ", "IIIZIIZI", "ZIIIZIII", "IIIIIZIZ", "IIIZIZII", "ZIIIIIZI", "IIIIZIZI", "IIIZIIIZ", "ZIIZIIII", "IIIIIZZI", "IIIZZIII", "IIIIIIZZ", "ZIIXIZZZ", "IZZXZZZZ", "ZZZXIIII", "IIIXZIII", "ZZIXIIII", "IIZXZIII", "ZIZXIIII", "IZIXZIII", "ZZZXIIIZ", "IIIXZIIZ", "IZZXIIII", "ZIIXZIII", "IIIXIIII", "ZZZXZIII", "ZZZXIZII", "IIIXZZII", "ZZZXIIZI", "IIIXZIZI"], "num_tapered": 4, "true_gs_nrg": -8.908763415461054, "ham_rotations": [[-4.712388974362444, "IZZYZZZZ"], ["pi/2", "IYIIIIII"], ["pi/2", "IYZIIZZZ"], ["pi/2", "IIYIIIII"], ["pi/2", "IIYIIZZZ"], ["pi/2", "IIIIIYII"], ["pi/2", "IIIIIYZZ"], ["pi/2", "IIIIIIYI"], ["pi/2", "IIIIIIYZ"], ["pi/2", "ZIIYIZII"]], "noncon": -8.889116506294533, "truegs": -8.908763415461117, "G": {"ZIIIIIII": 1.0, "IZIIIIII": 1.0, "IIZIIIII": 1.0, "IIIIZIII": -1.0, "IIIIIZII": 1.0, "IIIIIIZI": 1.0, "IIIIIIIZ": -1.0}, "A": {"IIIZIIII": -1.0, "IZIXZIII": -2.449293597636856e-16}, "X_index": 3, "X_qubit": 4, "cs_vqe_energy": [-8.889116506294531, -8.88911650629453, -8.889357019177515, -8.891740628278761, -8.907462516049948, -8.908008926137061, -8.908538996469183, -8.9085914504565, -8.90876341546108], "cs_vqe_errors": [0.019646909166585402, 0.01964690916658718, 0.019406396283601524, 0.017022787182355614, 0.0013008994111682881, 0.0007544893240556405, 0.00022441899193381687, 0.00017196500461658104, 3.730349362740526e-14], "chem_acc_num_q": 4, "order": [4, 7, 6, 0, 5, 2, 1, 3], "ham_reduced": [{"": -8.889116506294531}, {"I": -8.811237855103391, "Z": 0.07787865119113915, "X": -6.202902686717332e-09}, {"II": -8.638592548439851, "ZI": 0.1726453067189712, "IZ": 0.17264530666353745, "ZZ": 0.09476665552783202, "XI": -0.027244513289517415, "XZ": -0.02724450708661473, "IX": 0.027244513350968457, "ZX": 0.027244507114484742, "XX": -0.012557008965836529}, {"III": -8.387164591668508, "ZII": 0.11913218929506193, "IZI": -0.25142795677134033, "ZZI": 0.05351311742390922, "IZZ": 0.15144988774204188, "ZZZ": 0.028312008378961567, "IIZ": 0.02119541892149551, "ZIZ": 0.06645464714887045, "XII": -0.005881397383383235, "XZI": -0.02136311590613418, "XZZ": -0.0033942693690121326, "XIZ": -0.0238502377176026, "IXZ": -0.030342432370268197, "ZXZ": -0.021781746002527896, "IXI": -0.030342432370268197, "ZXI": -0.021781746002527896, "XXZ": 0.00444274163943885, "XXI": 0.00444274163943885, "IYY": 0.035133173023777615, "IXX": 0.03513317302377762, "ZXX": 0.03513317317592429, "ZYY": 0.03513317317592429, "XXX": -0.016997766507391838, "XYY": -0.016997766507391838, "IZX": 0.013622256675484227, "ZZX": 0.013622253557242371, "IIX": 0.013622256675484225, "ZIX": 0.013622253557242371, "XZX": -0.006278504482918264, "XIX": -0.006278504482918264}, {"IIII": -8.021892646707443, "ZIII": -0.36527194496106385, "ZZII": 0.21189016280995243, "IZII": -0.09275797351489047, "IIZI": -0.3652719449742136, "ZIZI": 0.11384398820287325, "ZZZI": -0.06044027504124511, "IZZI": 0.11395339246515433, "IIZZ": 0.21189016280037337, "ZIZZ": -0.060440275058331466, "ZZZZ": 0.08460154569678843, "IZZZ": -0.05628953731782687, "IIIZ": -0.09275797354365883, "ZIIZ": 0.11395339246515433, "ZZIZ": -0.05628953729299506, "IZIZ": 0.12274418444186552, "XIII": 0.019389788736539845, "XZII": 0.019389788757428077, "XZZI": 0.010952643670343121, "XZZZ": 0.009002518940834474, "XZIZ": 0.012779227079805994, "XIZI": 0.010952643666415945, "XIZZ": 0.009002518925725823, "XIIZ": 0.012779227070099241, "IXII": -0.002940698686253473, "ZXII": -0.0029406986971297613, "IXZI": -0.010681557950217859, "IXZZ": -0.0016971346759550125, "IXIZ": -0.011925118853728944, "YYII": 0.0007418592602694521, "XXII": 0.0007418592766230243, "XXZI": 0.03439131375895362, "YYZI": 0.03439131375895362, "XXZZ": 0.0027365107156143353, "YYZZ": 0.0027365107156143353, "XXIZ": 0.03239666246017882, "YYIZ": 0.03239666246017882, "ZXZI": -0.010681557955916321, "ZXZZ": -0.0016971346930571203, "ZXIZ": -0.011925118863873653, "IIXZ": -0.019389788703852256, "ZIXZ": -0.010952643666415945, "ZZXZ": -0.009002518932428651, "IZXZ": -0.012779227070099241, "IIXI": -0.019389788703852256, "ZIXI": -0.010952643666415945, "ZZXI": -0.009002518932428651, "IZXI": -0.012779227070099241, "XZXZ": -0.006587549445330545, "XZXI": -0.006587549445330545, "XIXZ": -0.006587549438923449, "XIXI": -0.006587549438923449, "IXXZ": 0.002221370816736884, "IXXI": 0.002221370816736884, "XXXZ": -0.007858792976628549, "YYXZ": -0.007858792976628549, "XXXI": -0.007858792976628549, "YYXI": -0.007858792976628549, "ZXXZ": 0.002221370822701966, "ZXXI": 0.002221370822701966, "IIYY": 0.000741859264824, "IIXX": 0.000741859264824, "ZIXX": 0.03439131375895362, "ZZXX": 0.0027365107157454704, "IZXX": 0.03239666246017882, "ZIYY": 0.03439131375895362, "ZZYY": 0.0027365107157454704, "IZYY": 0.03239666246017882, "XZXX": 0.007858792976266122, "XZYY": 0.007858792976266122, "XIXX": 0.007858792976628549, "XIYY": 0.007858792976628549, "IXXX": -0.008498883249759823, "IXYY": -0.008498883249759823, "XXXX": 0.0308458545211527, "YYXX": 0.0308458545211527, "XXYY": 0.0308458545211527, "YYYY": 0.0308458545211527, "ZXXX": -0.008498883257632015, "ZXYY": -0.008498883257632015, "IIZX": 0.0029406987195679064, "ZIZX": 0.010681557955916321, "ZZZX": 0.0016971346933687176, "IZZX": 0.011925118863873653, "IIIX": 0.002940698719567906, "ZIIX": 0.010681557955916321, "ZZIX": 0.0016971346933687176, "IZIX": 0.011925118863873653, "XZZX": 0.00222137082491367, "XZIX": 0.00222137082491367, "XIZX": 0.002221370822701966, "XIIX": 0.002221370822701966, "IXZX": -0.0031392522388216247, "IXIX": -0.0031392522388216247, "XXZX": 0.008498883257632015, "YYZX": 0.008498883257632015, "XXIX": 0.008498883257632015, "YYIX": 0.008498883257632015, "ZXZX": -0.0031392522440966395, "ZXIX": -0.0031392522440966395}, {"IIIII": -7.442019854625237, "ZIIII": -0.4416104682670191, "IIZII": -0.5798727920822054, "ZIZII": 0.07633852330595522, "ZZZII": 0.25951760907604243, "IZZII": 0.07660893843394675, "ZZIII": -0.04762744626609006, "IZIII": -0.16936691194883724, "IIZZI": -0.44161046826061207, "ZIZZI": 0.11384398820287325, "IIIZI": 0.07633852328639844, "ZZIZI": -0.06044027504124511, "IZZZI": 0.11395339246515433, "IIIZZ": 0.2595176090968234, "ZIIZZ": -0.060440275058331466, "IIZZZ": -0.04762744629645008, "ZZZZZ": 0.08460154569678843, "IZIZZ": -0.05628953731782687, "IIZIZ": 0.0766089384104533, "IIIIZ": -0.16936691195411213, "ZIIIZ": 0.11395339246515433, "ZZZIZ": -0.05628953729299506, "IZIIZ": 0.12274418444186552, "XIIII": 0.019456442407903857, "XIZII": -6.665367136401198e-05, "XZIII": -6.665369923994878e-05, "XZZII": 0.01945644245666802, "XZIZI": 0.010952643670343121, "XZZZZ": 0.009002518940834474, "XZZIZ": 0.012779227079805994, "XIZZI": 0.010952643666415945, "XIIZZ": 0.009002518925725823, "XIIIZ": 0.012779227070099241, "IXIII": 0.0020880256228906413, "ZXIII": -0.0050287242789874165, "IXZII": -0.005028724309144115, "ZXZII": 0.0020880255818576557, "IXZZI": -0.010681557950217859, "IXIZZ": -0.0016971346759550125, "IXIIZ": -0.011925118853728944, "YYZII": 0.007574696218531363, "YYIII": -0.006832836958261909, "XXIII": -0.0068328369500851235, "XXZII": 0.0075746962267081485, "XXIZI": 0.03439131375895362, "YYIZI": 0.03439131375895362, "XXZZZ": 0.0027365107156143353, "YYZZZ": 0.0027365107156143353, "XXZIZ": 0.03239666246017882, "YYZIZ": 0.03239666246017882, "ZXIZI": -0.010681557955916321, "ZXZZZ": -0.0016971346930571203, "ZXZIZ": -0.011925118863873653, "IZXZI": -0.0034523050131579787, "IZXII": 0.0034523050131579787, "XIXZI": 0.004902698293840477, "YIYZI": 0.004902698293840477, "YIYII": -0.004902698293840477, "XIXII": -0.004902698293840477, "ZIXZI": -0.003452305004035172, "ZIXII": 0.003452305004035172, "IXXZI": 0.004890547622572363, "IYYZI": 0.004890547622572363, "IXXII": -0.004890547622572363, "IYYII": -0.004890547622572363, "IZYYZ": -0.01032311086425551, "IZXXI": 0.01032311086425551, "XIYYZ": 0.003452305004035172, "YIXYZ": -0.003452305004035172, "YIYXI": -0.003452305004035172, "XIXXI": -0.003452305004035172, "ZIYYZ": -0.010323110848824186, "ZIXXI": 0.010323110848824186, "IXYYZ": 0.004809190018445564, "IYXYZ": -0.004809190018445564, "IXXXI": -0.004809190018445564, "IYYXI": -0.004809190018445564, "IIZXZ": 6.665368894295722e-05, "IIIXZ": -0.01945644239279521, "ZIIXZ": -0.010952643666415945, "ZZZXZ": -0.009002518932428651, "IZIXZ": -0.012779227070099241, "IIIXI": 6.665368894295722e-05, "IIZXI": -0.01945644239279521, "ZIZXI": -0.010952643666415945, "ZZIXI": -0.009002518932428651, "IZZXI": -0.012779227070099241, "XZZXZ": -0.006587549445330545, "XZIXI": -0.006587549445330545, "XIIXZ": -0.006587549438923449, "XIZXI": -0.006587549438923449, "IXIXZ": 0.002221370816736884, "IXZXI": 0.002221370816736884, "XXZXZ": -0.007858792976628549, "YYZXZ": -0.007858792976628549, "XXIXI": -0.007858792976628549, "YYIXI": -0.007858792976628549, "ZXZXZ": 0.002221370822701966, "ZXIXI": 0.002221370822701966, "IZYYX": -0.004809190029787054, "IZXYY": 0.004809190029787054, "XIYYX": 0.004890547622572363, "YIXYX": -0.004890547622572363, "YIYYY": -0.004890547622572363, "XIXYY": -0.004890547622572363, "ZIYYX": -0.004809190018445564, "ZIXYY": 0.004809190018445564, "IXYYX": 0.00592905793493651, "IYXYX": -0.00592905793493651, "IXXYY": -0.00592905793493651, "IYYYY": -0.00592905793493651, "IIZYY": 0.007574696220743069, "IIIYY": -0.00683283695591907, "IIZXX": -0.00683283695591907, "IIIXX": 0.007574696220743069, "ZIIXX": 0.03439131375895362, "ZZZXX": 0.0027365107157454704, "IZIXX": 0.03239666246017882, "ZIZYY": 0.03439131375895362, "ZZIYY": 0.0027365107157454704, "IZZYY": 0.03239666246017882, "XZZXX": 0.007858792976266122, "XZIYY": 0.007858792976266122, "XIIXX": 0.007858792976628549, "XIZYY": 0.007858792976628549, "IXIXX": -0.008498883249759823, "IXZYY": -0.008498883249759823, "XXZXX": 0.0308458545211527, "YYZXX": 0.0308458545211527, "XXIYY": 0.0308458545211527, "YYIYY": 0.0308458545211527, "ZXZXX": -0.008498883257632015, "ZXIYY": -0.008498883257632015, "IIIZX": -0.0020880255647555447, "ZIIZX": 0.010681557955916321, "IIZZX": 0.005028724284323451, "ZZZZX": 0.0016971346933687176, "IZIZX": 0.011925118863873653, "IIZIX": 0.005028724284323451, "IIIIX": -0.0020880255647555443, "ZIIIX": 0.010681557955916321, "ZZZIX": 0.0016971346933687176, "IZIIX": 0.011925118863873653, "XZZZX": 0.00222137082491367, "XZZIX": 0.00222137082491367, "XIIZX": 0.002221370822701966, "XIIIX": 0.002221370822701966, "IXIZX": -0.0031392522388216247, "IXIIX": -0.0031392522388216247, "XXZZX": 0.008498883257632015, "YYZZX": 0.008498883257632015, "XXZIX": 0.008498883257632015, "YYZIX": 0.008498883257632015, "ZXZZX": -0.0031392522440966395, "ZXZIX": -0.0031392522440966395}, {"IIIIII": -6.591374400167851, "ZIIIII": -0.5710992766271478, "IZIIII": -0.8506454544573873, "ZZIIII": 0.12948880836012866, "IZIZII": -0.850645454457387, "ZZIZII": 0.12948880836012866, "IIIZII": 0.27077266237518155, "ZIZZII": 0.39025259328613415, "IIZZII": -0.053852725595914565, "ZZZZII": -0.1307349842100917, "ZZZIII": -0.1307349842100917, "IIZIII": -0.2998285759786986, "ZIZIII": 0.08310753794400164, "IZZIII": 0.13046166402986134, "IZZZII": 0.1304616640298613, "ZIIZII": -0.05315028505417343, "IIIZZI": -0.5710992766207407, "ZIIZZI": 0.11384398820287325, "IZIZZI": 0.12948880836012866, "IZIIZI": 0.12948880836012866, "ZIZIZI": -0.06044027504124511, "IIZZZI": 0.11395339246515433, "IIIIZZ": 0.39025259333727513, "ZIIIZZ": -0.060440275058331466, "IZIIZZ": -0.1307349842404517, "IZIZZZ": -0.1307349842404517, "ZIZZZZ": 0.08460154569678843, "IIZIZZ": -0.05628953731782687, "IIIZIZ": -0.053852725619408015, "IIIIIZ": -0.2998285759839735, "ZIIIIZ": 0.11395339246515433, "IZIIIZ": 0.13046166402986134, "IZIZIZ": 0.1304616640298613, "ZIZZIZ": -0.05628953729299506, "IIZIIZ": 0.12274418444186552, "IIIZZZ": 0.08310753794400164, "IIIIZI": -0.05315028507373022, "XIIIII": 0.023803439909314036, "XIIZII": 0.004280343830046168, "XZZIII": -0.0043469975117071714, "XZZZII": -0.004346997511707171, "XIZZII": 0.02380343996837519, "XIZIZI": 0.010952643670343121, "XIZZZZ": 0.009002518940834474, "XIZZIZ": 0.012779227079805994, "IXIZII": 0.008434569756845495, "IXIIII": -0.008434569756845495, "XZIZII": -0.00434699750141018, "XZIIII": -0.004346997501410179, "XIZIII": 0.004280343812467223, "XIIZZI": 0.010952643666415945, "XIIIZZ": 0.009002518925725823, "XIIIIZ": 0.012779227070099241, "IIXIII": 0.004293984952746974, "ZIXIII": -0.0028227649739517436, "IZXIII": -0.0022059593298563323, "IZXZII": -0.0022059593298563366, "ZIXZII": 0.004293984886893325, "IIXZZI": -0.010681557950217859, "IIXIZZ": -0.0016971346759550125, "IIXIIZ": -0.011925118853728944, "YIYZII": 0.009449651636134131, "YIYIII": -0.004957881540659136, "XZXIII": -0.0018749554176027729, "XZXZII": -0.0018749554176027683, "XIXZII": 0.009449651644310917, "XIXIII": -0.004957881532482351, "YZYIII": -0.0018749554176027729, "YZYZII": -0.0018749554176027683, "XIXIZI": 0.03439131375895362, "YIYIZI": 0.03439131375895362, "XIXZZZ": 0.0027365107156143353, "YIYZZZ": 0.0027365107156143353, "XIXZIZ": 0.03239666246017882, "YIYZIZ": 0.03239666246017882, "IIXZII": -0.0028227649792877778, "ZZXZII": -0.002205959305035669, "ZZXIII": -0.0022059593050356733, "ZIXIZI": -0.010681557955916321, "ZIXZZZ": -0.0016971346930571203, "ZIXZIZ": -0.011925118863873653, "IXZXZI": 0.0034523050131579787, "IYZYII": 0.0034523050131579787, "XYIYZI": 0.004902698293840477, "YXIYZI": -0.004902698293840477, "YYIXII": 0.004902698293840477, "XXIXII": 0.004902698293840477, "IIZXZI": -0.0034523050131579787, "IZZXII": 0.0034523050131579787, "XZIXZI": 0.004902698293840477, "YIIYZI": 0.004902698293840477, "YZIYII": -0.004902698293840477, "XIIXII": -0.004902698293840477, "ZYIYZI": -0.003452305004035172, "ZXIXII": -0.003452305004035172, "ZZIXZI": -0.003452305004035172, "ZIIXII": 0.003452305004035172, "IXXXZI": -0.004890547622572363, "IYYXZI": -0.004890547622572363, "IYXYII": -0.004890547622572363, "IXYYII": 0.004890547622572363, "IIXXZI": 0.004890547622572363, "IZYYZI": 0.004890547622572363, "IZXXII": -0.004890547622572363, "IIYYII": -0.004890547622572363, "IYZXYZ": 0.01032311086425551, "IXZXXI": -0.01032311086425551, "XXIYYZ": -0.003452305004035172, "YYIYYZ": -0.003452305004035172, "YXIYXI": 0.003452305004035172, "XYIYXI": -0.003452305004035172, "IZZYYZ": -0.01032311086425551, "IIZXXI": 0.01032311086425551, "XIIYYZ": 0.003452305004035172, "YZIXYZ": -0.003452305004035172, "YIIYXI": -0.003452305004035172, "XZIXXI": -0.003452305004035172, "ZXIYYZ": 0.010323110848824186, "ZYIYXI": 0.010323110848824186, "ZIIYYZ": -0.010323110848824186, "ZZIXXI": 0.010323110848824186, "IYXXYZ": -0.004809190018445566, "IXYXYZ": 0.004809190018445566, "IXXXXI": 0.004809190018445566, "IYYXXI": 0.004809190018445566, "IZXYYZ": 0.004809190018445564, "IIYXYZ": -0.004809190018445564, "IIXXXI": -0.004809190018445564, "IZYYXI": -0.004809190018445564, "IZIZXZ": 0.00434699750141018, "IZIIXZ": 0.004346997501410179, "IIIIXZ": -0.02380343989420539, "ZIIIXZ": -0.010952643666415945, "ZIZZXZ": -0.009002518932428651, "IIZIXZ": -0.012779227070099241, "IZIIXI": 0.00434699750141018, "IZIZXI": 0.004346997501410179, "IIIZXI": -0.02380343989420539, "ZIIZXI": -0.010952643666415945, "ZIZIXI": -0.009002518932428651, "IIZZXI": -0.012779227070099241, "IIIIXI": -0.004280343812467223, "IIIZXZ": -0.004280343812467223, "XIZZXZ": -0.006587549445330545, "XIZIXI": -0.006587549445330545, "XIIIXZ": -0.006587549438923449, "XIIZXI": -0.006587549438923449, "IIXIXZ": 0.002221370816736884, "IIXZXI": 0.002221370816736884, "XIXZXZ": -0.007858792976628549, "YIYZXZ": -0.007858792976628549, "XIXIXI": -0.007858792976628549, "YIYIXI": -0.007858792976628549, "ZIXZXZ": 0.002221370822701966, "ZIXIXI": 0.002221370822701966, "IYZXYX": 0.004809190029787056, "IXZXYY": -0.004809190029787056, "XXIYYX": -0.004890547622572364, "YYIYYX": -0.004890547622572364, "YXIYYY": 0.004890547622572364, "XYIYYY": -0.004890547622572364, "IZZYYX": -0.004809190029787054, "IIZXYY": 0.004809190029787054, "XIIYYX": 0.004890547622572363, "YZIXYX": -0.004890547622572363, "YIIYYY": -0.004890547622572363, "XZIXYY": -0.004890547622572363, "ZXIYYX": 0.004809190018445566, "ZYIYYY": 0.004809190018445566, "ZIIYYX": -0.004809190018445564, "ZZIXYY": 0.004809190018445564, "IYXXYX": -0.005929057934936509, "IXYXYX": 0.005929057934936509, "IXXXYY": 0.005929057934936509, "IYYXYY": 0.005929057934936509, "IZXYYX": 0.00592905793493651, "IIYXYX": -0.00592905793493651, "IIXXYY": -0.00592905793493651, "IZYYYY": -0.00592905793493651, "IIIZYY": 0.009449651638345838, "IIIIYY": -0.004957881538316297, "IZIZXX": -0.0018749554176027729, "IZIIXX": -0.0018749554176027683, "IIIIXX": 0.009449651638345838, "ZIIIXX": 0.03439131375895362, "ZIZZXX": 0.0027365107157454704, "IIZIXX": 0.03239666246017882, "IIIZXX": -0.004957881538316297, "IZIIYY": -0.0018749554176027729, "IZIZYY": -0.0018749554176027683, "ZIIZYY": 0.03439131375895362, "ZIZIYY": 0.0027365107157454704, "IIZZYY": 0.03239666246017882, "XIZZXX": 0.007858792976266122, "XIZIYY": 0.007858792976266122, "XIIIXX": 0.007858792976628549, "XIIZYY": 0.007858792976628549, "IIXIXX": -0.008498883249759823, "IIXZYY": -0.008498883249759823, "XIXZXX": 0.0308458545211527, "YIYZXX": 0.0308458545211527, "XIXIYY": 0.0308458545211527, "YIYIYY": 0.0308458545211527, "ZIXZXX": -0.008498883257632015, "ZIXIYY": -0.008498883257632015, "IIIIZX": -0.004293984869791213, "ZIIIZX": 0.010681557955916321, "IZIIZX": 0.002205959305035669, "IZIZZX": 0.0022059593050356733, "ZIZZZX": 0.0016971346933687176, "IIZIZX": 0.011925118863873653, "IIIZIX": 0.0028227649792877778, "IIIIIX": -0.004293984869791213, "ZIIIIX": 0.010681557955916321, "IZIIIX": 0.002205959305035669, "IZIZIX": 0.0022059593050356733, "ZIZZIX": 0.0016971346933687176, "IIZIIX": 0.011925118863873653, "IIIZZX": 0.0028227649792877778, "XIZZZX": 0.00222137082491367, "XIZZIX": 0.00222137082491367, "XIIIZX": 0.002221370822701966, "XIIIIX": 0.002221370822701966, "IIXIZX": -0.0031392522388216247, "IIXIIX": -0.0031392522388216247, "XIXZZX": 0.008498883257632015, "YIYZZX": 0.008498883257632015, "XIXZIX": 0.008498883257632015, "YIYZIX": 0.008498883257632015, "ZIXZZX": -0.0031392522440966395, "ZIXZIX": -0.0031392522440966395}, {"IIIIIII": -5.997254129151926, "ZIIIIII": -0.48065582988048006, "IZZIIII": -0.6549430507572116, "ZZZIIII": 0.12948880836012866, "IIZIZII": -0.6549430507572114, "ZIZIZII": 0.12948880836012866, "IZIIZII": 0.27077266237518155, "ZZIZZII": 0.2912958193331665, "IZIZZII": -0.053852725619408015, "ZIZZZII": -0.1307349842404517, "ZZZZIII": -0.1307349842404517, "IIIZIII": -0.20651079761334812, "ZIIZIII": 0.08310753794400164, "IZZZIII": 0.13046166402986134, "IIZZZII": 0.1304616640298613, "ZZIIZII": -0.05315028507373022, "IIIIZZI": -0.48263054447891085, "ZIIIZZI": 0.11384398820287325, "IZZIZZI": 0.12948880836012866, "IIZIIZI": 0.12948880836012866, "ZZIZIZI": -0.060440275058331466, "IIIZZZI": 0.11395339246515433, "IIIIIZZ": 0.29669291705659595, "ZIIIIZZ": -0.060440275058331466, "IZZIIZZ": -0.1307349842404517, "IIZIZZZ": -0.1307349842404517, "ZZIZZZZ": 0.0846015456939032, "IIIZIZZ": -0.05628953731782687, "IIIIZIZ": -0.053852725619408015, "IZIIIIZ": -0.08981618952233296, "IIIIIIZ": -0.2100123864616405, "ZIIIIIZ": 0.11395339246515433, "IZZIIIZ": 0.13046166402986134, "IIZIZIZ": 0.1304616640298613, "ZZIZZIZ": -0.05628953731782687, "IIIZIIZ": 0.12274418444186552, "IIIIZZZ": 0.08310753794400164, "IZIIIZZ": 0.09355967628067918, "IIIIIZI": -0.05315028507373022, "IZIIZZI": -0.08846873214182989, "IZZIZII": -0.1957024037001757, "IIZIIII": -0.1957024037001757, "IZIIIII": -0.5941202710159246, "ZZIIIII": -0.09044344674666777, "ZIIZZII": 0.09895677395296767, "IZIZIII": -0.09331777836535045, "XIIIIII": 0.004372916837922833, "XZIIZII": 1.757894529861164e-11, "XZZZIII": -1.029699175435909e-11, "XIZZZII": -1.0296991754359052e-11, "XZIZZII": 0.004372916824149373, "XZIZIZI": 3.927176793769555e-12, "XZIZZZZ": 1.510865094298682e-11, "XZIZZIZ": 9.706752612553786e-12, "XIIZZII": 0.019430523144225817, "ZXZIZZI": 0.0025623868070798394, "ZXIIZZI": 0.0025623868070798394, "YYZZIZI": -0.0015148512224616116, "XXIZIZI": -0.0015148512224616116, "YYIZIZI": -0.0015148512224616116, "XXZZIZI": -0.0015148512224616116, "ZYYIIZI": 0.0025623868070798403, "ZXXIZZI": -0.0025623868070798403, "YXYZZZI": 0.001514851222461612, "XXXZIZI": 0.001514851222461612, "YYXZIZI": 0.001514851222461612, "XYYZZZI": -0.001514851222461612, "IZXIZII": 0.008434569756845495, "IIXIIII": -0.008434569756845495, "ZIIIZII": 1.9556793221309224e-11, "IIIZZII": 2.349345184919263e-11, "ZZZZZII": 3.0360017616874604e-11, "ZIZZIII": 3.0360017616874617e-11, "ZIIZIZI": 1.7086355943508985e-11, "ZIIZZZZ": 2.8852381811919607e-12, "ZIIZZIZ": 2.4831807929103616e-11, "XIZZIII": -0.00434699750141018, "XZZZZII": -0.004346997501410179, "XZZIZII": -0.00434699750141018, "XIZIIII": -0.004346997501410179, "XZIIIII": 0.019430523071391204, "XIIIZII": 0.004280343812467223, "XZIZIII": 0.004280343812467223, "XIIZIZI": 0.010952643666415945, "XZIIZZI": 0.010952643666415945, "XIIZZZZ": 0.009002518925725823, "XZIIIZZ": 0.009002518925725823, "XIIZZIZ": 0.012779227070099241, "XZIIIIZ": 0.012779227070099241, "IXZZIZI": 0.002562386821862235, "IXIZIZI": 0.002562386821862235, "IYYZZZI": 0.002562386821862236, "IXXZIZI": -0.002562386821862236, "IIIXIII": -0.003091266848993617, "ZIIXIII": 5.3360339960997006e-12, "IZZXIII": -2.4820663412763367e-11, "IIZXZII": -2.4820663412763364e-11, "ZZIXZII": -0.0030912667427895643, "IIIXZZI": 5.698461863214416e-12, "IIIXIZZ": 1.7102107695935373e-11, "IIIXIIZ": 1.0144710484041127e-11, "IZIXIII": 0.00738525180174059, "YZIYZII": 0.0006890056934788832, "YIIYIII": -0.004957881538316297, "XZZXIII": -0.0018749554176027729, "XIZXZII": -0.0018749554176027683, "XZIXZII": 0.0006890056934788832, "XIIXIII": -0.004957881538316297, "YZZYIII": -0.0018749554176027729, "YIZYZII": -0.0018749554176027683, "XZIXIZI": 0.03439131375895362, "YZIYIZI": 0.03439131375895362, "XZIXZZZ": 0.0027365107156143353, "YZIYZZZ": 0.0027365107156143353, "XZIXZIZ": 0.03239666246017882, "YZIYZIZ": 0.03239666246017882, "XIIXZII": 0.008760645950832034, "YIIYZII": 0.008760645942655248, "ZYIYZZI": -0.0018832658827275684, "ZXZXZZI": -0.0018832658827275684, "ZYZYZZI": -0.0018832658827275684, "ZXIXZZI": -0.0018832658827275684, "ZYXYZZI": 0.001883265882727569, "ZYYXIZI": -0.001883265882727569, "ZXYYIZI": 0.001883265882727569, "ZXXXZZI": 0.001883265882727569, "ZIIXZII": 0.007385251629682889, "IIIXZII": -0.0028227649792877778, "ZZZXZII": -0.002205959305035669, "ZIZXIII": -0.0022059593050356733, "ZZIXIII": -0.0028227649792877778, "IIZXIII": -0.002205959305035669, "IZZXZII": -0.0022059593050356733, "ZIIXIZI": -0.010681557955916321, "IZIXZZI": -0.010681557955916321, "ZIIXZZZ": -0.0016971346930571203, "IZIXIZZ": -0.0016971346930571203, "ZIIXZIZ": -0.011925118863873653, "IZIXIIZ": -0.011925118863873653, "XZIXIII": 5.833946319519526e-12, "YZIYIII": -2.342839819072509e-12, "ZXXZXZI": -0.011202959513956836, "IXXZXZI": -0.0006521116533318042, "ZYYZXZI": -0.0017098258290617352, "ZXYZYZI": -0.0017098258290617412, "IYXIYZI": 0.002508806672945114, "ZXXIXZI": -0.0016118160263876048, "ZXXZXIZ": -0.0013957952957186033, "ZYXZYIZ": 0.0029190015332881524, "ZXXZXZZ": -0.0029190015332881524, "ZYXZYZZ": 0.0013957952957186033, "ZYYZXII": -0.0017098258290617412, "ZXYZYII": -0.0017098258290617352, "ZYXZYII": 0.011202959513956836, "IYXZYII": 0.0006521116533318042, "IXXIXII": -0.002508806672945114, "ZYXIYII": 0.0016118160263876048, "XYXIYZI": 1.1892217085299352e-11, "XXXIXII": -1.1892217085299352e-11, "IZXZXZI": 9.122806710276189e-12, "IIYZYII": 9.122806710276189e-12, "XZYIYZI": 0.004902698293840477, "YIXIYZI": -0.004902698293840477, "YZYIXII": 0.004902698293840477, "XIXIXII": 0.004902698293840477, "IZIZXZI": -9.122806710276192e-12, "IZZZXII": 9.122806710276192e-12, "XIZIXZI": 0.004902698293840477, "YIIIYZI": 0.004902698293840477, "YIZIYII": -0.004902698293840477, "XIIIXII": -0.004902698293840477, "YXXIYZI": -0.0010639047141293443, "YYXZXZI": -0.0010639047141293443, "YYXIXII": -0.0010639047141293443, "YXXZYII": -0.0010639047141293443, "IIXZXZI": 0.003452305004035172, "ZIYIYZI": -0.003452305004035172, "IZYZYII": 0.003452305004035172, "ZZXIXII": -0.003452305004035172, "IIIZXZI": -0.003452305004035172, "ZZZIXZI": -0.003452305004035172, "IIZZXII": 0.003452305004035172, "ZZIIXII": 0.003452305004035172, "ZXXXXZI": -1.288492020797904e-11, "ZYXXYII": 1.288492020797904e-11, "YYXYYZI": 6.0181511566440154e-05, "XYXXYZI": 6.0181511566440154e-05, "YXXYXII": -6.0181511566440154e-05, "XXXXXII": -6.0181511566440154e-05, "IZXXXZI": -0.004890547622572363, "IIYYXZI": -0.004890547622572363, "IIYXYII": -0.004890547622572363, "IZXYYII": 0.004890547622572363, "IZIXXZI": 0.004890547622572363, "IZZYYZI": 0.004890547622572363, "IZZXXII": -0.004890547622572363, "IZIYYII": -0.004890547622572363, "IXXYYZI": 0.0003672557630298687, "ZYXYXZI": 0.0003672557630298687, "IYXYXII": 0.0003672557630298687, "ZXXYYII": 0.0003672557630298687, "ZXXZYYZ": -0.0032474251685457815, "ZYXZXYZ": 0.0039011112899612252, "ZYYZXXZ": 0.005041311436432508, "ZXYZYXZ": 0.005041311436432505, "ZYXZYXZ": -0.008971072209556216, "IYXZYXZ": 0.0028372065758318805, "IXXIXXZ": -0.0004790966995878878, "ZYXIYXZ": 0.004123346662048891, "ZXXZYYI": 0.008971072209556216, "IXXZYYI": -0.0028372065758318805, "ZYYZYYI": 0.005041311436432505, "ZXYZXYI": -0.005041311436432508, "IYXIXYI": -0.0004790966995878878, "ZXXIYYI": -0.004123346662048891, "ZXXZXXI": 0.0039011112899612252, "ZYXZYXI": 0.0032474251685457815, "XXXIXXZ": 2.741418377074583e-12, "XYXIXYI": 2.741418377074583e-12, "IZYZXYZ": 1.5431323780312995e-11, "IIXZXXI": -1.5431323780312995e-11, "XZXIYYZ": -0.003452305004035172, "YIYIYYZ": -0.003452305004035172, "YZXIYXI": 0.003452305004035172, "XIYIYXI": -0.003452305004035172, "IIZZYYZ": -1.5431323780312998e-11, "IIIZXXI": 1.5431323780312998e-11, "XZIIYYZ": 0.003452305004035172, "YZZIXYZ": -0.003452305004035172, "YZIIYXI": -0.003452305004035172, "XZZIXXI": -0.003452305004035172, "YYXIXXZ": -0.00111301137722651, "YXXZYXZ": -0.00111301137722651, "YXXIXYI": 0.00111301137722651, "YYXZYYI": -0.00111301137722651, "IIYZXYZ": 0.010323110848824186, "ZIXIYYZ": 0.010323110848824186, "IZXZXXI": -0.010323110848824186, "ZZYIYXI": 0.010323110848824186, "IZZZYYZ": -0.010323110848824186, "ZIIIYYZ": -0.010323110848824186, "IZIZXXI": 0.010323110848824186, "ZIZIXXI": 0.010323110848824186, "ZYXXYXZ": -1.7131884110693163e-11, "ZXXXYYI": 1.7131884110693163e-11, "YXXYXXZ": 2.177514342965092e-05, "XXXXXXZ": 2.177514342965092e-05, "YYXYXYI": 2.177514342965092e-05, "XYXXXYI": 2.177514342965092e-05, "IZYXXYZ": -0.004809190018445566, "IIXYXYZ": 0.004809190018445566, "IIXXXXI": 0.004809190018445566, "IZYYXXI": 0.004809190018445566, "IIZXYYZ": 0.004809190018445564, "IIIYXYZ": -0.004809190018445564, "IIIXXXI": -0.004809190018445564, "IIZYYXI": -0.004809190018445564, "IYXYXXZ": 5.174104163630177e-05, "ZXXYYXZ": 5.174104163630177e-05, "IXXYXYI": -5.174104163630177e-05, "ZYXYYYI": 5.174104163630177e-05, "IZZIZXZ": 0.00434699750141018, "IIZIIXZ": 0.004346997501410179, "IZIIIXZ": -0.018975307794812754, "ZZIIIXZ": -0.010952643666415945, "ZIIZZXZ": -0.009002518925725823, "IZIZIXZ": -0.012779227070099241, "IZZIIXI": 0.00434699750141018, "IIZIZXI": 0.004346997501410179, "IZIIZXI": -0.018975307794812754, "ZZIIZXI": -0.010952643666415945, "ZIIZIXI": -0.009002518925725823, "IZIZZXI": -0.012779227070099241, "IIIIZXI": -0.004828132099392636, "IZIIIXI": -0.004280343812467223, "IIIIIXZ": -0.004828132099392636, "IZIIZXZ": -0.004280343812467223, "XIIZZXZ": -6.407095905683643e-12, "XIIZIXI": -6.407095905683643e-12, "ZZIZZXZ": -6.702828310938673e-12, "ZZIZIXI": -6.702828310938673e-12, "XZIZZXZ": -0.006587549438923449, "XIIIIXZ": -0.006587549438923449, "XZIZIXI": -0.006587549438923449, "XIIIZXI": -0.006587549438923449, "IZIXIXZ": -5.965081589869339e-12, "IZIXZXI": -5.965081589869339e-12, "XIIXZXZ": -0.007858792976628549, "YIIYZXZ": -0.007858792976628549, "XIIXIXI": -0.007858792976628549, "YIIYIXI": -0.007858792976628549, "ZZIXZXZ": 0.002221370822701966, "IIIXIXZ": 0.002221370822701966, "ZZIXIXI": 0.002221370822701966, "IIIXZXI": 0.002221370822701966, "ZXXZYXY": -0.013826627752809215, "IXXZYXY": -0.0009462353192156901, "ZYYZYXY": -0.004121496103910599, "ZXYZXXY": 0.0041214961039105985, "IYXIXXY": -0.0028398221701524473, "ZXXIYXY": -0.0016845393710861135, "ZXXZXYY": -0.0008860538076492505, "ZYXZYYY": 0.00289156321178875, "ZXXZYYX": -0.00289156321178875, "ZYXZXYX": -0.0008860538076492505, "ZYYZXXX": 0.0041214961039105985, "ZXYZYXX": 0.004121496103910599, "ZYXZYXX": -0.013826627752809215, "IYXZYXX": -0.0009462353192156901, "IXXIXXX": 0.0028398221701524473, "ZYXIYXX": -0.0016845393710861135, "XYXIXXY": -1.288492020797904e-11, "XXXIXXX": 1.288492020797904e-11, "IZYZXYX": 1.1341490423239667e-11, "IIXZXYY": -1.1341490423239667e-11, "XZXIYYX": -0.004890547622572364, "YIYIYYX": -0.004890547622572364, "YZXIYYY": 0.004890547622572364, "XIYIYYY": -0.004890547622572364, "IIZZYYX": -1.1341490423239672e-11, "IIIZXYY": 1.1341490423239672e-11, "XZIIYYX": 0.004890547622572363, "YZZIXYX": -0.004890547622572363, "YZIIYYY": -0.004890547622572363, "XZZIXYY": -0.004890547622572363, "YXXIXXY": 0.000990507792773706, "YYXZYXY": -0.000990507792773706, "YYXIXXX": 0.000990507792773706, "YXXZYXX": 0.000990507792773706, "IIYZXYX": 0.004809190018445566, "ZIXIYYX": 0.004809190018445566, "IZXZXYY": -0.004809190018445566, "ZZYIYYY": 0.004809190018445566, "IZZZYYX": -0.004809190018445564, "ZIIIYYX": -0.004809190018445564, "IZIZXYY": 0.004809190018445564, "ZIZIXYY": 0.004809190018445564, "ZXXXYXY": -2.1087429424205797e-11, "ZYXXYXX": -2.1087429424205797e-11, "YYXYXXY": 0.0013071855069005487, "XYXXXXY": 0.0013071855069005487, "YXXYXXX": -0.0013071855069005487, "XXXXXXX": -0.0013071855069005487, "IZYXXYX": -0.005929057934936509, "IIXYXYX": 0.005929057934936509, "IIXXXYY": 0.005929057934936509, "IZYYXYY": 0.005929057934936509, "IIZXYYX": 0.00592905793493651, "IIIYXYX": -0.00592905793493651, "IIIXXYY": -0.00592905793493651, "IIZYYYY": -0.00592905793493651, "IXXYXXY": -0.00087592149350311, "ZYXYYXY": 0.00087592149350311, "IYXYXXX": -0.00087592149350311, "ZXXYYXX": -0.00087592149350311, "IIIIZYY": 0.006621091995270397, "IZIIIYY": -0.004957881538316297, "IZZIZXX": -0.0018749554176027729, "IIZIIXX": -0.0018749554176027683, "IZIIIXX": 0.0028285596430754406, "ZZIIIXX": 0.03439131375895362, "ZIIZZXX": 0.0027365107156143353, "IZIZIXX": 0.03239666246017882, "IIIIIXX": 0.006621091995270397, "IZIIZXX": -0.004957881538316297, "IZZIIYY": -0.0018749554176027729, "IIZIZYY": -0.0018749554176027683, "IZIIZYY": 0.0028285596430754406, "ZZIIZYY": 0.03439131375895362, "ZIIZIYY": 0.0027365107156143353, "IZIZZYY": 0.03239666246017882, "XIIZZXX": -3.624278671147175e-13, "XIIZIYY": -3.624278671147175e-13, "ZZIZZXX": 1.3113527034981149e-13, "ZZIZIYY": 1.3113527034981149e-13, "XZIZZXX": 0.007858792976628549, "XIIIIXX": 0.007858792976628549, "XZIZIYY": 0.007858792976628549, "XIIIZYY": 0.007858792976628549, "IZIXIXX": 7.87219268605786e-12, "IZIXZYY": 7.87219268605786e-12, "XIIXZXX": 0.0308458545211527, "YIIYZXX": 0.0308458545211527, "XIIXIYY": 0.0308458545211527, "YIIYIYY": 0.0308458545211527, "ZZIXZXX": -0.008498883257632015, "IIIXIXX": -0.008498883257632015, "ZZIXIYY": -0.008498883257632015, "IIIXZYY": -0.008498883257632015, "IIIIIZX": -0.0045404850559352655, "ZIIIIZX": 0.010681557955916321, "IZZIIZX": 0.002205959305035669, "IIZIZZX": 0.0022059593050356733, "ZZIZZZX": 0.0016971346930571203, "IIIZIZX": 0.011925118863873653, "IIIIZIX": 0.0028227649792877778, "IZIIIIX": 0.00024650018614405213, "IIIIIIX": -0.0045404850559352655, "ZIIIIIX": 0.010681557955916321, "IZZIIIX": 0.002205959305035669, "IIZIZIX": 0.0022059593050356733, "ZZIZZIX": 0.0016971346930571203, "IIIZIIX": 0.011925118863873653, "IIIIZZX": 0.0028227649792877778, "IZIIIZX": 0.00024650018614405213, "XZIZZZX": 2.2117045487226996e-12, "XZIZZIX": 2.2117045487226996e-12, "ZIIZZZX": 3.115972808665012e-13, "ZIIZZIX": 3.115972808665012e-13, "XIIZZZX": 0.002221370822701966, "XZIIIZX": 0.002221370822701966, "XIIZZIX": 0.002221370822701966, "XZIIIIX": 0.002221370822701966, "IIIXIZX": 5.275014707794391e-12, "IIIXIIX": 5.275014707794391e-12, "XZIXZZX": 0.008498883257632015, "YZIYZZX": 0.008498883257632015, "XZIXZIX": 0.008498883257632015, "YZIYZIX": 0.008498883257632015, "ZIIXZZX": -0.0031392522440966395, "IZIXIZX": -0.0031392522440966395, "ZIIXZIX": -0.0031392522440966395, "IZIXIIX": -0.0031392522440966395, "ZXXZXIX": -0.0013577635558035754, "ZYXZYIX": 0.0013577635558035754, "ZXXZYIY": 0.0009687326493440549, "ZYXZXIY": 0.0009687326493440549, "ZXXZXZX": -0.0003890309064595193, "ZYXZYZX": 0.0003890309064595193}, {"IIIIIIII": -4.988537911800993, "ZIIIIIII": -0.3921870977557365, "IZZIIIII": -0.45924064708739587, "ZZZIIIII": 0.12948880836012866, "IIZIIZII": -0.45924064708739565, "ZIZIIZII": 0.12948880836012866, "IZIIIZII": 0.27077266237518155, "ZIIXIZII": -0.034525852697259246, "ZZIZZZII": -0.1977361430496021, "IIIXIZII": 3.2431436128035195e-10, "IZIZZZII": 0.053852725619408015, "ZZZXIZII": 7.873182354888773e-10, "ZIZZZZII": 0.1307349842404517, "ZIZXIIII": 7.873182354888773e-10, "ZZZZZIII": 0.1307349842404517, "IZIXIIII": 5.408951876526643e-10, "IIIZZIII": 0.08981618949750116, "IIIIZIII": -0.11669460811584698, "ZIIIZIII": 0.08310753794400164, "IZZIZIII": 0.13046166402986134, "IIZIZZII": 0.1304616640298613, "ZZIIZZII": 0.09355967628356442, "ZIIXZZII": 3.200840915161264e-10, "ZZIZIZII": 0.05315028507373022, "IZZXZZII": 1.1785680170723283e-09, "IIZZIZII": 0.19570240366981567, "IIZXZIII": 1.1785680170723283e-09, "IZZZIIII": 0.19570240366981567, "ZZIXZIII": 5.327804678836634e-10, "ZIIZIIII": 0.08846873212474353, "IZIXZIII": 0.034525857581180756, "IIIZIIII": 1.0087162173509332, "IIIIIZZI": -0.3921870977557365, "ZIIIIZZI": 0.11384398820287325, "IZZIIZZI": 0.12948880836012866, "IIZIIIZI": 0.12948880836012866, "ZIIXIIZI": 3.6398620451788807e-10, "ZZIZZIZI": 0.060440275058331466, "IIIIZZZI": 0.11395339246515433, "IZIXZZZI": 5.446726849689628e-10, "IIIZIZZI": 0.09044344672317431, "IIIIIIZZ": 0.19773614325752548, "ZIIIIIZZ": -0.060440275058331466, "IZZIIIZZ": -0.1307349842404517, "IIZIIZZZ": -0.1307349842404517, "ZIIXIZZZ": -5.094913198815049e-10, "ZZIZZZZZ": -0.0846015456939032, "IIIIZIZZ": -0.05628953731782687, "IZIXZIZZ": -5.959420348715602e-10, "IIIZIIZZ": -0.0989567737990705, "IIIIIZIZ": -0.053852725619408015, "IZIIIIIZ": -0.08981618949750116, "IIIIIIIZ": -0.11669460811584684, "ZIIIIIIZ": 0.11395339246515433, "IZZIIIIZ": 0.13046166402986134, "IIZIIZIZ": 0.1304616640298613, "ZIIXIZIZ": 3.389894407762055e-10, "ZZIZZZIZ": 0.05628953731782687, "IIIIZIIZ": 0.12274418444186552, "IZIXZIIZ": 5.619826170768701e-10, "IIIZIIIZ": 0.09331777834579366, "IIIIIZZZ": 0.08310753794400164, "IZIIIIZZ": 0.09355967628356442, "IIIIIIZI": -0.05315028507373022, "IZIIIZZI": -0.08846873212474353, "IZZIIZII": -0.19570240366981567, "IIZIIIII": -0.19570240366981567, "IZIIIIII": -1.0087162175588578, "ZZIIIIII": -0.09044344672317431, "ZZIXIZII": 0.025554778700945347, "ZIIZZZII": -0.09895677395296767, "IZIIZIII": -0.09331777834579366, "IIIXZIII": -0.025554781793686164, "IZIZIIII": -0.41459594654293314, "YIIYIZII": -0.000891301487734098, "YZZYIZII": -0.0017098258290617352, "YIZYIIII": -0.0017098258290617412, "XIIZIIII": -8.405822632048144e-12, "XZIXZIII": 0.0013957952957186033, "XZIZIZII": -1.757894529861164e-11, "XIIXZZII": 0.0029190015332881524, "YIIYZZII": 0.0029190015332881524, "YZIYZIII": 0.0013957952957186033, "XZZZZIII": 1.029699175435909e-11, "XIZXIIII": -0.0017098258290617412, "XIZZZZII": 1.0296991754359052e-11, "XZZXIZII": -0.0017098258290617352, "XZIZZZII": -0.004372916824149373, "XIIXIZII": -0.0008913015140688788, "YIIYIIZI": 0.0006521116533318042, "XZIZZIZI": -3.927176793769555e-12, "XIIXIIZI": 0.0006521116533318042, "YIIYIZZZ": 0.002508806672945114, "XZIZZZZZ": -1.510865094298682e-11, "XIIXIZZZ": 0.002508806672945114, "YIIYIZIZ": 0.0016118160263876048, "XZIZZZIZ": -9.706752612553786e-12, "XIIXIZIZ": 0.0016118160263876048, "YZIYIZII": 0.012094261001690929, "XIIZZZII": -0.014602391038130354, "XZIXIZII": 0.012094260913751738, "ZXZIIZZI": -1.4782395809165797e-11, "ZYZYZZZI": 0.0024546316800948937, "ZXIXZZZI": 0.0024546316800948937, "ZXIIIZZI": -1.4782395809165797e-11, "ZYIYZZZI": 0.0024546316800948937, "ZXZXZZZI": 0.0024546316800948937, "YXZYIIZI": 9.122806710276189e-12, "YYZIZIZI": -0.0015148512224616116, "XYIYIIZI": -9.122806710276189e-12, "XXIIZIZI": -0.0015148512224616116, "YXIYIIZI": 9.122806710276189e-12, "YYIIZIZI": -0.0015148512224616116, "XYZYIIZI": -9.122806710276189e-12, "XXZIZIZI": -0.0015148512224616116, "ZYYIIIZI": -1.47823958091658e-11, "ZXYYZIZI": -0.002454631680094894, "ZXXXZZZI": -0.002454631680094894, "ZXXIIZZI": 1.47823958091658e-11, "ZYXYZZZI": -0.002454631680094894, "ZYYXZIZI": 0.002454631680094894, "YYYYIZZI": 9.122806710276192e-12, "YXYIZZZI": 0.001514851222461612, "XYXYIIZI": 9.122806710276192e-12, "XXXIZIZI": 0.001514851222461612, "YXXYIIZI": -9.122806710276192e-12, "YYXIZIZI": 0.001514851222461612, "XXYYIZZI": 9.122806710276192e-12, "XYYIZZZI": -0.001514851222461612, "IZXIIZII": 0.008434569756845495, "IIXIIIII": -0.008434569756845495, "ZIIZIZII": -1.9556793221309224e-11, "ZZIXZZII": 0.0032474251685457815, "IZZZIZII": 3.0360017616874617e-11, "IIZXZZII": -0.005041311436432508, "IIZZIIII": 3.0360017616874604e-11, "IZZXZIII": -0.005041311436432505, "ZZIZIIII": 2.349345184919263e-11, "ZIIXZIII": -0.0039011112899612252, "IIIZZZII": -2.349345184919263e-11, "IZIXIZII": 0.0039011112899612252, "ZZZZZZII": -3.0360017616874604e-11, "ZIZXIZII": 0.005041311436432505, "ZIZZZIII": -3.0360017616874617e-11, "ZZZXIIII": 0.005041311436432508, "IZIZZIII": 1.9556793221309224e-11, "IIIXIIII": -0.0032474251685457815, "IZIZIZZI": 1.7086355943508985e-11, "IIIXZZZI": -0.0028372065758318805, "ZIIZZIZI": -1.7086355943508985e-11, "ZZIXIIZI": 0.0028372065758318805, "IZIZIIZZ": 2.8852381811919607e-12, "IIIXZIZZ": -0.0004790966995878878, "ZIIZZZZZ": -2.8852381811919607e-12, "ZZIXIZZZ": 0.0004790966995878878, "IZIZIIIZ": 2.4831807929103616e-11, "IIIXZIIZ": -0.004123346662048891, "ZIIZZZIZ": -2.4831807929103616e-11, "ZZIXIZIZ": 0.004123346662048891, "XZZXIIII": 2.617868830113683e-11, "XIZZZIII": 0.00434699750141018, "XIZXIZII": 2.6178688301136823e-11, "XZZZZZII": 0.004346997501410179, "XZZIIZII": -0.00434699750141018, "XIZIIIII": -0.004346997501410179, "XZIIIIII": 0.014602390965295739, "XIIXZIII": -2.907619924814353e-11, "XZIZIIII": -0.004828132106095465, "XZIXZZII": -2.577728338972555e-11, "XIIZIZII": -0.004280343812467223, "XIIIZZII": 0.004828132106095465, "XZIIZIII": 0.004280343812467223, "XZIXIIZI": -6.595951447487806e-11, "XIIZZIZI": -0.010952643666415945, "XZIIIZZI": 0.010952643666415945, "XZIXIZZZ": -5.421538356192017e-11, "XIIZZZZZ": -0.009002518925725823, "XZIIIIZZ": 0.009002518925725823, "XZIXIZIZ": -7.695964906560244e-11, "XIIZZZIZ": -0.012779227070099241, "XZIIIIIZ": 0.012779227070099241, "XIIIIIII": 0.00437291682951701, "ZXIZIZZI": -0.002562386821862235, "IYZYIIZI": 1.5431323780312995e-11, "IXZIZIZI": 0.002562386821862235, "ZXZZIZZI": -0.002562386821862235, "IYIYIIZI": 1.5431323780312995e-11, "IXIIZIZI": 0.002562386821862235, "ZXXZIZZI": 0.002562386821862236, "IXYYIZZI": -1.5431323780312998e-11, "IYYIZZZI": 0.002562386821862236, "ZYYZIIZI": -0.002562386821862236, "IYXYIIZI": -1.5431323780312998e-11, "IXXIZIZI": -0.002562386821862236, "IIIIXIII": -0.003091266848993617, "IZIYYIII": 0.014743726391572148, "ZIIIXIII": 5.3360339960997006e-12, "ZZIYYIII": -0.0008860538076492505, "IZZIXIII": -2.4820663412763367e-11, "IIZYYIII": 0.004121496103910599, "IIZIXZII": -2.4820663412763364e-11, "IZZYYZII": 0.0041214961039105985, "ZZIIXZII": 1.741370497680188e-11, "ZIIYYZII": -0.00289156321178875, "ZIIXXZII": -0.00289156321178875, "IZZXXZII": 0.0041214961039105985, "IIZXXIII": 0.004121496103910599, "ZZIXXIII": -0.0008860538076492505, "IZIXXIII": 0.014743726410188517, "IIIIXZZI": 5.698461863214416e-12, "IZIYYZZI": -0.0009462353192156901, "IZIXXZZI": -0.0009462353192156901, "IIIIXIZZ": 1.7102107695935373e-11, "IZIYYIZZ": -0.0028398221701524473, "IZIXXIZZ": -0.0028398221701524473, "IIIIXIIZ": 1.0144710484041127e-11, "IZIYYIIZ": -0.0016845393710861135, "IZIXXIIZ": -0.0016845393710861135, "IZIIXIII": 0.00763175198819624, "IIIYYIII": -0.028570354117037438, "IIIXXIII": -0.028570354162997726, "YIIYXZII": -3.987384476400999e-11, "YZIIYZII": 0.006621091995401533, "YZIYXIII": 2.985758224692757e-11, "YIIIYIII": -0.004957881538316297, "XZZZXIII": 0.0018749554176027729, "XIZZXZII": 0.0018749554176027683, "XZIZXZII": 0.00593208630192265, "XIIYYZII": 3.987384476400999e-11, "XZIIXZII": 0.006621091995401533, "XZIYYIII": -2.985758224692757e-11, "XIIIXIII": -0.004957881538316297, "YZZZYIII": 0.0018749554176027729, "YIZZYZII": 0.0018749554176027683, "YZIZYZII": 0.00593208630192265, "XZIZXIZI": -0.03439131375895362, "YZIZYIZI": -0.03439131375895362, "XZIZXZZZ": -0.0027365107156143353, "YZIZYZZZ": -0.0027365107156143353, "XZIZXZIZ": -0.03239666246017882, "YZIZYZIZ": -0.03239666246017882, "XIIZXZII": -0.008760645944998088, "YIIZYZII": -0.008760645944998088, "ZXIXXZZI": -1.1341490423239667e-11, "ZYIZYZZI": 0.0018832658827275684, "ZYZXYZZI": -1.1341490423239667e-11, "ZXZZXZZI": 0.0018832658827275684, "ZXZXXZZI": -1.1341490423239667e-11, "ZYZZYZZI": 0.0018832658827275684, "ZYIXYZZI": -1.1341490423239667e-11, "ZXIZXZZI": 0.0018832658827275684, "ZXXXXZZI": 1.1341490423239672e-11, "ZYXZYZZI": -0.001883265882727569, "ZXYXYIZI": 1.1341490423239672e-11, "ZYYZXIZI": 0.001883265882727569, "ZYYXXIZI": -1.1341490423239672e-11, "ZXYZYIZI": -0.001883265882727569, "ZYXXYZZI": 1.1341490423239672e-11, "ZXXZXZZI": -0.001883265882727569, "ZIIZXZII": -0.007631751816138539, "IIIZXZII": 0.0028227649792877778, "ZZZZXZII": 0.002205959305035669, "ZIZZXIII": 0.0022059593050356733, "IZIZXIII": 0.0002465001864556494, "ZIIYYIII": -1.69993850965333e-11, "ZZIIXIII": -0.0028227649792877778, "IZZYYIII": -1.3284829593940921e-11, "IIZIXIII": -0.002205959305035669, "IIZYYZII": -1.3284829593940947e-11, "IZZIXZII": -0.0022059593050356733, "ZZIYYZII": -1.4844847611026151e-12, "ZIIIXZII": -0.0002465001864556494, "ZIIZXIZI": 0.010681557955916321, "IIIYYZZI": -6.432696964002142e-11, "IZIIXZZI": -0.010681557955916321, "ZIIZXZZZ": 0.0016971346930571203, "IIIYYIZZ": -1.0220562611359921e-11, "IZIIXIZZ": -0.0016971346930571203, "ZIIZXZIZ": 0.011925118863873653, "IIIYYIIZ": -7.181599933979301e-11, "IZIIXIIZ": -0.011925118863873653, "ZZIZXZII": 0.0030912667602032693, "XIIXXIII": -0.0013577635558035754, "XZIXXZII": -0.0013577635558035754, "XIIIXZII": 5.833946319519526e-12, "XZIYYZII": -0.0009687326493440549, "XZIIXIII": 5.833946319519526e-12, "XIIYYIII": -0.0009687326493440549, "YIIIYZII": -2.342839819072509e-12, "YZIYXZII": -0.0003890309064595193, "YZIIYIII": -2.342839819072509e-12, "YIIYXIII": -0.0003890309064595193, "ZYXYIXZI": 5.3676368164833405e-12, "ZXXIZXZI": 0.0008913014877340938, "IYXYIXZI": -3.927176793769555e-12, "IXXIZXZI": -0.0006521116533318042, "ZXYYIXZI": 1.0296991754359052e-11, "ZYYIZXZI": -0.0017098258290617352, "ZYYYIYZI": -1.029699175435909e-11, "ZXYIZYZI": -0.0017098258290617412, "IYXZIYZI": -0.002508806672945114, "ZYXYZXZI": -9.706752612553786e-12, "ZXXIIXZI": -0.0016118160263876048, "ZXXZZXZI": 0.012094261001690929, "ZYXYIXIZ": -8.405822632048144e-12, "ZXXIZXIZ": -0.0013957952957186033, "ZXXYIYIZ": -1.757894529861164e-11, "ZYXIZYIZ": 0.0029190015332881524, "ZYXYIXZZ": -1.757894529861164e-11, "ZXXIZXZZ": -0.0029190015332881524, "ZXXYIYZZ": -8.405822632048144e-12, "ZYXIZYZZ": 0.0013957952957186033, "ZXYYIXII": 1.029699175435909e-11, "ZYYIZXII": -0.0017098258290617412, "ZYYYIYII": -1.0296991754359052e-11, "ZXYIZYII": -0.0017098258290617352, "ZXXYIYII": 5.3676368164833405e-12, "ZYXIZYII": -0.0008913014877340938, "IXXYIYII": -3.927176793769555e-12, "IYXIZYII": 0.0006521116533318042, "IXXZIXII": 0.002508806672945114, "ZXXYZYII": -9.706752612553786e-12, "ZYXIIYII": 0.0016118160263876048, "ZYXZZYII": -0.012094261001690929, "XYXIIYZI": 1.1892217085299352e-11, "XXXYZYZI": 0.001974714598430771, "YXXXZYZI": -0.001974714598430771, "XXXIIXII": -1.1892217085299352e-11, "XYXYZXII": 0.001974714598430771, "YYXXZXII": -0.001974714598430771, "IZYYIXZI": 0.0015148512224616116, "IZXZZXZI": -9.122806710276189e-12, "IIXXIXZI": 0.0015148512224616116, "IIXYIYII": -0.0015148512224616116, "IIYZZYII": -9.122806710276189e-12, "IZYXIYII": 0.0015148512224616116, "XZYIIYZI": 0.004902698293840477, "YIXIIYZI": -0.004902698293840477, "YZYIIXII": 0.004902698293840477, "XIXIIXII": 0.004902698293840477, "IIZYIYZI": -0.001514851222461612, "IZIZZXZI": 9.122806710276192e-12, "IIIXIXZI": -0.001514851222461612, "IIIYIYII": 0.001514851222461612, "IZZZZXII": -9.122806710276192e-12, "IIZXIXII": 0.001514851222461612, "XIZIIXZI": 0.004902698293840477, "YIIIIYZI": 0.004902698293840477, "YIZIIYII": -0.004902698293840477, "XIIIIXII": -0.004902698293840477, "ZXXXIXZI": -0.0004552152765784548, "IYXXZYZI": -0.0004552152765784548, "ZYXXIYII": 0.0004552152765784548, "IXXXZXII": 0.0004552152765784548, "YXXZIYZI": 0.0010639047141293443, "YXXYIXZI": 6.407095905683643e-12, "YYXIZXZI": -0.0010639047141293443, "YYXZIXII": 0.0010639047141293443, "YYXYIYII": -6.407095905683643e-12, "YXXIZYII": -0.0010639047141293443, "IZXXIXZI": -2.0790629990418252e-11, "IIXZZXZI": -0.003452305004035172, "ZIYIIYZI": -0.003452305004035172, "IIYXIYII": -2.0790629990418252e-11, "IZYZZYII": -0.003452305004035172, "ZZXIIXII": -0.003452305004035172, "IZIXIXZI": 2.0790629990418252e-11, "IIIZZXZI": 0.003452305004035172, "ZZZIIXZI": -0.003452305004035172, "IZZXIXII": -2.0790629990418252e-11, "IIZZZXII": -0.003452305004035172, "ZZIIIXII": 0.003452305004035172, "ZYXYXXZI": -0.0021395539495965544, "ZXXZXXZI": 1.288492020797904e-11, "ZYXXYXZI": 0.0021395539495965544, "ZXXYXYII": -0.0021395539495965544, "ZYXZXYII": -1.288492020797904e-11, "ZXXXYYII": 0.0021395539495965544, "YXXXXYZI": 3.624278671147175e-13, "YYXZYYZI": -6.0181511566440154e-05, "XXXXYYZI": -3.624278671147175e-13, "XYXZXYZI": -6.0181511566440154e-05, "YYXXXXII": 3.624278671147175e-13, "YXXZYXII": 6.0181511566440154e-05, "XYXXYXII": -3.624278671147175e-13, "XXXZXXII": 6.0181511566440154e-05, "IZXZXXZI": 0.004890547622572363, "IIYZYXZI": 0.004890547622572363, "IIYZXYII": 0.004890547622572363, "IZXZYYII": -0.004890547622572363, "IZIZXXZI": -0.004890547622572363, "IZZZYYZI": -0.004890547622572363, "IZZZXXII": 0.004890547622572363, "IZIZYYII": 0.004890547622572363, "IYXXXYZI": -2.2117045487226996e-12, "IXXZYYZI": -0.0003672557630298687, "ZYXIYXZI": 0.0003672557630298687, "IXXXXXII": 2.2117045487226996e-12, "IYXZYXII": -0.0003672557630298687, "ZXXIYYII": 0.0003672557630298687, "ZYXYIYYZ": -1.9556793221309224e-11, "ZXXIZYYZ": -0.0032474251685457815, "ZXXYIXYZ": -2.349345184919263e-11, "ZYXIZXYZ": 0.0039011112899612252, "ZXYYIXXZ": -3.0360017616874617e-11, "ZYYIZXXZ": 0.005041311436432508, "ZYYYIYXZ": 3.0360017616874604e-11, "ZXYIZYXZ": 0.005041311436432505, "ZXXYIYXZ": -1.538971673207853e-10, "ZYXIZYXZ": 0.025554779296887334, "IXXYIYXZ": -1.7086355943508985e-11, "IYXIZYXZ": 0.0028372065758318805, "IXXZIXXZ": 0.0004790966995878878, "ZXXYZYXZ": -2.4831807929103616e-11, "ZYXIIYXZ": 0.004123346662048891, "ZYXZZYXZ": 0.03452585150644355, "ZYXYIYYI": -1.538971673207853e-10, "ZXXIZYYI": -0.025554779296887334, "IYXYIYYI": -1.7086355943508985e-11, "IXXIZYYI": -0.0028372065758318805, "ZXYYIYYI": -3.0360017616874604e-11, "ZYYIZYYI": 0.005041311436432505, "ZYYYIXYI": -3.0360017616874617e-11, "ZXYIZXYI": -0.005041311436432508, "IYXZIXYI": 0.0004790966995878878, "ZYXYZYYI": -2.4831807929103616e-11, "ZXXIIYYI": -0.004123346662048891, "ZXXZZYYI": -0.03452585150644355, "ZYXYIXXI": 2.349345184919263e-11, "ZXXIZXXI": 0.0039011112899612252, "ZXXYIYXI": -1.9556793221309224e-11, "ZYXIZYXI": 0.0032474251685457815, "XXXIIXXZ": 2.741418377074583e-12, "XYXYZXXZ": -0.0004552152765784548, "YYXXZXXZ": 0.0004552152765784548, "XYXIIXYI": 2.741418377074583e-12, "XXXYZXYI": 0.0004552152765784548, "YXXXZXYI": -0.0004552152765784548, "IZXYIXYZ": -0.002562386821862235, "IZYZZXYZ": -1.5431323780312995e-11, "IIYXIXYZ": 0.002562386821862235, "IIYYIXXI": -0.002562386821862235, "IIXZZXXI": 1.5431323780312995e-11, "IZXXIXXI": -0.002562386821862235, "XZXIIYYZ": -0.003452305004035172, "YIYIIYYZ": -0.003452305004035172, "YZXIIYXI": 0.003452305004035172, "XIYIIYXI": -0.003452305004035172, "IZIYIXYZ": 0.002562386821862236, "IIZZZYYZ": 1.5431323780312998e-11, "IZZXIYYZ": -0.002562386821862236, "IZZYIYXI": 0.002562386821862236, "IIIZZXXI": -1.5431323780312998e-11, "IZIXIXXI": 0.002562386821862236, "XZIIIYYZ": 0.003452305004035172, "YZZIIXYZ": -0.003452305004035172, "YZIIIYXI": -0.003452305004035172, "XZZIIXXI": -0.003452305004035172, "ZYXXIYXZ": -0.005397097515506103, "IXXXZXXZ": -0.005397097515506103, "ZXXXIYYI": 0.005397097515506103, "IYXXZXYI": -0.005397097515506103, "YYXZIXXZ": 0.00111301137722651, "YYXYIYXZ": -6.702828310938673e-12, "YXXIZYXZ": -0.00111301137722651, "YXXZIXYI": -0.00111301137722651, "YXXYIYYI": 6.702828310938673e-12, "YYXIZYYI": -0.00111301137722651, "IZYXIXYZ": -6.216831298425727e-11, "IIYZZXYZ": -0.010323110848824186, "ZIXIIYYZ": 0.010323110848824186, "IIXXIXXI": 6.216831298425727e-11, "IZXZZXXI": 0.010323110848824186, "ZZYIIYXI": 0.010323110848824186, "IIZXIYYZ": 6.216831298425727e-11, "IZZZZYYZ": 0.010323110848824186, "ZIIIIYYZ": -0.010323110848824186, "IIIXIXXI": -6.216831298425727e-11, "IZIZZXXI": -0.010323110848824186, "ZIZIIXXI": 0.010323110848824186, "ZXXYXYXZ": 0.002844766573747621, "ZYXZXYXZ": 1.7131884110693163e-11, "ZXXXYYXZ": -0.002844766573747621, "ZYXYXYYI": 0.002844766573747621, "ZXXZXYYI": -1.7131884110693163e-11, "ZYXXYYYI": -0.002844766573747621, "YYXXXXXZ": -1.3113527034981149e-13, "YXXZYXXZ": -2.177514342965092e-05, "XYXXYXXZ": 1.3113527034981149e-13, "XXXZXXXZ": -2.177514342965092e-05, "YXXXXXYI": 1.3113527034981149e-13, "YYXZYXYI": -2.177514342965092e-05, "XXXXYXYI": -1.3113527034981149e-13, "XYXZXXYI": -2.177514342965092e-05, "IZYZXXYZ": 0.004809190018445566, "IIXZYXYZ": -0.004809190018445566, "IIXZXXXI": -0.004809190018445566, "IZYZYXXI": -0.004809190018445566, "IIZZXYYZ": -0.004809190018445564, "IIIZYXYZ": 0.004809190018445564, "IIIZXXXI": 0.004809190018445564, "IIZZYYXI": 0.004809190018445564, "IXXXXXXZ": 3.115972808665012e-13, "IYXZYXXZ": -5.174104163630177e-05, "ZXXIYYXZ": 5.174104163630177e-05, "IYXXXXYI": 3.115972808665012e-13, "IXXZYXYI": 5.174104163630177e-05, "ZYXIYYYI": 5.174104163630177e-05, "IZZIIZXZ": 0.00434699750141018, "IIZIIIXZ": 0.004346997501410179, "IZIIIIXZ": -0.014602390965295744, "ZZIIIIXZ": -0.010952643666415945, "ZZIXIZXZ": 5.421538356192017e-11, "ZIIZZZXZ": 0.009002518925725823, "IZIIZIXZ": -0.012779227070099241, "IIIXZIXZ": 2.6334780871068946e-11, "IZIZIIXZ": 0.00437291682951701, "IZZIIIXI": 0.00434699750141018, "IIZIIZXI": 0.004346997501410179, "IZIIIZXI": -0.014602390965295744, "ZZIIIZXI": -0.010952643666415945, "ZZIXIIXI": 5.421538356192017e-11, "ZIIZZIXI": 0.009002518925725823, "IZIIZZXI": -0.012779227070099241, "IIIXZZXI": 2.6334780871068946e-11, "IZIZIZXI": 0.00437291682951701, "IIIIIZXI": -0.004828132106095465, "IZIIIIXI": -0.004280343812467223, "IIIIIIXZ": -0.004828132106095465, "IZIIIZXZ": -0.004280343812467223, "YZIYIZXZ": -0.0010639047141293443, "XIIZZZXZ": 6.407095905683643e-12, "XZIXIZXZ": -0.0010639047141293443, "YZIYIIXI": -0.0010639047141293443, "XIIZZIXI": 6.407095905683643e-12, "XZIXIIXI": -0.0010639047141293443, "IIIZIIXZ": -6.702828310938673e-12, "IZIXZIXZ": 0.00111301137722651, "ZZIZZZXZ": 6.702828310938673e-12, "ZIIXIZXZ": -0.00111301137722651, "IIIZIZXI": -6.702828310938673e-12, "IZIXZZXI": 0.00111301137722651, "ZZIZZIXI": 6.702828310938673e-12, "ZIIXIIXI": -0.00111301137722651, "XIIXIZXZ": 3.96718432375361e-11, "XZIZZZXZ": 0.006587549438923449, "XIIIIIXZ": -0.006587549438923449, "XIIXIIXI": 3.96718432375361e-11, "XZIZZIXI": 0.006587549438923449, "XIIIIZXI": -0.006587549438923449, "IZIIXIXZ": -5.965081589869339e-12, "IIIYYIXZ": 0.000990507792773706, "IIIXXIXZ": 0.000990507792773706, "IZIIXZXI": -5.965081589869339e-12, "IIIYYZXI": 0.000990507792773706, "IIIXXZXI": 0.000990507792773706, "XIIZXZXZ": 0.007858792976628549, "YIIZYZXZ": 0.007858792976628549, "XIIZXIXI": 0.007858792976628549, "YIIZYIXI": 0.007858792976628549, "ZZIZXZXZ": -0.002221370822701966, "IZIYYIXZ": 1.3377641544511991e-11, "IIIIXIXZ": 0.002221370822701966, "ZZIZXIXI": -0.002221370822701966, "IZIYYZXI": 1.3377641544511991e-11, "IIIIXZXI": 0.002221370822701966, "ZYXYIYXY": 8.879034735224801e-11, "ZXXIZYXY": 0.01474372641018851, "IYXYIYXY": -5.698461863214416e-12, "IXXIZYXY": -0.0009462353192156901, "ZXYYIYXY": 2.4820663412763367e-11, "ZYYIZYXY": -0.004121496103910599, "ZYYYIXXY": 2.4820663412763364e-11, "ZXYIZXXY": 0.0041214961039105985, "IYXZIXXY": 0.0028398221701524473, "ZYXYZYXY": -1.0144710484041127e-11, "ZXXIIYXY": -0.0016845393710861135, "ZXXZZYXY": 0.028570354162997726, "ZYXYIXYY": -5.3360339960997006e-12, "ZXXIZXYY": -0.0008860538076492505, "ZXXYIYYY": -1.741370497680188e-11, "ZYXIZYYY": 0.00289156321178875, "ZYXYIYYX": -1.741370497680188e-11, "ZXXIZYYX": -0.00289156321178875, "ZXXYIXYX": 5.3360339960997006e-12, "ZYXIZXYX": -0.0008860538076492505, "ZXYYIXXX": -2.4820663412763364e-11, "ZYYIZXXX": 0.0041214961039105985, "ZYYYIYXX": 2.4820663412763367e-11, "ZXYIZYXX": 0.004121496103910599, "ZXXYIYXX": -8.879034735224801e-11, "ZYXIZYXX": 0.01474372641018851, "IXXYIYXX": 5.698461863214416e-12, "IYXIZYXX": -0.0009462353192156901, "IXXZIXXX": -0.0028398221701524473, "ZXXYZYXX": 1.0144710484041127e-11, "ZYXIIYXX": -0.0016845393710861135, "ZYXZZYXX": 0.028570354162997726, "XYXIIXXY": -1.288492020797904e-11, "XXXYZXXY": -0.0021395539495965544, "YXXXZXXY": 0.0021395539495965544, "XXXIIXXX": 1.288492020797904e-11, "XYXYZXXX": -0.0021395539495965544, "YYXXZXXX": 0.0021395539495965544, "IZXYIXYX": -0.0018832658827275684, "IZYZZXYX": -1.1341490423239667e-11, "IIYXIXYX": 0.0018832658827275684, "IIYYIXYY": -0.0018832658827275684, "IIXZZXYY": 1.1341490423239667e-11, "IZXXIXYY": -0.0018832658827275684, "XZXIIYYX": -0.004890547622572364, "YIYIIYYX": -0.004890547622572364, "YZXIIYYY": 0.004890547622572364, "XIYIIYYY": -0.004890547622572364, "IZIYIXYX": 0.001883265882727569, "IIZZZYYX": 1.1341490423239672e-11, "IZZXIYYX": -0.001883265882727569, "IZZYIYYY": 0.001883265882727569, "IIIZZXYY": -1.1341490423239672e-11, "IZIXIXYY": 0.001883265882727569, "XZIIIYYX": 0.004890547622572363, "YZZIIXYX": -0.004890547622572363, "YZIIIYYY": -0.004890547622572363, "XZZIIXYY": -0.004890547622572363, "ZXXXIYXY": -0.002844766573747621, "IYXXZXXY": 0.002844766573747621, "ZYXXIYXX": -0.002844766573747621, "IXXXZXXX": -0.002844766573747621, "YXXZIXXY": -0.000990507792773706, "YXXYIYXY": 5.965081589869339e-12, "YYXIZYXY": -0.000990507792773706, "YYXZIXXX": -0.000990507792773706, "YYXYIYXX": 5.965081589869339e-12, "YXXIZYXX": 0.000990507792773706, "IZYXIXYX": -2.896212533662215e-11, "IIYZZXYX": -0.004809190018445566, "ZIXIIYYX": 0.004809190018445566, "IIXXIXYY": 2.896212533662215e-11, "IZXZZXYY": 0.004809190018445566, "ZZYIIYYY": 0.004809190018445566, "IIZXIYYX": 2.896212533662214e-11, "IZZZZYYX": 0.004809190018445564, "ZIIIIYYX": -0.004809190018445564, "IIIXIXYY": -2.896212533662214e-11, "IZIZZXYY": -0.004809190018445564, "ZIZIIXYY": 0.004809190018445564, "ZYXYXYXY": -0.003501588848292502, "ZXXZXYXY": 2.1087429424205797e-11, "ZYXXYYXY": 0.003501588848292502, "ZXXYXYXX": 0.003501588848292502, "ZYXZXYXX": 2.1087429424205797e-11, "ZXXXYYXX": -0.003501588848292502, "YXXXXXXY": 7.87219268605786e-12, "YYXZYXXY": -0.0013071855069005487, "XXXXYXXY": -7.87219268605786e-12, "XYXZXXXY": -0.0013071855069005487, "YYXXXXXX": 7.87219268605786e-12, "YXXZYXXX": 0.0013071855069005487, "XYXXYXXX": -7.87219268605786e-12, "XXXZXXXX": 0.0013071855069005487, "IZYZXXYX": 0.005929057934936509, "IIXZYXYX": -0.005929057934936509, "IIXZXXYY": -0.005929057934936509, "IZYZYXYY": -0.005929057934936509, "IIZZXYYX": -0.00592905793493651, "IIIZYXYX": 0.00592905793493651, "IIIZXXYY": 0.00592905793493651, "IIZZYYYY": 0.00592905793493651, "IYXXXXXY": 5.275014707794391e-12, "IXXZYXXY": 0.00087592149350311, "ZYXIYYXY": 0.00087592149350311, "IXXXXXXX": -5.275014707794391e-12, "IYXZYXXX": 0.00087592149350311, "ZXXIYYXX": -0.00087592149350311, "IIIIIZYY": 0.006621091995401533, "IZIIIIYY": -0.004957881538316297, "IZZIIZXX": -0.0018749554176027729, "IIZIIIXX": -0.0018749554176027683, "IZIIIIXX": -0.005932086301922647, "ZZIIIIXX": 0.03439131375895362, "ZZIXIZXX": -1.647994070241561e-11, "ZIIZZZXX": -0.0027365107156143353, "IZIIZIXX": 0.03239666246017882, "IIIXZIXX": -5.275876497198903e-11, "IZIZIIXX": -0.008760645944998088, "IIIIIIXX": 0.006621091995401533, "IZIIIZXX": -0.004957881538316297, "IZZIIIYY": -0.0018749554176027729, "IIZIIZYY": -0.0018749554176027683, "IZIIIZYY": -0.005932086301922647, "ZZIIIZYY": 0.03439131375895362, "ZZIXIIYY": -1.647994070241561e-11, "ZIIZZIYY": -0.0027365107156143353, "IZIIZZYY": 0.03239666246017882, "IIIXZZYY": -5.275876497198903e-11, "IZIZIZYY": -0.008760645944998088, "YZIYIZXX": -6.0181511566440154e-05, "XIIZZZXX": 3.624278671147175e-13, "XZIXIZXX": -6.0181511566440154e-05, "YZIYIIYY": -6.0181511566440154e-05, "XIIZZIYY": 3.624278671147175e-13, "XZIXIIYY": -6.0181511566440154e-05, "IIIZIIXX": 1.3113527034981149e-13, "IZIXZIXX": -2.177514342965092e-05, "ZZIZZZXX": -1.3113527034981149e-13, "ZIIXIZXX": 2.177514342965092e-05, "IIIZIZYY": 1.3113527034981149e-13, "IZIXZZYY": -2.177514342965092e-05, "ZZIZZIYY": -1.3113527034981149e-13, "ZIIXIIYY": 2.177514342965092e-05, "XIIXIZXX": -4.732758454348816e-11, "XZIZZZXX": -0.007858792976628549, "XIIIIIXX": 0.007858792976628549, "XIIXIIYY": -4.732758454348816e-11, "XZIZZIYY": -0.007858792976628549, "XIIIIZYY": 0.007858792976628549, "IZIIXIXX": 7.87219268605786e-12, "IIIYYIXX": -0.0013071855069005487, "IIIXXIXX": -0.0013071855069005487, "IZIIXZYY": 7.87219268605786e-12, "IIIYYZYY": -0.0013071855069005487, "IIIXXZYY": -0.0013071855069005487, "XIIZXZXX": -0.0308458545211527, "YIIZYZXX": -0.0308458545211527, "XIIZXIYY": -0.0308458545211527, "YIIZYIYY": -0.0308458545211527, "ZZIZXZXX": 0.008498883257632015, "IZIYYIXX": -5.118236567587687e-11, "IIIIXIXX": -0.008498883257632015, "ZZIZXIYY": 0.008498883257632015, "IZIYYZYY": -5.118236567587687e-11, "IIIIXZYY": -0.008498883257632015, "IIIIIIZX": -0.007631751816138535, "ZIIIIIZX": 0.010681557955916321, "IZZIIIZX": 0.002205959305035669, "IIZIIZZX": 0.0022059593050356733, "ZIIXIZZX": -1.0220562611359921e-11, "ZZIZZZZX": -0.0016971346930571203, "IIIIZIZX": 0.011925118863873653, "IZIXZIZX": -1.8616368871795775e-11, "IIIZIIZX": -0.0030912667602032693, "IIIIIZIX": 0.0028227649792877778, "IZIIIIIX": 0.0002465001864556494, "IIIIIIIX": -0.007631751816138535, "ZIIIIIIX": 0.010681557955916321, "IZZIIIIX": 0.002205959305035669, "IIZIIZIX": 0.0022059593050356733, "ZIIXIZIX": -1.0220562611359921e-11, "ZZIZZZIX": -0.0016971346930571203, "IIIIZIIX": 0.011925118863873653, "IZIXZIIX": -1.8616368871795775e-11, "IIIZIIIX": -0.0030912667602032693, "IIIIIZZX": 0.0028227649792877778, "IZIIIIZX": 0.0002465001864556494, "YIIYIZZX": 0.0003672557630298687, "XZIZZZZX": -2.2117045487226996e-12, "XIIXIZZX": 0.0003672557630298687, "YIIYIZIX": 0.0003672557630298687, "XZIZZZIX": -2.2117045487226996e-12, "XIIXIZIX": 0.0003672557630298687, "IZIZIIZX": 3.115972808665012e-13, "IIIXZIZX": -5.174104163630177e-05, "ZIIZZZZX": -3.115972808665012e-13, "ZZIXIZZX": 5.174104163630177e-05, "IZIZIIIX": 3.115972808665012e-13, "IIIXZIIX": -5.174104163630177e-05, "ZIIZZZIX": -3.115972808665012e-13, "ZZIXIZIX": 5.174104163630177e-05, "XZIXIZZX": -1.3377641544511991e-11, "XIIZZZZX": -0.002221370822701966, "XZIIIIZX": 0.002221370822701966, "XZIXIZIX": -1.3377641544511991e-11, "XIIZZZIX": -0.002221370822701966, "XZIIIIIX": 0.002221370822701966, "IIIIXIZX": 5.275014707794391e-12, "IZIYYIZX": -0.00087592149350311, "IZIXXIZX": -0.00087592149350311, "IIIIXIIX": 5.275014707794391e-12, "IZIYYIIX": -0.00087592149350311, "IZIXXIIX": -0.00087592149350311, "XZIZXZZX": -0.008498883257632015, "YZIZYZZX": -0.008498883257632015, "XZIZXZIX": -0.008498883257632015, "YZIZYZIX": -0.008498883257632015, "ZIIZXZZX": 0.0031392522440966395, "IIIYYIZX": -1.8905349260079006e-11, "IZIIXIZX": -0.0031392522440966395, "ZIIZXZIX": 0.0031392522440966395, "IIIYYIIX": -1.8905349260079006e-11, "IZIIXIIX": -0.0031392522440966395, "ZYXYIXIX": -8.176786138592043e-12, "ZXXIZXIX": -0.0013577635558035754, "ZXXYIYIX": -8.176786138592043e-12, "ZYXIZYIX": 0.0013577635558035754, "ZYXYIYIY": 5.833946319519526e-12, "ZXXIZYIY": 0.0009687326493440549, "ZXXYIXIY": -5.833946319519526e-12, "ZYXIZXIY": 0.0009687326493440549, "ZYXYIXZX": -2.342839819072509e-12, "ZXXIZXZX": -0.0003890309064595193, "ZXXYIYZX": -2.342839819072509e-12, "ZYXIZYZX": 0.0003890309064595193}], "expressible": {"uccs": ["10000100", "00010100", "10000010", "00010010", "01000000", "00100000"], "uccsd": "full", "uccsdt": "full", "excite2": ["00010100", "10000010", "00001010", "00010001", "00010010", "01000000", "00100000"], "excite3": ["01000000", "00100000"], "excite4": "full", "excite5": "full", "excite6": "full", "excite7": "full"}, "symmetrygen": ["IZZIIIZIIZZZ", "IIZIIIIIZIII", "IZIIIIIZIIII", "ZZZZZZIIIIII"], "taperqubits": [0, 3, 4, 6], "tapersector": [1, 1, 1, 1], "stabilizers": ["IIIIIIIIIIIX", "IIIIIIIIXIII", "IIIIIIIXIIII", "IIIIIXIIIIII"], "hf_energy": -8.889116506294524}
