# Supplementary material for: A Stabilizer Framework for the Contextual Subspace Variational Quantum Eigensolver and the Noncontextual Projection Ansatz
Source: J Chem Theory Comput. 2023 Jan 23;19(3):808–21. doi: 10.1021/acs.jctc.2c00910 (PMC9933439; doi:10.1021/acs.jctc.2c00910)
Supplement: Supplementary file 1 — ct2c00910_si_001.zip [file ct2c00910_si_001.zip › anc/model_data/model_data_HF_STO-3G_SINGLET.json]

{"ham": {"IIIIIIII": -65.19806590288756, "ZIIIIIII": 1.2109571898963662, "IZIIIIII": 3.9490960549073173, "ZZIIIIII": 0.3156150082320215, "IIZIIIII": 3.9490960549073155, "ZIZIIIII": 0.3156150082320215, "IZZIIIII": 0.8630877006840599, "IIIZIIII": 1.7139117196763096, "ZIIZIIII": 0.11987989938581699, "IZIZIIII": 0.3582500280496781, "IIZZIIII": 0.3582500280496781, "ZZZZIIII": -0.28265751634236563, "IIIIZIII": 2.334461073117958, "ZIIIZIII": 0.14452128347529156, "IZIIZIII": 0.3951602854935482, "IIZIZIII": 0.3951602854935482, "ZZZIZIII": -0.23911254219350656, "IIIZZIII": 0.14723738827380156, "ZZIZZIII": -0.6246084572511991, "ZIZZZIII": -0.6246084572511991, "IZZZZIII": -0.21347879857623467, "ZZZZZIII": -16.178465152635294, "IIIIIZII": 1.2109571898963658, "ZIIIIZII": 0.1769860411356858, "IZIIIZII": 0.3156150082320215, "IIZIIZII": 0.3156150082320215, "IIIZIZII": 0.16691214407349803, "IIIIZZII": 0.16835236310025334, "ZZZZZZII": -0.21959832131270368, "IIIIIIZI": 1.7139117196763094, "ZIIIIIZI": 0.16691214407349803, "IZIIIIZI": 0.3582500280496781, "IIZIIIZI": 0.3582500280496781, "IIIZIIZI": 0.1866419600553405, "IIIIZIZI": 0.1858379148583697, "ZZZZZIZI": -0.2445501857699682, "IIIIIZZI": 0.11987989938581699, "IZZIIZZI": -0.28265751634236563, "IIIIIIIZ": 2.334461073117959, "ZIIIIIIZ": 0.16835236310025334, "IZIIIIIZ": 0.3951602854935482, "IIZIIIIZ": 0.3951602854935482, "IIIZIIIZ": 0.1858379148583697, "IIIIZIIZ": 0.21458307935557125, "ZZZZZIIZ": -0.30171978779727315, "IIIIIZIZ": 0.14452128347529156, "IZZIIZIZ": -0.23911254219350656, "IIIIIIZZ": 0.14723738827380156, "IZZIIIZZ": -0.21347879857623467, "IZIIIZZZ": -0.6246084572511991, "IIZIIZZZ": -0.6246084572511991, "IZZIIZZZ": -16.178465152635294, "ZZZIIZZZ": -0.21959832131270368, "IZZZIZZZ": -0.2445501857699682, "IZZIZZZZ": -0.30171978779727315, "ZIIZZZZZ": 1.3407333347666144, "XIIIIIII": 0.05437482549431816, "XZIIIIII": 0.004633854930125676, "XIZIIIII": 0.004633854930125676, "XIIZIIII": 0.0022073494446281155, "XZZZIIII": -0.0010500176539929875, "XIIIZIII": -0.0010500176539929875, "XZZIZIII": 0.0022073494446281155, "XZIZZIII": 0.004633854930125676, "XIZZZIII": 0.004633854930125676, "XZZZZIII": 0.05437482549431816, "XIIIIZII": -0.0023296307112804946, "XZZZZZII": -0.0023296307112804946, "XIIIIIZI": 0.0027274074111326035, "XZZZZIZI": 0.0027274074111326035, "XIIIIIIZ": 0.00023689163966711686, "XZZZZIIZ": 0.00023689163966711686, "XZZIIZZZ": -0.038655853881214175, "XIIZZZZZ": -0.038655853881214175, "ZXIIIZII": 0.0073969529076285115, "IXZZZZII": 0.0073969529076285115, "ZXZIIIZZ": 0.0073969529076285115, "IXIZZIZZ": 0.0073969529076285115, "XXIIIZII": 0.0024915058510076617, "YYIIIZII": 0.0024915058510076617, "XXZIIIZZ": 0.0024915058510076617, "YYZIIIZZ": 0.0024915058510076617, "ZIXIIZII": 0.0073969529076285115, "IZXZZZII": 0.0073969529076285115, "ZZXIIIZZ": 0.0073969529076285115, "IIXZZIZZ": 0.0073969529076285115, "XIXIIZII": 0.0024915058510076617, "YIYIIZII": 0.0024915058510076617, "XZXIIIZZ": 0.0024915058510076617, "YZYIIIZZ": 0.0024915058510076617, "IXXIIIII": 0.02688518504911921, "IYYIIIII": 0.02688518504911921, "IIIXIIII": 0.0009603629602454066, "ZZIXIIII": 0.004807201153765732, "ZIZXIIII": 0.004807201153765732, "IZZXIIII": 0.005230587666739637, "ZZZXIIII": 0.04063554150889964, "IIIXZIII": 0.04063554150889964, "ZIIXZIII": 0.005230587666739637, "IZIXZIII": 0.004807201153765732, "IIZXZIII": 0.004807201153765732, "ZZZXZIII": 0.0009603629602454066, "ZZZXIZII": 0.0036821498071205358, "IIIXZZII": 0.0036821498071205358, "ZZZXIIZI": -0.0011680550970025226, "IIIXZIZI": -0.0011680550970025226, "ZZZXIIIZ": 0.0029379285166579176, "IIIXZIIZ": 0.0029379285166579176, "ZIIXIZZZ": -0.03720364024181427, "IZZXZZZZ": -0.03720364024181427, "XZIXIIII": 0.09921354017377612, "XIZXIIII": 0.09921354017377612, "XZZXIIII": 0.48359198680925836, "YZIYIIII": 0.09921354017377612, "YIZYIIII": 0.09921354017377612, "YZZYIIII": 0.48359198680925836, "XIIXZIII": 0.09028357654596227, "XZZXZIII": 0.03191846899678021, "YIIYZIII": 0.09028357654596227, "YZZYZIII": 0.03191846899678021, "XZZXIZII": 0.004181458104429582, "YZZYIZII": 0.004181458104429582, "XZZXIIZI": 0.02937530569827464, "YZZYIIZI": 0.02937530569827464, "XZZXIIIZ": 0.0451395166043391, "YZZYIIIZ": 0.0451395166043391, "XIIXIZZZ": -0.09262949743723169, "YIIYIZZZ": -0.09262949743723169, "IXZXIZII": 0.0026393868311887603, "IYZYIZII": 0.0026393868311887603, "IXIXIIZZ": 0.0026393868311887603, "IYIYIIZZ": 0.0026393868311887603, "IZXXIZII": 0.0026393868311887603, "IZYYIZII": 0.0026393868311887603, "IIXXIIZZ": 0.0026393868311887603, "IIYYIIZZ": 0.0026393868311887603, "IIIIXIII": -0.16830208354320664, "ZIIIXIII": -0.006389763334566436, "IZIIXIII": -0.017116579319930877, "IIZIXIII": -0.017116579319930877, "ZZZIXIII": -0.007825292349529842, "IIIZXIII": -0.007825292349529842, "ZZIZXIII": -0.017116579319930877, "ZIZZXIII": -0.017116579319930877, "IZZZXIII": -0.006389763334566436, "ZZZZXIII": -0.16830208354320664, "IIIIXZII": -0.002264731766434954, "ZZZZXZII": -0.002264731766434954, "IIIIXIZI": -0.0026024507198914824, "ZZZZXIZI": -0.0026024507198914824, "IIIIXIIZ": -0.005124055261080411, "ZZZZXIIZ": -0.005124055261080411, "IZZIXZZZ": 0.1271716211766588, "ZIIZXZZZ": 0.1271716211766588, "XIIIXIII": 0.05027921664961526, "XZZIXIII": 0.03180225492979981, "XZIZXIII": 0.049595383852363714, "XIZZXIII": 0.049595383852363714, "XZZZXIII": 0.2602180019445848, "YIIIYIII": 0.05027921664961526, "YZZIYIII": 0.03180225492979981, "YZIZYIII": 0.049595383852363714, "YIZZYIII": 0.049595383852363714, "YZZZYIII": 0.2602180019445848, "XZZZXZII": 0.01620698344671354, "YZZZYZII": 0.01620698344671354, "XZZZXIZI": 0.008340723809858891, "YZZZYIZI": 0.008340723809858891, "XZZZXIIZ": 0.030279108406674308, "YZZZYIIZ": 0.030279108406674308, "XIIZXZZZ": -0.0565329132810857, "YIIZYZZZ": -0.0565329132810857, "IXZZXZII": -0.009826315961260072, "IYZZYZII": -0.009826315961260072, "IXIZXIZZ": -0.009826315961260072, "IYIZYIZZ": -0.009826315961260072, "IZXZXZII": -0.009826315961260072, "IZYZYZII": -0.009826315961260072, "IIXZXIZZ": -0.009826315961260072, "IIYZYIZZ": -0.009826315961260072, "IIIXXIII": 0.15971171485171776, "ZIIXXIII": -0.003156535144796068, "IZIXXIII": 0.02841109165855085, "IIZXXIII": 0.02841109165855085, "ZZZXXIII": 0.03049181750402146, "IIIYYIII": 0.15971171485171776, "ZIIYYIII": -0.003156535144796068, "IZIYYIII": 0.02841109165855085, "IIZYYIII": 0.02841109165855085, "ZZZYYIII": 0.03049181750402146, "IIIXXZII": -0.016504288410520113, "IIIYYZII": -0.016504288410520113, "IIIXXIZI": 0.010176962039761858, "IIIYYIZI": 0.010176962039761858, "IIIXXIIZ": 0.006887436100773434, "IIIYYIIZ": 0.006887436100773434, "IZZXXZZZ": -0.03567249009969249, "IZZYYZZZ": -0.03567249009969249, "XIIXXIII": 0.007810001853925104, "XZZXXIII": -0.007810001853925104, "YIIYXIII": 0.006647952512937002, "YZZYXIII": -0.006647952512937002, "XIIYYIII": 0.0011620493409881037, "XZZYYIII": -0.0011620493409881037, "IIIIIXII": 0.05437482549431816, "ZIIIIXII": -0.0023296307112804946, "IZIIIXII": 0.004633854930125676, "IIZIIXII": 0.004633854930125676, "IIIZIXII": 0.0027274074111326035, "IIIIZXII": 0.00023689163966711686, "ZZZZZXII": -0.038655853881214175, "IIIIIXZI": 0.0022073494446281155, "IZZIIXZI": -0.0010500176539929875, "IIIIIXIZ": -0.0010500176539929875, "IZZIIXIZ": 0.0022073494446281155, "IZIIIXZZ": 0.004633854930125676, "IIZIIXZZ": 0.004633854930125676, "IZZIIXZZ": 0.05437482549431816, "ZZZIIXZZ": -0.0023296307112804946, "IZZZIXZZ": 0.0027274074111326035, "IZZIZXZZ": 0.00023689163966711686, "ZIIZZXZZ": -0.038655853881214175, "XIIIIXII": 0.006119522736469046, "XZZZZXII": 0.006119522736469046, "XZZIIXZZ": 0.006119522736469046, "XIIZZXZZ": 0.006119522736469046, "ZXIIIXII": 0.0024915058510076617, "IXZZZXII": 0.0024915058510076617, "ZYIIIYII": 0.0024915058510076617, "IYZZZYII": 0.0024915058510076617, "XXIIIXII": 0.0077555835497546705, "YYIIIXII": 0.0077555835497546705, "YXIIIYII": -0.0077555835497546705, "XYIIIYII": 0.0077555835497546705, "ZIXIIXII": 0.0024915058510076617, "IZXZZXII": 0.0024915058510076617, "ZIYIIYII": 0.0024915058510076617, "IZYZZYII": 0.0024915058510076617, "XIXIIXII": 0.0077555835497546705, "YIYIIXII": 0.0077555835497546705, "YIXIIYII": -0.0077555835497546705, "XIYIIYII": 0.0077555835497546705, "ZZZXIXII": -0.0023459208912694008, "IIIXZXII": -0.0023459208912694008, "ZIIXIXZZ": -0.0023459208912694008, "IZZXZXZZ": -0.0023459208912694008, "XZZXIXII": 0.0015484378596191007, "YZZYIXII": 0.0015484378596191007, "XIIXIXZZ": 0.0015484378596191007, "YIIYIXZZ": 0.0015484378596191007, "IXZXIXII": -0.0041076070541466135, "IYZYIXII": -0.0041076070541466135, "IYZXIYII": -0.0041076070541466135, "IXZYIYII": 0.0041076070541466135, "IZXXIXII": -0.0041076070541466135, "IZYYIXII": -0.0041076070541466135, "IZYXIYII": -0.0041076070541466135, "IZXYIYII": 0.0041076070541466135, "IIIIXXII": -0.0062536966314704415, "ZZZZXXII": -0.0062536966314704415, "IZZIXXZZ": -0.0062536966314704415, "ZIIZXXZZ": -0.0062536966314704415, "XZZZXXII": -0.0041250315681314815, "YZZZYXII": -0.0041250315681314815, "XIIZXXZZ": -0.0041250315681314815, "YIIZYXZZ": -0.0041250315681314815, "IXZZXXII": -0.009924382363119398, "IYZZYXII": -0.009924382363119398, "IYZZXYII": -0.009924382363119398, "IXZZYYII": 0.009924382363119398, "IZXZXXII": -0.009924382363119398, "IZYZYXII": -0.009924382363119398, "IZYZXYII": -0.009924382363119398, "IZXZYYII": 0.009924382363119398, "IIIXXXII": 0.006204852952905509, "IIIYYXII": 0.006204852952905509, "IZZXXXZZ": 0.006204852952905509, "IZZYYXZZ": 0.006204852952905509, "IIIIIIXI": 0.0009603629602454066, "IZZIIIXI": 0.005230587666739637, "IZIIIZXI": 0.004807201153765732, "IIZIIZXI": 0.004807201153765732, "IZZIIZXI": 0.04063554150889964, "ZZZIIZXI": 0.0036821498071205358, "IZZZIZXI": -0.0011680550970025226, "IZZIZZXI": 0.0029379285166579176, "ZIIZZZXI": -0.03720364024181427, "IIIIIIXZ": 0.04063554150889964, "ZIIIIIXZ": 0.0036821498071205358, "IZIIIIXZ": 0.004807201153765732, "IIZIIIXZ": 0.004807201153765732, "IIIZIIXZ": -0.0011680550970025226, "IIIIZIXZ": 0.0029379285166579176, "ZZZZZIXZ": -0.03720364024181427, "IIIIIZXZ": 0.005230587666739637, "IZZIIZXZ": 0.0009603629602454066, "XZZIIZXI": -0.0023459208912694008, "XIIZZZXI": -0.0023459208912694008, "XIIIIIXZ": -0.0023459208912694008, "XZZZZIXZ": -0.0023459208912694008, "ZXZIIIXI": 0.0026393868311887603, "IXIZZIXI": 0.0026393868311887603, "ZYZIIIYI": 0.0026393868311887603, "IYIZZIYI": 0.0026393868311887603, "XXZIIIXI": -0.0041076070541466135, "YYZIIIXI": -0.0041076070541466135, "YXZIIIYI": 0.0041076070541466135, "XYZIIIYI": -0.0041076070541466135, "ZZXIIIXI": 0.0026393868311887603, "IIXZZIXI": 0.0026393868311887603, "ZZYIIIYI": 0.0026393868311887603, "IIYZZIYI": 0.0026393868311887603, "XZXIIIXI": -0.0041076070541466135, "YZYIIIXI": -0.0041076070541466135, "YZXIIIYI": 0.0041076070541466135, "XZYIIIYI": -0.0041076070541466135, "ZIIXIZXI": 0.0054376435764616204, "IZZXZZXI": 0.0054376435764616204, "ZZZXIIXZ": 0.0054376435764616204, "IIIXZIXZ": 0.0054376435764616204, "XIIXIZXI": -0.0005200579665044868, "YIIYIZXI": -0.0005200579665044868, "XZZXIIXZ": -0.0005200579665044868, "YZZYIIXZ": -0.0005200579665044868, "IXIXIIXI": 0.011274518225572164, "IYIYIIXI": 0.011274518225572164, "IYIXIIYI": 0.011274518225572164, "IXIYIIYI": -0.011274518225572164, "IIXXIIXI": 0.011274518225572164, "IIYYIIXI": 0.011274518225572164, "IIYXIIYI": 0.011274518225572164, "IIXYIIYI": -0.011274518225572164, "IZZIXZXI": -0.005180672595671039, "ZIIZXZXI": -0.005180672595671039, "IIIIXIXZ": -0.005180672595671039, "ZZZZXIXZ": -0.005180672595671039, "XIIZXZXI": 0.005042803611917407, "YIIZYZXI": 0.005042803611917407, "XZZZXIXZ": 0.005042803611917407, "YZZZYIXZ": 0.005042803611917407, "IXIZXIXI": -0.010006219260838703, "IYIZYIXI": -0.010006219260838703, "IYIZXIYI": -0.010006219260838703, "IXIZYIYI": 0.010006219260838703, "IIXZXIXI": -0.010006219260838703, "IIYZYIXI": -0.010006219260838703, "IIYZXIYI": -0.010006219260838703, "IIXZYIYI": 0.010006219260838703, "IZZXXZXI": -0.005222841629638359, "IZZYYZXI": -0.005222841629638359, "IIIXXIXZ": -0.005222841629638359, "IIIYYIXZ": -0.005222841629638359, "IZIIIXXI": 0.09921354017377612, "IIZIIXXI": 0.09921354017377612, "IZZIIXXI": 0.48359198680925813, "ZZZIIXXI": 0.004181458104429582, "IZZZIXXI": 0.02937530569827464, "IZZIZXXI": 0.0451395166043391, "ZIIZZXXI": -0.09262949743723169, "IZIIIYYI": 0.09921354017377612, "IIZIIYYI": 0.09921354017377612, "IZZIIYYI": 0.48359198680925813, "ZZZIIYYI": 0.004181458104429582, "IZZZIYYI": 0.02937530569827464, "IZZIZYYI": 0.0451395166043391, "ZIIZZYYI": -0.09262949743723169, "IIIIIXXZ": 0.09028357654596227, "IZZIIXXZ": 0.03191846899678021, "IIIIIYYZ": 0.09028357654596227, "IZZIIYYZ": 0.03191846899678021, "XZZIIXXI": 0.0015484378596191007, "XIIZZXXI": 0.0015484378596191007, "XZZIIYYI": 0.0015484378596191007, "XIIZZYYI": 0.0015484378596191007, "ZIIXIXXI": -0.0005200579665044868, "IZZXZXXI": -0.0005200579665044868, "ZIIXIYYI": -0.0005200579665044868, "IZZXZYYI": -0.0005200579665044868, "XIIXIXXI": 0.04703224468768104, "YIIYIXXI": 0.04703224468768104, "XIIXIYYI": 0.04703224468768104, "YIIYIYYI": 0.04703224468768104, "IZZIXXXI": -0.0016051489010195956, "ZIIZXXXI": -0.0016051489010195956, "IZZIXYYI": -0.0016051489010195956, "ZIIZXYYI": -0.0016051489010195956, "XIIZXXXI": 0.013347753265724053, "YIIZYXXI": 0.013347753265724053, "XIIZXYYI": 0.013347753265724053, "YIIZYYYI": 0.013347753265724053, "IZZXXXXI": 0.02346153111994092, "IZZYYXXI": 0.02346153111994092, "IZZXXYYI": 0.02346153111994092, "IZZYYYYI": 0.02346153111994092, "IIIIIIIX": -0.16830208354320658, "ZIIIIIIX": -0.002264731766434954, "IZIIIIIX": -0.017116579319930877, "IIZIIIIX": -0.017116579319930877, "IIIZIIIX": -0.0026024507198914824, "IIIIZIIX": -0.005124055261080411, "ZZZZZIIX": 0.1271716211766588, "IIIIIZIX": -0.006389763334566436, "IZZIIZIX": -0.007825292349529842, "IIIIIIZX": -0.007825292349529842, "IZZIIIZX": -0.006389763334566436, "IZIIIZZX": -0.017116579319930877, "IIZIIZZX": -0.017116579319930877, "IZZIIZZX": -0.16830208354320658, "ZZZIIZZX": -0.002264731766434954, "IZZZIZZX": -0.0026024507198914824, "IZZIZZZX": -0.005124055261080411, "ZIIZZZZX": 0.1271716211766588, "XIIIIIIX": -0.0062536966314704415, "XZZZZIIX": -0.0062536966314704415, "XZZIIZZX": -0.0062536966314704415, "XIIZZZZX": -0.0062536966314704415, "ZXZIIIZX": -0.009826315961260072, "IXIZZIZX": -0.009826315961260072, "ZYZIIIZY": -0.009826315961260072, "IYIZZIZY": -0.009826315961260072, "XXZIIIZX": -0.009924382363119398, "YYZIIIZX": -0.009924382363119398, "YXZIIIZY": 0.009924382363119398, "XYZIIIZY": -0.009924382363119398, "ZZXIIIZX": -0.009826315961260072, "IIXZZIZX": -0.009826315961260072, "ZZYIIIZY": -0.009826315961260072, "IIYZZIZY": -0.009826315961260072, "XZXIIIZX": -0.009924382363119398, "YZYIIIZX": -0.009924382363119398, "YZXIIIZY": 0.009924382363119398, "XZYIIIZY": -0.009924382363119398, "ZZZXIIIX": -0.005180672595671039, "IIIXZIIX": -0.005180672595671039, "ZIIXIZZX": -0.005180672595671039, "IZZXZZZX": -0.005180672595671039, "XZZXIIIX": -0.0016051489010195956, "YZZYIIIX": -0.0016051489010195956, "XIIXIZZX": -0.0016051489010195956, "YIIYIZZX": -0.0016051489010195956, "IXIXIIZX": -0.010006219260838702, "IYIYIIZX": -0.010006219260838702, "IYIXIIZY": -0.010006219260838702, "IXIYIIZY": 0.010006219260838702, "IIXXIIZX": -0.010006219260838702, "IIYYIIZX": -0.010006219260838702, "IIYXIIZY": -0.010006219260838702, "IIXYIIZY": 0.010006219260838702, "IIIIXIIX": 0.01906227145490747, "ZZZZXIIX": 0.01906227145490747, "IZZIXZZX": 0.01906227145490747, "ZIIZXZZX": 0.01906227145490747, "XZZZXIIX": -0.0012869092936601033, "YZZZYIIX": -0.0012869092936601033, "XIIZXZZX": -0.0012869092936601033, "YIIZYZZX": -0.0012869092936601033, "IXIZXIZX": 0.04569301635533742, "IYIZYIZX": 0.04569301635533742, "IYIZXIZY": 0.04569301635533742, "IXIZYIZY": -0.04569301635533742, "IIXZXIZX": 0.04569301635533742, "IIYZYIZX": 0.04569301635533742, "IIYZXIZY": 0.04569301635533742, "IIXZYIZY": -0.04569301635533742, "IIIXXIIX": -0.0019775655564125095, "IIIYYIIX": -0.0019775655564125095, "IZZXXZZX": -0.0019775655564125095, "IZZYYZZX": -0.0019775655564125095, "IIIIIXIX": 0.05027921664961526, "IZZIIXIX": 0.03180225492979981, "IZIIIXZX": 0.049595383852363714, "IIZIIXZX": 0.049595383852363714, "IZZIIXZX": 0.2602180019445848, "ZZZIIXZX": 0.01620698344671354, "IZZZIXZX": 0.008340723809858891, "IZZIZXZX": 0.030279108406674308, "ZIIZZXZX": -0.0565329132810857, "IIIIIYIY": 0.05027921664961526, "IZZIIYIY": 0.03180225492979981, "IZIIIYZY": 0.049595383852363714, "IIZIIYZY": 0.049595383852363714, "IZZIIYZY": 0.2602180019445848, "ZZZIIYZY": 0.01620698344671354, "IZZZIYZY": 0.008340723809858891, "IZZIZYZY": 0.030279108406674308, "ZIIZZYZY": -0.0565329132810857, "XZZIIXZX": -0.0041250315681314815, "XIIZZXZX": -0.0041250315681314815, "XZZIIYZY": -0.0041250315681314815, "XIIZZYZY": -0.0041250315681314815, "ZIIXIXZX": 0.005042803611917406, "IZZXZXZX": 0.005042803611917406, "ZIIXIYZY": 0.005042803611917406, "IZZXZYZY": 0.005042803611917406, "XIIXIXZX": 0.013347753265724053, "YIIYIXZX": 0.013347753265724053, "XIIXIYZY": 0.013347753265724053, "YIIYIYZY": 0.013347753265724053, "IZZIXXZX": -0.0012869092936601033, "ZIIZXXZX": -0.0012869092936601033, "IZZIXYZY": -0.0012869092936601033, "ZIIZXYZY": -0.0012869092936601033, "XIIZXXZX": 0.023831079624961754, "YIIZYXZX": 0.023831079624961754, "XIIZXYZY": 0.023831079624961754, "YIIZYYZY": 0.023831079624961754, "IZZXXXZX": -0.01322104760755884, "IZZYYXZX": -0.01322104760755884, "IZZXXYZY": -0.01322104760755884, "IZZYYYZY": -0.01322104760755884, "IIIIIIXX": 0.15971171485171776, "ZIIIIIXX": -0.016504288410520113, "IZIIIIXX": 0.02841109165855085, "IIZIIIXX": 0.02841109165855085, "IIIZIIXX": 0.010176962039761858, "IIIIZIXX": 0.006887436100773434, "ZZZZZIXX": -0.03567249009969249, "IIIIIZXX": -0.003156535144796068, "IZZIIZXX": 0.03049181750402146, "IIIIIIYY": 0.15971171485171776, "ZIIIIIYY": -0.016504288410520113, "IZIIIIYY": 0.02841109165855085, "IIZIIIYY": 0.02841109165855085, "IIIZIIYY": 0.010176962039761858, "IIIIZIYY": 0.006887436100773434, "ZZZZZIYY": -0.03567249009969249, "IIIIIZYY": -0.003156535144796068, "IZZIIZYY": 0.03049181750402146, "XIIIIIXX": 0.006204852952905509, "XZZZZIXX": 0.006204852952905509, "XIIIIIYY": 0.006204852952905509, "XZZZZIYY": 0.006204852952905509, "ZZZXIIXX": -0.0052228416296383594, "IIIXZIXX": -0.0052228416296383594, "ZZZXIIYY": -0.0052228416296383594, "IIIXZIYY": -0.0052228416296383594, "XZZXIIXX": 0.02346153111994092, "YZZYIIXX": 0.02346153111994092, "XZZXIIYY": 0.02346153111994092, "YZZYIIYY": 0.02346153111994092, "IIIIXIXX": -0.0019775655564125095, "ZZZZXIXX": -0.0019775655564125095, "IIIIXIYY": -0.0019775655564125095, "ZZZZXIYY": -0.0019775655564125095, "XZZZXIXX": -0.01322104760755884, "YZZZYIXX": -0.01322104760755884, "XZZZXIYY": -0.01322104760755884, "YZZZYIYY": -0.01322104760755884, "IIIXXIXX": 0.038600526584568196, "IIIYYIXX": 0.038600526584568196, "IIIXXIYY": 0.038600526584568196, "IIIYYIYY": 0.038600526584568196, "IIIIIXXX": 0.007810001853925104, "IZZIIXXX": -0.007810001853925104, "IIIIIYYX": 0.006647952512937002, "IZZIIYYX": -0.006647952512937002, "IIIIIXYY": 0.0011620493409881037, "IZZIIXYY": -0.0011620493409881037}, "ansatze": {"uccs": {"YIIIIIII": 0.49999999999999967, "YZZZZIII": 0.49999999999999967, "YZZXIIII": -0.49999999999999967, "XZZYIIII": 0.49999999999999967, "YZZZXIII": -0.49999999999999967, "XZZZYIII": 0.49999999999999967, "IIIIIYII": 0.49999999999999967, "IZZIIYZZ": 0.49999999999999967, "IZZIIYXI": -0.49999999999999967, "IZZIIXYI": 0.49999999999999967, "IZZIIYZX": -0.49999999999999967, "IZZIIXZY": 0.49999999999999967}, "uccsd": {"YIIIIIII": 0.49999999999999967, "YZZZZIII": 0.49999999999999967, "YZZXIIII": -0.49999999999999967, "XZZYIIII": 0.49999999999999967, "YZZZXIII": -0.49999999999999967, "XZZZYIII": 0.49999999999999967, "IIIIIYII": 0.49999999999999967, "IZZIIYZZ": 0.49999999999999967, "YIIIIXII": -0.12499999999999992, "YZZZZXII": -0.12499999999999992, "XIIIIYII": -0.12499999999999992, "XZZZZYII": -0.12499999999999992, "YZZIIXZZ": -0.12499999999999992, "YIIZZXZZ": -0.12499999999999992, "XZZIIYZZ": -0.12499999999999992, "XIIZZYZZ": -0.12499999999999992, "YXIIIXII": -0.24999999999999983, "XYIIIXII": 0.24999999999999983, "XXIIIYII": -0.24999999999999983, "YYIIIYII": -0.24999999999999983, "YIXIIXII": -0.24999999999999983, "XIYIIXII": 0.24999999999999983, "XIXIIYII": -0.24999999999999983, "YIYIIYII": -0.24999999999999983, "YZZXIXII": 0.12499999999999992, "XZZYIXII": -0.12499999999999992, "XZZXIYII": 0.12499999999999992, "YZZYIYII": 0.12499999999999992, "YIIXIXZZ": 0.12499999999999992, "XIIYIXZZ": -0.12499999999999992, "XIIXIYZZ": 0.12499999999999992, "YIIYIYZZ": 0.12499999999999992, "YZZZXXII": 0.12499999999999992, "XZZZYXII": -0.12499999999999992, "XZZZXYII": 0.12499999999999992, "YZZZYYII": 0.12499999999999992, "YIIZXXZZ": 0.12499999999999992, "XIIZYXZZ": -0.12499999999999992, "XIIZXYZZ": 0.12499999999999992, "YIIZYYZZ": 0.12499999999999992, "IZZIIYXI": -0.49999999999999967, "IZZIIXYI": 0.49999999999999967, "YZZIIXXI": 0.12499999999999992, "YIIZZXXI": 0.12499999999999992, "XZZIIYXI": 0.12499999999999992, "XIIZZYXI": 0.12499999999999992, "XZZIIXYI": -0.12499999999999992, "XIIZZXYI": -0.12499999999999992, "YZZIIYYI": 0.12499999999999992, "YIIZZYYI": 0.12499999999999992, "YIIXIXXI": -0.12499999999999992, "XIIYIXXI": 0.12499999999999992, "XIIXIYXI": -0.12499999999999992, "YIIYIYXI": -0.12499999999999992, "XIIXIXYI": 0.12499999999999992, "YIIYIXYI": 0.12499999999999992, "YIIXIYYI": -0.12499999999999992, "XIIYIYYI": 0.12499999999999992, "YIIZXXXI": -0.12499999999999992, "XIIZYXXI": 0.12499999999999992, "XIIZXYXI": -0.12499999999999992, "YIIZYYXI": -0.12499999999999992, "XIIZXXYI": 0.12499999999999992, "YIIZYXYI": 0.12499999999999992, "YIIZXYYI": -0.12499999999999992, "XIIZYYYI": 0.12499999999999992, "IZZIIYZX": -0.49999999999999967, "IZZIIXZY": 0.49999999999999967, "YZZIIXZX": 0.12499999999999992, "YIIZZXZX": 0.12499999999999992, "XZZIIYZX": 0.12499999999999992, "XIIZZYZX": 0.12499999999999992, "XZZIIXZY": -0.12499999999999992, "XIIZZXZY": -0.12499999999999992, "YZZIIYZY": 0.12499999999999992, "YIIZZYZY": 0.12499999999999992, "YIIXIXZX": -0.12499999999999992, "XIIYIXZX": 0.12499999999999992, "XIIXIYZX": -0.12499999999999992, "YIIYIYZX": -0.12499999999999992, "XIIXIXZY": 0.12499999999999992, "YIIYIXZY": 0.12499999999999992, "YIIXIYZY": -0.12499999999999992, "XIIYIYZY": 0.12499999999999992, "YIIZXXZX": -0.12499999999999992, "XIIZYXZX": 0.12499999999999992, "XIIZXYZX": -0.12499999999999992, "YIIZYYZX": -0.12499999999999992, "XIIZXXZY": 0.12499999999999992, "YIIZYXZY": 0.12499999999999992, "YIIZXYZY": -0.12499999999999992, "XIIZYYZY": 0.12499999999999992}, "uccsdt": {"YIIIIIII": 0.49999999999999967, "YZZZZIII": 0.49999999999999967, "YZZXIIII": -0.49999999999999967, "XZZYIIII": 0.49999999999999967, "YZZZXIII": -0.49999999999999967, "XZZZYIII": 0.49999999999999967, "IIIIIYII": 0.49999999999999967, "IZZIIYZZ": 0.49999999999999967, "YIIIIXII": -0.12499999999999992, "YZZZZXII": -0.12499999999999992, "XIIIIYII": -0.12499999999999992, "XZZZZYII": -0.12499999999999992, "YZZIIXZZ": -0.12499999999999992, "YIIZZXZZ": -0.12499999999999992, "XZZIIYZZ": -0.12499999999999992, "XIIZZYZZ": -0.12499999999999992, "YXIIIXII": -0.24999999999999983, "XYIIIXII": 0.24999999999999983, "XXIIIYII": -0.24999999999999983, "YYIIIYII": -0.24999999999999983, "YIXIIXII": -0.24999999999999983, "XIYIIXII": 0.24999999999999983, "XIXIIYII": -0.24999999999999983, "YIYIIYII": -0.24999999999999983, "YZZXIXII": 0.12499999999999992, "XZZYIXII": -0.12499999999999992, "XZZXIYII": 0.12499999999999992, "YZZYIYII": 0.12499999999999992, "YIIXIXZZ": 0.12499999999999992, "XIIYIXZZ": -0.12499999999999992, "XIIXIYZZ": 0.12499999999999992, "YIIYIYZZ": 0.12499999999999992, "YZZZXXII": 0.12499999999999992, "XZZZYXII": -0.12499999999999992, "XZZZXYII": 0.12499999999999992, "YZZZYYII": 0.12499999999999992, "YIIZXXZZ": 0.12499999999999992, "XIIZYXZZ": -0.12499999999999992, "XIIZXYZZ": 0.12499999999999992, "YIIZYYZZ": 0.12499999999999992, "IZZIIYXI": -0.49999999999999967, "IZZIIXYI": 0.49999999999999967, "YZZIIXXI": 0.12499999999999992, "YIIZZXXI": 0.12499999999999992, "XZZIIYXI": 0.12499999999999992, "XIIZZYXI": 0.12499999999999992, "XZZIIXYI": -0.12499999999999992, "XIIZZXYI": -0.12499999999999992, "YZZIIYYI": 0.12499999999999992, "YIIZZYYI": 0.12499999999999992, "YIIXIXXI": -0.12499999999999992, "XIIYIXXI": 0.12499999999999992, "XIIXIYXI": -0.12499999999999992, "YIIYIYXI": -0.12499999999999992, "XIIXIXYI": 0.12499999999999992, "YIIYIXYI": 0.12499999999999992, "YIIXIYYI": -0.12499999999999992, "XIIYIYYI": 0.12499999999999992, "YIIZXXXI": -0.12499999999999992, "XIIZYXXI": 0.12499999999999992, "XIIZXYXI": -0.12499999999999992, "YIIZYYXI": -0.12499999999999992, "XIIZXXYI": 0.12499999999999992, "YIIZYXYI": 0.12499999999999992, "YIIZXYYI": -0.12499999999999992, "XIIZYYYI": 0.12499999999999992, "IZZIIYZX": -0.49999999999999967, "IZZIIXZY": 0.49999999999999967, "YZZIIXZX": 0.12499999999999992, "YIIZZXZX": 0.12499999999999992, "XZZIIYZX": 0.12499999999999992, "XIIZZYZX": 0.12499999999999992, "XZZIIXZY": -0.12499999999999992, "XIIZZXZY": -0.12499999999999992, "YZZIIYZY": 0.12499999999999992, "YIIZZYZY": 0.12499999999999992, "YIIXIXZX": -0.12499999999999992, "XIIYIXZX": 0.12499999999999992, "XIIXIYZX": -0.12499999999999992, "YIIYIYZX": -0.12499999999999992, "XIIXIXZY": 0.12499999999999992, "YIIYIXZY": 0.12499999999999992, "YIIXIYZY": -0.12499999999999992, "XIIYIYZY": 0.12499999999999992, "YIIZXXZX": -0.12499999999999992, "XIIZYXZX": 0.12499999999999992, "XIIZXYZX": -0.12499999999999992, "YIIZYYZX": -0.12499999999999992, "XIIZXXZY": 0.12499999999999992, "YIIZYXZY": 0.12499999999999992, "YIIZXYZY": -0.12499999999999992, "XIIZYYZY": 0.12499999999999992}, "excite2": {"YIIXIXXI": 0.0022659418404081724, "XIIYIXXI": -0.0022659418404081724, "XIIXIYXI": 0.0022659418404081724, "YIIYIYXI": 0.0022659418404081724, "XIIXIXYI": -0.0022659418404081724, "YIIYIXYI": -0.0022659418404081724, "YIIXIYYI": 0.0022659418404081724, "XIIYIYYI": -0.0022659418404081724}, "excite3": {"YIIXIXXI": 0.0022659418404081724, "XIIYIXXI": -0.0022659418404081724, "XIIXIYXI": 0.0022659418404081724, "YIIYIYXI": 0.0022659418404081724, "XIIXIXYI": -0.0022659418404081724, "YIIYIXYI": -0.0022659418404081724, "YIIXIYYI": 0.0022659418404081724, "XIIYIYYI": -0.0022659418404081724}, "excite4": {"YZZXIIII": 9.523881615737995e-05, "XZZYIIII": -9.523881615737995e-05, "YXIIIXII": 7.755353359907479e-05, "XYIIIXII": -7.755353359907479e-05, "XXIIIYII": 7.755353359907479e-05, "YYIIIYII": 7.755353359907479e-05, "YIXIIXII": 7.75535335990681e-05, "XIYIIXII": -7.75535335990681e-05, "XIXIIYII": 7.75535335990681e-05, "YIYIIYII": 7.75535335990681e-05, "IZZIIYXI": 9.523881615775496e-05, "IZZIIXYI": -9.523881615775496e-05, "YIIXIXXI": 0.0022659418404081724, "XIIYIXXI": -0.0022659418404081724, "XIIXIYXI": 0.0022659418404081724, "YIIYIYXI": 0.0022659418404081724, "XIIXIXYI": -0.0022659418404081724, "YIIYIXYI": -0.0022659418404081724, "YIIXIYYI": 0.0022659418404081724, "XIIYIYYI": -0.0022659418404081724, "YIIZXXXI": 0.00011228886819587983, "XIIZYXXI": -0.00011228886819587983, "XIIZXYXI": 0.00011228886819587983, "YIIZYYXI": 0.00011228886819587983, "XIIZXXYI": -0.00011228886819587983, "YIIZYXYI": -0.00011228886819587983, "YIIZXYYI": 0.00011228886819587983, "XIIZYYYI": -0.00011228886819587983, "YIIXIXZX": 0.00011228886819587879, "XIIYIXZX": -0.00011228886819587879, "XIIXIYZX": 0.00011228886819587879, "YIIYIYZX": 0.00011228886819587879, "XIIXIXZY": -0.00011228886819587879, "YIIYIXZY": -0.00011228886819587879, "YIIXIYZY": 0.00011228886819587879, "XIIYIYZY": -0.00011228886819587879, "YIIZXXZX": 7.23374685411513e-05, "XIIZYXZX": -7.23374685411513e-05, "XIIZXYZX": 7.23374685411513e-05, "YIIZYYZX": 7.23374685411513e-05, "XIIZXXZY": -7.23374685411513e-05, "YIIZYXZY": -7.23374685411513e-05, "YIIZXYZY": 7.23374685411513e-05, "XIIZYYZY": -7.23374685411513e-05}, "excite5": {"YZZXIIII": 9.523881615737995e-05, "XZZYIIII": -9.523881615737995e-05, "YXIIIXII": 7.755353359907479e-05, "XYIIIXII": -7.755353359907479e-05, "XXIIIYII": 7.755353359907479e-05, "YYIIIYII": 7.755353359907479e-05, "YIXIIXII": 7.75535335990681e-05, "XIYIIXII": -7.75535335990681e-05, "XIXIIYII": 7.75535335990681e-05, "YIYIIYII": 7.75535335990681e-05, "IZZIIYXI": 9.523881615775496e-05, "IZZIIXYI": -9.523881615775496e-05, "YIIXIXXI": 0.0022659418404081724, "XIIYIXXI": -0.0022659418404081724, "XIIXIYXI": 0.0022659418404081724, "YIIYIYXI": 0.0022659418404081724, "XIIXIXYI": -0.0022659418404081724, "YIIYIXYI": -0.0022659418404081724, "YIIXIYYI": 0.0022659418404081724, "XIIYIYYI": -0.0022659418404081724, "YIIZXXXI": 0.00011228886819587983, "XIIZYXXI": -0.00011228886819587983, "XIIZXYXI": 0.00011228886819587983, "YIIZYYXI": 0.00011228886819587983, "XIIZXXYI": -0.00011228886819587983, "YIIZYXYI": -0.00011228886819587983, "YIIZXYYI": 0.00011228886819587983, "XIIZYYYI": -0.00011228886819587983, "YIIXIXZX": 0.00011228886819587879, "XIIYIXZX": -0.00011228886819587879, "XIIXIYZX": 0.00011228886819587879, "YIIYIYZX": 0.00011228886819587879, "XIIXIXZY": -0.00011228886819587879, "YIIYIXZY": -0.00011228886819587879, "YIIXIYZY": 0.00011228886819587879, "XIIYIYZY": -0.00011228886819587879, "YIIZXXZX": 7.23374685411513e-05, "XIIZYXZX": -7.23374685411513e-05, "XIIZXYZX": 7.23374685411513e-05, "YIIZYYZX": 7.23374685411513e-05, "XIIZXXZY": -7.23374685411513e-05, "YIIZYXZY": -7.23374685411513e-05, "YIIZXYZY": 7.23374685411513e-05, "XIIZYYZY": -7.23374685411513e-05}, "excite6": {"YZZXIIII": 9.523881615737995e-05, "XZZYIIII": -9.523881615737995e-05, "YZZZXIII": 3.2425544199234646e-06, "XZZZYIII": -3.2425544199234646e-06, "YXIIIXII": 7.755353359907479e-05, "XYIIIXII": -7.755353359907479e-05, "XXIIIYII": 7.755353359907479e-05, "YYIIIYII": 7.755353359907479e-05, "YIXIIXII": 7.75535335990681e-05, "XIYIIXII": -7.75535335990681e-05, "XIXIIYII": 7.75535335990681e-05, "YIYIIYII": 7.75535335990681e-05, "IZZIIYXI": 9.523881615775496e-05, "IZZIIXYI": -9.523881615775496e-05, "YIIXIXXI": 0.0022659418404081724, "XIIYIXXI": -0.0022659418404081724, "XIIXIYXI": 0.0022659418404081724, "YIIYIYXI": 0.0022659418404081724, "XIIXIXYI": -0.0022659418404081724, "YIIYIXYI": -0.0022659418404081724, "YIIXIYYI": 0.0022659418404081724, "XIIYIYYI": -0.0022659418404081724, "YIIZXXXI": 0.00011228886819587983, "XIIZYXXI": -0.00011228886819587983, "XIIZXYXI": 0.00011228886819587983, "YIIZYYXI": 0.00011228886819587983, "XIIZXXYI": -0.00011228886819587983, "YIIZYXYI": -0.00011228886819587983, "YIIZXYYI": 0.00011228886819587983, "XIIZYYYI": -0.00011228886819587983, "IZZIIYZX": 3.2425544199183358e-06, "IZZIIXZY": -3.2425544199183358e-06, "YIIXIXZX": 0.00011228886819587879, "XIIYIXZX": -0.00011228886819587879, "XIIXIYZX": 0.00011228886819587879, "YIIYIYZX": 0.00011228886819587879, "XIIXIXZY": -0.00011228886819587879, "YIIYIXZY": -0.00011228886819587879, "YIIXIYZY": 0.00011228886819587879, "XIIYIYZY": -0.00011228886819587879, "YIIZXXZX": 7.23374685411513e-05, "XIIZYXZX": -7.23374685411513e-05, "XIIZXYZX": 7.23374685411513e-05, "YIIZYYZX": 7.23374685411513e-05, "XIIZXXZY": -7.23374685411513e-05, "YIIZYXZY": -7.23374685411513e-05, "YIIZXYZY": 7.23374685411513e-05, "XIIZYYZY": -7.23374685411513e-05}, "excite7": {"YZZXIIII": 9.523881615737995e-05, "XZZYIIII": -9.523881615737995e-05, "YZZZXIII": 3.2425544199234646e-06, "XZZZYIII": -3.2425544199234646e-06, "YIIIIXII": 1.6591576733617212e-08, "YZZZZXII": 1.6591576733617212e-08, "XIIIIYII": 1.6591576733617212e-08, "XZZZZYII": 1.6591576733617212e-08, "YZZIIXZZ": 1.6591576733617212e-08, "YIIZZXZZ": 1.6591576733617212e-08, "XZZIIYZZ": 1.6591576733617212e-08, "XIIZZYZZ": 1.6591576733617212e-08, "YXIIIXII": 7.755353359907479e-05, "XYIIIXII": -7.755353359907479e-05, "XXIIIYII": 7.755353359907479e-05, "YYIIIYII": 7.755353359907479e-05, "YIXIIXII": 7.75535335990681e-05, "XIYIIXII": -7.75535335990681e-05, "XIXIIYII": 7.75535335990681e-05, "YIYIIYII": 7.75535335990681e-05, "YZZZXXII": -2.829119932336293e-08, "XZZZYXII": 2.829119932336293e-08, "XZZZXYII": -2.829119932336293e-08, "YZZZYYII": -2.829119932336293e-08, "YIIZXXZZ": -2.829119932336293e-08, "XIIZYXZZ": 2.829119932336293e-08, "XIIZXYZZ": -2.829119932336293e-08, "YIIZYYZZ": -2.829119932336293e-08, "IZZIIYXI": 9.523881615775496e-05, "IZZIIXYI": -9.523881615775496e-05, "YIIXIXXI": 0.0022659418404081724, "XIIYIXXI": -0.0022659418404081724, "XIIXIYXI": 0.0022659418404081724, "YIIYIYXI": 0.0022659418404081724, "XIIXIXYI": -0.0022659418404081724, "YIIYIXYI": -0.0022659418404081724, "YIIXIYYI": 0.0022659418404081724, "XIIYIYYI": -0.0022659418404081724, "YIIZXXXI": 0.00011228886819587983, "XIIZYXXI": -0.00011228886819587983, "XIIZXYXI": 0.00011228886819587983, "YIIZYYXI": 0.00011228886819587983, "XIIZXXYI": -0.00011228886819587983, "YIIZYXYI": -0.00011228886819587983, "YIIZXYYI": 0.00011228886819587983, "XIIZYYYI": -0.00011228886819587983, "IZZIIYZX": 3.2425544199183358e-06, "IZZIIXZY": -3.2425544199183358e-06, "YZZIIXZX": -2.8291199323362536e-08, "YIIZZXZX": -2.8291199323362536e-08, "XZZIIYZX": -2.8291199323362536e-08, "XIIZZYZX": -2.8291199323362536e-08, "XZZIIXZY": 2.8291199323362536e-08, "XIIZZXZY": 2.8291199323362536e-08, "YZZIIYZY": -2.8291199323362536e-08, "YIIZZYZY": -2.8291199323362536e-08, "YIIXIXZX": 0.00011228886819587879, "XIIYIXZX": -0.00011228886819587879, "XIIXIYZX": 0.00011228886819587879, "YIIYIYZX": 0.00011228886819587879, "XIIXIXZY": -0.00011228886819587879, "YIIYIXZY": -0.00011228886819587879, "YIIXIYZY": 0.00011228886819587879, "XIIYIYZY": -0.00011228886819587879, "YIIZXXZX": 7.23374685411513e-05, "XIIZYXZX": -7.23374685411513e-05, "XIIZXYZX": 7.23374685411513e-05, "YIIZYYZX": 7.23374685411513e-05, "XIIZXXZY": -7.23374685411513e-05, "YIIZYXZY": -7.23374685411513e-05, "YIIZXYZY": 7.23374685411513e-05, "XIIZYYZY": -7.23374685411513e-05}}, "num_qubits": 8, "hf_config": "01111011", "nc_config": "11001111", "terms_noncon": ["IIIIIIII", "ZZZZZIII", "IZZIIZZZ", "IZIIIIII", "IIZIIIII", "IIIIIIIZ", "IIIIZIII", "IIIZIIII", "IIIIIIZI", "ZIIZZZZZ", "ZIIIIIII", "IIIIIZII", "IZZIIIII", "ZZIZZIII", "ZIZZZIII", "IZIIIZZZ", "IIZIIZZZ", "XZZXIIII", "YZZYIIII", "IZIIZIII", "IIZIZIII", "IZIIIIIZ", "IIZIIIIZ", "IZIZIIII", "IIZZIIII", "IZIIIIZI", "IIZIIIZI", "ZZIIIIII", "ZIZIIIII", "IZIIIZII", "IIZIIZII", "ZZZZZIIZ", "IZZIZZZZ", "ZZZZIIII", "IZZIIZZI", "ZZZZZIZI", "IZZZIZZZ", "ZZZIZIII", "IZZIIZIZ", "ZZZZZZII", "ZZZIIZZZ", "IIIIZIIZ", "IZZZZIII", "IZZIIIZZ", "IIIZIIZI", "IIIIZIZI", "IIIZIIIZ", "ZIIIIZII", "IIIIZZII", "ZIIIIIIZ", "IIIZIZII", "ZIIIIIZI", "IIIZZIII", "IIIIIIZZ", "ZIIIZIII", "IIIIIZIZ", "ZIIZIIII", "IIIIIZZI", "XZIXIIII", "XIZXIIII", "YZIYIIII", "YIZYIIII", "XIIXIZZZ", "YIIYIZZZ", "XIIXZIII", "YIIYZIII", "XZZXIIIZ", "YZZYIIIZ", "XZZXZIII", "YZZYZIII", "XZZXIIZI", "YZZYIIZI", "XZZXIZII", "YZZYIZII"], "num_tapered": 4, "true_gs_nrg": -103.3919180161825, "ham_rotations": [[-4.712388776319844, "XZZYIIII"], ["pi/2", "YIIIIIII"], ["pi/2", "YZZZZIII"], ["pi/2", "IYIIIIII"], ["pi/2", "IYZIIZZZ"], ["pi/2", "IIYIIIII"], ["pi/2", "IIYIIZZZ"], ["pi/2", "IIIIIYII"], ["pi/2", "IIIIIYZZ"], ["pi/2", "ZZIYIZII"]], "noncon": -103.35962730689876, "truegs": -103.39191801618057, "G": {"ZIIIIIII": -1.0, "IZIIIIII": -1.0, "IIZIIIII": 1.0, "IIIIZIII": -1.0, "IIIIIZII": -1.0, "IIIIIIZI": -1.0, "IIIIIIIZ": -1.0}, "A": {"IIIZIIII": 0.9999999999999999, "ZZIXIZII": -2.4492937051703357e-16}, "X_index": 3, "X_qubit": 4, "cs_vqe_energy": [-103.35962730689873, -103.35962730689876, -103.385105867513, -103.38721347070357, -103.39110934954923, -103.39151628181402, -103.39189810390673, -103.39190439139747, -103.39191801618105], "cs_vqe_errors": [0.0322907092818383, 0.03229070928180988, 0.006812148667563633, 0.004704545476997168, 0.0008086666313431579, 0.0004017343665481121, 1.9912273842237482e-05, 1.3624783093746373e-05, -4.831690603168681e-13], "chem_acc_num_q": 4, "order": [6, 3, 4, 7, 5, 2, 0, 1], "ham_reduced": [{"": -103.35962730689873}, {"I": -103.04253380471168, "Z": 0.31709350218708077, "X": 3.9823414850481686e-08}, {"II": -102.69563656891586, "XI": 0.050387622965255674, "ZI": -0.34689723579581744, "IZ": 0.3468972255134676, "XZ": 0.05038768910579895, "ZZ": -0.02980372332638692, "IX": -0.050387693754785294, "XX": -0.18812896846836297, "ZX": 0.05038773357820016}, {"III": -101.83057655089438, "XZI": -0.025193872494688838, "ZZI": -0.12553507357575203, "XII": 0.025193750470566906, "ZII": -0.4724323093715693, "IZI": 0.8650600180214688, "IIZ": 0.3643827772715841, "XZZ": -0.02519384553811628, "ZZZ": 0.010073902203366208, "XIZ": 0.02519384356768267, "ZIZ": -0.019729821123020713, "IZZ": 0.017485551758116363, "IXI": -0.007866259027317718, "XXI": -0.03299432458015099, "ZXI": -0.007866252294336129, "XXZ": -0.026681252055508475, "ZXZ": -0.007866254192149213, "IXZ": -0.007866259636854648, "YYI": 0.032994322974924745, "YYZ": 0.02668125045028197, "IIX": -0.14066672696346347, "XZX": 0.09406449108193733, "ZZX": 0.008362897013603442, "XIX": -0.09406447738642565, "ZIX": 0.0587506305918036, "IZX": -0.0902790332086782, "XXX": 0.04692305679226643, "ZXX": -0.02669551610679502, "IXX": -0.026695506531448105, "YYX": -0.04692306223988184}, {"IIII": -100.75093345351732, "XZII": -0.07033342345382605, "ZZII": -0.29388742746461327, "XIII": 0.07033322915191956, "ZIII": -0.6582702334413236, "IZII": 1.0796430973770401, "IIZZ": 0.29388744181718607, "XZZZ": -0.00418149422105874, "ZZZZ": -0.1769860402823935, "XIZZ": 0.004181424043528503, "ZIZZ": -0.16691214492678313, "IZZZ": 0.16835236310025334, "IIZI": 0.65827021908877, "XZZI": -0.02937533975917502, "ZZZI": -0.1669121380790273, "XIZI": 0.029375267611211172, "ZIZI": -0.18664196604980385, "IZZI": 0.1858379148583697, "IIIZ": 1.079643097377041, "XZIZ": -0.04513955095913722, "ZZIZ": -0.1683523538888613, "XIIZ": 0.04513947868135266, "ZIIZ": -0.18583792406975433, "IZIZ": 0.21458307935557125, "IXII": 0.022412849379356586, "XXII": -0.03988175450202268, "ZXII": 0.022412857517821135, "XXZZ": 0.01650429171779535, "ZXZZ": 0.016206980078768123, "IXZZ": 0.01620698344671354, "XXZI": -0.010176960337713125, "ZXZI": 0.00834072588661891, "IXZI": 0.008340723809858891, "XXIZ": -0.006887429921871693, "ZXIZ": 0.030279109812157264, "IXIZ": 0.030279108406674308, "YYII": 0.03988175907569817, "YYZZ": -0.016504288410520113, "YYZI": 0.010176962039761858, "YYIZ": 0.006887436100773434, "IIXI": -0.07033336348173172, "XZXI": 0.047032245540968666, "ZZXI": 0.004181448506801721, "XIXI": -0.047032238693212824, "ZIXI": 0.0293753152959018, "IZXI": -0.0451395166043391, "IIXZ": 0.07033336348173172, "XZXZ": -0.047032245540968666, "ZZXZ": -0.004181448506801721, "XIXZ": 0.047032238693212824, "ZIXZ": -0.0293753152959018, "IZXZ": 0.0451395166043391, "XXXI": 0.023461528396133215, "ZXXI": -0.01334775805339751, "IXXI": -0.013347753265724053, "XXXZ": -0.023461528396133215, "ZXXZ": 0.01334775805339751, "IXXZ": 0.013347753265724053, "YYXI": -0.02346153111994092, "YYXZ": 0.02346153111994092, "IIIX": 0.022412849379356586, "IIZX": -0.02241284937935658, "XZZX": 0.013347756572999355, "ZZZX": 0.016206980722905984, "XIZX": -0.013347751563675252, "ZIZX": 0.008340726533665934, "IZZX": -0.030279108406674308, "XZIX": -0.013347756572999355, "ZZIX": -0.016206980722905984, "XIIX": 0.013347751563675252, "ZIIX": -0.008340726533665934, "IZIX": 0.030279108406674308, "XXZX": -0.01322105247064416, "ZXZX": -0.02383107692701021, "IXZX": -0.023831079624961754, "XXIX": 0.01322105247064416, "ZXIX": 0.02383107692701021, "IXIX": 0.023831079624961754, "YYZX": 0.01322104760755884, "YYIX": -0.01322104760755884, "IIXX": 0.039881759075698166, "XZXX": -0.023461527751995354, "ZZXX": 0.016504293198193506, "XIXX": 0.02346152904318024, "ZIXX": -0.010176966827435383, "IZXX": 0.006887436100773434, "IIYY": 0.03988175907569817, "XZYY": -0.023461527751995354, "ZZYY": 0.016504293198193506, "XIYY": 0.02346152904318024, "ZIYY": -0.010176966827435383, "IZYY": 0.006887436100773434, "XXXX": -0.038600529282518434, "ZXXX": -0.013221039730548048, "IXXX": -0.01322104760755884, "XXYY": -0.038600529282518434, "ZXYY": -0.013221039730548048, "IXYY": -0.01322104760755884, "YYXX": 0.038600526584568196, "YYYY": 0.038600526584568196}, {"IIIII": -98.91414201379646, "XZIII": -0.20146546698433276, "ZZZII": 0.46226502066339636, "IIZII": 1.8367914397208578, "XZZII": -0.1311320435305067, "ZZIII": 0.16837759319878312, "XIZII": -0.20146519470794977, "ZIIII": -0.871999004775139, "IZZII": 0.2752803861077312, "XIIII": -0.13113196555603024, "ZIZII": -0.21372877133381535, "IZIII": 1.3549234834847712, "IIZZZ": -0.46226506177540594, "XZZZZ": 0.00418149422105874, "ZZIZZ": -0.1769860402823935, "IIIZZ": -0.16837761995821993, "XIIZZ": 0.004181424043528503, "ZIZZZ": 0.16691214492678313, "IZZZZ": -0.16835236310025334, "IIIZI": 0.8719989636631567, "XZIZI": -0.02937533975917502, "ZZZZI": 0.1669121380790273, "IIZZI": 0.21372874457438654, "XIZZI": -0.029375267611211172, "ZIIZI": -0.18664196604980385, "IZIZI": 0.1858379148583697, "IIZIZ": 0.2752803861077312, "IIIIZ": 1.354923483484772, "XZIIZ": -0.04513955095913722, "ZZZIZ": 0.1683523538888613, "XIZIZ": -0.04513947868135266, "ZIIIZ": -0.18583792406975433, "IZIIZ": 0.21458307935557125, "IXIII": 0.10381048816152011, "IXZII": 0.08139763878216352, "XXZII": -0.025254539903357624, "ZXIII": -0.08139764393572901, "XXIII": -0.06513629440538031, "ZXZII": -0.10381050145355014, "XXZZZ": -0.01650429171779535, "ZXIZZ": 0.016206980078768123, "IXZZZ": -0.01620698344671354, "XXIZI": -0.010176960337713125, "ZXZZI": -0.00834072588661891, "IXIZI": 0.008340723809858891, "XXIIZ": -0.006887429921871693, "ZXZIZ": -0.030279109812157264, "IXIIZ": 0.030279108406674308, "YYZII": 0.02525455651375478, "YYIII": 0.06513631558945294, "YYZZZ": 0.016504288410520113, "YYIZI": 0.010176962039761858, "YYIIZ": 0.006887436100773434, "YIYZZ": 0.004107608636788491, "IIXZZ": -0.007755582711536307, "ZZXZZ": 0.0077555835497546705, "ZZXII": 0.0077555835497546705, "YIYII": 0.004107608636788491, "IIXII": -0.007755582711536307, "XIXZZ": -0.0041076070541466135, "XIXII": -0.0041076070541466135, "ZXXZZ": -0.009924382363119398, "ZYYZZ": -0.009924382363119398, "ZXXII": -0.009924382363119398, "ZYYII": -0.009924382363119398, "YIXYZ": -0.01127451906379013, "IIYYZ": -0.004107604753413701, "ZZYYZ": 0.0041076070541466135, "ZZXXZ": 0.0041076070541466135, "YIYXZ": 0.01127451906379013, "IIXXZ": -0.004107604753413701, "XIYYZ": -0.011274518225572164, "XIXXZ": -0.011274518225572164, "ZXYYZ": 0.010006219260838703, "ZYXYZ": -0.010006219260838703, "ZXXXZ": 0.010006219260838703, "ZYYXZ": 0.010006219260838703, "IIZXI": -0.13113200917055634, "IIIXI": -0.2014653726522881, "XZIXI": 0.047032245540968666, "ZZZXI": -0.004181448506801721, "XIZXI": 0.047032238693212824, "ZIIXI": 0.0293753152959018, "IZIXI": -0.0451395166043391, "IIIXZ": -0.13113200917055634, "IIZXZ": -0.2014653726522881, "XZZXZ": 0.047032245540968666, "ZZIXZ": -0.004181448506801721, "XIIXZ": 0.047032238693212824, "ZIZXZ": 0.0293753152959018, "IZZXZ": -0.0451395166043391, "XXIXI": 0.023461528396133215, "ZXZXI": 0.01334775805339751, "IXIXI": -0.013347753265724053, "XXZXZ": 0.023461528396133215, "ZXIXZ": 0.01334775805339751, "IXZXZ": -0.013347753265724053, "YYIXI": -0.02346153111994092, "YYZXZ": -0.02346153111994092, "YIXIY": 0.010006217235620934, "IIYIY": -0.009924384405036785, "ZZYIY": 0.009924382363119398, "ZZXIX": 0.009924382363119398, "YIYIX": -0.010006217235620934, "IIXIX": -0.009924384405036785, "XIYIY": 0.010006219260838702, "XIXIX": 0.010006219260838702, "ZXYIY": -0.04569301635533742, "ZYXIY": 0.04569301635533742, "ZXXIX": -0.04569301635533742, "ZYYIX": -0.04569301635533742, "IIZIX": -0.10381048816152011, "IIIIX": -0.08139763878216352, "IIZZX": -0.08139763878216352, "IIIZX": -0.10381048816152008, "XZIZX": 0.013347756572999355, "ZZZZX": -0.016206980722905984, "XIZZX": 0.013347751563675252, "ZIIZX": 0.008340726533665934, "IZIZX": -0.030279108406674308, "XZZIX": 0.013347756572999355, "ZZIIX": -0.016206980722905984, "XIIIX": 0.013347751563675252, "ZIZIX": 0.008340726533665934, "IZZIX": -0.030279108406674308, "XXIZX": -0.01322105247064416, "ZXZZX": 0.02383107692701021, "IXIZX": -0.023831079624961754, "XXZIX": -0.01322105247064416, "ZXIIX": 0.02383107692701021, "IXZIX": -0.023831079624961754, "YYIZX": 0.01322104760755884, "YYZIX": 0.01322104760755884, "IIIXX": 0.06513631558945296, "XZIXX": -0.023461527751995354, "ZZZXX": -0.016504293198193506, "IIZXX": 0.02525455651375478, "XIZXX": -0.02346152904318024, "ZIIXX": -0.010176966827435383, "IZIXX": 0.006887436100773434, "IIZYY": 0.02525455651375478, "IIIYY": 0.06513631558945294, "XZIYY": -0.023461527751995354, "ZZZYY": -0.016504293198193506, "XIZYY": -0.02346152904318024, "ZIIYY": -0.010176966827435383, "IZIYY": 0.006887436100773434, "XXIXX": -0.038600529282518434, "ZXZXX": 0.013221039730548048, "IXIXX": -0.01322104760755884, "XXIYY": -0.038600529282518434, "ZXZYY": 0.013221039730548048, "IXIYY": -0.01322104760755884, "YYIXX": 0.038600526584568196, "YYIYY": 0.038600526584568196}, {"IIIIII": -96.21426287339155, "IXZIII": -0.3006790715640349, "IZZZII": 0.7778800086494154, "ZIIIII": -2.6998791404049194, "ZXZIII": 0.09921360457970213, "ZZZZII": -0.31561498798601906, "ZIIZII": 2.6998791404049176, "ZXZZII": -0.09921360457970213, "ZZZIII": 0.31561498798601906, "IIIZII": -0.8630877006840599, "IXIZII": -0.30067866177548697, "IZIIII": -1.2302490530708052, "IIZZII": -0.11987989938581699, "ZXIZII": 0.09921346706753721, "ZZIIII": 0.3582500482956664, "ZXIIII": -0.09921346706753721, "ZZIZII": -0.3582500482956664, "IIZIII": 1.7500837689783193, "IXIIII": -0.03191849848849301, "IZIZII": 0.14452127696185108, "ZIZIII": -0.3951602854935482, "ZIZZII": 0.3951602854935482, "IXZZII": -0.03191843895080457, "IZZIII": -0.14723739478723594, "IIIZZZ": -0.7778800700074274, "IXZZZZ": 0.00418149422105874, "IZZIZZ": -0.1769860402823935, "ZIIZZZ": 0.3156150082320215, "ZIIIZZ": -0.3156150082320215, "IXIIZZ": 0.004181424043528503, "IZIZZZ": 0.16691214492678313, "IIZZZZ": -0.16835236310025334, "IIIIZI": 1.2302489917128347, "IXZIZI": -0.02937533975917502, "IZZZZI": 0.1669121380790273, "ZIIIZI": -0.3582500280496781, "ZIIZZI": 0.3582500280496781, "IXIZZI": -0.029375267611211172, "IZIIZI": -0.18664196604980385, "IIZIZI": 0.1858379148583697, "IIIZIZ": -0.11987989938581699, "IIIIIZ": 1.7500837689783202, "IXZIIZ": -0.04513955095913722, "IZZZIZ": 0.1683523538888613, "ZIIIIZ": -0.3951602854935482, "ZIIZIZ": 0.3951602854935482, "IXIZIZ": -0.04513947868135266, "IZIIIZ": -0.18583792406975433, "IIZIIZ": 0.21458307935557125, "IIIZZI": -0.14452128347529156, "IIIIZZ": 0.14723738827380156, "XIIZII": -0.02688518504911921, "XIIIII": -0.02688518504911921, "IIXIII": 0.1534058720138838, "IIXZII": 0.03180225492979981, "ZXXZII": -0.028411081537875884, "ZZXIII": -0.049595389650067725, "ZXXIII": 0.028411081537875884, "ZZXZII": 0.049595389650067725, "IXXIII": -0.0935473759432562, "IZXZII": -0.15340589110361785, "IXXZII": 0.00315654163451826, "IZXIII": -0.03180225428566128, "ZIXZII": 0.049595383852363714, "ZIXIII": -0.049595383852363714, "IXXZZZ": -0.01650429171779535, "IZXIZZ": 0.016206980078768123, "IIXZZZ": -0.01620698344671354, "IXXIZI": -0.010176960337713125, "IZXZZI": -0.00834072588661891, "IIXIZI": 0.008340723809858891, "IXXIIZ": -0.006887429921871693, "IZXZIZ": -0.030279109812157264, "IIXIIZ": 0.030279108406674308, "IYYZII": -0.003156535144796068, "IYYIII": 0.0935474072480038, "ZYYIII": -0.02841109165855085, "ZYYZII": 0.02841109165855085, "IYYZZZ": 0.016504288410520113, "IYYIZI": 0.010176962039761858, "IYYIIZ": 0.006887436100773434, "YYIXZZ": 0.004107608636788491, "YIIYZZ": 0.007755582711536307, "XZZXZZ": -0.0077555835497546705, "YZZYII": -0.0077555835497546705, "XYIYII": -0.004107608636788491, "XIIXII": 0.007755582711536307, "ZYIYZZ": 0.004107608636788491, "ZIIXZZ": -0.007755582711536307, "IZZXZZ": 0.0077555835497546705, "ZZZXII": 0.0077555835497546705, "IYIYII": 0.004107608636788491, "IIIXII": -0.007755582711536307, "XXIXZZ": 0.0041076070541466135, "YXIYII": 0.0041076070541466135, "IXIXZZ": -0.0041076070541466135, "ZXIXII": -0.0041076070541466135, "XZXXZZ": 0.009924382363119398, "YZYXZZ": -0.009924382363119398, "YZXYII": 0.009924382363119398, "XZYYII": 0.009924382363119398, "IZXXZZ": -0.009924382363119398, "ZZYYZZ": -0.009924382363119398, "ZZXXII": -0.009924382363119398, "IZYYII": -0.009924382363119398, "XYIXYZ": 0.01127451906379013, "XIIYYZ": 0.004107604753413701, "YZZXYZ": 0.0041076070541466135, "XZZXXZ": -0.0041076070541466135, "YYIXXZ": 0.01127451906379013, "YIIYXZ": 0.004107604753413701, "IYIXYZ": -0.01127451906379013, "IIIYYZ": -0.004107604753413701, "ZZZYYZ": 0.0041076070541466135, "IZZXXZ": 0.0041076070541466135, "ZYIYXZ": 0.01127451906379013, "ZIIXXZ": -0.004107604753413701, "YXIXYZ": -0.011274518225572164, "XXIXXZ": 0.011274518225572164, "ZXIYYZ": -0.011274518225572164, "IXIXXZ": -0.011274518225572164, "YZXXYZ": 0.010006219260838703, "XZYXYZ": 0.010006219260838703, "XZXXXZ": -0.010006219260838703, "YZYXXZ": 0.010006219260838703, "ZZXYYZ": 0.010006219260838703, "IZYXYZ": -0.010006219260838703, "IZXXXZ": 0.010006219260838703, "ZZYYXZ": 0.010006219260838703, "ZIIZXI": -0.09921354017377612, "ZIIIXI": 0.09921354017377612, "IIIIXI": -0.3006789128260642, "IXZIXI": 0.047032245540968666, "IZZZXI": -0.004181448506801721, "IXIZXI": 0.047032238693212824, "IZIIXI": 0.0293753152959018, "IIZIXI": -0.0451395166043391, "ZIIIXZ": -0.09921354017377612, "ZIIZXZ": 0.09921354017377612, "IIIZXZ": -0.3006789128260642, "IXZZXZ": 0.047032245540968666, "IZZIXZ": -0.004181448506801721, "IXIIXZ": 0.047032238693212824, "IZIZXZ": 0.0293753152959018, "IIZZXZ": -0.0451395166043391, "IIIIXZ": -0.03191846899678021, "IIIZXI": -0.03191846899678021, "IXXIXI": 0.023461528396133215, "IZXZXI": 0.01334775805339751, "IIXIXI": -0.013347753265724053, "IXXZXZ": 0.023461528396133215, "IZXIXZ": 0.01334775805339751, "IIXZXZ": -0.013347753265724053, "IYYIXI": -0.02346153111994092, "IYYZXZ": -0.02346153111994092, "XYIXIY": -0.010006217235620934, "XIIYIY": 0.009924384405036785, "YZZXIY": 0.009924382363119398, "XZZXIX": -0.009924382363119398, "YYIXIX": -0.010006217235620934, "YIIYIX": 0.009924384405036785, "IYIXIY": 0.010006217235620934, "IIIYIY": -0.009924384405036785, "ZZZYIY": 0.009924382363119398, "IZZXIX": 0.009924382363119398, "ZYIYIX": -0.010006217235620934, "ZIIXIX": -0.009924384405036785, "YXIXIY": 0.010006219260838702, "XXIXIX": -0.010006219260838702, "ZXIYIY": 0.010006219260838702, "IXIXIX": 0.010006219260838702, "YZXXIY": -0.04569301635533742, "XZYXIY": -0.04569301635533742, "XZXXIX": 0.04569301635533742, "YZYXIX": -0.04569301635533742, "ZZXYIY": -0.04569301635533742, "IZYXIY": 0.04569301635533742, "IZXXIX": -0.04569301635533742, "ZZYYIX": -0.04569301635533742, "IIIZIX": -0.1534058720138838, "IIIIIX": -0.03180225492979981, "ZIIZZX": -0.049595383852363714, "ZIIIZX": 0.049595383852363714, "IIIIZX": -0.1534058720138838, "IXZIZX": 0.013347756572999355, "IZZZZX": -0.016206980722905984, "IXIZZX": 0.013347751563675252, "IZIIZX": 0.008340726533665934, "IIZIZX": -0.030279108406674308, "IIIZZX": -0.03180225492979981, "ZIIIIX": -0.049595383852363714, "ZIIZIX": 0.049595383852363714, "IXZZIX": 0.013347756572999355, "IZZIIX": -0.016206980722905984, "IXIIIX": 0.013347751563675252, "IZIZIX": 0.008340726533665934, "IIZZIX": -0.030279108406674308, "IXXIZX": -0.01322105247064416, "IZXZZX": 0.02383107692701021, "IIXIZX": -0.023831079624961754, "IXXZIX": -0.01322105247064416, "IZXIIX": 0.02383107692701021, "IIXZIX": -0.023831079624961754, "IYYIZX": 0.01322104760755884, "IYYZIX": 0.01322104760755884, "IIIIXX": 0.09354740724800381, "IXZIXX": -0.023461527751995354, "IZZZXX": -0.016504293198193506, "ZIIIXX": -0.02841109165855085, "ZIIZXX": 0.02841109165855085, "IXIZXX": -0.02346152904318024, "IZIIXX": -0.010176966827435383, "IIZIXX": 0.006887436100773434, "IIIZYY": -0.003156535144796068, "IIIIYY": 0.0935474072480038, "IXZIYY": -0.023461527751995354, "IZZZYY": -0.016504293198193506, "ZIIIYY": -0.02841109165855085, "ZIIZYY": 0.02841109165855085, "IXIZYY": -0.02346152904318024, "IZIIYY": -0.010176966827435383, "IIZIYY": 0.006887436100773434, "IIIZXX": -0.003156535144796068, "IXXIXX": -0.038600529282518434, "IZXZXX": 0.013221039730548048, "IIXIXX": -0.01322104760755884, "IXXIYY": -0.038600529282518434, "IZXZYY": 0.013221039730548048, "IIXIYY": -0.01322104760755884, "IYYIXX": 0.038600526584568196, "IYYIYY": 0.038600526584568196}, {"IIIIIII": -81.37653105552286, "IIXZIII": -0.39096269167351344, "ZIZZZII": -0.9913587888019415, "IZIIIII": -3.3244875976561183, "IZXZIII": 0.09921360457970213, "ZZZZZII": 0.31561498798601906, "IZIIZII": 3.3244875976561166, "IZXZZII": -0.09921360457970213, "ZZZZIII": -0.31561498798601906, "IIIIZII": -0.8630877006840599, "ZIXIZII": 0.39096218952698325, "IIZIIII": -1.469361613688011, "ZIIZZII": 0.11987989938581699, "ZZXIZII": -0.09921346706753721, "IZZIIII": 0.3582500482956664, "ZZXIIII": 0.09921346706753721, "IZZIZII": -0.3582500482956664, "ZIIZIII": 0.28265751634236563, "IIIZIII": 2.032741285320685, "IIXIIII": -0.03191849848849301, "ZIZIZII": -0.14452127696185108, "IZIZIII": -0.3951602854935482, "IZIZZII": 0.3951602854935482, "IIXIZII": 0.09028352775149626, "ZIZIIII": -0.2391125606172057, "ZIXZZII": 0.03191843895080457, "IIZZIII": -0.14723739478723594, "ZZIIZII": 0.6246084572511991, "ZZIIIII": -0.6246084572511991, "ZIXZIII": -0.09028362010947856, "IIZZZII": -0.21347878015252605, "ZIIIIII": 14.83773181786868, "IIIIZZZ": -0.9974783913201312, "IIXZZZZ": 0.00418149422105874, "ZIZZIZZ": 0.1769860402823935, "IZIIZZZ": 0.3156150082320215, "IZIIIZZ": -0.3156150082320215, "ZIXIIZZ": -0.004181424043528503, "IIZIZZZ": 0.16691214492678313, "IIIZZZZ": -0.16835236310025334, "ZIIIZZZ": -0.21959832131270368, "IIIIIZI": 1.4747991774828029, "IIXZIZI": -0.02937533975917502, "ZIZZZZI": -0.1669121380790273, "IZIIIZI": -0.3582500280496781, "IZIIZZI": 0.3582500280496781, "ZIXIZZI": 0.029375267611211172, "IIZIIZI": -0.18664196604980385, "IIIZIZI": 0.1858379148583697, "ZIIIIZI": 0.2445501857699682, "IIIIZIZ": -0.11987989938581699, "IIIIIIZ": 2.0518035567755932, "IIXZIIZ": -0.04513955095913722, "ZIZZZIZ": -0.1683523538888613, "IZIIIIZ": -0.3951602854935482, "IZIIZIZ": 0.3951602854935482, "ZIXIZIZ": 0.04513947868135266, "IIZIIIZ": -0.18583792406975433, "IIIZIIZ": 0.21458307935557125, "ZIIIIIZ": 0.30171978779727315, "IIIIZZI": -0.14452128347529156, "IIIIIZZ": 0.14723738827380156, "XIZZZII": 0.015718971613103982, "XZZZZII": -0.004633854930125676, "XZZZIII": 0.004633854930125676, "YIYZIII": 0.005230587216297103, "XIIZZII": -0.0022073505120071366, "YIYZZII": -0.0009603631745170775, "XIIZIII": -0.001050017458016646, "XIZIZII": -0.0010500176539929875, "XIZIIII": -0.0022073494446281155, "YZYIIII": -0.004807200208158738, "XZIIZII": 0.004633855911106342, "YZYIZII": 0.004807200208158738, "XZIIIII": -0.004633855911106342, "YIYIZII": -0.0034318980593957757, "XIIIIII": 0.015718972313434054, "XIZZIZZ": 0.0023296307112804946, "YIYIIZZ": 0.003682150282516192, "XIIIZZZ": 0.0023296299598831124, "XIZZZZI": 0.0027274074111326035, "YIYIZZI": 0.001168055653570472, "XIIIIZI": 0.002727407172773563, "XIZZZIZ": 0.00023689163966711686, "YIYIZIZ": -0.0029379284683166006, "XIIIIIZ": 0.0002368922391950425, "IXIIZII": -0.02688518504911921, "IXIIIII": -0.02688518504911921, "XZXIIII": 0.004807201153765732, "XZXIZII": -0.004807201153765732, "XIXIZII": 0.003431901267085369, "XIXZIII": -0.005230587666739637, "XIXZZII": 0.0009603629602454066, "XIXIIZZ": -0.0036821498071205358, "XIXIZZI": -0.0011680550970025226, "XIXIZIZ": 0.0029379285166579176, "YIZYZII": -0.041130462366547826, "YIYXZII": -0.006647953816862935, "XIIXIII": -0.006389761977952896, "YZZYZII": 0.017116579319930877, "YZZYIII": -0.017116579319930877, "YIYXIII": -0.006647950916069785, "XIIXZII": 0.007825293706143086, "XIYYIII": 0.007810000257057862, "YIIYZII": 0.007825293943276504, "XZZXIII": -0.017116579319930877, "XZZXZII": 0.017116579319930877, "XIYYZII": 0.007810003157851012, "YIIYIII": -0.006389761740819476, "XIZXZII": -0.041130462366547826, "YIZYIZZ": 0.002264731766434954, "XIZXIZZ": 0.002264731766434954, "YIZYZZI": -0.0026024507198914824, "XIZXZZI": -0.0026024507198914824, "YIZYZIZ": -0.005124055261080411, "XIZXZIZ": -0.005124055261080411, "ZIIXIII": 0.05027921664961526, "ZIIXZII": -0.03180225492979981, "IZXXZII": -0.028411081537875884, "ZZZXIII": 0.049595389650067725, "IZXXIII": 0.028411081537875884, "ZZZXZII": -0.049595389650067725, "IIXXIII": -0.12403918318705641, "ZIZXZII": 0.20368511397554012, "ZIXXIII": -0.03049180724380022, "IIZXZII": 0.050279222871922255, "ZIXXZII": -0.00315654163451826, "IIZXIII": -0.03180225428566128, "IZIXZII": 0.049595383852363714, "IZIXIII": -0.049595383852363714, "IIIXIII": 0.20368508866349908, "IIXXZZZ": -0.01650429171779535, "ZIZXIZZ": -0.016206980078768123, "IIIXZZZ": -0.01620698344671354, "IIXXIZI": -0.010176960337713125, "ZIZXZZI": 0.00834072588661891, "IIIXIZI": 0.008340723809858891, "IIXXIIZ": -0.006887429921871693, "ZIZXZIZ": 0.030279109812157264, "IIIXIIZ": 0.030279108406674308, "ZIYYZII": 0.003156535144796068, "ZIYYIII": 0.03049181750402146, "IIYYIII": 0.12403922475202526, "IZYYIII": -0.02841109165855085, "IZYYZII": 0.02841109165855085, "IIYYZZZ": 0.016504288410520113, "IIYYIZI": 0.010176962039761858, "IIYYIIZ": 0.006887436100773434, "XIXXZII": -0.0011620493409881037, "XIXXIII": -0.0011620493409881037, "XYIIYZZ": -0.0024915058510076617, "YXIIYZZ": -0.0024915058510076617, "XXIIXII": -0.0024915058510076617, "YYIIXII": 0.0024915058510076617, "IYYIXZZ": 0.004107608636788491, "ZYIIYZZ": -0.007755582711536307, "IXZZXZZ": -0.0077555835497546705, "IYZZYII": -0.0077555835497546705, "IXYIYII": -0.004107608636788491, "ZXIIXII": -0.007755582711536307, "XZIIXZZ": 0.0024915058510076617, "YIIIYZZ": 0.0024915058510076617, "XIIIXII": 0.0024915058510076617, "YZIIYII": 0.0024915058510076617, "IZYIYZZ": 0.004107608636788491, "ZZIIXZZ": 0.007755582711536307, "IIZZXZZ": 0.0077555835497546705, "IZZZXII": 0.0077555835497546705, "IIYIYII": 0.004107608636788491, "ZIIIXII": 0.007755582711536307, "IXXIXZZ": 0.0041076070541466135, "IYXIYII": 0.0041076070541466135, "IIXIXZZ": -0.0041076070541466135, "IZXIXII": -0.0041076070541466135, "IXZXXZZ": 0.009924382363119398, "IYZYXZZ": -0.009924382363119398, "IYZXYII": 0.009924382363119398, "IXZYYII": 0.009924382363119398, "IIZXXZZ": -0.009924382363119398, "IZZYYZZ": -0.009924382363119398, "IZZXXII": -0.009924382363119398, "IIZYYII": -0.009924382363119398, "XXIIYYZ": 0.0026393868311887603, "YYIIYYZ": -0.0026393868311887603, "XYIIYXZ": 0.0026393868311887603, "YXIIYXZ": 0.0026393868311887603, "IXYIXYZ": 0.01127451906379013, "ZXIIYYZ": -0.004107604753413701, "IYZZXYZ": 0.0041076070541466135, "IXZZXXZ": -0.0041076070541466135, "IYYIXXZ": 0.01127451906379013, "ZYIIYXZ": -0.004107604753413701, "XIIIYYZ": -0.0026393868311887603, "YZIIXYZ": 0.0026393868311887603, "XZIIXXZ": -0.0026393868311887603, "YIIIYXZ": -0.0026393868311887603, "IIYIXYZ": -0.01127451906379013, "ZIIIYYZ": 0.004107604753413701, "IZZZYYZ": 0.0041076070541466135, "IIZZXXZ": 0.0041076070541466135, "IZYIYXZ": 0.01127451906379013, "ZZIIXXZ": 0.004107604753413701, "IYXIXYZ": -0.011274518225572164, "IXXIXXZ": 0.011274518225572164, "IZXIYYZ": -0.011274518225572164, "IIXIXXZ": -0.011274518225572164, "IYZXXYZ": 0.010006219260838703, "IXZYXYZ": 0.010006219260838703, "IXZXXXZ": -0.010006219260838703, "IYZYXXZ": 0.010006219260838703, "IZZXYYZ": 0.010006219260838703, "IIZYXYZ": -0.010006219260838703, "IIZXXXZ": 0.010006219260838703, "IZZYYXZ": 0.010006219260838703, "IZIIZXI": -0.09921354017377612, "IZIIIXI": 0.09921354017377612, "IIIIIXI": -0.3933084102632959, "IIXZIXI": 0.047032245540968666, "ZIZZZXI": 0.004181448506801721, "ZIXIZXI": -0.047032238693212824, "IIZIIXI": 0.0293753152959018, "IIIZIXI": -0.0451395166043391, "ZIIIIXI": -0.09262949743723169, "IZIIIXZ": -0.09921354017377612, "IZIIZXZ": 0.09921354017377612, "IIIIZXZ": -0.3933084102632959, "IIXZZXZ": 0.047032245540968666, "ZIZZIXZ": 0.004181448506801721, "ZIXIIXZ": -0.047032238693212824, "IIZIZXZ": 0.0293753152959018, "IIIZZXZ": -0.0451395166043391, "ZIIIZXZ": -0.09262949743723169, "IIIIIXZ": -0.03191846899678021, "IIIIZXI": -0.03191846899678021, "XIZZZXI": -0.0015484378596191007, "YIYIZXI": -0.0005200582824862094, "XIIIIXI": -0.0015484377534935195, "XIZZIXZ": -0.0015484378596191007, "YIYIIXZ": -0.0005200582824862094, "XIIIZXZ": -0.0015484377534935195, "XIXIZXI": 0.0005200579665044868, "XIXIIXZ": 0.0005200579665044868, "YIZYZXI": 0.0016051489010195956, "XIZXZXI": 0.0016051489010195956, "YIZYIXZ": 0.0016051489010195956, "XIZXIXZ": 0.0016051489010195956, "IIXXIXI": 0.023461528396133215, "ZIZXZXI": -0.01334775805339751, "IIIXIXI": -0.013347753265724053, "IIXXZXZ": 0.023461528396133215, "ZIZXIXZ": -0.01334775805339751, "IIIXZXZ": -0.013347753265724053, "IIYYIXI": -0.02346153111994092, "IIYYZXZ": -0.02346153111994092, "XXIIYIY": -0.009826315961260072, "YYIIYIY": 0.009826315961260072, "XYIIYIX": -0.009826315961260072, "YXIIYIX": -0.009826315961260072, "IXYIXIY": -0.010006217235620934, "ZXIIYIY": -0.009924384405036785, "IYZZXIY": 0.009924382363119398, "IXZZXIX": -0.009924382363119398, "IYYIXIX": -0.010006217235620934, "ZYIIYIX": -0.009924384405036785, "XIIIYIY": 0.009826315961260072, "YZIIXIY": -0.009826315961260072, "XZIIXIX": 0.009826315961260072, "YIIIYIX": 0.009826315961260072, "IIYIXIY": 0.010006217235620934, "ZIIIYIY": 0.009924384405036785, "IZZZYIY": 0.009924382363119398, "IIZZXIX": 0.009924382363119398, "IZYIYIX": -0.010006217235620934, "ZZIIXIX": 0.009924384405036785, "IYXIXIY": 0.010006219260838702, "IXXIXIX": -0.010006219260838702, "IZXIYIY": 0.010006219260838702, "IIXIXIX": 0.010006219260838702, "IYZXXIY": -0.04569301635533742, "IXZYXIY": -0.04569301635533742, "IXZXXIX": 0.04569301635533742, "IYZYXIX": -0.04569301635533742, "IZZXYIY": -0.04569301635533742, "IIZYXIY": 0.04569301635533742, "IIZXXIX": -0.04569301635533742, "IZZYYIX": -0.04569301635533742, "IIIIZIX": -0.2099387852949695, "IIIIIIX": -0.03180225492979981, "IZIIZZX": -0.049595383852363714, "IZIIIZX": 0.049595383852363714, "IIIIIZX": -0.2099387852949695, "IIXZIZX": 0.013347756572999355, "ZIZZZZX": 0.016206980722905984, "ZIXIZZX": -0.013347751563675252, "IIZIIZX": 0.008340726533665934, "IIIZIZX": -0.030279108406674308, "ZIIIIZX": -0.0565329132810857, "IIIIZZX": -0.03180225492979981, "IZIIIIX": -0.049595383852363714, "IZIIZIX": 0.049595383852363714, "IIXZZIX": 0.013347756572999355, "ZIZZIIX": 0.016206980722905984, "ZIXIIIX": -0.013347751563675252, "IIZIZIX": 0.008340726533665934, "IIIZZIX": -0.030279108406674308, "ZIIIZIX": -0.0565329132810857, "XIZZZZX": 0.0041250315681314815, "YIYIZZX": 0.005042804453691233, "XIIIIZX": 0.0041250305390724525, "XIZZIIX": 0.0041250315681314815, "YIYIIIX": 0.005042804453691233, "XIIIZIX": 0.0041250305390724525, "XIXIZZX": -0.005042803611917406, "XIXIIIX": -0.005042803611917406, "YIZYZZX": 0.0012869092936601033, "XIZXZZX": 0.0012869092936601033, "YIZYIIX": 0.0012869092936601033, "XIZXIIX": 0.0012869092936601033, "IIXXIZX": -0.01322105247064416, "ZIZXZZX": -0.02383107692701021, "IIIXIZX": -0.023831079624961754, "IIXXZIX": -0.01322105247064416, "ZIZXIIX": -0.02383107692701021, "IIIXZIX": -0.023831079624961754, "IIYYIZX": 0.01322104760755884, "IIYYZIX": 0.01322104760755884, "IIIIIXX": 0.1292198973476963, "IIXZIXX": -0.023461527751995354, "ZIZZZXX": 0.016504293198193506, "IZIIIXX": -0.02841109165855085, "IZIIZXX": 0.02841109165855085, "ZIXIZXX": 0.02346152904318024, "IIZIIXX": -0.010176966827435383, "IIIZIXX": 0.006887436100773434, "ZIIIIXX": 0.03567249009969249, "IIIIZYY": -0.003156535144796068, "IIIIIYY": 0.1292198973476963, "IIXZIYY": -0.023461527751995354, "ZIZZZYY": 0.016504293198193506, "IZIIIYY": -0.02841109165855085, "IZIIZYY": 0.02841109165855085, "ZIXIZYY": 0.02346152904318024, "IIZIIYY": -0.010176966827435383, "IIIZIYY": 0.006887436100773434, "ZIIIIYY": 0.03567249009969249, "IIIIZXX": -0.003156535144796068, "XIZZZXX": 0.006204852952905509, "YIYIZXX": 0.005222842895830613, "XIIIIXX": 0.006204851887107007, "XIZZZYY": 0.006204852952905509, "YIYIZYY": 0.005222842895830613, "XIIIIYY": 0.006204851887107007, "XIXIZXX": -0.0052228416296383594, "XIXIZYY": -0.0052228416296383594, "YIZYZXX": -0.0019775655564125095, "XIZXZXX": -0.0019775655564125095, "YIZYZYY": -0.0019775655564125095, "XIZXZYY": -0.0019775655564125095, "IIXXIXX": -0.038600529282518434, "ZIZXZXX": -0.013221039730548048, "IIIXIXX": -0.01322104760755884, "IIXXIYY": -0.038600529282518434, "ZIZXZYY": -0.013221039730548048, "IIIXIYY": -0.01322104760755884, "IIYYIXX": 0.038600526584568196, "IIYYIYY": 0.038600526584568196}, {"IIIIIIII": -65.19806590288756, "IIIXZIII": -0.48359223392304085, "ZZIZZZII": 1.2109570912122165, "IZZIIIII": 3.9490960549073173, "IZZXZIII": -0.09921360457970213, "ZIZZZZII": 0.31561498798601906, "IIZIIZII": 3.9490960549073155, "IIZXZZII": -0.09921360457970213, "ZZZZZIII": 0.31561498798601906, "IZIIIZII": 0.8630877006840599, "ZZIXIZII": -0.483591637060117, "IIIZIIII": -1.7139118183603983, "ZZIIZZII": -0.11987989938581699, "ZIZXIZII": -0.09921346706753721, "IZZZIIII": -0.3582500482956664, "ZZZXIIII": -0.09921346706753721, "IIZZIZII": -0.3582500482956664, "ZIIIZIII": 0.28265751634236563, "IIIIZIII": 2.334461073117958, "IIIXIIII": -0.03191849848849301, "ZZIZIZII": 0.14452127696185108, "IZZIZIII": 0.3951602854935482, "IIZIZZII": 0.3951602854935482, "IZIXIZII": -0.09028352775149626, "ZIIZIIII": -0.2391125606172057, "ZZIXZZII": -0.03191843895080457, "IIIZZIII": -0.14723739478723594, "ZIZIIZII": 0.6246084572511991, "ZZZIIIII": 0.6246084572511991, "ZIIXZIII": -0.09028362010947856, "IZIZZZII": 0.21347878015252605, "ZIIIIIII": 16.178465152635294, "IIIIIZZZ": -1.2109571898963658, "IIIXZZZZ": 0.00418149422105874, "ZZIZZIZZ": -0.1769860402823935, "IZZIIZZZ": -0.3156150082320215, "IIZIIIZZ": -0.3156150082320215, "ZZIXIIZZ": 0.004181424043528503, "IIIZIZZZ": 0.16691214492678313, "IIIIZZZZ": -0.16835236310025334, "ZIIIIZZZ": -0.21959832131270368, "IIIIIIZI": 1.7139117196763094, "IIIXZIZI": -0.02937533975917502, "ZZIZZZZI": 0.1669121380790273, "IZZIIIZI": 0.3582500280496781, "IIZIIZZI": 0.3582500280496781, "ZZIXIZZI": -0.029375267611211172, "IIIZIIZI": -0.18664196604980385, "IIIIZIZI": 0.1858379148583697, "ZIIIIIZI": 0.2445501857699682, "IIIIIZIZ": -0.11987989938581699, "IZIIIIIZ": 0.28265751634236563, "IIIIIIIZ": 2.334461073117959, "IIIXZIIZ": -0.04513955095913722, "ZZIZZZIZ": 0.1683523538888613, "IZZIIIIZ": 0.3951602854935482, "IIZIIZIZ": 0.3951602854935482, "ZZIXIZIZ": -0.04513947868135266, "IIIZIIIZ": -0.18583792406975433, "IIIIZIIZ": 0.21458307935557125, "ZIIIIIIZ": 0.30171978779727315, "IIIIIZZI": -0.14452128347529156, "IZIIIIZI": 0.23911254219350656, "IIIIIIZZ": 0.14723738827380156, "IZIIIZZZ": -0.21347879857623467, "IZZIIZII": 0.6246084572511991, "IIZIIIII": 0.6246084572511991, "IZIIIIII": 16.178465152635294, "IZIXZIII": -0.0926295422495274, "ZIIZZZII": 0.21959830241027498, "ZIIXIZII": -0.09262944753313374, "IZIZIIII": -0.24455020467238722, "IZIIZIII": 0.30171978779727315, "ZZIIIIII": 1.3407333347666144, "XZIZZZII": -0.05437482549431816, "XIZZZZII": -0.004633854930125676, "XZZZZIII": -0.004633854930125676, "YIIYZIII": 0.005230587216297103, "XZIIZZII": 0.0022073505120071366, "YZIYZZII": 0.0009603631745170775, "XIIIZIII": -0.001050017458016646, "XZIZIZII": 0.0010500176539929875, "XIIZIIII": -0.0022073494446281155, "YZZYIIII": 0.004807200208158738, "XIZIIZII": 0.004633855911106342, "YIZYIZII": 0.004807200208158738, "XZZIIIII": 0.004633855911106342, "YZIYIZII": 0.0406355304129084, "XIIIIIII": 0.054374833786602544, "XZIZZIZZ": -0.0023296307112804946, "YZIYIIZZ": -0.003682150282516192, "XIIIIZZZ": 0.0023296299598831124, "XZIZZZZI": -0.0027274074111326035, "YZIYIZZI": -0.001168055653570472, "XIIIIIZI": 0.002727407172773563, "XZIZZZIZ": -0.00023689163966711686, "YZIYIZIZ": 0.0029379284683166006, "XIIIIIIZ": 0.0002368922391950425, "XIIZZZII": -0.038655853881214175, "YIIYIZII": 0.03720363235351262, "XZIIIIII": 0.03865586147316849, "XXZIIZZZ": 0.0073969529076285115, "YYIIIZZZ": 0.0073969529076285115, "XXIIIZZZ": -0.0073969529076285115, "YYZIIZZZ": -0.0073969529076285115, "IYZYIIZZ": 0.0026393863227599473, "ZXZIIZZZ": 0.002491506389613677, "IXIZZIZZ": -0.0024915058510076617, "IYIYIIZZ": -0.0026393863227599473, "ZXIIIZZZ": -0.002491506389613677, "IXZZZIZZ": 0.0024915058510076617, "XYYIIIZZ": 0.0073969529076285115, "YYXIIZZZ": -0.0073969529076285115, "XXXIIZZZ": 0.0073969529076285115, "YXYIIIZZ": 0.0073969529076285115, "IXYYIZZZ": -0.0026393863227599473, "ZYYIIIZZ": 0.002491506389613677, "IXXZZIZZ": 0.0024915058510076617, "IYXYIIZZ": 0.0026393863227599473, "ZXXIIZZZ": 0.002491506389613677, "IYYZZZZZ": 0.0024915058510076617, "IZXIIZII": 0.02688518504911921, "IIXIIIII": -0.02688518504911921, "XZZXIIII": -0.004807201153765732, "XIZXIZII": -0.004807201153765732, "XZIXIZII": -0.04063554150889964, "XIIXZIII": -0.005230587666739637, "XZIXZZII": -0.0009603629602454066, "XZIXIIZZ": 0.0036821498071205358, "XZIXIZZI": 0.0011680550970025226, "XZIXIZIZ": -0.0029379285166579176, "XIIXIZII": -0.03720364024181427, "IXIXIIZZ": -0.0026393868311887603, "IXZXIIZZ": 0.0026393868311887603, "IXXXIIZZ": 0.0026393868311887603, "IYYXIZZZ": 0.0026393868311887603, "YZIZYZII": 0.16830208354320664, "YZIYXZII": 0.006647953816862935, "XIIIXIII": -0.006389761977952896, "YIZZYZII": 0.017116579319930877, "YZZZYIII": 0.017116579319930877, "YIIYXIII": -0.006647950916069785, "XZIIXZII": -0.007825293706143086, "XIIYYIII": 0.007810000257057862, "YZIIYZII": -0.007825293943276504, "XZZZXIII": 0.017116579319930877, "XIZZXZII": 0.017116579319930877, "XZIYYZII": -0.007810003157851012, "YIIIYIII": -0.006389761740819476, "XZIZXZII": 0.16830208354320664, "YZIZYIZZ": -0.002264731766434954, "XZIZXIZZ": -0.002264731766434954, "YZIZYZZI": 0.0026024507198914824, "XZIZXZZI": 0.0026024507198914824, "YZIZYZIZ": 0.005124055261080411, "XZIZXZIZ": 0.005124055261080411, "YIIZYZII": 0.1271716211766588, "XIIZXZII": 0.1271716211766588, "ZIIIXIII": 0.05027921664961526, "ZZIIXZII": 0.03180225492979981, "IIZXXZII": -0.028411081537875884, "ZZZZXIII": -0.049595389650067725, "IZZXXIII": -0.028411081537875884, "ZIZZXZII": -0.049595389650067725, "IIIXXIII": -0.1597116617503679, "ZZIZXZII": -0.26021803453612585, "ZIIXXIII": -0.03049180724380022, "IZIZXZII": -0.050279222871922255, "ZZIXXZII": 0.00315654163451826, "IIIZXIII": -0.03180225428566128, "IIZIXZII": 0.049595383852363714, "IZZIXIII": 0.049595383852363714, "IIIIXIII": 0.2602180019445848, "IIIXXZZZ": -0.01650429171779535, "ZZIZXIZZ": 0.016206980078768123, "IIIIXZZZ": -0.01620698344671354, "IIIXXIZI": -0.010176960337713125, "ZZIZXZZI": -0.00834072588661891, "IIIIXIZI": 0.008340723809858891, "IIIXXIIZ": -0.006887429921871693, "ZZIZXZIZ": -0.030279109812157264, "IIIIXIIZ": 0.030279108406674308, "IZIXXIII": -0.0356724785633115, "ZIIZXZII": -0.056532920560585724, "IZIIXIII": 0.0565329132810857, "IXIZXIZZ": 0.009826315961260072, "IYZZYIZZ": 0.009826315961260072, "IXZZXIZZ": -0.009826315961260072, "IYIZYIZZ": -0.009826315961260072, "IXXZXIZZ": -0.009826315961260072, "IXYZYZZZ": -0.009826315961260072, "IYYZXZZZ": -0.009826315961260072, "IYXZYIZZ": 0.009826315961260072, "ZZIYYZII": -0.003156535144796068, "ZIIYYIII": 0.03049181750402146, "IIIYYIII": 0.15971171485171776, "IZZYYIII": 0.02841109165855085, "IIZYYZII": 0.02841109165855085, "IIIYYZZZ": 0.016504288410520113, "IIIYYIZI": 0.010176962039761858, "IIIYYIIZ": 0.006887436100773434, "IZIYYIII": 0.03567249009969249, "XZIXXZII": 0.0011620493409881037, "XIIXXIII": -0.0011620493409881037, "IYXIIYZZ": 0.05437482549431816, "IYXXZYZZ": -0.0015484373842233358, "ZXXZZXZZ": 0.0023296310272621795, "IXYIIYZZ": 0.004633854930125676, "IYYIIXZZ": 0.004633854930125676, "ZXXXIXZZ": 0.0015484373030510948, "IYXZIYZZ": -0.00272740772711428, "IYXIZYZZ": 0.00023689163966711686, "ZYXIIYZZ": 0.038655853881214175, "IYXIIYIZ": 0.0022073494446281155, "IXXIIXIZ": 0.0010500176539929875, "IYXIIYZI": -0.0010500176539929875, "IXXIIXZI": -0.0022073494446281155, "IXYIIYII": 0.004633854930125676, "IYYIIXII": 0.004633854930125676, "IXXIIXII": -0.05437482549431816, "IXXXZXII": 0.0015484373842233358, "ZYXZZYII": -0.0023296310272621795, "ZYXXIYII": -0.0015484373030510948, "IXXZIXII": 0.00272740772711428, "IXXIZXII": -0.00023689163966711686, "ZXXIIXII": -0.038655853881214175, "XXXZZXZZ": 0.006119522736469046, "YXXYIXZZ": 0.002345922140048817, "XYXIIYZZ": 0.006119522257748933, "XYXZZYII": -0.006119522736469046, "YYXYIYII": -0.002345922140048817, "XXXIIXII": -0.006119522257748933, "XZYIIYZZ": 0.0024915058510076617, "YIXIIYZZ": -0.0024915058510076617, "XIXIIXII": -0.0024915058510076617, "YZYIIXII": -0.0024915058510076617, "IIYYIXZZ": 0.004107608636788491, "ZZYIIYZZ": 0.007755582711536307, "IZXZZXZZ": 0.0077555835497546705, "IIYZZYII": -0.0077555835497546705, "IZXYIYII": 0.004107608636788491, "ZIXIIXII": -0.007755582711536307, "XIZIIXZZ": 0.0024915058510076617, "YIIIIYZZ": 0.0024915058510076617, "XIIIIXII": 0.0024915058510076617, "YIZIIYII": 0.0024915058510076617, "IZZYIYZZ": -0.004107608636788491, "ZIZIIXZZ": 0.007755582711536307, "IZIZZXZZ": -0.0077555835497546705, "IZZZZXII": -0.0077555835497546705, "IZIYIYII": -0.004107608636788491, "ZIIIIXII": 0.007755582711536307, "XXXXIXZZ": -0.0023459208912694008, "XYXXIYII": 0.0023459208912694008, "IZXXIXZZ": -0.0041076070541466135, "IIYXIYII": 0.0041076070541466135, "IZIXIXZZ": 0.0041076070541466135, "IZZXIXII": 0.0041076070541466135, "YXXZYXZZ": -0.0062536966314704415, "XXXZXXZZ": -0.0062536966314704415, "YYXZYYII": 0.0062536966314704415, "XYXZXYII": 0.0062536966314704415, "IYXXXYZZ": -0.006204853794679312, "ZXXZXXZZ": -0.004125030301939033, "IYXIXYZZ": -0.0041250315681314815, "IXXXXXII": 0.006204853794679312, "ZYXZXYII": 0.004125030301939033, "IXXIXXII": 0.0041250315681314815, "IZXZXXZZ": -0.009924382363119398, "IIYZYXZZ": -0.009924382363119398, "IIYZXYII": 0.009924382363119398, "IZXZYYII": -0.009924382363119398, "IZIZXXZZ": 0.009924382363119398, "IZZZYYZZ": 0.009924382363119398, "IZZZXXII": 0.009924382363119398, "IZIZYYII": 0.009924382363119398, "IYXYYYZZ": 0.006204852952905509, "IXXYYXII": -0.006204852952905509, "IYXIIXYZ": -0.0009603629602454066, "IXXIIYYZ": -0.005230587666739637, "IXYIIYXI": 0.004807201153765732, "IYYIIXXI": 0.004807201153765732, "IXXIIXXI": -0.04063554150889964, "IXXXZXXI": -0.0005200572151071423, "ZYXZZYXI": 0.003682149913246008, "ZYXXIYXI": 0.0005200577281454923, "IXXZIXXI": -0.0011680552031280472, "IXXIZXXI": -0.0029379285166579176, "ZXXIIXXI": -0.03720364024181427, "IYXIIXYI": -0.04063554150889964, "IYXXZXYI": -0.0005200572151071423, "ZXXZZYYI": -0.003682149913246008, "IXYIIXYI": -0.004807201153765732, "IYYIIYYI": 0.004807201153765732, "ZXXXIYYI": -0.0005200577281454923, "IYXZIXYI": -0.0011680552031280472, "IYXIZXYI": -0.0029379285166579176, "ZYXIIXYI": -0.03720364024181427, "IYXIIYXZ": 0.005230587666739637, "IXXIIXXZ": -0.0009603629602454066, "XYXZZYXI": 0.0023459208912694008, "YYXYIYXI": 0.005437644055181492, "XXXIIXXI": 0.0023459197816374524, "XXXZZYYI": -0.0023459208912694008, "YXXYIYYI": -0.005437644055181492, "XYXIIXYI": 0.0023459197816374524, "XZXIIYYZ": -0.0026393868311887603, "YIYIIYYZ": -0.0026393868311887603, "XIYIIYXZ": 0.0026393868311887603, "YZXIIYXZ": -0.0026393868311887603, "IIXYIXYZ": 0.01127451906379013, "ZZXIIYYZ": 0.004107604753413701, "IZYZZXYZ": -0.0041076070541466135, "IIXZZXXZ": -0.0041076070541466135, "IZYYIXXZ": -0.01127451906379013, "ZIYIIYXZ": -0.004107604753413701, "XZIIIYYZ": 0.0026393868311887603, "YZZIIXYZ": -0.0026393868311887603, "XZZIIXXZ": 0.0026393868311887603, "YZIIIYXZ": 0.0026393868311887603, "IIIYIXYZ": -0.01127451906379013, "ZZIIIYYZ": -0.004107604753413701, "IIZZZYYZ": 0.0041076070541466135, "IIIZZXXZ": 0.0041076070541466135, "IIZYIYXZ": 0.01127451906379013, "ZZZIIXXZ": -0.004107604753413701, "XYXXIYXI": -0.0054376435764616204, "XXXXIYYI": 0.0054376435764616204, "IZYXIXYZ": 0.011274518225572164, "IIXXIXXZ": 0.011274518225572164, "IIZXIYYZ": -0.011274518225572164, "IIIXIXXZ": -0.011274518225572164, "YYXZYYXI": 0.005180672595671039, "XYXZXYXI": 0.005180672595671039, "YXXZYYYI": -0.005180672595671039, "XXXZXYYI": -0.005180672595671039, "IXXXXXXI": -0.005222842658697192, "ZYXZXYXI": -0.005042802546118929, "IXXIXXXI": -0.005042803611917407, "IYXXXXYI": -0.005222842658697192, "ZXXZXYYI": 0.005042802546118929, "IYXIXXYI": -0.005042803611917407, "IZYZXXYZ": -0.010006219260838703, "IIXZYXYZ": 0.010006219260838703, "IIXZXXXZ": -0.010006219260838703, "IZYZYXXZ": -0.010006219260838703, "IIZZXYYZ": 0.010006219260838703, "IIIZYXYZ": -0.010006219260838703, "IIIZXXXZ": 0.010006219260838703, "IIZZYYXZ": 0.010006219260838703, "IXXYYXXI": 0.005222841629638359, "IYXYYXYI": 0.005222841629638359, "IZZIIZXI": 0.09921354017377612, "IIZIIIXI": 0.09921354017377612, "IZIIIIXI": 0.48359198680925813, "IZIXZIXI": -0.047032245540968666, "ZIIZZZXI": 0.004181448506801721, "ZIIXIZXI": -0.047032238693212824, "IZIZIIXI": -0.0293753152959018, "IZIIZIXI": 0.0451395166043391, "ZZIIIIXI": 0.09262949743723169, "IZZIIIXZ": 0.09921354017377612, "IIZIIZXZ": 0.09921354017377612, "IZIIIZXZ": 0.48359198680925813, "IZIXZZXZ": -0.047032245540968666, "ZIIZZIXZ": 0.004181448506801721, "ZIIXIIXZ": -0.047032238693212824, "IZIZIZXZ": -0.0293753152959018, "IZIIZZXZ": 0.0451395166043391, "ZZIIIZXZ": 0.09262949743723169, "IIIIIZXZ": 0.09028357654596227, "IZIIIIXZ": 0.03191846899678021, "IIIIIIXI": 0.09028357654596227, "IZIIIZXI": 0.03191846899678021, "XIIZZZXI": -0.0015484378596191007, "YIIYIZXI": -0.0005200582824862094, "XZIIIIXI": 0.0015484377534935195, "XIIZZIXZ": -0.0015484378596191007, "YIIYIIXZ": -0.0005200582824862094, "XZIIIZXZ": 0.0015484377534935195, "XIIXIZXI": 0.0005200579665044868, "XIIXIIXZ": 0.0005200579665044868, "YIIZYZXI": 0.0016051489010195956, "XIIZXZXI": 0.0016051489010195956, "YIIZYIXZ": 0.0016051489010195956, "XIIZXIXZ": 0.0016051489010195956, "IZIXXIXI": -0.023461528396133215, "ZIIZXZXI": -0.01334775805339751, "IZIIXIXI": 0.013347753265724053, "IZIXXZXZ": -0.023461528396133215, "ZIIZXIXZ": -0.01334775805339751, "IZIIXZXZ": 0.013347753265724053, "IZIYYIXI": 0.02346153111994092, "IZIYYZXZ": 0.02346153111994092, "IYXIIXZY": 0.16830208354320658, "IYXXZXZY": -0.0016051493631717012, "ZXXZZYZY": 0.002264731438880443, "IXYIIXZY": 0.017116579319930877, "IYYIIYZY": -0.017116579319930877, "ZXXXIYZY": -0.0016051483699508562, "IYXZIXZY": -0.002602451047445892, "IYXIZXZY": 0.005124055261080411, "ZYXIIXZY": 0.1271716211766588, "IYXIIYIX": -0.006389763334566436, "IXXIIXIX": 0.007825292349529842, "IYXIIXIY": 0.007825292349529842, "IXXIIYIY": 0.006389763334566436, "IXYIIYZX": -0.017116579319930877, "IYYIIXZX": -0.017116579319930877, "IXXIIXZX": 0.16830208354320658, "IXXXZXZX": -0.0016051493631717012, "ZYXZZYZX": -0.002264731438880443, "ZYXXIYZX": 0.0016051483699508562, "IXXZIXZX": -0.002602451047445892, "IXXIZXZX": 0.005124055261080411, "ZXXIIXZX": 0.1271716211766588, "XXXZZYZY": -0.0062536966314704415, "YXXYIYZY": 0.00518067131951129, "XYXIIXZY": 0.006253697688663467, "XYXZZYZX": 0.0062536966314704415, "YYXYIYZX": -0.00518067131951129, "XXXIIXZX": 0.006253697688663467, "XZXIIYIY": 0.009826315961260072, "YIYIIYIY": 0.009826315961260072, "XIYIIYIX": -0.009826315961260072, "YZXIIYIX": 0.009826315961260072, "IIXYIXIY": -0.010006217235620934, "ZZXIIYIY": 0.009924384405036785, "IZYZZXIY": -0.009924382363119398, "IIXZZXIX": -0.009924382363119398, "IZYYIXIX": 0.010006217235620934, "ZIYIIYIX": -0.009924384405036785, "XZIIIYIY": -0.009826315961260072, "YZZIIXIY": 0.009826315961260072, "XZZIIXIX": -0.009826315961260072, "YZIIIYIX": -0.009826315961260072, "IIIYIXIY": 0.010006217235620934, "ZZIIIYIY": -0.009924384405036785, "IIZZZYIY": 0.009924382363119398, "IIIZZXIX": 0.009924382363119398, "IIZYIYIX": -0.010006217235620934, "ZZZIIXIX": -0.009924384405036785, "XXXXIYZY": -0.005180672595671039, "XYXXIYZX": 0.005180672595671039, "IZYXIXIY": -0.010006219260838702, "IIXXIXIX": -0.010006219260838702, "IIZXIYIY": 0.010006219260838702, "IIIXIXIX": 0.010006219260838702, "YXXZYYZY": 0.01906227145490747, "XXXZXYZY": 0.01906227145490747, "YYXZYYZX": -0.01906227145490747, "XYXZXYZX": -0.01906227145490747, "IYXXXXZY": -0.0019775652937995213, "ZXXZXYZY": -0.0012869096972116874, "IYXIXXZY": 0.0012869092936601033, "IXXXXXZX": -0.0019775652937995213, "ZYXZXYZX": 0.0012869096972116874, "IXXIXXZX": 0.0012869092936601033, "IZYZXXIY": 0.04569301635533742, "IIXZYXIY": -0.04569301635533742, "IIXZXXIX": 0.04569301635533742, "IZYZYXIX": 0.04569301635533742, "IIZZXYIY": -0.04569301635533742, "IIIZYXIY": 0.04569301635533742, "IIIZXXIX": -0.04569301635533742, "IIZZYYIX": -0.04569301635533742, "IYXYYXZY": 0.0019775655564125095, "IXXYYXZX": 0.0019775655564125095, "IIIIIZIX": 0.05027921664961526, "IZIIIIIX": 0.03180225492979981, "IZZIIZZX": 0.049595383852363714, "IIZIIIZX": 0.049595383852363714, "IZIIIIZX": 0.2602180019445848, "IZIXZIZX": -0.013347756572999355, "ZIIZZZZX": 0.016206980722905984, "ZIIXIZZX": -0.013347751563675252, "IZIZIIZX": -0.008340726533665934, "IZIIZIZX": 0.030279108406674308, "ZZIIIIZX": 0.0565329132810857, "IIIIIIZX": 0.05027921664961526, "IZIIIZZX": 0.03180225492979981, "IZZIIIIX": 0.049595383852363714, "IIZIIZIX": 0.049595383852363714, "IZIIIZIX": 0.2602180019445848, "IZIXZZIX": -0.013347756572999355, "ZIIZZIIX": 0.016206980722905984, "ZIIXIIIX": -0.013347751563675252, "IZIZIZIX": -0.008340726533665934, "IZIIZZIX": 0.030279108406674308, "ZZIIIZIX": 0.0565329132810857, "XIIZZZZX": 0.0041250315681314815, "YIIYIZZX": 0.005042804453691233, "XZIIIIZX": -0.0041250305390724525, "XIIZZIIX": 0.0041250315681314815, "YIIYIIIX": 0.005042804453691233, "XZIIIZIX": -0.0041250305390724525, "XIIXIZZX": -0.005042803611917406, "XIIXIIIX": -0.005042803611917406, "YIIZYZZX": 0.0012869092936601033, "XIIZXZZX": 0.0012869092936601033, "YIIZYIIX": 0.0012869092936601033, "XIIZXIIX": 0.0012869092936601033, "IZIXXIZX": 0.01322105247064416, "ZIIZXZZX": -0.02383107692701021, "IZIIXIZX": 0.023831079624961754, "IZIXXZIX": 0.01322105247064416, "ZIIZXIIX": -0.02383107692701021, "IZIIXZIX": 0.023831079624961754, "IZIYYIZX": -0.01322104760755884, "IZIYYZIX": -0.01322104760755884, "IIIIIIXX": 0.15971171485171776, "IIIXZIXX": -0.023461527751995354, "ZZIZZZXX": -0.016504293198193506, "IZZIIIXX": 0.02841109165855085, "IIZIIZXX": 0.02841109165855085, "ZZIXIZXX": -0.02346152904318024, "IIIZIIXX": -0.010176966827435383, "IIIIZIXX": 0.006887436100773434, "ZIIIIIXX": 0.03567249009969249, "IIIIIZYY": -0.003156535144796068, "IZIIIIYY": 0.03049181750402146, "IIIIIIYY": 0.15971171485171776, "IIIXZIYY": -0.023461527751995354, "ZZIZZZYY": -0.016504293198193506, "IZZIIIYY": 0.02841109165855085, "IIZIIZYY": 0.02841109165855085, "ZZIXIZYY": -0.02346152904318024, "IIIZIIYY": -0.010176966827435383, "IIIIZIYY": 0.006887436100773434, "ZIIIIIYY": 0.03567249009969249, "IIIIIZXX": -0.003156535144796068, "IZIIIIXX": 0.03049181750402146, "XZIZZZXX": -0.006204852952905509, "YZIYIZXX": -0.005222842895830613, "XIIIIIXX": 0.006204851887107007, "XZIZZZYY": -0.006204852952905509, "YZIYIZYY": -0.005222842895830613, "XIIIIIYY": 0.006204851887107007, "XZIXIZXX": 0.0052228416296383594, "XZIXIZYY": 0.0052228416296383594, "YZIZYZXX": 0.0019775655564125095, "XZIZXZXX": 0.0019775655564125095, "YZIZYZYY": 0.0019775655564125095, "XZIZXZYY": 0.0019775655564125095, "IIIXXIXX": -0.038600529282518434, "ZZIZXZXX": 0.013221039730548048, "IIIIXIXX": -0.01322104760755884, "IIIXXIYY": -0.038600529282518434, "ZZIZXZYY": 0.013221039730548048, "IIIIXIYY": -0.01322104760755884, "IIIYYIXX": 0.038600526584568196, "IIIYYIYY": 0.038600526584568196, "IYXIIYYY": -0.007810001853925104, "IXXIIXYY": -0.007810001853925104, "IYXIIXYX": 0.006647952512937002, "IXXIIYYX": -0.006647952512937002, "IYXIIYXX": -0.0011620493409881037, "IXXIIXXX": -0.0011620493409881037}], "expressible": {"uccs": ["11101101", "11110101", "11101110", "11110110", "11011111", "10111111"], "uccsd": "full", "uccsdt": "full", "excite2": ["11110101", "11101110", "11110110", "11011111", "10111111", "11101011", "01111101"], "excite3": ["11110101", "11101110", "11110110", "11011111", "10111111", "11101011", "01111101"], "excite4": "full", "excite5": "full", "excite6": "full", "excite7": "full"}, "symmetrygen": ["IZZIIIZIIZZZ", "IIZIIIIIZIII", "IZIIIIIZIIII", "ZZZZZZIIIIII"], "taperqubits": [0, 3, 4, 6], "tapersector": [-1, 1, 1, -1], "stabilizers": ["IIIIIIIIIIIX", "IIIIIIIIXIII", "IIIIIIIXIIII", "IIIIIXIIIIII"], "hf_energy": -103.35962730689874}
