# Supplementary material for: A Stabilizer Framework for the Contextual Subspace Variational Quantum Eigensolver and the Noncontextual Projection Ansatz
Source: J Chem Theory Comput. 2023 Jan 23;19(3):808–21. doi: 10.1021/acs.jctc.2c00910 (PMC9933439; doi:10.1021/acs.jctc.2c00910)
Supplement: Supplementary file 1 — ct2c00910_si_001.zip [file ct2c00910_si_001.zip › anc/model_data/model_data_BeH+_STO-3G_SINGLET.json]

{"ham": {"IIIIIIII": -10.247242153709411, "ZIIIIIII": -0.3529431032683906, "IZIIIIII": -0.2946100032172737, "ZZIIIIII": 0.18051698701762003, "IIZIIIII": -0.2946100032172736, "ZIZIIIII": 0.18051698701762003, "IZZIIIII": 0.38923559303374233, "IIIZIIII": -0.09978715343803056, "ZIIZIIII": 0.07586880501068866, "IZIZIIII": 0.18660044940983725, "IIZZIIII": 0.18660044940983725, "ZZZZIIII": 0.11665680849714476, "IIIIZIII": 0.007525926569094907, "ZIIIZIII": 0.1016351219520572, "IZIIZIII": 0.1743055628825621, "IIZIZIII": 0.1743055628825621, "ZZZIZIII": 0.13171631056894836, "IIIZZIII": 0.07173353440885304, "ZZIZZIII": 0.2807181523319286, "ZIZZZIII": 0.28071815233192865, "IZZZZIII": 0.12449937436979207, "ZZZZZIII": 2.2326894762070655, "IIIIIZII": -0.35294310326839073, "ZIIIIZII": 0.14110689972918977, "IZIIIZII": 0.18051698701762003, "IIZIIZII": 0.18051698701762003, "IIIZIZII": 0.08763436764432288, "IIIIZZII": 0.13200755939570438, "ZZZZZZII": 0.12905097323837822, "IIIIIIZI": -0.09978715343803066, "ZIIIIIZI": 0.08763436764432288, "IZIIIIZI": 0.18660044940983725, "IIZIIIZI": 0.18660044940983725, "IIIZIIZI": 0.11728543760722533, "IIIIZIZI": 0.0801139841758377, "ZZZZZIZI": 0.1386541648118069, "IIIIIZZI": 0.07586880501068866, "IZZIIZZI": -0.11665680849714476, "IIIIIIIZ": 0.007525926569095283, "ZIIIIIIZ": 0.13200755939570438, "IZIIIIIZ": 0.1743055628825621, "IIZIIIIZ": 0.1743055628825621, "IIIZIIIZ": 0.0801139841758377, "IIIIZIIZ": 0.1334494770375008, "ZZZZZIIZ": 0.12192000865220289, "IIIIIZIZ": 0.1016351219520572, "IZZIIZIZ": -0.13171631056894836, "IIIIIIZZ": 0.07173353440885304, "IZZIIIZZ": -0.12449937436979207, "IZIIIZZZ": -0.2807181523319286, "IIZIIZZZ": -0.28071815233192865, "IZZIIZZZ": -2.2326894762070637, "ZZZIIZZZ": -0.12905097323837822, "IZZZIZZZ": -0.1386541648118069, "IZZIZZZZ": -0.12192000865220289, "ZIIZZZZZ": -0.5688678285775044, "XIIIIIII": 0.005754516220628309, "XZIIIIII": 0.0032529747239213756, "XIZIIIII": 0.003252974723921371, "XIIZIIII": 0.002867079719744399, "XZZZIIII": 0.0036112358293886276, "XIIIZIII": -0.0036112358293886276, "XZZIZIII": -0.002867079719744399, "XZIZZIII": -0.003252974723921371, "XIZZZIII": -0.0032529747239213756, "XZZZZIII": -0.005754516220628309, "XIIIIZII": -0.001636596594705354, "XZZZZZII": 0.001636596594705354, "XIIIIIZI": 0.004323460754637283, "XZZZZIZI": -0.004323460754637283, "XIIIIIIZ": -0.002768641944967289, "XZZZZIIZ": 0.002768641944967289, "XZZIIZZZ": -0.024194287318788647, "XIIZZZZZ": 0.024194287318788647, "ZXIIIZII": 0.0038990112326669937, "IXZZZZII": -0.0038990112326669937, "ZXZIIIZZ": 0.0038990112326669937, "IXIZZIZZ": -0.0038990112326669937, "XXIIIZII": 0.002320077067046948, "YYIIIZII": 0.002320077067046948, "XXZIIIZZ": 0.002320077067046948, "YYZIIIZZ": 0.002320077067046948, "ZIXIIZII": 0.003899011232666993, "IZXZZZII": -0.003899011232666993, "ZZXIIIZZ": 0.003899011232666993, "IIXZZIZZ": -0.003899011232666993, "XIXIIZII": 0.0023200770670469477, "YIYIIZII": 0.0023200770670469477, "XZXIIIZZ": 0.0023200770670469477, "YZYIIIZZ": 0.0023200770670469477, "IXXIIIII": 0.012124689610585541, "IYYIIIII": 0.012124689610585541, "IIIXIIII": 0.003226680299539397, "ZZIXIIII": -0.006561747386055409, "ZIZXIIII": -0.006561747386055411, "IZZXIIII": -0.005677542118872836, "ZZZXIIII": -0.029695196315292865, "IIIXZIII": 0.029695196315292865, "ZIIXZIII": 0.005677542118872836, "IZIXZIII": 0.006561747386055411, "IIZXZIII": 0.006561747386055409, "ZZZXZIII": -0.003226680299539397, "ZZZXIZII": -0.0038714594702047487, "IIIXZZII": 0.0038714594702047487, "ZZZXIIZI": 0.001105061985848848, "IIIXZIZI": -0.001105061985848848, "ZZZXIIIZ": -0.004644780393997907, "IIIXZIIZ": 0.004644780393997907, "ZIIXIZZZ": 0.04339117001443506, "IZZXZZZZ": -0.04339117001443506, "XZIXIIII": -0.012059716082661796, "XIZXIIII": -0.01205971608266183, "XZZXIIII": 0.015643717195832314, "YZIYIIII": -0.012059716082661796, "YIZYIIII": -0.01205971608266183, "YZZYIIII": 0.015643717195832314, "XIIXZIII": 0.01325953975356941, "XZZXZIII": 0.0025857469846305666, "YIIYZIII": 0.01325953975356941, "YZZYZIII": 0.0025857469846305666, "XZZXIZII": 0.013710100796678944, "YZZYIZII": 0.013710100796678944, "XZZXIIZI": -0.0143294759862369, "YZZYIIZI": -0.0143294759862369, "XZZXIIIZ": 0.01403682057535171, "YZZYIIIZ": 0.01403682057535171, "XIIXIZZZ": 0.012458118273386736, "YIIYIZZZ": 0.012458118273386736, "IXZXIZII": -0.003516918843870648, "IYZYIZII": -0.003516918843870648, "IXIXIIZZ": -0.003516918843870648, "IYIYIIZZ": -0.003516918843870648, "IZXXIZII": -0.003516918843870648, "IZYYIZII": -0.003516918843870648, "IIXXIIZZ": -0.003516918843870648, "IIYYIIZZ": -0.003516918843870648, "IIIIXIII": 0.020286293563833796, "ZIIIXIII": 0.0004207592958683987, "IZIIXIII": 0.006407928447411084, "IIZIXIII": 0.006407928447411082, "ZZZIXIII": -0.0039991389794429445, "IIIZXIII": 0.0039991389794429445, "ZZIZXIII": -0.006407928447411082, "ZIZZXIII": -0.006407928447411084, "IZZZXIII": -0.0004207592958683987, "ZZZZXIII": -0.020286293563833796, "IIIIXZII": 7.678470168410705e-05, "ZZZZXZII": -7.678470168410705e-05, "IIIIXIZI": 0.0033892404855171547, "ZZZZXIZI": -0.0033892404855171547, "IIIIXIIZ": -0.0006456917216631415, "ZZZZXIIZ": 0.0006456917216631415, "IZZIXZZZ": -0.041633765657190736, "ZIIZXZZZ": 0.041633765657190736, "XIIIXIII": -0.025076347628875714, "XZZIXIII": 0.01371694092618533, "XZIZXIII": 0.01897754098412074, "XIZZXIII": 0.01897754098412076, "XZZZXIII": 0.003167024146395613, "YIIIYIII": -0.025076347628875714, "YZZIYIII": 0.01371694092618533, "YZIZYIII": 0.01897754098412074, "YIZZYIII": 0.01897754098412076, "YZZZYIII": 0.003167024146395613, "XZZZXZII": -0.0229151475857032, "YZZZYZII": -0.0229151475857032, "XZZZXIZI": 0.0066767713447922206, "YZZZYIZI": 0.0066767713447922206, "XZZZXIIZ": -0.01560051990273679, "YZZZYIIZ": -0.01560051990273679, "XIIZXZZZ": -0.029124843044182894, "YIIZYZZZ": -0.029124843044182894, "IXZZXZII": -0.0033204949608824125, "IYZZYZII": -0.0033204949608824125, "IXIZXIZZ": -0.0033204949608824125, "IYIZYIZZ": -0.0033204949608824125, "IZXZXZII": -0.003320494960882412, "IZYZYZII": -0.003320494960882412, "IIXZXIZZ": -0.003320494960882412, "IIYZYIZZ": -0.003320494960882412, "IIIXXIII": -0.009137884330565973, "ZIIXXIII": 0.004614026527469913, "IZIXXIII": -0.0013584612206930524, "IIZXXIII": -0.0013584612206930516, "ZZZXXIII": 0.005316582896471577, "IIIYYIII": -0.009137884330565973, "ZIIYYIII": 0.004614026527469913, "IZIYYIII": -0.0013584612206930524, "IIZYYIII": -0.0013584612206930516, "ZZZYYIII": 0.005316582896471577, "IIIXXZII": 0.016128325297759132, "IIIYYZII": 0.016128325297759132, "IIIXXIZI": -0.006923408210758977, "IIIYYIZI": -0.006923408210758977, "IIIXXIIZ": 0.016628419081743305, "IIIYYIIZ": 0.016628419081743305, "IZZXXZZZ": 0.00934769900554811, "IZZYYZZZ": 0.00934769900554811, "XIIXXIII": -0.0026326854062487886, "XZZXXIII": -0.0026326854062487886, "YIIYXIII": -0.002475203482315826, "YZZYXIII": -0.002475203482315826, "XIIYYIII": -0.00015748192393296134, "XZZYYIII": -0.00015748192393296134, "IIIIIXII": 0.0057545162206283015, "ZIIIIXII": -0.001636596594705354, "IZIIIXII": 0.0032529747239213756, "IIZIIXII": 0.003252974723921371, "IIIZIXII": 0.004323460754637283, "IIIIZXII": -0.002768641944967289, "ZZZZZXII": 0.024194287318788647, "IIIIIXZI": 0.002867079719744399, "IZZIIXZI": -0.0036112358293886276, "IIIIIXIZ": -0.0036112358293886276, "IZZIIXIZ": 0.002867079719744399, "IZIIIXZZ": 0.003252974723921371, "IIZIIXZZ": 0.0032529747239213756, "IZZIIXZZ": 0.0057545162206283015, "ZZZIIXZZ": -0.001636596594705354, "IZZZIXZZ": 0.004323460754637283, "IZZIZXZZ": -0.002768641944967289, "ZIIZZXZZ": 0.024194287318788647, "XIIIIXII": 0.004551598868586045, "XZZZZXII": -0.004551598868586045, "XZZIIXZZ": 0.004551598868586045, "XIIZZXZZ": -0.004551598868586045, "ZXIIIXII": 0.002320077067046948, "IXZZZXII": -0.002320077067046948, "ZYIIIYII": 0.002320077067046948, "IYZZZYII": -0.002320077067046948, "XXIIIXII": 0.006677526532255746, "YYIIIXII": 0.006677526532255746, "YXIIIYII": -0.006677526532255746, "XYIIIYII": 0.006677526532255746, "ZIXIIXII": 0.0023200770670469477, "IZXZZXII": -0.0023200770670469477, "ZIYIIYII": 0.0023200770670469477, "IZYZZYII": -0.0023200770670469477, "XIXIIXII": 0.006677526532255745, "YIYIIXII": 0.006677526532255745, "YIXIIYII": -0.006677526532255745, "XIYIIYII": 0.006677526532255745, "ZZZXIXII": -0.0008014214801826778, "IIIXZXII": 0.0008014214801826778, "ZIIXIXZZ": -0.0008014214801826778, "IZZXZXZZ": 0.0008014214801826778, "XZZXIXII": -0.001806082648668084, "YZZYIXII": -0.001806082648668084, "XIIXIXZZ": -0.001806082648668084, "YIIYIXZZ": -0.001806082648668084, "IXZXIXII": -0.0037175433521450907, "IYZYIXII": -0.0037175433521450907, "IYZXIYII": -0.0037175433521450907, "IXZYIYII": 0.0037175433521450907, "IZXXIXII": -0.0037175433521450885, "IZYYIXII": -0.0037175433521450885, "IZYXIYII": -0.0037175433521450885, "IZXYIYII": 0.0037175433521450885, "IIIIXXII": 0.004048495415307176, "ZZZZXXII": -0.004048495415307176, "IZZIXXZZ": 0.004048495415307176, "ZIIZXXZZ": -0.004048495415307176, "XZZZXXII": -0.00034397459418429154, "YZZZYXII": -0.00034397459418429154, "XIIZXXZZ": -0.00034397459418429154, "YIIZYXZZ": -0.00034397459418429154, "IXZZXXII": -0.007501985852005987, "IYZZYXII": -0.007501985852005987, "IYZZXYII": -0.007501985852005987, "IXZZYYII": 0.007501985852005987, "IZXZXXII": -0.007501985852005987, "IZYZYXII": -0.007501985852005987, "IZYZXYII": -0.007501985852005987, "IZXZYYII": 0.007501985852005987, "IIIXXXII": -0.001627885819004604, "IIIYYXII": -0.001627885819004604, "IZZXXXZZ": -0.001627885819004604, "IZZYYXZZ": -0.001627885819004604, "IIIIIIXI": -0.003226680299539397, "IZZIIIXI": -0.005677542118872836, "IZIIIZXI": -0.006561747386055409, "IIZIIZXI": -0.006561747386055411, "IZZIIZXI": -0.029695196315292865, "ZZZIIZXI": -0.0038714594702047487, "IZZZIZXI": 0.001105061985848848, "IZZIZZXI": -0.004644780393997907, "ZIIZZZXI": -0.04339117001443506, "IIIIIIXZ": -0.029695196315292865, "ZIIIIIXZ": -0.0038714594702047487, "IZIIIIXZ": -0.006561747386055411, "IIZIIIXZ": -0.006561747386055409, "IIIZIIXZ": 0.001105061985848848, "IIIIZIXZ": -0.004644780393997907, "ZZZZZIXZ": -0.04339117001443506, "IIIIIZXZ": -0.005677542118872836, "IZZIIZXZ": -0.003226680299539397, "XZZIIZXI": -0.0008014214801826776, "XIIZZZXI": 0.0008014214801826776, "XIIIIIXZ": -0.0008014214801826776, "XZZZZIXZ": 0.0008014214801826776, "ZXZIIIXI": -0.003516918843870648, "IXIZZIXI": 0.003516918843870648, "ZYZIIIYI": -0.003516918843870648, "IYIZZIYI": 0.003516918843870648, "XXZIIIXI": -0.0037175433521450907, "YYZIIIXI": -0.0037175433521450907, "YXZIIIYI": 0.0037175433521450907, "XYZIIIYI": -0.0037175433521450907, "ZZXIIIXI": -0.003516918843870648, "IIXZZIXI": 0.003516918843870648, "ZZYIIIYI": -0.003516918843870648, "IIYZZIYI": 0.003516918843870648, "XZXIIIXI": -0.0037175433521450885, "YZYIIIXI": -0.0037175433521450885, "YZXIIIYI": 0.0037175433521450885, "XZYIIIYI": -0.0037175433521450885, "ZIIXIZXI": 0.006937854242858532, "IZZXZZXI": -0.006937854242858532, "ZZZXIIXZ": 0.006937854242858532, "IIIXZIXZ": -0.006937854242858532, "XIIXIZXI": -0.0014563810348928816, "YIIYIZXI": -0.0014563810348928816, "XZZXIIXZ": -0.0014563810348928816, "YZZYIIXZ": -0.0014563810348928816, "IXIXIIXI": 0.013044696331502527, "IYIYIIXI": 0.013044696331502527, "IYIXIIYI": 0.013044696331502527, "IXIYIIYI": -0.013044696331502527, "IIXXIIXI": 0.013044696331502527, "IIYYIIXI": 0.013044696331502527, "IIYXIIYI": 0.013044696331502527, "IIXYIIYI": -0.013044696331502527, "IZZIXZXI": -0.004031116109076532, "ZIIZXZXI": 0.004031116109076532, "IIIIXIXZ": -0.004031116109076532, "ZZZZXIXZ": 0.004031116109076532, "XIIZXZXI": -0.0014704038950716424, "YIIZYZXI": -0.0014704038950716424, "XZZZXIXZ": -0.0014704038950716424, "YZZZYIXZ": -0.0014704038950716424, "IXIZXIXI": 0.007684988734663875, "IYIZYIXI": 0.007684988734663875, "IYIZXIYI": 0.007684988734663875, "IXIZYIYI": -0.007684988734663875, "IIXZXIXI": 0.007684988734663874, "IIYZYIXI": 0.007684988734663874, "IIYZXIYI": 0.007684988734663874, "IIXZYIYI": -0.007684988734663874, "IZZXXZXI": -0.0006098984939257908, "IZZYYZXI": -0.0006098984939257908, "IIIXXIXZ": -0.0006098984939257908, "IIIYYIXZ": -0.0006098984939257908, "IZIIIXXI": -0.012059716082661796, "IIZIIXXI": -0.01205971608266183, "IZZIIXXI": 0.015643717195832296, "ZZZIIXXI": 0.013710100796678944, "IZZZIXXI": -0.0143294759862369, "IZZIZXXI": 0.01403682057535171, "ZIIZZXXI": -0.012458118273386736, "IZIIIYYI": -0.012059716082661796, "IIZIIYYI": -0.01205971608266183, "IZZIIYYI": 0.015643717195832296, "ZZZIIYYI": 0.013710100796678944, "IZZZIYYI": -0.0143294759862369, "IZZIZYYI": 0.01403682057535171, "ZIIZZYYI": -0.012458118273386736, "IIIIIXXZ": -0.01325953975356941, "IZZIIXXZ": 0.0025857469846305666, "IIIIIYYZ": -0.01325953975356941, "IZZIIYYZ": 0.0025857469846305666, "XZZIIXXI": -0.001806082648668084, "XIIZZXXI": 0.001806082648668084, "XZZIIYYI": -0.001806082648668084, "XIIZZYYI": 0.001806082648668084, "ZIIXIXXI": -0.0014563810348928816, "IZZXZXXI": 0.0014563810348928816, "ZIIXIYYI": -0.0014563810348928816, "IZZXZYYI": 0.0014563810348928816, "XIIXIXXI": 0.01176556263363421, "YIIYIXXI": 0.01176556263363421, "XIIXIYYI": 0.01176556263363421, "YIIYIYYI": 0.01176556263363421, "IZZIXXXI": -0.001004799587244184, "ZIIZXXXI": 0.001004799587244184, "IZZIXYYI": -0.001004799587244184, "ZIIZXYYI": 0.001004799587244184, "XIIZXXXI": -0.011514298770289231, "YIIZYXXI": -0.011514298770289231, "XIIZXYYI": -0.011514298770289231, "YIIZYYYI": -0.011514298770289231, "IZZXXXXI": 0.0070401695813931174, "IZZYYXXI": 0.0070401695813931174, "IZZXXYYI": 0.0070401695813931174, "IZZYYYYI": 0.0070401695813931174, "IIIIIIIX": -0.02028629356383374, "ZIIIIIIX": -7.678470168410705e-05, "IZIIIIIX": -0.006407928447411084, "IIZIIIIX": -0.006407928447411082, "IIIZIIIX": -0.0033892404855171547, "IIIIZIIX": 0.0006456917216631415, "ZZZZZIIX": -0.041633765657190736, "IIIIIZIX": -0.0004207592958683987, "IZZIIZIX": -0.0039991389794429445, "IIIIIIZX": -0.0039991389794429445, "IZZIIIZX": -0.0004207592958683987, "IZIIIZZX": -0.006407928447411082, "IIZIIZZX": -0.006407928447411084, "IZZIIZZX": -0.02028629356383374, "ZZZIIZZX": -7.678470168410705e-05, "IZZZIZZX": -0.0033892404855171547, "IZZIZZZX": 0.0006456917216631415, "ZIIZZZZX": -0.041633765657190736, "XIIIIIIX": -0.004048495415307175, "XZZZZIIX": 0.004048495415307175, "XZZIIZZX": -0.004048495415307175, "XIIZZZZX": 0.004048495415307175, "ZXZIIIZX": -0.003320494960882412, "IXIZZIZX": 0.003320494960882412, "ZYZIIIZY": -0.003320494960882412, "IYIZZIZY": 0.003320494960882412, "XXZIIIZX": -0.007501985852005987, "YYZIIIZX": -0.007501985852005987, "YXZIIIZY": 0.007501985852005987, "XYZIIIZY": -0.007501985852005987, "ZZXIIIZX": -0.003320494960882412, "IIXZZIZX": 0.003320494960882412, "ZZYIIIZY": -0.003320494960882412, "IIYZZIZY": 0.003320494960882412, "XZXIIIZX": -0.007501985852005987, "YZYIIIZX": -0.007501985852005987, "YZXIIIZY": 0.007501985852005987, "XZYIIIZY": -0.007501985852005987, "ZZZXIIIX": 0.004031116109076532, "IIIXZIIX": -0.004031116109076532, "ZIIXIZZX": 0.004031116109076532, "IZZXZZZX": -0.004031116109076532, "XZZXIIIX": 0.001004799587244184, "YZZYIIIX": 0.001004799587244184, "XIIXIZZX": 0.001004799587244184, "YIIYIZZX": 0.001004799587244184, "IXIXIIZX": 0.007684988734663875, "IYIYIIZX": 0.007684988734663875, "IYIXIIZY": 0.007684988734663875, "IXIYIIZY": -0.007684988734663875, "IIXXIIZX": 0.007684988734663874, "IIYYIIZX": 0.007684988734663874, "IIYXIIZY": 0.007684988734663874, "IIXYIIZY": -0.007684988734663874, "IIIIXIIX": -0.005263200155058137, "ZZZZXIIX": 0.005263200155058137, "IZZIXZZX": -0.005263200155058137, "ZIIZXZZX": 0.005263200155058137, "XZZZXIIX": -0.0008425938844213385, "YZZZYIIX": -0.0008425938844213385, "XIIZXZZX": -0.0008425938844213385, "YIIZYZZX": -0.0008425938844213385, "IXIZXIZX": 0.0107398141485451, "IYIZYIZX": 0.0107398141485451, "IYIZXIZY": 0.0107398141485451, "IXIZYIZY": -0.0107398141485451, "IIXZXIZX": 0.0107398141485451, "IIYZYIZX": 0.0107398141485451, "IIYZXIZY": 0.0107398141485451, "IIXZYIZY": -0.0107398141485451, "IIIXXIIX": 0.0014181000944585096, "IIIYYIIX": 0.0014181000944585096, "IZZXXZZX": 0.0014181000944585096, "IZZYYZZX": 0.0014181000944585096, "IIIIIXIX": 0.025076347628875714, "IZZIIXIX": 0.01371694092618533, "IZIIIXZX": 0.01897754098412074, "IIZIIXZX": 0.01897754098412076, "IZZIIXZX": 0.0031670241463956266, "ZZZIIXZX": -0.0229151475857032, "IZZZIXZX": 0.0066767713447922206, "IZZIZXZX": -0.01560051990273679, "ZIIZZXZX": 0.029124843044182894, "IIIIIYIY": 0.025076347628875714, "IZZIIYIY": 0.01371694092618533, "IZIIIYZY": 0.01897754098412074, "IIZIIYZY": 0.01897754098412076, "IZZIIYZY": 0.0031670241463956266, "ZZZIIYZY": -0.0229151475857032, "IZZZIYZY": 0.0066767713447922206, "IZZIZYZY": -0.01560051990273679, "ZIIZZYZY": 0.029124843044182894, "XZZIIXZX": -0.00034397459418429154, "XIIZZXZX": 0.00034397459418429154, "XZZIIYZY": -0.00034397459418429154, "XIIZZYZY": 0.00034397459418429154, "ZIIXIXZX": -0.0014704038950716424, "IZZXZXZX": 0.0014704038950716424, "ZIIXIYZY": -0.0014704038950716424, "IZZXZYZY": 0.0014704038950716424, "XIIXIXZX": -0.011514298770289231, "YIIYIXZX": -0.011514298770289231, "XIIXIYZY": -0.011514298770289231, "YIIYIYZY": -0.011514298770289231, "IZZIXXZX": 0.0008425938844213385, "ZIIZXXZX": -0.0008425938844213385, "IZZIXYZY": 0.0008425938844213385, "ZIIZXYZY": -0.0008425938844213385, "XIIZXXZX": 0.03037243744364719, "YIIZYXZX": 0.03037243744364719, "XIIZXYZY": 0.03037243744364719, "YIIZYYZY": 0.03037243744364719, "IZZXXXZX": -0.011451073590721143, "IZZYYXZX": -0.011451073590721143, "IZZXXYZY": -0.011451073590721143, "IZZYYYZY": -0.011451073590721143, "IIIIIIXX": -0.009137884330565973, "ZIIIIIXX": 0.016128325297759132, "IZIIIIXX": -0.0013584612206930524, "IIZIIIXX": -0.0013584612206930516, "IIIZIIXX": -0.006923408210758977, "IIIIZIXX": 0.016628419081743305, "ZZZZZIXX": -0.00934769900554811, "IIIIIZXX": 0.004614026527469913, "IZZIIZXX": -0.005316582896471577, "IIIIIIYY": -0.009137884330565973, "ZIIIIIYY": 0.016128325297759132, "IZIIIIYY": -0.0013584612206930524, "IIZIIIYY": -0.0013584612206930516, "IIIZIIYY": -0.006923408210758977, "IIIIZIYY": 0.016628419081743305, "ZZZZZIYY": -0.00934769900554811, "IIIIIZYY": 0.004614026527469913, "IZZIIZYY": -0.005316582896471577, "XIIIIIXX": -0.001627885819004604, "XZZZZIXX": 0.001627885819004604, "XIIIIIYY": -0.001627885819004604, "XZZZZIYY": 0.001627885819004604, "ZZZXIIXX": -0.0006098984939257908, "IIIXZIXX": 0.0006098984939257908, "ZZZXIIYY": -0.0006098984939257908, "IIIXZIYY": 0.0006098984939257908, "XZZXIIXX": 0.0070401695813931174, "YZZYIIXX": 0.0070401695813931174, "XZZXIIYY": 0.0070401695813931174, "YZZYIIYY": 0.0070401695813931174, "IIIIXIXX": -0.0014181000944585096, "ZZZZXIXX": 0.0014181000944585096, "IIIIXIYY": -0.0014181000944585096, "ZZZZXIYY": 0.0014181000944585096, "XZZZXIXX": -0.011451073590721143, "YZZZYIXX": -0.011451073590721143, "XZZZXIYY": -0.011451073590721143, "YZZZYIYY": -0.011451073590721143, "IIIXXIXX": 0.008380449766984654, "IIIYYIXX": 0.008380449766984654, "IIIXXIYY": 0.008380449766984654, "IIIYYIYY": 0.008380449766984654, "IIIIIXXX": -0.0026326854062487886, "IZZIIXXX": 0.0026326854062487886, "IIIIIYYX": -0.002475203482315826, "IZZIIYYX": 0.002475203482315826, "IIIIIXYY": -0.00015748192393296134, "IZZIIXYY": 0.00015748192393296134}, "ansatze": {"uccs": {"YIIIIIII": 0.49999999999999967, "YZZZZIII": -0.49999999999999967, "ZZZYIIII": 0.49999999999999967, "IIIYZIII": -0.49999999999999967, "YZZZXIII": -0.49999999999999967, "XZZZYIII": 0.49999999999999967, "IIIYXIII": -0.49999999999999967, "IIIXYIII": 0.49999999999999967, "IIIIIYII": 0.49999999999999967, "IZZIIYZZ": 0.49999999999999967, "IZZIIYXI": -0.49999999999999967, "IZZIIXYI": 0.49999999999999967, "IZZIIYZX": -0.49999999999999967, "IZZIIXZY": 0.49999999999999967}, "uccsd": {"YIIIIIII": 0.49999999999999967, "YZZZZIII": -0.49999999999999967, "ZYIIIZII": -0.24999999999999983, "IYZZZZII": 0.24999999999999983, "ZYZIIIZZ": -0.24999999999999983, "IYIZZIZZ": 0.24999999999999983, "ZIYIIZII": -0.24999999999999983, "IZYZZZII": 0.24999999999999983, "ZZYIIIZZ": -0.24999999999999983, "IIYZZIZZ": 0.24999999999999983, "ZZZYIIII": 0.49999999999999967, "IIIYZIII": -0.49999999999999967, "YZZZXIII": -0.49999999999999967, "XZZZYIII": 0.49999999999999967, "IYZZXZII": 0.24999999999999983, "IXZZYZII": -0.24999999999999983, "IYIZXIZZ": 0.24999999999999983, "IXIZYIZZ": -0.24999999999999983, "IZYZXZII": 0.24999999999999983, "IZXZYZII": -0.24999999999999983, "IIYZXIZZ": 0.24999999999999983, "IIXZYIZZ": -0.24999999999999983, "IIIYXIII": -0.49999999999999967, "IIIXYIII": 0.49999999999999967, "YIIXXIII": 0.12499999999999992, "YZZXXIII": 0.12499999999999992, "XIIYXIII": 0.12499999999999992, "XZZYXIII": 0.12499999999999992, "XIIXYIII": -0.12499999999999992, "XZZXYIII": -0.12499999999999992, "YIIYYIII": 0.12499999999999992, "YZZYYIII": 0.12499999999999992, "IIIIIYII": 0.49999999999999967, "IZZIIYZZ": 0.49999999999999967, "YIIIIXII": -0.12499999999999992, "YZZZZXII": 0.12499999999999992, "XIIIIYII": -0.12499999999999992, "XZZZZYII": 0.12499999999999992, "YZZIIXZZ": -0.12499999999999992, "YIIZZXZZ": 0.12499999999999992, "XZZIIYZZ": -0.12499999999999992, "XIIZZYZZ": 0.12499999999999992, "ZZZYIXII": -0.12499999999999992, "IIIYZXII": 0.12499999999999992, "ZZZXIYII": -0.12499999999999992, "IIIXZYII": 0.12499999999999992, "ZIIYIXZZ": -0.12499999999999992, "IZZYZXZZ": 0.12499999999999992, "ZIIXIYZZ": -0.12499999999999992, "IZZXZYZZ": 0.12499999999999992, "YZZZXXII": 0.12499999999999992, "XZZZYXII": -0.12499999999999992, "XZZZXYII": 0.12499999999999992, "YZZZYYII": 0.12499999999999992, "YIIZXXZZ": 0.12499999999999992, "XIIZYXZZ": -0.12499999999999992, "XIIZXYZZ": 0.12499999999999992, "YIIZYYZZ": 0.12499999999999992, "IIIYXXII": 0.12499999999999992, "IIIXYXII": -0.12499999999999992, "IIIXXYII": 0.12499999999999992, "IIIYYYII": 0.12499999999999992, "IZZYXXZZ": 0.12499999999999992, "IZZXYXZZ": -0.12499999999999992, "IZZXXYZZ": 0.12499999999999992, "IZZYYYZZ": 0.12499999999999992, "ZYZIIIXI": 0.24999999999999983, "IYIZZIXI": -0.24999999999999983, "ZXZIIIYI": -0.24999999999999983, "IXIZZIYI": 0.24999999999999983, "ZZYIIIXI": 0.24999999999999983, "IIYZZIXI": -0.24999999999999983, "ZZXIIIYI": -0.24999999999999983, "IIXZZIYI": 0.24999999999999983, "IYIZXIXI": -0.24999999999999983, "IXIZYIXI": 0.24999999999999983, "IXIZXIYI": 0.24999999999999983, "IYIZYIYI": 0.24999999999999983, "IIYZXIXI": -0.24999999999999983, "IIXZYIXI": 0.24999999999999983, "IIXZXIYI": 0.24999999999999983, "IIYZYIYI": 0.24999999999999983, "IZZIIYXI": -0.49999999999999967, "IZZIIXYI": 0.49999999999999967, "YZZIIXXI": 0.12499999999999992, "YIIZZXXI": -0.12499999999999992, "XZZIIYXI": 0.12499999999999992, "XIIZZYXI": -0.12499999999999992, "XZZIIXYI": -0.12499999999999992, "XIIZZXYI": 0.12499999999999992, "YZZIIYYI": 0.12499999999999992, "YIIZZYYI": -0.12499999999999992, "ZIIYIXXI": 0.12499999999999992, "IZZYZXXI": -0.12499999999999992, "ZIIXIYXI": 0.12499999999999992, "IZZXZYXI": -0.12499999999999992, "ZIIXIXYI": -0.12499999999999992, "IZZXZXYI": 0.12499999999999992, "ZIIYIYYI": 0.12499999999999992, "IZZYZYYI": -0.12499999999999992, "YIIZXXXI": -0.12499999999999992, "XIIZYXXI": 0.12499999999999992, "XIIZXYXI": -0.12499999999999992, "YIIZYYXI": -0.12499999999999992, "XIIZXXYI": 0.12499999999999992, "YIIZYXYI": 0.12499999999999992, "YIIZXYYI": -0.12499999999999992, "XIIZYYYI": 0.12499999999999992, "IZZYXXXI": -0.12499999999999992, "IZZXYXXI": 0.12499999999999992, "IZZXXYXI": -0.12499999999999992, "IZZYYYXI": -0.12499999999999992, "IZZXXXYI": 0.12499999999999992, "IZZYYXYI": 0.12499999999999992, "IZZYXYYI": -0.12499999999999992, "IZZXYYYI": 0.12499999999999992, "ZYZIIIZX": 0.24999999999999983, "IYIZZIZX": -0.24999999999999983, "ZXZIIIZY": -0.24999999999999983, "IXIZZIZY": 0.24999999999999983, "ZZYIIIZX": 0.24999999999999983, "IIYZZIZX": -0.24999999999999983, "ZZXIIIZY": -0.24999999999999983, "IIXZZIZY": 0.24999999999999983, "IYIZXIZX": -0.24999999999999983, "IXIZYIZX": 0.24999999999999983, "IXIZXIZY": 0.24999999999999983, "IYIZYIZY": 0.24999999999999983, "IIYZXIZX": -0.24999999999999983, "IIXZYIZX": 0.24999999999999983, "IIXZXIZY": 0.24999999999999983, "IIYZYIZY": 0.24999999999999983, "IZZIIYZX": -0.49999999999999967, "IZZIIXZY": 0.49999999999999967, "YZZIIXZX": 0.12499999999999992, "YIIZZXZX": -0.12499999999999992, "XZZIIYZX": 0.12499999999999992, "XIIZZYZX": -0.12499999999999992, "XZZIIXZY": -0.12499999999999992, "XIIZZXZY": 0.12499999999999992, "YZZIIYZY": 0.12499999999999992, "YIIZZYZY": -0.12499999999999992, "ZIIYIXZX": 0.12499999999999992, "IZZYZXZX": -0.12499999999999992, "ZIIXIYZX": 0.12499999999999992, "IZZXZYZX": -0.12499999999999992, "ZIIXIXZY": -0.12499999999999992, "IZZXZXZY": 0.12499999999999992, "ZIIYIYZY": 0.12499999999999992, "IZZYZYZY": -0.12499999999999992, "YIIZXXZX": -0.12499999999999992, "XIIZYXZX": 0.12499999999999992, "XIIZXYZX": -0.12499999999999992, "YIIZYYZX": -0.12499999999999992, "XIIZXXZY": 0.12499999999999992, "YIIZYXZY": 0.12499999999999992, "YIIZXYZY": -0.12499999999999992, "XIIZYYZY": 0.12499999999999992, "IZZYXXZX": -0.12499999999999992, "IZZXYXZX": 0.12499999999999992, "IZZXXYZX": -0.12499999999999992, "IZZYYYZX": -0.12499999999999992, "IZZXXXZY": 0.12499999999999992, "IZZYYXZY": 0.12499999999999992, "IZZYXYZY": -0.12499999999999992, "IZZXYYZY": 0.12499999999999992}, "uccsdt": {"YIIIIIII": 0.49999999999999967, "YZZZZIII": -0.49999999999999967, "ZYIIIZII": -0.24999999999999983, "IYZZZZII": 0.24999999999999983, "ZYZIIIZZ": -0.24999999999999983, "IYIZZIZZ": 0.24999999999999983, "ZIYIIZII": -0.24999999999999983, "IZYZZZII": 0.24999999999999983, "ZZYIIIZZ": -0.24999999999999983, "IIYZZIZZ": 0.24999999999999983, "ZZZYIIII": 0.49999999999999967, "IIIYZIII": -0.49999999999999967, "YZZZXIII": -0.49999999999999967, "XZZZYIII": 0.49999999999999967, "IYZZXZII": 0.24999999999999983, "IXZZYZII": -0.24999999999999983, "IYIZXIZZ": 0.24999999999999983, "IXIZYIZZ": -0.24999999999999983, "YXIIXZII": -0.06249999999999996, "XYIIXZII": -0.06249999999999996, "YXZZXZII": -0.06249999999999996, "XYZZXZII": -0.06249999999999996, "XXIIYZII": 0.06249999999999996, "YYIIYZII": -0.06249999999999996, "XXZZYZII": 0.06249999999999996, "YYZZYZII": -0.06249999999999996, "YXZIXIZZ": -0.06249999999999996, "XYZIXIZZ": -0.06249999999999996, "YXIZXIZZ": -0.06249999999999996, "XYIZXIZZ": -0.06249999999999996, "XXZIYIZZ": 0.06249999999999996, "YYZIYIZZ": -0.06249999999999996, "XXIZYIZZ": 0.06249999999999996, "YYIZYIZZ": -0.06249999999999996, "IZYZXZII": 0.24999999999999983, "IZXZYZII": -0.24999999999999983, "IIYZXIZZ": 0.24999999999999983, "IIXZYIZZ": -0.24999999999999983, "YIXIXZII": -0.06249999999999996, "XIYIXZII": -0.06249999999999996, "YZXZXZII": -0.06249999999999996, "XZYZXZII": -0.06249999999999996, "XIXIYZII": 0.06249999999999996, "YIYIYZII": -0.06249999999999996, "XZXZYZII": 0.06249999999999996, "YZYZYZII": -0.06249999999999996, "YZXIXIZZ": -0.06249999999999996, "XZYIXIZZ": -0.06249999999999996, "YIXZXIZZ": -0.06249999999999996, "XIYZXIZZ": -0.06249999999999996, "XZXIYIZZ": 0.06249999999999996, "YZYIYIZZ": -0.06249999999999996, "XIXZYIZZ": 0.06249999999999996, "YIYZYIZZ": -0.06249999999999996, "IIIYXIII": -0.49999999999999967, "IIIXYIII": 0.49999999999999967, "YIIXXIII": 0.12499999999999992, "YZZXXIII": 0.12499999999999992, "XIIYXIII": 0.12499999999999992, "XZZYXIII": 0.12499999999999992, "XIIXYIII": -0.12499999999999992, "XZZXYIII": -0.12499999999999992, "YIIYYIII": 0.12499999999999992, "YZZYYIII": 0.12499999999999992, "ZYIXXZII": -0.06249999999999996, "IYZXXZII": -0.06249999999999996, "ZXIYXZII": -0.06249999999999996, "IXZYXZII": -0.06249999999999996, "ZXIXYZII": 0.06249999999999996, "IXZXYZII": 0.06249999999999996, "ZYIYYZII": -0.06249999999999996, "IYZYYZII": -0.06249999999999996, "IYIXXIZZ": -0.06249999999999996, "ZYZXXIZZ": -0.06249999999999996, "IXIYXIZZ": -0.06249999999999996, "ZXZYXIZZ": -0.06249999999999996, "IXIXYIZZ": 0.06249999999999996, "ZXZXYIZZ": 0.06249999999999996, "IYIYYIZZ": -0.06249999999999996, "ZYZYYIZZ": -0.06249999999999996, "ZIYXXZII": -0.06249999999999996, "IZYXXZII": -0.06249999999999996, "ZIXYXZII": -0.06249999999999996, "IZXYXZII": -0.06249999999999996, "ZIXXYZII": 0.06249999999999996, "IZXXYZII": 0.06249999999999996, "ZIYYYZII": -0.06249999999999996, "IZYYYZII": -0.06249999999999996, "IIYXXIZZ": -0.06249999999999996, "ZZYXXIZZ": -0.06249999999999996, "IIXYXIZZ": -0.06249999999999996, "ZZXYXIZZ": -0.06249999999999996, "IIXXYIZZ": 0.06249999999999996, "ZZXXYIZZ": 0.06249999999999996, "IIYYYIZZ": -0.06249999999999996, "ZZYYYIZZ": -0.06249999999999996, "IIIIIYII": 0.49999999999999967, "IZZIIYZZ": 0.49999999999999967, "YIIIIXII": -0.12499999999999992, "YZZZZXII": 0.12499999999999992, "XIIIIYII": -0.12499999999999992, "XZZZZYII": 0.12499999999999992, "YZZIIXZZ": -0.12499999999999992, "YIIZZXZZ": 0.12499999999999992, "XZZIIYZZ": -0.12499999999999992, "XIIZZYZZ": 0.12499999999999992, "ZZZYIXII": -0.12499999999999992, "IIIYZXII": 0.12499999999999992, "ZZZXIYII": -0.12499999999999992, "IIIXZYII": 0.12499999999999992, "ZIIYIXZZ": -0.12499999999999992, "IZZYZXZZ": 0.12499999999999992, "ZIIXIYZZ": -0.12499999999999992, "IZZXZYZZ": 0.12499999999999992, "YZZZXXII": 0.12499999999999992, "XZZZYXII": -0.12499999999999992, "XZZZXYII": 0.12499999999999992, "YZZZYYII": 0.12499999999999992, "YIIZXXZZ": 0.12499999999999992, "XIIZYXZZ": -0.12499999999999992, "XIIZXYZZ": 0.12499999999999992, "YIIZYYZZ": 0.12499999999999992, "IIIYXXII": 0.12499999999999992, "IIIXYXII": -0.12499999999999992, "IIIXXYII": 0.12499999999999992, "IIIYYYII": 0.12499999999999992, "IZZYXXZZ": 0.12499999999999992, "IZZXYXZZ": -0.12499999999999992, "IZZXXYZZ": 0.12499999999999992, "IZZYYYZZ": 0.12499999999999992, "YIIXXXII": -0.03124999999999998, "YZZXXXII": -0.03124999999999998, "XIIYXXII": -0.03124999999999998, "XZZYXXII": -0.03124999999999998, "XIIXYXII": 0.03124999999999998, "XZZXYXII": 0.03124999999999998, "YIIYYXII": -0.03124999999999998, "YZZYYXII": -0.03124999999999998, "XIIXXYII": -0.03124999999999998, "XZZXXYII": -0.03124999999999998, "YIIYXYII": 0.03124999999999998, "YZZYXYII": 0.03124999999999998, "YIIXYYII": -0.03124999999999998, "YZZXYYII": -0.03124999999999998, "XIIYYYII": -0.03124999999999998, "XZZYYYII": -0.03124999999999998, "YIIXXXZZ": -0.03124999999999998, "YZZXXXZZ": -0.03124999999999998, "XIIYXXZZ": -0.03124999999999998, "XZZYXXZZ": -0.03124999999999998, "XIIXYXZZ": 0.03124999999999998, "XZZXYXZZ": 0.03124999999999998, "YIIYYXZZ": -0.03124999999999998, "YZZYYXZZ": -0.03124999999999998, "XIIXXYZZ": -0.03124999999999998, "XZZXXYZZ": -0.03124999999999998, "YIIYXYZZ": 0.03124999999999998, "YZZYXYZZ": 0.03124999999999998, "YIIXYYZZ": -0.03124999999999998, "YZZXYYZZ": -0.03124999999999998, "XIIYYYZZ": -0.03124999999999998, "XZZYYYZZ": -0.03124999999999998, "ZYZIIIXI": 0.24999999999999983, "IYIZZIXI": -0.24999999999999983, "ZXZIIIYI": -0.24999999999999983, "IXIZZIYI": 0.24999999999999983, "ZZYIIIXI": 0.24999999999999983, "IIYZZIXI": -0.24999999999999983, "ZZXIIIYI": -0.24999999999999983, "IIXZZIYI": 0.24999999999999983, "IYIZXIXI": -0.24999999999999983, "IXIZYIXI": 0.24999999999999983, "IXIZXIYI": 0.24999999999999983, "IYIZYIYI": 0.24999999999999983, "YXZIXIXI": 0.06249999999999996, "XYZIXIXI": 0.06249999999999996, "YXIZXIXI": 0.06249999999999996, "XYIZXIXI": 0.06249999999999996, "XXZIYIXI": -0.06249999999999996, "YYZIYIXI": 0.06249999999999996, "XXIZYIXI": -0.06249999999999996, "YYIZYIXI": 0.06249999999999996, "XXZIXIYI": -0.06249999999999996, "YYZIXIYI": 0.06249999999999996, "XXIZXIYI": -0.06249999999999996, "YYIZXIYI": 0.06249999999999996, "YXZIYIYI": -0.06249999999999996, "XYZIYIYI": -0.06249999999999996, "YXIZYIYI": -0.06249999999999996, "XYIZYIYI": -0.06249999999999996, "IIYZXIXI": -0.24999999999999983, "IIXZYIXI": 0.24999999999999983, "IIXZXIYI": 0.24999999999999983, "IIYZYIYI": 0.24999999999999983, "YZXIXIXI": 0.06249999999999996, "XZYIXIXI": 0.06249999999999996, "YIXZXIXI": 0.06249999999999996, "XIYZXIXI": 0.06249999999999996, "XZXIYIXI": -0.06249999999999996, "YZYIYIXI": 0.06249999999999996, "XIXZYIXI": -0.06249999999999996, "YIYZYIXI": 0.06249999999999996, "XZXIXIYI": -0.06249999999999996, "YZYIXIYI": 0.06249999999999996, "XIXZXIYI": -0.06249999999999996, "YIYZXIYI": 0.06249999999999996, "YZXIYIYI": -0.06249999999999996, "XZYIYIYI": -0.06249999999999996, "YIXZYIYI": -0.06249999999999996, "XIYZYIYI": -0.06249999999999996, "IYIXXIXI": 0.06249999999999996, "ZYZXXIXI": 0.06249999999999996, "IXIYXIXI": 0.06249999999999996, "ZXZYXIXI": 0.06249999999999996, "IXIXYIXI": -0.06249999999999996, "ZXZXYIXI": -0.06249999999999996, "IYIYYIXI": 0.06249999999999996, "ZYZYYIXI": 0.06249999999999996, "IXIXXIYI": -0.06249999999999996, "ZXZXXIYI": -0.06249999999999996, "IYIYXIYI": 0.06249999999999996, "ZYZYXIYI": 0.06249999999999996, "IYIXYIYI": -0.06249999999999996, "ZYZXYIYI": -0.06249999999999996, "IXIYYIYI": -0.06249999999999996, "ZXZYYIYI": -0.06249999999999996, "IIYXXIXI": 0.06249999999999996, "ZZYXXIXI": 0.06249999999999996, "IIXYXIXI": 0.06249999999999996, "ZZXYXIXI": 0.06249999999999996, "IIXXYIXI": -0.06249999999999996, "ZZXXYIXI": -0.06249999999999996, "IIYYYIXI": 0.06249999999999996, "ZZYYYIXI": 0.06249999999999996, "IIXXXIYI": -0.06249999999999996, "ZZXXXIYI": -0.06249999999999996, "IIYYXIYI": 0.06249999999999996, "ZZYYXIYI": 0.06249999999999996, "IIYXYIYI": -0.06249999999999996, "ZZYXYIYI": -0.06249999999999996, "IIXYYIYI": -0.06249999999999996, "ZZXYYIYI": -0.06249999999999996, "IZZIIYXI": -0.49999999999999967, "IZZIIXYI": 0.49999999999999967, "YZZIIXXI": 0.12499999999999992, "YIIZZXXI": -0.12499999999999992, "XZZIIYXI": 0.12499999999999992, "XIIZZYXI": -0.12499999999999992, "XZZIIXYI": -0.12499999999999992, "XIIZZXYI": 0.12499999999999992, "YZZIIYYI": 0.12499999999999992, "YIIZZYYI": -0.12499999999999992, "ZYZIIXXI": -0.06249999999999996, "IYIZZXXI": 0.06249999999999996, "ZXZIIYXI": -0.06249999999999996, "IXIZZYXI": 0.06249999999999996, "ZXZIIXYI": 0.06249999999999996, "IXIZZXYI": -0.06249999999999996, "ZYZIIYYI": -0.06249999999999996, "IYIZZYYI": 0.06249999999999996, "ZYIIIXXZ": 0.06249999999999996, "IYZZZXXZ": -0.06249999999999996, "ZXIIIYXZ": 0.06249999999999996, "IXZZZYXZ": -0.06249999999999996, "ZXIIIXYZ": -0.06249999999999996, "IXZZZXYZ": 0.06249999999999996, "ZYIIIYYZ": 0.06249999999999996, "IYZZZYYZ": -0.06249999999999996, "ZZYIIXXI": -0.06249999999999996, "IIYZZXXI": 0.06249999999999996, "ZZXIIYXI": -0.06249999999999996, "IIXZZYXI": 0.06249999999999996, "ZZXIIXYI": 0.06249999999999996, "IIXZZXYI": -0.06249999999999996, "ZZYIIYYI": -0.06249999999999996, "IIYZZYYI": 0.06249999999999996, "ZIYIIXXZ": 0.06249999999999996, "IZYZZXXZ": -0.06249999999999996, "ZIXIIYXZ": 0.06249999999999996, "IZXZZYXZ": -0.06249999999999996, "ZIXIIXYZ": -0.06249999999999996, "IZXZZXYZ": 0.06249999999999996, "ZIYIIYYZ": 0.06249999999999996, "IZYZZYYZ": -0.06249999999999996, "ZIIYIXXI": 0.12499999999999992, "IZZYZXXI": -0.12499999999999992, "ZIIXIYXI": 0.12499999999999992, "IZZXZYXI": -0.12499999999999992, "ZIIXIXYI": -0.12499999999999992, "IZZXZXYI": 0.12499999999999992, "ZIIYIYYI": 0.12499999999999992, "IZZYZYYI": -0.12499999999999992, "YIIZXXXI": -0.12499999999999992, "XIIZYXXI": 0.12499999999999992, "XIIZXYXI": -0.12499999999999992, "YIIZYYXI": -0.12499999999999992, "XIIZXXYI": 0.12499999999999992, "YIIZYXYI": 0.12499999999999992, "YIIZXYYI": -0.12499999999999992, "XIIZYYYI": 0.12499999999999992, "IYIZXXXI": 0.06249999999999996, "IXIZYXXI": -0.06249999999999996, "IXIZXYXI": 0.06249999999999996, "IYIZYYXI": 0.06249999999999996, "IXIZXXYI": -0.06249999999999996, "IYIZYXYI": -0.06249999999999996, "IYIZXYYI": 0.06249999999999996, "IXIZYYYI": -0.06249999999999996, "IYZZXXXZ": -0.06249999999999996, "IXZZYXXZ": 0.06249999999999996, "IXZZXYXZ": -0.06249999999999996, "IYZZYYXZ": -0.06249999999999996, "IXZZXXYZ": 0.06249999999999996, "IYZZYXYZ": 0.06249999999999996, "IYZZXYYZ": -0.06249999999999996, "IXZZYYYZ": 0.06249999999999996, "IIYZXXXI": 0.06249999999999996, "IIXZYXXI": -0.06249999999999996, "IIXZXYXI": 0.06249999999999996, "IIYZYYXI": 0.06249999999999996, "IIXZXXYI": -0.06249999999999996, "IIYZYXYI": -0.06249999999999996, "IIYZXYYI": 0.06249999999999996, "IIXZYYYI": -0.06249999999999996, "IZYZXXXZ": -0.06249999999999996, "IZXZYXXZ": 0.06249999999999996, "IZXZXYXZ": -0.06249999999999996, "IZYZYYXZ": -0.06249999999999996, "IZXZXXYZ": 0.06249999999999996, "IZYZYXYZ": 0.06249999999999996, "IZYZXYYZ": -0.06249999999999996, "IZXZYYYZ": 0.06249999999999996, "IZZYXXXI": -0.12499999999999992, "IZZXYXXI": 0.12499999999999992, "IZZXXYXI": -0.12499999999999992, "IZZYYYXI": -0.12499999999999992, "IZZXXXYI": 0.12499999999999992, "IZZYYXYI": 0.12499999999999992, "IZZYXYYI": -0.12499999999999992, "IZZXYYYI": 0.12499999999999992, "YIIXXXXI": 0.03124999999999998, "YZZXXXXI": 0.03124999999999998, "XIIYXXXI": 0.03124999999999998, "XZZYXXXI": 0.03124999999999998, "XIIXYXXI": -0.03124999999999998, "XZZXYXXI": -0.03124999999999998, "YIIYYXXI": 0.03124999999999998, "YZZYYXXI": 0.03124999999999998, "XIIXXYXI": 0.03124999999999998, "XZZXXYXI": 0.03124999999999998, "YIIYXYXI": -0.03124999999999998, "YZZYXYXI": -0.03124999999999998, "YIIXYYXI": 0.03124999999999998, "YZZXYYXI": 0.03124999999999998, "XIIYYYXI": 0.03124999999999998, "XZZYYYXI": 0.03124999999999998, "XIIXXXYI": -0.03124999999999998, "XZZXXXYI": -0.03124999999999998, "YIIYXXYI": 0.03124999999999998, "YZZYXXYI": 0.03124999999999998, "YIIXYXYI": -0.03124999999999998, "YZZXYXYI": -0.03124999999999998, "XIIYYXYI": -0.03124999999999998, "XZZYYXYI": -0.03124999999999998, "YIIXXYYI": 0.03124999999999998, "YZZXXYYI": 0.03124999999999998, "XIIYXYYI": 0.03124999999999998, "XZZYXYYI": 0.03124999999999998, "XIIXYYYI": -0.03124999999999998, "XZZXYYYI": -0.03124999999999998, "YIIYYYYI": 0.03124999999999998, "YZZYYYYI": 0.03124999999999998, "ZYZIIIZX": 0.24999999999999983, "IYIZZIZX": -0.24999999999999983, "ZXZIIIZY": -0.24999999999999983, "IXIZZIZY": 0.24999999999999983, "ZZYIIIZX": 0.24999999999999983, "IIYZZIZX": -0.24999999999999983, "ZZXIIIZY": -0.24999999999999983, "IIXZZIZY": 0.24999999999999983, "IYIZXIZX": -0.24999999999999983, "IXIZYIZX": 0.24999999999999983, "IXIZXIZY": 0.24999999999999983, "IYIZYIZY": 0.24999999999999983, "YXZIXIZX": 0.06249999999999996, "XYZIXIZX": 0.06249999999999996, "YXIZXIZX": 0.06249999999999996, "XYIZXIZX": 0.06249999999999996, "XXZIYIZX": -0.06249999999999996, "YYZIYIZX": 0.06249999999999996, "XXIZYIZX": -0.06249999999999996, "YYIZYIZX": 0.06249999999999996, "XXZIXIZY": -0.06249999999999996, "YYZIXIZY": 0.06249999999999996, "XXIZXIZY": -0.06249999999999996, "YYIZXIZY": 0.06249999999999996, "YXZIYIZY": -0.06249999999999996, "XYZIYIZY": -0.06249999999999996, "YXIZYIZY": -0.06249999999999996, "XYIZYIZY": -0.06249999999999996, "IIYZXIZX": -0.24999999999999983, "IIXZYIZX": 0.24999999999999983, "IIXZXIZY": 0.24999999999999983, "IIYZYIZY": 0.24999999999999983, "YZXIXIZX": 0.06249999999999996, "XZYIXIZX": 0.06249999999999996, "YIXZXIZX": 0.06249999999999996, "XIYZXIZX": 0.06249999999999996, "XZXIYIZX": -0.06249999999999996, "YZYIYIZX": 0.06249999999999996, "XIXZYIZX": -0.06249999999999996, "YIYZYIZX": 0.06249999999999996, "XZXIXIZY": -0.06249999999999996, "YZYIXIZY": 0.06249999999999996, "XIXZXIZY": -0.06249999999999996, "YIYZXIZY": 0.06249999999999996, "YZXIYIZY": -0.06249999999999996, "XZYIYIZY": -0.06249999999999996, "YIXZYIZY": -0.06249999999999996, "XIYZYIZY": -0.06249999999999996, "IYIXXIZX": 0.06249999999999996, "ZYZXXIZX": 0.06249999999999996, "IXIYXIZX": 0.06249999999999996, "ZXZYXIZX": 0.06249999999999996, "IXIXYIZX": -0.06249999999999996, "ZXZXYIZX": -0.06249999999999996, "IYIYYIZX": 0.06249999999999996, "ZYZYYIZX": 0.06249999999999996, "IXIXXIZY": -0.06249999999999996, "ZXZXXIZY": -0.06249999999999996, "IYIYXIZY": 0.06249999999999996, "ZYZYXIZY": 0.06249999999999996, "IYIXYIZY": -0.06249999999999996, "ZYZXYIZY": -0.06249999999999996, "IXIYYIZY": -0.06249999999999996, "ZXZYYIZY": -0.06249999999999996, "IIYXXIZX": 0.06249999999999996, "ZZYXXIZX": 0.06249999999999996, "IIXYXIZX": 0.06249999999999996, "ZZXYXIZX": 0.06249999999999996, "IIXXYIZX": -0.06249999999999996, "ZZXXYIZX": -0.06249999999999996, "IIYYYIZX": 0.06249999999999996, "ZZYYYIZX": 0.06249999999999996, "IIXXXIZY": -0.06249999999999996, "ZZXXXIZY": -0.06249999999999996, "IIYYXIZY": 0.06249999999999996, "ZZYYXIZY": 0.06249999999999996, "IIYXYIZY": -0.06249999999999996, "ZZYXYIZY": -0.06249999999999996, "IIXYYIZY": -0.06249999999999996, "ZZXYYIZY": -0.06249999999999996, "IZZIIYZX": -0.49999999999999967, "IZZIIXZY": 0.49999999999999967, "YZZIIXZX": 0.12499999999999992, "YIIZZXZX": -0.12499999999999992, "XZZIIYZX": 0.12499999999999992, "XIIZZYZX": -0.12499999999999992, "XZZIIXZY": -0.12499999999999992, "XIIZZXZY": 0.12499999999999992, "YZZIIYZY": 0.12499999999999992, "YIIZZYZY": -0.12499999999999992, "ZYIIIXIX": 0.06249999999999996, "IYZZZXIX": -0.06249999999999996, "ZXIIIYIX": 0.06249999999999996, "IXZZZYIX": -0.06249999999999996, "ZYZIIXZX": -0.06249999999999996, "IYIZZXZX": 0.06249999999999996, "ZXZIIYZX": -0.06249999999999996, "IXIZZYZX": 0.06249999999999996, "ZXIIIXIY": -0.06249999999999996, "IXZZZXIY": 0.06249999999999996, "ZYIIIYIY": 0.06249999999999996, "IYZZZYIY": -0.06249999999999996, "ZXZIIXZY": 0.06249999999999996, "IXIZZXZY": -0.06249999999999996, "ZYZIIYZY": -0.06249999999999996, "IYIZZYZY": 0.06249999999999996, "ZIYIIXIX": 0.06249999999999996, "IZYZZXIX": -0.06249999999999996, "ZIXIIYIX": 0.06249999999999996, "IZXZZYIX": -0.06249999999999996, "ZZYIIXZX": -0.06249999999999996, "IIYZZXZX": 0.06249999999999996, "ZZXIIYZX": -0.06249999999999996, "IIXZZYZX": 0.06249999999999996, "ZIXIIXIY": -0.06249999999999996, "IZXZZXIY": 0.06249999999999996, "ZIYIIYIY": 0.06249999999999996, "IZYZZYIY": -0.06249999999999996, "ZZXIIXZY": 0.06249999999999996, "IIXZZXZY": -0.06249999999999996, "ZZYIIYZY": -0.06249999999999996, "IIYZZYZY": 0.06249999999999996, "ZIIYIXZX": 0.12499999999999992, "IZZYZXZX": -0.12499999999999992, "ZIIXIYZX": 0.12499999999999992, "IZZXZYZX": -0.12499999999999992, "ZIIXIXZY": -0.12499999999999992, "IZZXZXZY": 0.12499999999999992, "ZIIYIYZY": 0.12499999999999992, "IZZYZYZY": -0.12499999999999992, "YIIZXXZX": -0.12499999999999992, "XIIZYXZX": 0.12499999999999992, "XIIZXYZX": -0.12499999999999992, "YIIZYYZX": -0.12499999999999992, "XIIZXXZY": 0.12499999999999992, "YIIZYXZY": 0.12499999999999992, "YIIZXYZY": -0.12499999999999992, "XIIZYYZY": 0.12499999999999992, "IYZZXXIX": -0.06249999999999996, "IXZZYXIX": 0.06249999999999996, "IXZZXYIX": -0.06249999999999996, "IYZZYYIX": -0.06249999999999996, "IYIZXXZX": 0.06249999999999996, "IXIZYXZX": -0.06249999999999996, "IXIZXYZX": 0.06249999999999996, "IYIZYYZX": 0.06249999999999996, "IXZZXXIY": 0.06249999999999996, "IYZZYXIY": 0.06249999999999996, "IYZZXYIY": -0.06249999999999996, "IXZZYYIY": 0.06249999999999996, "IXIZXXZY": -0.06249999999999996, "IYIZYXZY": -0.06249999999999996, "IYIZXYZY": 0.06249999999999996, "IXIZYYZY": -0.06249999999999996, "IZYZXXIX": -0.06249999999999996, "IZXZYXIX": 0.06249999999999996, "IZXZXYIX": -0.06249999999999996, "IZYZYYIX": -0.06249999999999996, "IIYZXXZX": 0.06249999999999996, "IIXZYXZX": -0.06249999999999996, "IIXZXYZX": 0.06249999999999996, "IIYZYYZX": 0.06249999999999996, "IZXZXXIY": 0.06249999999999996, "IZYZYXIY": 0.06249999999999996, "IZYZXYIY": -0.06249999999999996, "IZXZYYIY": 0.06249999999999996, "IIXZXXZY": -0.06249999999999996, "IIYZYXZY": -0.06249999999999996, "IIYZXYZY": 0.06249999999999996, "IIXZYYZY": -0.06249999999999996, "IZZYXXZX": -0.12499999999999992, "IZZXYXZX": 0.12499999999999992, "IZZXXYZX": -0.12499999999999992, "IZZYYYZX": -0.12499999999999992, "IZZXXXZY": 0.12499999999999992, "IZZYYXZY": 0.12499999999999992, "IZZYXYZY": -0.12499999999999992, "IZZXYYZY": 0.12499999999999992, "YIIXXXZX": 0.03124999999999998, "YZZXXXZX": 0.03124999999999998, "XIIYXXZX": 0.03124999999999998, "XZZYXXZX": 0.03124999999999998, "XIIXYXZX": -0.03124999999999998, "XZZXYXZX": -0.03124999999999998, "YIIYYXZX": 0.03124999999999998, "YZZYYXZX": 0.03124999999999998, "XIIXXYZX": 0.03124999999999998, "XZZXXYZX": 0.03124999999999998, "YIIYXYZX": -0.03124999999999998, "YZZYXYZX": -0.03124999999999998, "YIIXYYZX": 0.03124999999999998, "YZZXYYZX": 0.03124999999999998, "XIIYYYZX": 0.03124999999999998, "XZZYYYZX": 0.03124999999999998, "XIIXXXZY": -0.03124999999999998, "XZZXXXZY": -0.03124999999999998, "YIIYXXZY": 0.03124999999999998, "YZZYXXZY": 0.03124999999999998, "YIIXYXZY": -0.03124999999999998, "YZZXYXZY": -0.03124999999999998, "XIIYYXZY": -0.03124999999999998, "XZZYYXZY": -0.03124999999999998, "YIIXXYZY": 0.03124999999999998, "YZZXXYZY": 0.03124999999999998, "XIIYXYZY": 0.03124999999999998, "XZZYXYZY": 0.03124999999999998, "XIIXYYZY": -0.03124999999999998, "XZZXYYZY": -0.03124999999999998, "YIIYYYZY": 0.03124999999999998, "YZZYYYZY": 0.03124999999999998, "ZYIIIXXX": -0.06249999999999996, "IYZZZXXX": 0.06249999999999996, "ZXIIIYXX": -0.06249999999999996, "IXZZZYXX": 0.06249999999999996, "ZXIIIXYX": 0.06249999999999996, "IXZZZXYX": -0.06249999999999996, "ZYIIIYYX": -0.06249999999999996, "IYZZZYYX": 0.06249999999999996, "ZXIIIXXY": 0.06249999999999996, "IXZZZXXY": -0.06249999999999996, "ZYIIIYXY": -0.06249999999999996, "IYZZZYXY": 0.06249999999999996, "ZYIIIXYY": 0.06249999999999996, "IYZZZXYY": -0.06249999999999996, "ZXIIIYYY": 0.06249999999999996, "IXZZZYYY": -0.06249999999999996, "ZIYIIXXX": -0.06249999999999996, "IZYZZXXX": 0.06249999999999996, "ZIXIIYXX": -0.06249999999999996, "IZXZZYXX": 0.06249999999999996, "ZIXIIXYX": 0.06249999999999996, "IZXZZXYX": -0.06249999999999996, "ZIYIIYYX": -0.06249999999999996, "IZYZZYYX": 0.06249999999999996, "ZIXIIXXY": 0.06249999999999996, "IZXZZXXY": -0.06249999999999996, "ZIYIIYXY": -0.06249999999999996, "IZYZZYXY": 0.06249999999999996, "ZIYIIXYY": 0.06249999999999996, "IZYZZXYY": -0.06249999999999996, "ZIXIIYYY": 0.06249999999999996, "IZXZZYYY": -0.06249999999999996, "IYZZXXXX": 0.06249999999999996, "IXZZYXXX": -0.06249999999999996, "IXZZXYXX": 0.06249999999999996, "IYZZYYXX": 0.06249999999999996, "IXZZXXYX": -0.06249999999999996, "IYZZYXYX": -0.06249999999999996, "IYZZXYYX": 0.06249999999999996, "IXZZYYYX": -0.06249999999999996, "IXZZXXXY": -0.06249999999999996, "IYZZYXXY": -0.06249999999999996, "IYZZXYXY": 0.06249999999999996, "IXZZYYXY": -0.06249999999999996, "IYZZXXYY": -0.06249999999999996, "IXZZYXYY": 0.06249999999999996, "IXZZXYYY": -0.06249999999999996, "IYZZYYYY": -0.06249999999999996, "IZYZXXXX": 0.06249999999999996, "IZXZYXXX": -0.06249999999999996, "IZXZXYXX": 0.06249999999999996, "IZYZYYXX": 0.06249999999999996, "IZXZXXYX": -0.06249999999999996, "IZYZYXYX": -0.06249999999999996, "IZYZXYYX": 0.06249999999999996, "IZXZYYYX": -0.06249999999999996, "IZXZXXXY": -0.06249999999999996, "IZYZYXXY": -0.06249999999999996, "IZYZXYXY": 0.06249999999999996, "IZXZYYXY": -0.06249999999999996, "IZYZXXYY": -0.06249999999999996, "IZXZYXYY": 0.06249999999999996, "IZXZXYYY": -0.06249999999999996, "IZYZYYYY": -0.06249999999999996}, "excite1": {}, "excite2": {}, "excite3": {"IYIZXIXI": 0.0008641883692373028, "IXIZYIXI": -0.0008641883692373028, "IXIZXIYI": -0.0008641883692373028, "IYIZYIYI": -0.0008641883692373028, "IIYZXIXI": 0.0008641883692372696, "IIXZYIXI": -0.0008641883692372696, "IIXZXIYI": -0.0008641883692372696, "IIYZYIYI": -0.0008641883692372696, "YIIZXXXI": 0.00012598418162996892, "XIIZYXXI": -0.00012598418162996892, "XIIZXYXI": 0.00012598418162996892, "YIIZYYXI": 0.00012598418162996892, "XIIZXXYI": -0.00012598418162996892, "YIIZYXYI": -0.00012598418162996892, "YIIZXYYI": 0.00012598418162996892, "XIIZYYYI": -0.00012598418162996892, "IZZYXXXI": 0.00013093315364760063, "IZZXYXXI": -0.00013093315364760063, "IZZXXYXI": 0.00013093315364760063, "IZZYYYXI": 0.00013093315364760063, "IZZXXXYI": -0.00013093315364760063, "IZZYYXYI": -0.00013093315364760063, "IZZYXYYI": 0.00013093315364760063, "IZZXYYYI": -0.00013093315364760063, "IYIZXIZX": 0.00035759733267406443, "IXIZYIZX": -0.00035759733267406443, "IXIZXIZY": -0.00035759733267406443, "IYIZYIZY": -0.00035759733267406443, "IIYZXIZX": 0.00035759733267407343, "IIXZYIZX": -0.00035759733267407343, "IIXZXIZY": -0.00035759733267407343, "IIYZYIZY": -0.00035759733267407343, "IZZIIYZX": 0.001379260257703565, "IZZIIXZY": -0.001379260257703565, "YIIZXXZX": 0.0006322665624082993, "XIIZYXZX": -0.0006322665624082993, "XIIZXYZX": 0.0006322665624082993, "YIIZYYZX": 0.0006322665624082993, "XIIZXXZY": -0.0006322665624082993, "YIIZYXZY": -0.0006322665624082993, "YIIZXYZY": 0.0006322665624082993, "XIIZYYZY": -0.0006322665624082993, "IZZYXXZX": 0.00014900372951254627, "IZZXYXZX": -0.00014900372951254627, "IZZXXYZX": 0.00014900372951254627, "IZZYYYZX": 0.00014900372951254627, "IZZXXXZY": -0.00014900372951254627, "IZZYYXZY": -0.00014900372951254627, "IZZYXYZY": 0.00014900372951254627, "IZZXYYZY": -0.00014900372951254627}, "excite4": {"YZZZXIII": 0.00020315337284983198, "XZZZYIII": -0.00020315337284983198, "IIIYXIII": 0.00034804819655715244, "IIIXYIII": -0.00034804819655715244, "IYIZXIXI": 0.0008641883692373028, "IXIZYIXI": -0.0008641883692373028, "IXIZXIYI": -0.0008641883692373028, "IYIZYIYI": -0.0008641883692373028, "IIYZXIXI": 0.0008641883692372696, "IIXZYIXI": -0.0008641883692372696, "IIXZXIYI": -0.0008641883692372696, "IIYZYIYI": -0.0008641883692372696, "YIIZXXXI": 0.00012598418162996892, "XIIZYXXI": -0.00012598418162996892, "XIIZXYXI": 0.00012598418162996892, "YIIZYYXI": 0.00012598418162996892, "XIIZXXYI": -0.00012598418162996892, "YIIZYXYI": -0.00012598418162996892, "YIIZXYYI": 0.00012598418162996892, "XIIZYYYI": -0.00012598418162996892, "IZZYXXXI": 0.00013093315364760063, "IZZXYXXI": -0.00013093315364760063, "IZZXXYXI": 0.00013093315364760063, "IZZYYYXI": 0.00013093315364760063, "IZZXXXYI": -0.00013093315364760063, "IZZYYXYI": -0.00013093315364760063, "IZZYXYYI": 0.00013093315364760063, "IZZXYYYI": -0.00013093315364760063, "IYIZXIZX": 0.00035759733267406443, "IXIZYIZX": -0.00035759733267406443, "IXIZXIZY": -0.00035759733267406443, "IYIZYIZY": -0.00035759733267406443, "IIYZXIZX": 0.00035759733267407343, "IIXZYIZX": -0.00035759733267407343, "IIXZXIZY": -0.00035759733267407343, "IIYZYIZY": -0.00035759733267407343, "IZZIIYZX": 0.001379260257703565, "IZZIIXZY": -0.001379260257703565, "YIIZXXZX": 0.0006322665624082993, "XIIZYXZX": -0.0006322665624082993, "XIIZXYZX": 0.0006322665624082993, "YIIZYYZX": 0.0006322665624082993, "XIIZXXZY": -0.0006322665624082993, "YIIZYXZY": -0.0006322665624082993, "YIIZXYZY": 0.0006322665624082993, "XIIZYYZY": -0.0006322665624082993, "IZZYXXZX": 0.00014900372951254627, "IZZXYXZX": -0.00014900372951254627, "IZZXXYZX": 0.00014900372951254627, "IZZYYYZX": 0.00014900372951254627, "IZZXXXZY": -0.00014900372951254627, "IZZYYXZY": -0.00014900372951254627, "IZZYXYZY": 0.00014900372951254627, "IZZXYYZY": -0.00014900372951254627, "IYZZXXXX": -1.5179641885431119e-05, "IXZZYXXX": 1.5179641885431119e-05, "IXZZXYXX": -1.5179641885431119e-05, "IYZZYYXX": -1.5179641885431119e-05, "IXZZXXYX": 1.5179641885431119e-05, "IYZZYXYX": 1.5179641885431119e-05, "IYZZXYYX": -1.5179641885431119e-05, "IXZZYYYX": 1.5179641885431119e-05, "IXZZXXXY": 1.5179641885431119e-05, "IYZZYXXY": 1.5179641885431119e-05, "IYZZXYXY": -1.5179641885431119e-05, "IXZZYYXY": 1.5179641885431119e-05, "IYZZXXYY": 1.5179641885431119e-05, "IXZZYXYY": -1.5179641885431119e-05, "IXZZXYYY": 1.5179641885431119e-05, "IYZZYYYY": 1.5179641885431119e-05, "IZYZXXXX": -1.5179641885429859e-05, "IZXZYXXX": 1.5179641885429859e-05, "IZXZXYXX": -1.5179641885429859e-05, "IZYZYYXX": -1.5179641885429859e-05, "IZXZXXYX": 1.5179641885429859e-05, "IZYZYXYX": 1.5179641885429859e-05, "IZYZXYYX": -1.5179641885429859e-05, "IZXZYYYX": 1.5179641885429859e-05, "IZXZXXXY": 1.5179641885429859e-05, "IZYZYXXY": 1.5179641885429859e-05, "IZYZXYXY": -1.5179641885429859e-05, "IZXZYYXY": 1.5179641885429859e-05, "IZYZXXYY": 1.5179641885429859e-05, "IZXZYXYY": -1.5179641885429859e-05, "IZXZXYYY": 1.5179641885429859e-05, "IZYZYYYY": 1.5179641885429859e-05}, "excite5": {"YIIIIIII": -5.4633092440059495e-06, "YZZZZIII": 5.4633092440059495e-06, "YZZZXIII": 0.00020315337284983198, "XZZZYIII": -0.00020315337284983198, "IIIYXIII": 0.00034804819655715244, "IIIXYIII": -0.00034804819655715244, "IYIZXIXI": 0.0008641883692373028, "IXIZYIXI": -0.0008641883692373028, "IXIZXIYI": -0.0008641883692373028, "IYIZYIYI": -0.0008641883692373028, "IIYZXIXI": 0.0008641883692372696, "IIXZYIXI": -0.0008641883692372696, "IIXZXIYI": -0.0008641883692372696, "IIYZYIYI": -0.0008641883692372696, "IZZIIYXI": 2.7133185130844976e-05, "IZZIIXYI": -2.7133185130844976e-05, "YIIZXXXI": 0.00012598418162996892, "XIIZYXXI": -0.00012598418162996892, "XIIZXYXI": 0.00012598418162996892, "YIIZYYXI": 0.00012598418162996892, "XIIZXXYI": -0.00012598418162996892, "YIIZYXYI": -0.00012598418162996892, "YIIZXYYI": 0.00012598418162996892, "XIIZYYYI": -0.00012598418162996892, "IZZYXXXI": 0.00013093315364760063, "IZZXYXXI": -0.00013093315364760063, "IZZXXYXI": 0.00013093315364760063, "IZZYYYXI": 0.00013093315364760063, "IZZXXXYI": -0.00013093315364760063, "IZZYYXYI": -0.00013093315364760063, "IZZYXYYI": 0.00013093315364760063, "IZZXYYYI": -0.00013093315364760063, "IYIZXIZX": 0.00035759733267406443, "IXIZYIZX": -0.00035759733267406443, "IXIZXIZY": -0.00035759733267406443, "IYIZYIZY": -0.00035759733267406443, "IIYZXIZX": 0.00035759733267407343, "IIXZYIZX": -0.00035759733267407343, "IIXZXIZY": -0.00035759733267407343, "IIYZYIZY": -0.00035759733267407343, "IZZIIYZX": 0.001379260257703565, "IZZIIXZY": -0.001379260257703565, "YIIZXXZX": 0.0006322665624082993, "XIIZYXZX": -0.0006322665624082993, "XIIZXYZX": 0.0006322665624082993, "YIIZYYZX": 0.0006322665624082993, "XIIZXXZY": -0.0006322665624082993, "YIIZYXZY": -0.0006322665624082993, "YIIZXYZY": 0.0006322665624082993, "XIIZYYZY": -0.0006322665624082993, "IZZYXXZX": 0.00014900372951254627, "IZZXYXZX": -0.00014900372951254627, "IZZXXYZX": 0.00014900372951254627, "IZZYYYZX": 0.00014900372951254627, "IZZXXXZY": -0.00014900372951254627, "IZZYYXZY": -0.00014900372951254627, "IZZYXYZY": 0.00014900372951254627, "IZZXYYZY": -0.00014900372951254627, "IYZZXXXX": -1.5179641885431119e-05, "IXZZYXXX": 1.5179641885431119e-05, "IXZZXYXX": -1.5179641885431119e-05, "IYZZYYXX": -1.5179641885431119e-05, "IXZZXXYX": 1.5179641885431119e-05, "IYZZYXYX": 1.5179641885431119e-05, "IYZZXYYX": -1.5179641885431119e-05, "IXZZYYYX": 1.5179641885431119e-05, "IXZZXXXY": 1.5179641885431119e-05, "IYZZYXXY": 1.5179641885431119e-05, "IYZZXYXY": -1.5179641885431119e-05, "IXZZYYXY": 1.5179641885431119e-05, "IYZZXXYY": 1.5179641885431119e-05, "IXZZYXYY": -1.5179641885431119e-05, "IXZZXYYY": 1.5179641885431119e-05, "IYZZYYYY": 1.5179641885431119e-05, "IZYZXXXX": -1.5179641885429859e-05, "IZXZYXXX": 1.5179641885429859e-05, "IZXZXYXX": -1.5179641885429859e-05, "IZYZYYXX": -1.5179641885429859e-05, "IZXZXXYX": 1.5179641885429859e-05, "IZYZYXYX": 1.5179641885429859e-05, "IZYZXYYX": -1.5179641885429859e-05, "IZXZYYYX": 1.5179641885429859e-05, "IZXZXXXY": 1.5179641885429859e-05, "IZYZYXXY": 1.5179641885429859e-05, "IZYZXYXY": -1.5179641885429859e-05, "IZXZYYXY": 1.5179641885429859e-05, "IZYZXXYY": 1.5179641885429859e-05, "IZXZYXYY": -1.5179641885429859e-05, "IZXZXYYY": 1.5179641885429859e-05, "IZYZYYYY": 1.5179641885429859e-05}, "excite6": {"YIIIIIII": -5.4633092440059495e-06, "YZZZZIII": 5.4633092440059495e-06, "ZYIIIZII": 3.8281463154925596e-07, "IYZZZZII": -3.8281463154925596e-07, "ZYZIIIZZ": 3.8281463154925596e-07, "IYIZZIZZ": -3.8281463154925596e-07, "ZIYIIZII": 3.828146315492641e-07, "IZYZZZII": -3.828146315492641e-07, "ZZYIIIZZ": 3.828146315492641e-07, "IIYZZIZZ": -3.828146315492641e-07, "YZZZXIII": 0.00020315337284983198, "XZZZYIII": -0.00020315337284983198, "IYZZXZII": -9.539923196105298e-07, "IXZZYZII": 9.539923196105298e-07, "IYIZXIZZ": -9.539923196105298e-07, "IXIZYIZZ": 9.539923196105298e-07, "IZYZXZII": -9.53992319610559e-07, "IZXZYZII": 9.53992319610559e-07, "IIYZXIZZ": -9.53992319610559e-07, "IIXZYIZZ": 9.53992319610559e-07, "IIIYXIII": 0.00034804819655715244, "IIIXYIII": -0.00034804819655715244, "IIIIIYII": -2.8060917263427116e-06, "IZZIIYZZ": -2.8060917263427116e-06, "YIIIIXII": 2.608583467622126e-07, "YZZZZXII": -2.608583467622126e-07, "XIIIIYII": 2.608583467622126e-07, "XZZZZYII": -2.608583467622126e-07, "YZZIIXZZ": 2.608583467622126e-07, "YIIZZXZZ": -2.608583467622126e-07, "XZZIIYZZ": 2.608583467622126e-07, "XIIZZYZZ": -2.608583467622126e-07, "IIIYXXII": -1.842356075260577e-07, "IIIXYXII": 1.842356075260577e-07, "IIIXXYII": -1.842356075260577e-07, "IIIYYYII": -1.842356075260577e-07, "IZZYXXZZ": -1.842356075260577e-07, "IZZXYXZZ": 1.842356075260577e-07, "IZZXXYZZ": -1.842356075260577e-07, "IZZYYYZZ": -1.842356075260577e-07, "ZYZIIIXI": -1.514255509068581e-06, "IYIZZIXI": 1.514255509068581e-06, "ZXZIIIYI": 1.514255509068581e-06, "IXIZZIYI": -1.514255509068581e-06, "ZZYIIIXI": -1.5142555090687445e-06, "IIYZZIXI": 1.5142555090687445e-06, "ZZXIIIYI": 1.5142555090687445e-06, "IIXZZIYI": -1.5142555090687445e-06, "IYIZXIXI": 0.0008641883692373028, "IXIZYIXI": -0.0008641883692373028, "IXIZXIYI": -0.0008641883692373028, "IYIZYIYI": -0.0008641883692373028, "IIYZXIXI": 0.0008641883692372696, "IIXZYIXI": -0.0008641883692372696, "IIXZXIYI": -0.0008641883692372696, "IIYZYIYI": -0.0008641883692372696, "IZZIIYXI": 2.7133185130844976e-05, "IZZIIXYI": -2.7133185130844976e-05, "YZZIIXXI": -1.7140729279226207e-07, "YIIZZXXI": 1.7140729279226207e-07, "XZZIIYXI": -1.7140729279226207e-07, "XIIZZYXI": 1.7140729279226207e-07, "XZZIIXYI": 1.7140729279226207e-07, "XIIZZXYI": -1.7140729279226207e-07, "YZZIIYYI": -1.7140729279226207e-07, "YIIZZYYI": 1.7140729279226207e-07, "YIIZXXXI": 0.00012598418162996892, "XIIZYXXI": -0.00012598418162996892, "XIIZXYXI": 0.00012598418162996892, "YIIZYYXI": 0.00012598418162996892, "XIIZXXYI": -0.00012598418162996892, "YIIZYXYI": -0.00012598418162996892, "YIIZXYYI": 0.00012598418162996892, "XIIZYYYI": -0.00012598418162996892, "IZZYXXXI": 0.00013093315364760063, "IZZXYXXI": -0.00013093315364760063, "IZZXXYXI": 0.00013093315364760063, "IZZYYYXI": 0.00013093315364760063, "IZZXXXYI": -0.00013093315364760063, "IZZYYXYI": -0.00013093315364760063, "IZZYXYYI": 0.00013093315364760063, "IZZXYYYI": -0.00013093315364760063, "ZYZIIIZX": -1.1424524650116555e-06, "IYIZZIZX": 1.1424524650116555e-06, "ZXZIIIZY": 1.1424524650116555e-06, "IXIZZIZY": -1.1424524650116555e-06, "ZZYIIIZX": -1.1424524650117218e-06, "IIYZZIZX": 1.1424524650117218e-06, "ZZXIIIZY": 1.1424524650117218e-06, "IIXZZIZY": -1.1424524650117218e-06, "IYIZXIZX": 0.00035759733267406443, "IXIZYIZX": -0.00035759733267406443, "IXIZXIZY": -0.00035759733267406443, "IYIZYIZY": -0.00035759733267406443, "IIYZXIZX": 0.00035759733267407343, "IIXZYIZX": -0.00035759733267407343, "IIXZXIZY": -0.00035759733267407343, "IIYZYIZY": -0.00035759733267407343, "IZZIIYZX": 0.001379260257703565, "IZZIIXZY": -0.001379260257703565, "ZIIYIXZX": -2.052189153629738e-07, "IZZYZXZX": 2.052189153629738e-07, "ZIIXIYZX": -2.052189153629738e-07, "IZZXZYZX": 2.052189153629738e-07, "ZIIXIXZY": 2.052189153629738e-07, "IZZXZXZY": -2.052189153629738e-07, "ZIIYIYZY": -2.052189153629738e-07, "IZZYZYZY": 2.052189153629738e-07, "YIIZXXZX": 0.0006322665624082993, "XIIZYXZX": -0.0006322665624082993, "XIIZXYZX": 0.0006322665624082993, "YIIZYYZX": 0.0006322665624082993, "XIIZXXZY": -0.0006322665624082993, "YIIZYXZY": -0.0006322665624082993, "YIIZXYZY": 0.0006322665624082993, "XIIZYYZY": -0.0006322665624082993, "IZZYXXZX": 0.00014900372951254627, "IZZXYXZX": -0.00014900372951254627, "IZZXXYZX": 0.00014900372951254627, "IZZYYYZX": 0.00014900372951254627, "IZZXXXZY": -0.00014900372951254627, "IZZYYXZY": -0.00014900372951254627, "IZZYXYZY": 0.00014900372951254627, "IZZXYYZY": -0.00014900372951254627, "IYZZXXXX": -1.5179641885431119e-05, "IXZZYXXX": 1.5179641885431119e-05, "IXZZXYXX": -1.5179641885431119e-05, "IYZZYYXX": -1.5179641885431119e-05, "IXZZXXYX": 1.5179641885431119e-05, "IYZZYXYX": 1.5179641885431119e-05, "IYZZXYYX": -1.5179641885431119e-05, "IXZZYYYX": 1.5179641885431119e-05, "IXZZXXXY": 1.5179641885431119e-05, "IYZZYXXY": 1.5179641885431119e-05, "IYZZXYXY": -1.5179641885431119e-05, "IXZZYYXY": 1.5179641885431119e-05, "IYZZXXYY": 1.5179641885431119e-05, "IXZZYXYY": -1.5179641885431119e-05, "IXZZXYYY": 1.5179641885431119e-05, "IYZZYYYY": 1.5179641885431119e-05, "IZYZXXXX": -1.5179641885429859e-05, "IZXZYXXX": 1.5179641885429859e-05, "IZXZXYXX": -1.5179641885429859e-05, "IZYZYYXX": -1.5179641885429859e-05, "IZXZXXYX": 1.5179641885429859e-05, "IZYZYXYX": 1.5179641885429859e-05, "IZYZXYYX": -1.5179641885429859e-05, "IZXZYYYX": 1.5179641885429859e-05, "IZXZXXXY": 1.5179641885429859e-05, "IZYZYXXY": 1.5179641885429859e-05, "IZYZXYXY": -1.5179641885429859e-05, "IZXZYYXY": 1.5179641885429859e-05, "IZYZXXYY": 1.5179641885429859e-05, "IZXZYXYY": -1.5179641885429859e-05, "IZXZXYYY": 1.5179641885429859e-05, "IZYZYYYY": 1.5179641885429859e-05}, "excite7": {"YIIIIIII": -5.4633092440059495e-06, "YZZZZIII": 5.4633092440059495e-06, "ZYIIIZII": 3.8281463154925596e-07, "IYZZZZII": -3.8281463154925596e-07, "ZYZIIIZZ": 3.8281463154925596e-07, "IYIZZIZZ": -3.8281463154925596e-07, "ZIYIIZII": 3.828146315492641e-07, "IZYZZZII": -3.828146315492641e-07, "ZZYIIIZZ": 3.828146315492641e-07, "IIYZZIZZ": -3.828146315492641e-07, "ZZZYIIII": -1.9422683213667905e-07, "IIIYZIII": 1.9422683213667905e-07, "YZZZXIII": 0.00020315337284983198, "XZZZYIII": -0.00020315337284983198, "IYZZXZII": -9.539923196105298e-07, "IXZZYZII": 9.539923196105298e-07, "IYIZXIZZ": -9.539923196105298e-07, "IXIZYIZZ": 9.539923196105298e-07, "IZYZXZII": -9.53992319610559e-07, "IZXZYZII": 9.53992319610559e-07, "IIYZXIZZ": -9.53992319610559e-07, "IIXZYIZZ": 9.53992319610559e-07, "IIIYXIII": 0.00034804819655715244, "IIIXYIII": -0.00034804819655715244, "IIIIIYII": -2.8060917263427116e-06, "IZZIIYZZ": -2.8060917263427116e-06, "YIIIIXII": 2.608583467622126e-07, "YZZZZXII": -2.608583467622126e-07, "XIIIIYII": 2.608583467622126e-07, "XZZZZYII": -2.608583467622126e-07, "YZZIIXZZ": 2.608583467622126e-07, "YIIZZXZZ": -2.608583467622126e-07, "XZZIIYZZ": 2.608583467622126e-07, "XIIZZYZZ": -2.608583467622126e-07, "IIIYXXII": -1.842356075260577e-07, "IIIXYXII": 1.842356075260577e-07, "IIIXXYII": -1.842356075260577e-07, "IIIYYYII": -1.842356075260577e-07, "IZZYXXZZ": -1.842356075260577e-07, "IZZXYXZZ": 1.842356075260577e-07, "IZZXXYZZ": -1.842356075260577e-07, "IZZYYYZZ": -1.842356075260577e-07, "ZYZIIIXI": -1.514255509068581e-06, "IYIZZIXI": 1.514255509068581e-06, "ZXZIIIYI": 1.514255509068581e-06, "IXIZZIYI": -1.514255509068581e-06, "ZZYIIIXI": -1.5142555090687445e-06, "IIYZZIXI": 1.5142555090687445e-06, "ZZXIIIYI": 1.5142555090687445e-06, "IIXZZIYI": -1.5142555090687445e-06, "IYIZXIXI": 0.0008641883692373028, "IXIZYIXI": -0.0008641883692373028, "IXIZXIYI": -0.0008641883692373028, "IYIZYIYI": -0.0008641883692373028, "IIYZXIXI": 0.0008641883692372696, "IIXZYIXI": -0.0008641883692372696, "IIXZXIYI": -0.0008641883692372696, "IIYZYIYI": -0.0008641883692372696, "IZZIIYXI": 2.7133185130844976e-05, "IZZIIXYI": -2.7133185130844976e-05, "YZZIIXXI": -1.7140729279226207e-07, "YIIZZXXI": 1.7140729279226207e-07, "XZZIIYXI": -1.7140729279226207e-07, "XIIZZYXI": 1.7140729279226207e-07, "XZZIIXYI": 1.7140729279226207e-07, "XIIZZXYI": -1.7140729279226207e-07, "YZZIIYYI": -1.7140729279226207e-07, "YIIZZYYI": 1.7140729279226207e-07, "ZIIYIXXI": -1.0963812968235486e-07, "IZZYZXXI": 1.0963812968235486e-07, "ZIIXIYXI": -1.0963812968235486e-07, "IZZXZYXI": 1.0963812968235486e-07, "ZIIXIXYI": 1.0963812968235486e-07, "IZZXZXYI": -1.0963812968235486e-07, "ZIIYIYYI": -1.0963812968235486e-07, "IZZYZYYI": 1.0963812968235486e-07, "YIIZXXXI": 0.00012598418162996892, "XIIZYXXI": -0.00012598418162996892, "XIIZXYXI": 0.00012598418162996892, "YIIZYYXI": 0.00012598418162996892, "XIIZXXYI": -0.00012598418162996892, "YIIZYXYI": -0.00012598418162996892, "YIIZXYYI": 0.00012598418162996892, "XIIZYYYI": -0.00012598418162996892, "IZZYXXXI": 0.00013093315364760063, "IZZXYXXI": -0.00013093315364760063, "IZZXXYXI": 0.00013093315364760063, "IZZYYYXI": 0.00013093315364760063, "IZZXXXYI": -0.00013093315364760063, "IZZYYXYI": -0.00013093315364760063, "IZZYXYYI": 0.00013093315364760063, "IZZXYYYI": -0.00013093315364760063, "ZYZIIIZX": -1.1424524650116555e-06, "IYIZZIZX": 1.1424524650116555e-06, "ZXZIIIZY": 1.1424524650116555e-06, "IXIZZIZY": -1.1424524650116555e-06, "ZZYIIIZX": -1.1424524650117218e-06, "IIYZZIZX": 1.1424524650117218e-06, "ZZXIIIZY": 1.1424524650117218e-06, "IIXZZIZY": -1.1424524650117218e-06, "IYIZXIZX": 0.00035759733267406443, "IXIZYIZX": -0.00035759733267406443, "IXIZXIZY": -0.00035759733267406443, "IYIZYIZY": -0.00035759733267406443, "IIYZXIZX": 0.00035759733267407343, "IIXZYIZX": -0.00035759733267407343, "IIXZXIZY": -0.00035759733267407343, "IIYZYIZY": -0.00035759733267407343, "IZZIIYZX": 0.001379260257703565, "IZZIIXZY": -0.001379260257703565, "ZIIYIXZX": -2.052189153629738e-07, "IZZYZXZX": 2.052189153629738e-07, "ZIIXIYZX": -2.052189153629738e-07, "IZZXZYZX": 2.052189153629738e-07, "ZIIXIXZY": 2.052189153629738e-07, "IZZXZXZY": -2.052189153629738e-07, "ZIIYIYZY": -2.052189153629738e-07, "IZZYZYZY": 2.052189153629738e-07, "YIIZXXZX": 0.0006322665624082993, "XIIZYXZX": -0.0006322665624082993, "XIIZXYZX": 0.0006322665624082993, "YIIZYYZX": 0.0006322665624082993, "XIIZXXZY": -0.0006322665624082993, "YIIZYXZY": -0.0006322665624082993, "YIIZXYZY": 0.0006322665624082993, "XIIZYYZY": -0.0006322665624082993, "IYZZXXIX": 3.285251053021711e-08, "IXZZYXIX": -3.285251053021711e-08, "IXZZXYIX": 3.285251053021711e-08, "IYZZYYIX": 3.285251053021711e-08, "IYIZXXZX": -3.285251053021711e-08, "IXIZYXZX": 3.285251053021711e-08, "IXIZXYZX": -3.285251053021711e-08, "IYIZYYZX": -3.285251053021711e-08, "IXZZXXIY": -3.285251053021711e-08, "IYZZYXIY": -3.285251053021711e-08, "IYZZXYIY": 3.285251053021711e-08, "IXZZYYIY": -3.285251053021711e-08, "IXIZXXZY": 3.285251053021711e-08, "IYIZYXZY": 3.285251053021711e-08, "IYIZXYZY": -3.285251053021711e-08, "IXIZYYZY": 3.285251053021711e-08, "IZYZXXIX": 3.285251053021651e-08, "IZXZYXIX": -3.285251053021651e-08, "IZXZXYIX": 3.285251053021651e-08, "IZYZYYIX": 3.285251053021651e-08, "IIYZXXZX": -3.285251053021651e-08, "IIXZYXZX": 3.285251053021651e-08, "IIXZXYZX": -3.285251053021651e-08, "IIYZYYZX": -3.285251053021651e-08, "IZXZXXIY": -3.285251053021651e-08, "IZYZYXIY": -3.285251053021651e-08, "IZYZXYIY": 3.285251053021651e-08, "IZXZYYIY": -3.285251053021651e-08, "IIXZXXZY": 3.285251053021651e-08, "IIYZYXZY": 3.285251053021651e-08, "IIYZXYZY": -3.285251053021651e-08, "IIXZYYZY": 3.285251053021651e-08, "IZZYXXZX": 0.00014900372951254627, "IZZXYXZX": -0.00014900372951254627, "IZZXXYZX": 0.00014900372951254627, "IZZYYYZX": 0.00014900372951254627, "IZZXXXZY": -0.00014900372951254627, "IZZYYXZY": -0.00014900372951254627, "IZZYXYZY": 0.00014900372951254627, "IZZXYYZY": -0.00014900372951254627, "IYZZXXXX": -1.5179641885431119e-05, "IXZZYXXX": 1.5179641885431119e-05, "IXZZXYXX": -1.5179641885431119e-05, "IYZZYYXX": -1.5179641885431119e-05, "IXZZXXYX": 1.5179641885431119e-05, "IYZZYXYX": 1.5179641885431119e-05, "IYZZXYYX": -1.5179641885431119e-05, "IXZZYYYX": 1.5179641885431119e-05, "IXZZXXXY": 1.5179641885431119e-05, "IYZZYXXY": 1.5179641885431119e-05, "IYZZXYXY": -1.5179641885431119e-05, "IXZZYYXY": 1.5179641885431119e-05, "IYZZXXYY": 1.5179641885431119e-05, "IXZZYXYY": -1.5179641885431119e-05, "IXZZXYYY": 1.5179641885431119e-05, "IYZZYYYY": 1.5179641885431119e-05, "IZYZXXXX": -1.5179641885429859e-05, "IZXZYXXX": 1.5179641885429859e-05, "IZXZXYXX": -1.5179641885429859e-05, "IZYZYYXX": -1.5179641885429859e-05, "IZXZXXYX": 1.5179641885429859e-05, "IZYZYXYX": 1.5179641885429859e-05, "IZYZXYYX": -1.5179641885429859e-05, "IZXZYYYX": 1.5179641885429859e-05, "IZXZXXXY": 1.5179641885429859e-05, "IZYZYXXY": 1.5179641885429859e-05, "IZYZXYXY": -1.5179641885429859e-05, "IZXZYYXY": 1.5179641885429859e-05, "IZYZXXYY": 1.5179641885429859e-05, "IZXZYXYY": -1.5179641885429859e-05, "IZXZXYYY": 1.5179641885429859e-05, "IZYZYYYY": 1.5179641885429859e-05}}, "num_qubits": 8, "hf_config": "00001011", "nc_config": "01111111", "terms_noncon": ["IIIIIIII", "ZZZZZIII", "IZZIIZZZ", "ZIIZZZZZ", "IZZIIIII", "IIIIIZII", "ZIIIIIII", "IZIIIIII", "IIZIIIII", "ZIZZZIII", "IIZIIZZZ", "ZZIZZIII", "IZIIIZZZ", "IZIZIIII", "IIZZIIII", "IZIIIIZI", "IIZIIIZI", "ZZIIIIII", "ZIZIIIII", "IZIIIZII", "IIZIIZII", "IZIIZIII", "IIZIZIII", "IZIIIIIZ", "IIZIIIIZ", "ZIIIIZII", "ZZZZZIZI", "IZZZIZZZ", "IIIIZIIZ", "IIIIZZII", "ZIIIIIIZ", "ZZZIZIII", "IZZIIZIZ", "ZZZZZZII", "ZZZIIZZZ", "IZZZZIII", "IZZIIIZZ", "ZZZZZIIZ", "IZZIZZZZ", "IIIZIIZI", "ZZZZIIII", "IZZIIZZI", "ZIIIZIII", "IIIIIZIZ", "IIIIIIZI", "IIIZIIII", "IIIZIZII", "ZIIIIIZI", "IIIIZIZI", "IIIZIIIZ", "ZIIZIIII", "IIIIIZZI", "IIIZZIII", "IIIIIIZZ", "ZIIXIZZZ", "IZZXZZZZ", "ZZZXIIII", "IIIXZIII", "IIIIIIIZ", "IIIIZIII", "ZIZXIIII", "IZIXZIII", "ZZIXIIII", "IIZXZIII", "IZZXIIII", "ZIIXZIII", "ZZZXIIIZ", "IIIXZIIZ", "ZZZXIZII", "IIIXZZII", "IIIXIIII", "ZZZXZIII", "ZZZXIIZI", "IIIXZIZI"], "num_tapered": 4, "true_gs_nrg": -16.53106793965462, "ham_rotations": [[1.5686634719881318, "IZZYZZZZ"], ["pi/2", "IYIIIIII"], ["pi/2", "IYZIIZZZ"], ["pi/2", "IIYIIIII"], ["pi/2", "IIYIIZZZ"], ["pi/2", "IIIIIYII"], ["pi/2", "IIIIIYZZ"], ["pi/2", "IIIIIIYI"], ["pi/2", "IIIIIIYZ"], ["pi/2", "ZIIYIZII"]], "noncon": -16.502668861750614, "truegs": -16.531067939654424, "G": {"ZIIIIIII": 1.0, "IZIIIIII": -1.0, "IIZIIIII": -1.0, "IIIIZIII": -1.0, "IIIIIZII": -1.0, "IIIIIIZI": -1.0, "IIIIIIIZ": -1.0}, "A": {"IIIZIIII": -1.0000000000000002}, "X_index": 3, "X_qubit": 4, "cs_vqe_energy": [-16.50266886175062, -16.502668862002096, -16.50695966661119, -16.510212961896308, -16.523487824807916, -16.527141161167368, -16.53066953691986, -16.53089408025723, -16.531067939654278], "cs_vqe_errors": [0.028399077903802805, 0.02839907765232752, 0.024108273043232487, 0.020854977758116178, 0.0075801148465082235, 0.003926778487056026, 0.0003984027345644847, 0.00017385939719360977, 1.4566126083082054e-13], "chem_acc_num_q": 6, "order": [6, 7, 4, 0, 5, 2, 3, 1], "ham_reduced": [{"": -16.50266886175062}, {"I": -16.19617123148756, "Z": 0.30649763026305804, "X": 1.2415858960176152e-05}, {"II": -15.924089842938079, "ZI": 0.07700865476054358, "ZZ": -0.2294889755025145, "IZ": 0.2720813885494664, "XZ": -6.207929480090027e-06, "XI": 6.207929480090027e-06, "YY": 0.02744010307515523, "XX": -0.027440103075155223, "ZX": -0.009230660554173476, "IX": -0.009230660554173478}, {"III": -15.783801810076497, "ZII": 0.1402880328615803, "IZI": 0.03262700642713785, "ZZI": -0.04438164833340574, "IZZ": -0.19231543190585532, "ZZZ": 0.03717354359665913, "IIZ": 0.3254269702677851, "ZIZ": 0.05334558171831876, "XII": 0.014821157588857162, "XZI": -0.0322567776815907, "XZZ": 0.01383957192161079, "XIZ": 0.03325542317593476, "IXZ": 0.02836316228616455, "ZXZ": 0.02836937021564464, "IXI": -0.02836316228616455, "ZXI": -0.02836937021564464, "XXZ": 0.014078180059676856, "XXI": -0.014078180059676856, "IYY": 0.04971424298050342, "IXX": -0.049714242980503406, "ZXX": -0.02227413990534818, "ZYY": 0.02227413990534818, "XXX": -0.022900324006532635, "XYY": 0.022900324006532635, "IZX": 0.014322451814749927, "ZZX": 0.023553112368923403, "IIX": 0.014322451814749924, "ZIX": 0.023553112368923403, "XZX": 0.016757855873042037, "XIX": 0.016757855873042037}, {"IIII": -15.466604017836287, "ZIII": -0.31719779224020933, "ZZII": 0.09859093745290423, "IZII": 0.041697095408676, "IIZI": 0.1737339061563276, "ZIZI": -0.14110689972918977, "ZZZI": 0.08762591106229864, "IZZI": -0.13200755939570438, "IIZZ": -0.10468106426153244, "ZIZZ": -0.08763436764432288, "ZZZZ": 0.11728752777249683, "IZZZ": -0.0801139841758377, "IIIZ": 0.19341941087208078, "ZIIZ": 0.13200755939570438, "ZZIZ": -0.08010389531918204, "IZIZ": 0.1334494770375008, "XIII": -0.019841471297435482, "XZII": -0.01985313407355584, "XZZI": 0.013713560232856449, "XZZZ": -0.014338664700418257, "XZIZ": -0.014042693754930153, "XIZI": 0.013710100796678944, "XIZZ": -0.0143294759862369, "XIIZ": -0.01403682057535171, "IXII": 0.007405310677349931, "ZXII": 0.00741584691150723, "IXZI": -0.016128452383831572, "IXZZ": 0.0069161637108518135, "IXIZ": 0.01662700409419145, "YYII": -0.0006385539767676002, "XXII": -0.0006273237138353152, "XXZI": -0.0229151475857032, "YYZI": -0.0229151475857032, "XXZZ": 0.0066767713447922206, "YYZZ": 0.0066767713447922206, "XXIZ": 0.01560051990273679, "YYIZ": 0.01560051990273679, "ZXZI": -0.016128325297759132, "ZXZZ": 0.006923408210758977, "ZXIZ": 0.016628419081743305, "IIXZ": 0.014653061489485609, "ZIXZ": 0.013710100796678944, "ZZXZ": 0.014332549640292932, "IZXZ": 0.01403682057535171, "IIXI": -0.014653061489485609, "ZIXI": -0.013710100796678944, "ZZXI": -0.014332549640292932, "IZXI": -0.01403682057535171, "XZXZ": -0.011769387981600585, "XZXI": 0.011769387981600585, "XIXZ": -0.01176556263363421, "XIXI": 0.01176556263363421, "IXXZ": 0.007038010478283739, "IXXI": -0.007038010478283739, "XXXZ": 0.011514298770289231, "YYXZ": 0.011514298770289231, "XXXI": -0.011514298770289231, "YYXI": -0.011514298770289231, "ZXXZ": 0.0070401695813931174, "ZXXI": -0.0070401695813931174, "IIYY": 0.026799095394800212, "IIXX": -0.026799095394800205, "ZIXX": -0.0229151475857032, "ZZXX": -0.00667362000261139, "IZXX": -0.01560051990273679, "ZIYY": 0.0229151475857032, "ZZYY": 0.00667362000261139, "IZYY": 0.01560051990273679, "XZXX": 0.01151353893331538, "XZYY": -0.01151353893331538, "XIXX": 0.011514298770289231, "XIYY": -0.011514298770289231, "IXXX": -0.01144925041581149, "IXYY": 0.01144925041581149, "XXXX": -0.03037243744364719, "YYXX": -0.03037243744364719, "XXYY": 0.03037243744364719, "YYYY": 0.03037243744364719, "ZXXX": -0.011451073590721143, "ZXYY": 0.011451073590721143, "IIZX": -0.0018058734830092079, "ZIZX": 0.016128325297759132, "ZZZX": 0.006924693287180096, "IZZX": 0.016628419081743305, "IIIX": -0.0018058734830092061, "ZIIX": 0.016128325297759132, "ZZIX": 0.006924693287180096, "IZIX": 0.016628419081743305, "XZZX": -0.007043625609749883, "XZIX": -0.007043625609749883, "XIZX": -0.0070401695813931174, "XIIX": -0.0070401695813931174, "IXZX": 0.008377406106057382, "IXIX": 0.008377406106057382, "XXZX": 0.011451073590721143, "YYZX": 0.011451073590721143, "XXIX": 0.011451073590721143, "YYIX": 0.011451073590721143, "ZXZX": 0.008380449766984654, "ZXIX": 0.008380449766984654}, {"IIIII": -14.999779946248026, "ZIIII": -0.4259882900447048, "IIZII": 0.4668240715882625, "ZIZII": -0.1087904978044954, "ZZZII": -0.18354184523778458, "IZZII": -0.09844903980186406, "ZZIII": -0.08495090778488036, "IZIII": -0.05675194439318803, "IIZZI": -0.4259844275828007, "ZIZZI": 0.14110689972918977, "IIIZI": -0.2522505214264731, "ZZIZI": 0.08762591106229864, "IZZZI": 0.13200755939570438, "IIIZZ": 0.18355450710036203, "ZIIZZ": -0.08763436764432288, "IIZZZ": 0.2882355713618945, "ZZZZZ": -0.11728752777249683, "IZIZZ": -0.0801139841758377, "IIZIZ": -0.25017436789325076, "IIIIZ": -0.05675495702116997, "ZIIIZ": 0.13200755939570438, "ZZZIZ": 0.08010389531918204, "IZIIZ": 0.1334494770375008, "XIIII": -0.029307744040978613, "XIZII": -0.009466272743543133, "XZIII": 0.009480879785313426, "XZZII": 0.029334013858869266, "XZIZI": 0.013713560232856449, "XZZZZ": 0.014338664700418257, "XZZIZ": 0.014042693754930153, "XIZZI": -0.013710100796678944, "XIIZZ": -0.0143294759862369, "XIIIZ": -0.01403682057535171, "IXIII": 0.004136075110078593, "ZXIII": 0.0032564522298231535, "IXZII": -0.0032692355672713372, "ZXZII": -0.0041593946816840775, "IXZZI": 0.016128452383831572, "IXIZZ": 0.0069161637108518135, "IXIIZ": 0.01662700409419145, "YYZII": -0.0320562326197144, "YYIII": -0.032694786596482006, "XXIII": -0.03268917146501586, "XXZII": -0.03206184775118055, "XXIZI": -0.0229151475857032, "YYIZI": -0.0229151475857032, "XXZZZ": -0.0066767713447922206, "YYZZZ": -0.0066767713447922206, "XXZIZ": -0.01560051990273679, "YYZIZ": -0.01560051990273679, "ZXIZI": -0.016128325297759132, "ZXZZZ": -0.006923408210758977, "ZXZIZ": -0.016628419081743305, "IZXZI": -0.003722483280239276, "IZXII": -0.003722483280239276, "XIXZI": -0.006677526532255745, "YIYZI": 0.006677526532255745, "YIYII": 0.006677526532255745, "XIXII": -0.006677526532255745, "ZIXZI": -0.0037175433521450885, "ZIXII": -0.0037175433521450885, "IXXZI": -0.007501985852005987, "IYYZI": 0.007501985852005987, "IXXII": -0.007501985852005987, "IYYII": 0.007501985852005987, "IZYYZ": -0.013052167732471838, "IZXXI": -0.013052167732471838, "XIYYZ": -0.0037175433521450885, "YIXYZ": -0.0037175433521450885, "YIYXI": 0.0037175433521450885, "XIXXI": -0.0037175433521450885, "ZIYYZ": -0.013044696331502527, "ZIXXI": -0.013044696331502527, "IXYYZ": -0.007684988734663874, "IYXYZ": -0.007684988734663874, "IXXXI": -0.007684988734663874, "IYYXI": 0.007684988734663874, "IIZXZ": 0.014645463067292362, "IIIXZ": 0.02929852455677797, "ZIIXZ": 0.013710100796678944, "ZZZXZ": -0.014332549640292932, "IZIXZ": 0.01403682057535171, "IIIXI": 0.014645463067292362, "IIZXI": 0.02929852455677797, "ZIZXI": 0.013710100796678944, "ZZIXI": -0.014332549640292932, "IZZXI": 0.01403682057535171, "XZZXZ": 0.011769387981600585, "XZIXI": 0.011769387981600585, "XIIXZ": -0.01176556263363421, "XIZXI": -0.01176556263363421, "IXIXZ": 0.007038010478283739, "IXZXI": 0.007038010478283739, "XXZXZ": -0.011514298770289231, "YYZXZ": -0.011514298770289231, "XXIXI": -0.011514298770289231, "YYIXI": -0.011514298770289231, "ZXZXZ": -0.0070401695813931174, "ZXIXI": -0.0070401695813931174, "IZYYX": -0.007692053383164721, "IZXYY": -0.007692053383164721, "XIYYX": -0.007501985852005987, "YIXYX": -0.007501985852005987, "YIYYY": 0.007501985852005987, "XIXYY": -0.007501985852005987, "ZIYYX": -0.007684988734663874, "ZIXYY": -0.007684988734663874, "IXYYX": -0.0107398141485451, "IYXYX": -0.0107398141485451, "IXXYY": -0.0107398141485451, "IYYYY": 0.0107398141485451, "IIZYY": -0.03205969545273562, "IIIYY": -0.005260600057935411, "IIZXX": -0.005260600057935411, "IIIXX": -0.032059695452735626, "ZIIXX": -0.0229151475857032, "ZZZXX": 0.00667362000261139, "IZIXX": -0.01560051990273679, "ZIZYY": -0.0229151475857032, "ZZIYY": 0.00667362000261139, "IZZYY": -0.01560051990273679, "XZZXX": -0.01151353893331538, "XZIYY": -0.01151353893331538, "XIIXX": 0.011514298770289231, "XIZYY": 0.011514298770289231, "IXIXX": -0.01144925041581149, "IXZYY": -0.01144925041581149, "XXZXX": 0.03037243744364719, "YYZXX": 0.03037243744364719, "XXIYY": 0.03037243744364719, "YYIYY": 0.03037243744364719, "ZXZXX": 0.011451073590721143, "ZXIYY": 0.011451073590721143, "IIIZX": 0.004166614265153757, "ZIIZX": 0.016128325297759132, "IIZZX": 0.005972487748162964, "ZZZZX": -0.006924693287180096, "IZIZX": 0.016628419081743305, "IIZIX": 0.005972487748162964, "IIIIX": 0.004166614265153757, "ZIIIX": 0.016128325297759132, "ZZZIX": -0.006924693287180096, "IZIIX": 0.016628419081743305, "XZZZX": 0.007043625609749883, "XZZIX": 0.007043625609749883, "XIIZX": -0.0070401695813931174, "XIIIX": -0.0070401695813931174, "IXIZX": 0.008377406106057382, "IXIIX": 0.008377406106057382, "XXZZX": -0.011451073590721143, "YYZZX": -0.011451073590721143, "XXZIX": -0.011451073590721143, "YYZIX": -0.011451073590721143, "ZXZZX": -0.008380449766984654, "ZXZIX": -0.008380449766984654}, {"IIIIII": -14.143720281626019, "ZIIIII": -0.6065052770623248, "IZIIII": 0.8560596646220051, "ZZIIII": -0.18051698701762003, "IZIZII": -0.8560596646220049, "ZZIZII": 0.18051698701762003, "IIIZII": -0.38923559303374233, "ZIZZII": -0.3701278749747221, "IIZZII": 0.07585652308069804, "ZZZZII": -0.18658602973693755, "ZZZIII": 0.18658602973693755, "IIZIII": -0.2310575072757501, "ZIZIII": 0.1016351219520572, "IZZIII": -0.1743055628825621, "IZZZII": 0.1743055628825621, "ZIIZII": 0.07172648921312463, "IIIZZI": -0.6065014146004207, "ZIIZZI": 0.14110689972918977, "IZIZZI": -0.18051698701762003, "IZIIZI": 0.18051698701762003, "ZIZIZI": 0.08762591106229864, "IIZZZI": 0.13200755939570438, "IIIIZZ": 0.3701549565101993, "ZIIIZZ": -0.08763436764432288, "IZIIZZ": 0.18660044940983725, "IZIZZZ": -0.18660044940983725, "ZIZZZZ": -0.11728752777249683, "IIZIZZ": -0.0801139841758377, "IIIZIZ": -0.07586880501068866, "IIIIIZ": -0.23106051990373205, "ZIIIIZ": 0.13200755939570438, "IZIIIZ": -0.1743055628825621, "IZIZIZ": 0.1743055628825621, "ZIZZIZ": 0.08010389531918204, "IIZIIZ": 0.1334494770375008, "IIIZZZ": 0.1016351219520572, "IIIIZI": -0.07173353440885304, "XIIIII": -0.04136746012364044, "XIIZII": 0.002593443339118663, "XZZIII": -0.012066626769943993, "XZZZII": 0.012066626769944027, "XIZZII": 0.041400640628813296, "XIZIZI": 0.013713560232856449, "XIZZZZ": 0.014338664700418257, "XIZZIZ": 0.014042693754930153, "IXIZII": -0.012124689610585541, "IXIIII": -0.012124689610585541, "XZIZII": 0.012059716082661796, "XZIIII": -0.01205971608266183, "XIZIII": -0.0025857469846305666, "XIIZZI": -0.013710100796678944, "XIIIZZ": -0.0143294759862369, "XIIIIZ": -0.01403682057535171, "IIXIII": 0.0054808660702771695, "ZIXIII": 0.004614913450516205, "IZXIII": 0.0013447909601985765, "IZXZII": -0.0013447909601985756, "ZIXZII": -0.00551785590237713, "IIXZZI": 0.016128452383831572, "IIXIZZ": 0.0069161637108518135, "IIXIIZ": 0.01662700409419145, "YIYZII": -0.05103377360383517, "YIYIII": -0.013717245612361267, "XZXIII": 0.01897754098412074, "XZXZII": -0.01897754098412076, "XIXZII": -0.05103938873530131, "XIXIII": -0.013711630480895123, "YZYIII": 0.01897754098412074, "YZYZII": -0.01897754098412076, "XIXIZI": -0.0229151475857032, "YIYIZI": -0.0229151475857032, "XIXZZZ": -0.0066767713447922206, "YIYZZZ": -0.0066767713447922206, "XIXZIZ": -0.01560051990273679, "YIYZIZ": -0.01560051990273679, "IIXZII": -0.004614026527469913, "ZZXZII": -0.0013584612206930524, "ZZXIII": 0.0013584612206930516, "ZIXIZI": -0.016128325297759132, "ZIXZZZ": -0.006923408210758977, "ZIXZIZ": -0.016628419081743305, "IXZXZI": 0.0037224832802392784, "IYZYII": -0.0037224832802392784, "XYIYZI": -0.006677526532255746, "YXIYZI": -0.006677526532255746, "YYIXII": -0.006677526532255746, "XXIXII": 0.006677526532255746, "IIZXZI": -0.003722483280239276, "IZZXII": 0.003722483280239276, "XZIXZI": 0.006677526532255745, "YIIYZI": 0.006677526532255745, "YZIYII": -0.006677526532255745, "XIIXII": -0.006677526532255745, "ZYIYZI": -0.0037175433521450907, "ZXIXII": 0.0037175433521450907, "ZZIXZI": 0.0037175433521450885, "ZIIXII": -0.0037175433521450885, "IXXXZI": 0.007501985852005987, "IYYXZI": -0.007501985852005987, "IYXYII": -0.007501985852005987, "IXYYII": -0.007501985852005987, "IIXXZI": -0.007501985852005987, "IZYYZI": -0.007501985852005987, "IZXXII": 0.007501985852005987, "IIYYII": 0.007501985852005987, "IYZXYZ": 0.013052167732471838, "IXZXXI": 0.013052167732471838, "XXIYYZ": 0.0037175433521450907, "YYIYYZ": -0.0037175433521450907, "YXIYXI": -0.0037175433521450907, "XYIYXI": -0.0037175433521450907, "IZZYYZ": 0.013052167732471838, "IIZXXI": -0.013052167732471838, "XIIYYZ": -0.0037175433521450885, "YZIXYZ": 0.0037175433521450885, "YIIYXI": 0.0037175433521450885, "XZIXXI": 0.0037175433521450885, "ZXIYYZ": 0.013044696331502527, "ZYIYXI": -0.013044696331502527, "ZIIYYZ": -0.013044696331502527, "ZZIXXI": 0.013044696331502527, "IYXXYZ": 0.007684988734663875, "IXYXYZ": 0.007684988734663875, "IXXXXI": 0.007684988734663875, "IYYXXI": -0.007684988734663875, "IZXYYZ": 0.007684988734663874, "IIYXYZ": -0.007684988734663874, "IIXXXI": -0.007684988734663874, "IZYYXI": -0.007684988734663874, "IZIZXZ": -0.012059716082661796, "IZIIXZ": 0.01205971608266183, "IIIIXZ": 0.0413582406394398, "ZIIIXZ": 0.013710100796678944, "ZIZZXZ": -0.014332549640292932, "IIZIXZ": 0.01403682057535171, "IZIIXI": -0.012059716082661796, "IZIZXI": 0.01205971608266183, "IIIZXI": 0.0413582406394398, "ZIIZXI": 0.013710100796678944, "ZIZIXI": -0.014332549640292932, "IIZZXI": 0.01403682057535171, "IIIIXI": 0.0025857469846305666, "IIIZXZ": 0.0025857469846305666, "XIZZXZ": 0.011769387981600585, "XIZIXI": 0.011769387981600585, "XIIIXZ": -0.01176556263363421, "XIIZXI": -0.01176556263363421, "IIXIXZ": 0.007038010478283739, "IIXZXI": 0.007038010478283739, "XIXZXZ": -0.011514298770289231, "YIYZXZ": -0.011514298770289231, "XIXIXI": -0.011514298770289231, "YIYIXI": -0.011514298770289231, "ZIXZXZ": -0.0070401695813931174, "ZIXIXI": -0.0070401695813931174, "IYZXYX": 0.007692053383164722, "IXZXYY": 0.007692053383164722, "XXIYYX": 0.007501985852005987, "YYIYYX": -0.007501985852005987, "YXIYYY": -0.007501985852005987, "XYIYYY": -0.007501985852005987, "IZZYYX": 0.007692053383164721, "IIZXYY": -0.007692053383164721, "XIIYYX": -0.007501985852005987, "YZIXYX": 0.007501985852005987, "YIIYYY": 0.007501985852005987, "XZIXYY": 0.007501985852005987, "ZXIYYX": 0.007684988734663875, "ZYIYYY": -0.007684988734663875, "ZIIYYX": -0.007684988734663874, "ZZIXYY": 0.007684988734663874, "IYXXYX": 0.0107398141485451, "IXYXYX": 0.0107398141485451, "IXXXYY": 0.0107398141485451, "IYYXYY": -0.0107398141485451, "IZXYYX": 0.0107398141485451, "IIYXYX": -0.0107398141485451, "IIXXYY": -0.0107398141485451, "IZYYYY": -0.0107398141485451, "IIIZYY": -0.051037236436856384, "IIIIYY": 0.01371694092618533, "IZIZXX": 0.01897754098412074, "IZIIXX": -0.01897754098412076, "IIIIXX": -0.051037236436856384, "ZIIIXX": -0.0229151475857032, "ZIZZXX": 0.00667362000261139, "IIZIXX": -0.01560051990273679, "IIIZXX": 0.01371694092618533, "IZIIYY": 0.01897754098412074, "IZIZYY": -0.01897754098412076, "ZIIZYY": -0.0229151475857032, "ZIZIYY": 0.00667362000261139, "IIZZYY": -0.01560051990273679, "XIZZXX": -0.01151353893331538, "XIZIYY": -0.01151353893331538, "XIIIXX": 0.011514298770289231, "XIIZYY": 0.011514298770289231, "IIXIXX": -0.01144925041581149, "IIXZYY": -0.01144925041581149, "XIXZXX": 0.03037243744364719, "YIYZXX": 0.03037243744364719, "XIXIYY": 0.03037243744364719, "YIYIYY": 0.03037243744364719, "ZIXZXX": 0.011451073590721143, "ZIXIYY": 0.011451073590721143, "IIIIZX": 0.00552507548584681, "ZIIIZX": 0.016128325297759132, "IZIIZX": 0.0013584612206930524, "IZIZZX": -0.0013584612206930516, "ZIZZZX": -0.006924693287180096, "IIZIZX": 0.016628419081743305, "IIIZIX": 0.004614026527469913, "IIIIIX": 0.00552507548584681, "ZIIIIX": 0.016128325297759132, "IZIIIX": 0.0013584612206930524, "IZIZIX": -0.0013584612206930516, "ZIZZIX": -0.006924693287180096, "IIZIIX": 0.016628419081743305, "IIIZZX": 0.004614026527469913, "XIZZZX": 0.007043625609749883, "XIZZIX": 0.007043625609749883, "XIIIZX": -0.0070401695813931174, "XIIIIX": -0.0070401695813931174, "IIXIZX": 0.008377406106057382, "IIXIIX": 0.008377406106057382, "XIXZZX": -0.011451073590721143, "YIYZZX": -0.011451073590721143, "XIXZIX": -0.011451073590721143, "YIYZIX": -0.011451073590721143, "ZIXZZX": -0.008380449766984654, "ZIXZIX": -0.008380449766984654}, {"IIIIIII": -12.479931629916475, "ZIIIIII": -0.48199407650676884, "IZIIIII": 0.5753281555492024, "ZZIIIII": -0.18051698701762003, "IZIIZII": -0.5753281555492022, "ZZIIZII": 0.18051698701762003, "IIIIZII": -0.38923559303374233, "ZIXIZII": 0.014204502873365929, "ZIZZZII": 0.23841156440577377, "IIXIZII": -0.00583934622787486, "IIZZZII": -0.07585652308069804, "ZZXIZII": 0.00695972382485788, "ZZZZZII": 0.18658602973693755, "ZZXIIII": -0.0069597238248578774, "ZZZZIII": -0.18658602973693755, "IIXIIII": -0.0029778611142443675, "IIZZIII": 0.11666342519264217, "IIIZIII": -0.11439408208310797, "ZIIZIII": 0.1016351219520572, "IZIZIII": -0.1743055628825621, "IZIZZII": 0.1743055628825621, "ZIIZZII": -0.13171631056894836, "ZIXZZII": -0.0033796700580165195, "ZIZIZII": -0.07172648921312463, "IZXZZII": -0.005963001854535693, "IZZIZII": 0.28073150907280264, "IZXZIII": 0.005963001854535696, "IZZIIII": -0.2807315090728027, "ZIXZIII": -0.00541199031737263, "ZIZIIII": 0.12451120055555596, "IIXZIII": 0.017244629855392008, "IIZIIII": 1.6637886517095448, "IIIIZZI": -0.4774424776381828, "ZIIIZZI": 0.14110689972918977, "IZIIZZI": -0.18051698701762003, "IZIIIZI": 0.18051698701762003, "ZIXIIZI": -0.004058361904994614, "ZIZZIZI": -0.08762591106229864, "IIIZZZI": 0.13200755939570438, "IIXZZZI": -0.0035962038845358327, "IIZIZZI": 0.1290589369622379, "IIIIIZZ": 0.23150346400697902, "ZIIIIZZ": -0.08763436764432288, "IZIIIZZ": 0.18660044940983725, "IZIIZZZ": -0.18660044940983725, "ZIXIZZZ": -0.0008549068526441423, "ZIZZZZZ": 0.11728752777249683, "IIIZIZZ": -0.0801139841758377, "IIXZIZZ": -0.0014007884500292587, "IIZIIZZ": -0.13865149250322026, "IIIIZIZ": -0.07586880501068866, "IIIIIIZ": -0.10913088192804947, "ZIIIIIZ": 0.13200755939570438, "IZIIIIZ": -0.1743055628825621, "IZIIZIZ": 0.1743055628825621, "ZIXIZIZ": -0.004815641195974692, "ZIZZZIZ": -0.08010389531918204, "IIIZIIZ": 0.1334494770375008, "IIXZIIZ": -0.0043847323499474206, "IIZIIIZ": 0.1219296379756826, "IIIIZZZ": 0.1016351219520572, "IIIIIZI": -0.07173353440885304, "YIYIZII": 0.018439771098160338, "YZYIZII": 0.0032529747239213756, "YZYIIII": -0.003252974723921371, "XIZIIII": 0.013265624654421392, "XIXZIII": -0.0028387925468171334, "XIZIZII": -0.002593443339118663, "XIXZZII": 0.003605712596806251, "YIYZZII": 0.0036112358293886276, "YIYZIII": -0.002867079719744399, "XZZZIII": 0.012066626769943993, "XZXIIII": -0.003227245721006367, "XZZZZII": -0.012066626769944027, "XZXIZII": 0.003227245721006372, "XIZZZII": -0.028141100875243883, "XIXIZII": 0.018379792066858507, "YIYIIZI": 0.001636596594705354, "XIZZIZI": -0.013713560232856449, "XIXIIZI": 0.0016073512399957905, "YIYIZZZ": 0.004323460754637283, "XIZZZZZ": -0.014338664700418257, "XIXIZZZ": 0.004292888252215308, "YIYIZIZ": 0.002768641944967289, "XIZZZIZ": -0.014042693754930153, "XIXIZIZ": 0.002738697170060068, "IXIIZII": -0.012124689610585541, "IXIIIII": -0.012124689610585541, "XZIIZII": 0.012059716082661796, "XZIIIII": -0.01205971608266183, "XIIIIII": -0.02810183546921905, "XIIZZII": 0.01325953975356941, "XIIZIII": -0.0025857469846305666, "XIIIZZI": -0.013710100796678944, "XIIIIZZ": -0.0143294759862369, "XIIIIIZ": -0.01403682057535171, "IIIXIII": 0.00016428317380559262, "IIYYIII": 0.021347871041705668, "ZIIXIII": 0.004614913450516205, "ZIYYIII": -0.00041091729764070815, "IZIXIII": 0.0013447909601985765, "IZYYIII": 0.006410811270707887, "IZIXZII": -0.0013447909601985756, "IZYYZII": -0.0064108112707078856, "ZIIXZII": -0.005308041227394993, "ZIYYZII": -0.004010469374054503, "ZIXXZII": -0.0039991389794429445, "IZXXZII": -0.006407928447411082, "IZXXIII": 0.006407928447411084, "ZIXXIII": -0.0004207592958683987, "IIXXIII": 0.02134747209335694, "IIIXZZI": 0.016128452383831572, "IIYYZZI": -4.238517697915802e-05, "IIXXZZI": -7.678470168410705e-05, "IIIXIZZ": 0.0069161637108518135, "IIYYIZZ": 0.003403999389860383, "IIXXIZZ": 0.0033892404855171547, "IIIXIIZ": 0.01662700409419145, "IIYYIIZ": 0.0006811562296932471, "IIXXIIZ": 0.0006456917216631415, "YIYXZII": 0.0002109657337607755, "YIIYZII": -0.025075954706047888, "YIYXIII": -0.0001282253445278986, "YIIYIII": -0.013717245612361267, "XZZXIII": -0.01897754098412074, "XZZXZII": 0.01897754098412076, "XIZXZII": 0.025957818897787283, "XIYYZII": 0.002421713684355673, "XIIXZII": -0.025081569837514032, "XIYYIII": -0.00250445407358855, "XIIXIII": -0.013711630480895123, "YZZYIII": -0.01897754098412074, "YZZYZII": 0.01897754098412076, "YIZYZII": 0.025957818897787283, "XIZXIZI": 0.0229151475857032, "YIZYIZI": 0.0229151475857032, "XIZXZZZ": 0.0066767713447922206, "YIZYZZZ": 0.0066767713447922206, "XIZXZIZ": 0.01560051990273679, "YIZYZIZ": 0.01560051990273679, "ZIZXZII": 0.00020981467498213703, "IIZXZII": 0.004614026527469913, "ZZZXZII": 0.0013584612206930524, "ZZZXIII": -0.0013584612206930516, "IIZXIII": -0.005316582896471577, "ZIZXIZI": 0.016128325297759132, "ZIZXZZZ": 0.006923408210758977, "ZIZXZIZ": 0.016628419081743305, "XIXXIII": -0.0026326854062487886, "XIXXZII": 0.0026326854062487886, "IYYIXZI": -0.002320077067046948, "IXZZXZI": -0.0037224832802392784, "IXXIXZI": 0.00231214281575649, "IXYIYII": -0.002320077067046948, "IYZZYII": 0.0037224832802392784, "IYXIYII": -0.00231214281575649, "XYIIYZI": -0.006677526532255746, "YXIIYZI": -0.006677526532255746, "YYIIXII": -0.006677526532255746, "XXIIXII": 0.006677526532255746, "IZYIYZI": -0.0023200770670469477, "IIZZXZI": 0.003722483280239276, "IIXIXZI": -0.0023121428157564894, "IIYIYII": 0.0023200770670469477, "IZZZXII": -0.003722483280239276, "IZXIXII": 0.0023121428157564894, "XZIIXZI": 0.006677526532255745, "YIIIYZI": 0.006677526532255745, "YZIIYII": -0.006677526532255745, "XIIIXII": -0.006677526532255745, "ZYIIYZI": -0.0037175433521450907, "ZXIIXII": 0.0037175433521450907, "ZZIIXZI": 0.0037175433521450885, "ZIIIXII": -0.0037175433521450885, "IXZXXZI": -0.007501985852005987, "IYZYXZI": 0.007501985852005987, "IYZXYII": 0.007501985852005987, "IXZYYII": 0.007501985852005987, "IIZXXZI": 0.007501985852005987, "IZZYYZI": 0.007501985852005987, "IZZXXII": -0.007501985852005987, "IIZYYII": -0.007501985852005987, "IXYIXYZ": 0.003516918843870648, "IYZZXYZ": -0.013052167732471838, "IYXIXYZ": 0.003489088422340269, "IYYIXXI": -0.003516918843870648, "IXZZXXI": -0.013052167732471838, "IXXIXXI": 0.003489088422340269, "XXIIYYZ": 0.0037175433521450907, "YYIIYYZ": -0.0037175433521450907, "YXIIYXI": -0.0037175433521450907, "XYIIYXI": -0.0037175433521450907, "IIYIXYZ": -0.003516918843870648, "IZZZYYZ": -0.013052167732471838, "IZXIYYZ": 0.003489088422340269, "IZYIYXI": -0.003516918843870648, "IIZZXXI": 0.013052167732471838, "IIXIXXI": -0.003489088422340269, "XIIIYYZ": -0.0037175433521450885, "YZIIXYZ": 0.0037175433521450885, "YIIIYXI": 0.0037175433521450885, "XZIIXXI": 0.0037175433521450885, "ZXIIYYZ": 0.013044696331502527, "ZYIIYXI": -0.013044696331502527, "ZIIIYYZ": -0.013044696331502527, "ZZIIXXI": 0.013044696331502527, "IYZXXYZ": -0.007684988734663875, "IXZYXYZ": -0.007684988734663875, "IXZXXXI": -0.007684988734663875, "IYZYXXI": 0.007684988734663875, "IZZXYYZ": -0.007684988734663874, "IIZYXYZ": 0.007684988734663874, "IIZXXXI": 0.007684988734663874, "IZZYYXI": 0.007684988734663874, "IZIIZXZ": -0.012059716082661796, "IZIIIXZ": 0.01205971608266183, "IIIIIXZ": 0.028903256949401705, "ZIIIIXZ": 0.013710100796678944, "ZIXIZXZ": -0.0014258150537410695, "ZIZZZXZ": 0.014332549640292932, "IIIZIXZ": 0.01403682057535171, "IIXZIXZ": -0.0014829490596015879, "IIZIIXZ": -0.012454983690038094, "IZIIIXI": -0.012059716082661796, "IZIIZXI": 0.01205971608266183, "IIIIZXI": 0.028903256949401705, "ZIIIZXI": 0.013710100796678944, "ZIXIIXI": -0.0014258150537410695, "ZIZZIXI": 0.014332549640292932, "IIIZZXI": 0.01403682057535171, "IIXZZXI": -0.0014829490596015879, "IIZIZXI": -0.012454983690038094, "IIIIIXI": 0.0025857469846305666, "IIIIZXZ": 0.0025857469846305666, "YIYIZXZ": 0.001806082648668084, "XIZZZXZ": -0.011769387981600585, "XIXIZXZ": 0.001780984322880243, "YIYIIXI": 0.001806082648668084, "XIZZIXI": -0.011769387981600585, "XIXIIXI": 0.001780984322880243, "XIIIIXZ": -0.01176556263363421, "XIIIZXI": -0.01176556263363421, "IIIXIXZ": 0.007038010478283739, "IIYYIXZ": 0.0010198129499409782, "IIXXIXZ": 0.001004799587244184, "IIIXZXI": 0.007038010478283739, "IIYYZXI": 0.0010198129499409782, "IIXXZXI": 0.001004799587244184, "XIZXZXZ": 0.011514298770289231, "YIZYZXZ": 0.011514298770289231, "XIZXIXI": 0.011514298770289231, "YIZYIXI": 0.011514298770289231, "ZIZXZXZ": 0.0070401695813931174, "ZIZXIXI": 0.0070401695813931174, "IXYIXYX": 0.003320494960882412, "IYZZXYX": -0.007692053383164722, "IYXIXYX": 0.0033040964555684986, "IYYIXYY": -0.003320494960882412, "IXZZXYY": -0.007692053383164722, "IXXIXYY": 0.0033040964555684986, "XXIIYYX": 0.007501985852005987, "YYIIYYX": -0.007501985852005987, "YXIIYYY": -0.007501985852005987, "XYIIYYY": -0.007501985852005987, "IIYIXYX": -0.003320494960882412, "IZZZYYX": -0.007692053383164721, "IZXIYYX": 0.0033040964555684986, "IZYIYYY": -0.003320494960882412, "IIZZXYY": 0.007692053383164721, "IIXIXYY": -0.0033040964555684986, "XIIIYYX": -0.007501985852005987, "YZIIXYX": 0.007501985852005987, "YIIIYYY": 0.007501985852005987, "XZIIXYY": 0.007501985852005987, "ZXIIYYX": 0.007684988734663875, "ZYIIYYY": -0.007684988734663875, "ZIIIYYX": -0.007684988734663874, "ZZIIXYY": 0.007684988734663874, "IYZXXYX": -0.0107398141485451, "IXZYXYX": -0.0107398141485451, "IXZXXYY": -0.0107398141485451, "IYZYXYY": 0.0107398141485451, "IZZXYYX": -0.0107398141485451, "IIZYXYX": 0.0107398141485451, "IIZXXYY": 0.0107398141485451, "IZZYYYY": 0.0107398141485451, "IIIIZYY": -0.02190932348248009, "IIIIIYY": 0.01371694092618533, "IZIIZXX": 0.01897754098412074, "IZIIIXX": -0.01897754098412076, "IIIIIXX": -0.02190932348248009, "ZIIIIXX": -0.0229151475857032, "ZIXIZXX": -0.0014846411236475719, "ZIZZZXX": -0.00667362000261139, "IIIZIXX": -0.01560051990273679, "IIXZIXX": -0.0014082815362023177, "IIZIIXX": 0.029127912954376292, "IIIIZXX": 0.01371694092618533, "IZIIIYY": 0.01897754098412074, "IZIIZYY": -0.01897754098412076, "ZIIIZYY": -0.0229151475857032, "ZIXIIYY": -0.0014846411236475719, "ZIZZIYY": -0.00667362000261139, "IIIZZYY": -0.01560051990273679, "IIXZZYY": -0.0014082815362023177, "IIZIZYY": 0.029127912954376292, "YIYIZXX": 0.00034397459418429154, "XIZZZXX": 0.01151353893331538, "XIXIZXX": 0.00036853212066155, "YIYIIYY": 0.00034397459418429154, "XIZZIYY": 0.01151353893331538, "XIXIIYY": 0.00036853212066155, "XIIIIXX": 0.011514298770289231, "XIIIZYY": 0.011514298770289231, "IIIXIXX": -0.01144925041581149, "IIYYIXX": -0.0008670154267461827, "IIXXIXX": -0.0008425938844213385, "IIIXZYY": -0.01144925041581149, "IIYYZYY": -0.0008670154267461827, "IIXXZYY": -0.0008425938844213385, "XIZXZXX": -0.03037243744364719, "YIZYZXX": -0.03037243744364719, "XIZXIYY": -0.03037243744364719, "YIZYIYY": -0.03037243744364719, "ZIZXZXX": -0.011451073590721143, "ZIZXIYY": -0.011451073590721143, "IIIIIZX": -0.003821301434094396, "ZIIIIZX": 0.016128325297759132, "IZIIIZX": 0.0013584612206930524, "IZIIZZX": -0.0013584612206930516, "ZIXIZZX": -0.0005951304934051788, "ZIZZZZX": 0.006924693287180096, "IIIZIZX": 0.016628419081743305, "IIXZIZX": -0.0006298343763311207, "IIZIIZX": -0.009346376919941205, "IIIIZIX": 0.004614026527469913, "IIIIIIX": -0.003821301434094396, "ZIIIIIX": 0.016128325297759132, "IZIIIIX": 0.0013584612206930524, "IZIIZIX": -0.0013584612206930516, "ZIXIZIX": -0.0005951304934051788, "ZIZZZIX": 0.006924693287180096, "IIIZIIX": 0.016628419081743305, "IIXZIIX": -0.0006298343763311207, "IIZIIIX": -0.009346376919941205, "IIIIZZX": 0.004614026527469913, "YIYIZZX": 0.001627885819004604, "XIZZZZX": -0.007043625609749883, "XIXIZZX": 0.001612866468175471, "YIYIZIX": 0.001627885819004604, "XIZZZIX": -0.007043625609749883, "XIXIZIX": 0.001612866468175471, "XIIIIZX": -0.0070401695813931174, "XIIIIIX": -0.0070401695813931174, "IIIXIZX": 0.008377406106057382, "IIYYIZX": 0.0014359711379581732, "IIXXIZX": 0.0014181000944585096, "IIIXIIX": 0.008377406106057382, "IIYYIIX": 0.0014359711379581732, "IIXXIIX": 0.0014181000944585096, "XIZXZZX": 0.011451073590721143, "YIZYZZX": 0.011451073590721143, "XIZXZIX": 0.011451073590721143, "YIZYZIX": 0.011451073590721143, "ZIZXZZX": 0.008380449766984654, "ZIZXZIX": 0.008380449766984654}, {"IIIIIIII": -10.247242153709411, "ZIIIIIII": -0.3529431032683906, "IZZIIIII": -0.2946100032172737, "ZZZIIIII": 0.18051698701762003, "IIZIIZII": -0.2946100032172736, "ZIZIIZII": 0.18051698701762003, "IZIIIZII": 0.38923559303374233, "ZIIXIZII": 0.043603902668245174, "ZZIZZZII": -0.09969437947339291, "IIIXIZII": -0.00016181702276433217, "IZIZZZII": 0.07586863244451583, "ZZZXIZII": -0.00039799136371967704, "ZIZZZZII": 0.1866000249807798, "ZIZXIIII": -0.00039799136371967704, "ZZZZZIII": 0.1866000249807798, "IZIXIIII": -0.0002488118461011393, "IIIZZIII": 0.11665654315727321, "IIIIZIII": 0.007525926569094907, "ZIIIZIII": 0.1016351219520572, "IZZIZIII": 0.1743055628825621, "IIZIZZII": 0.1743055628825621, "ZZIIZZII": 0.13171631056894836, "ZIIXZZII": -0.00015299709767101305, "ZZIZIZII": 0.07173337124849359, "IZZXZZII": -0.0005987306066025072, "IIZZIZII": 0.28071751382896043, "IIZXZIII": -0.0005987306066025073, "IZZZIIII": 0.2807175138289605, "ZZIXZIII": -0.00026553888773789833, "ZIIZIIII": 0.12449909119173817, "IZIXZIII": -0.0481530701906411, "IIIZIIII": 2.23259185088368, "IIIIIZZI": -0.35294310326839073, "ZIIIIZZI": 0.14110689972918977, "IZZIIZZI": 0.18051698701762003, "IIZIIIZI": 0.18051698701762003, "ZIIXIIZI": -0.00018691124055587033, "ZZIZZIZI": 0.08763416831697839, "IIIIZZZI": 0.13200755939570438, "IZIXZZZI": -0.0002752467799029107, "IIIZIZZI": 0.12905067970755818, "IIIIIIZZ": 0.09978715343803066, "ZIIIIIZZ": -0.08763436764432288, "IZZIIIZZ": -0.18660044940983725, "IIZIIZZZ": -0.18660044940983725, "ZIIXIZZZ": 0.00025015261970370097, "ZZIZZZZZ": -0.11728517083751552, "IIIIZIZZ": -0.0801139841758377, "IZIXZIZZ": 0.00029572897768141563, "IIIZIIZZ": -0.13865384943820158, "IIIIIZIZ": -0.07586880501068866, "IZIIIIIZ": 0.11665680849714476, "IIIIIIIZ": 0.007525926569095283, "ZIIIIIIZ": 0.13200755939570438, "IZZIIIIZ": 0.1743055628825621, "IIZIIZIZ": 0.1743055628825621, "ZIIXIZIZ": -0.00017087136668748757, "ZZIZZZIZ": 0.08011380195386074, "IIIIZIIZ": 0.1334494770375008, "IZIXZIIZ": -0.00026003747933978446, "IIIZIIIZ": 0.1219197313410039, "IIIIIZZZ": 0.1016351219520572, "IZIIIIZZ": -0.13171631056894836, "IIIIIIZI": -0.07173353440885304, "IZIIIZZI": 0.12449937436979207, "IZZIIZII": 0.2807181523319286, "IIZIIIII": 0.28071815233192865, "IZIIIIII": 2.2326894762070637, "ZZIIIIII": 0.12905097323837822, "ZZIXIZII": 0.029399399794879245, "ZIIZZZII": 0.13871718493238086, "IZIIZIII": 0.12192000865220289, "IIIXZIII": -0.03090844033524909, "IZIZIIII": 0.5688031991741354, "YIIYIZII": -0.005754516220628309, "YZZYIZII": -0.0032529747239213756, "YIZYIIII": -0.003252974723921371, "XIIZIIII": 6.115060125326512e-06, "XZIXZIII": 0.0028670731984742357, "XZIZIZII": 7.702235857401799e-06, "XIIXZZII": 0.0036112276155101284, "YIIYZZII": 0.0036112358293886276, "YZIYZIII": 0.002867079719744399, "XZZZZIII": -6.938117515867324e-06, "XIZXIIII": -0.0032529673249199194, "XIZZZZII": -6.9381175158673344e-06, "XZZXIZII": -0.003252967324919924, "XZIZZZII": 0.012445816398697518, "XIIXIZII": -0.005781074469082609, "YIIYIIZI": 0.001636596594705354, "XZIZZIZI": 3.490620267238356e-06, "XIIXIIZI": 0.001636592872210835, "YIIYIZZZ": 0.004323460754637283, "XZIZZZZZ": 9.221307060988697e-06, "XIIXIZZZ": 0.00432345092077901, "YIIYIZIZ": 0.002768641944967289, "XZIZZZIZ": 5.9051068034080545e-06, "XIIXIZIZ": 0.0027686356475971866, "YZIYIZII": -0.024194287318788647, "XIIZZZII": -0.015695284476546365, "XZIXIZII": -0.024160866535941117, "ZXZIIZZI": 8.316018544195796e-06, "ZYZYZZZI": 0.0038990023642335695, "ZXIXZZZI": 0.0038990112326669937, "ZXIIIZZI": -8.316018544195796e-06, "ZYIYZZZI": -0.0038990023642335695, "ZXZXZZZI": -0.0038990112326669937, "YXZYIIZI": -4.9483837727567925e-06, "YYZIZIZI": -0.00232007178995289, "XYIYIIZI": 4.9483837727567925e-06, "XXIIZIZI": -0.00232007178995289, "YXIYIIZI": 4.9483837727567925e-06, "YYIIZIZI": 0.00232007178995289, "XYZYIIZI": -4.9483837727567925e-06, "XXZIZIZI": 0.00232007178995289, "ZYYIIIZI": 8.316018544195793e-06, "ZXYYZIZI": -0.0038990023642335686, "ZXXXZZZI": -0.003899011232666993, "ZXXIIZZI": 8.316018544195793e-06, "ZYXYZZZI": 0.0038990023642335686, "ZYYXZIZI": -0.003899011232666993, "YYYYIZZI": -4.948383772756792e-06, "YXYIZZZI": 0.0023200717899528895, "XYXYIIZI": -4.948383772756792e-06, "XXXIZIZI": 0.0023200717899528895, "YXXYIIZI": -4.948383772756792e-06, "YYXIZIZI": -0.0023200717899528895, "XXYYIZZI": 4.948383772756792e-06, "XYYIZZZI": 0.0023200717899528895, "IZXIIZII": 0.012124689610585541, "IIXIIIII": -0.012124689610585541, "ZIIZIZII": 6.882035368953407e-06, "ZZIXZZII": 0.0032266729603455066, "IZZZIZII": -1.3995243842229158e-05, "IIZXZZII": -0.0065617324611382, "IIZZIIII": -1.3995243842229165e-05, "IZZXZIII": -0.006561732461138203, "ZZIZIIII": -1.2109363817786079e-05, "ZIIXZIII": -0.005677529205110528, "IIIZZZII": 1.2109363817786079e-05, "IZIXIZII": 0.005677529205110528, "ZZZZZZII": 1.3995243842229165e-05, "ZIZXIZII": 0.006561732461138203, "ZIZZZIII": 1.3995243842229158e-05, "ZZZXIIII": 0.0065617324611382, "IZIZZIII": -6.882035368953407e-06, "IIIXIIII": -0.0032266729603455066, "IZIZIZZI": -8.257254679746863e-06, "IIIXZZZI": -0.0038714506644387434, "ZIIZZIZI": 8.257254679746863e-06, "ZZIXIIZI": 0.0038714506644387434, "IZIZIIZZ": -2.356934981312921e-06, "IIIXZIZZ": -0.0011050594723478432, "ZIIZZZZZ": 2.356934981312921e-06, "ZZIXIZZZ": 0.0011050594723478432, "IZIZIIIZ": -9.906634678706148e-06, "IIIXZIIZ": -0.004644769829287205, "ZIIZZZIZ": 9.906634678706148e-06, "ZZIXIZIZ": 0.004644769829287205, "XZZXIIII": -2.572160391355231e-05, "XIZZZIII": 0.012059688652428126, "XIZXIZII": -2.5721603913552385e-05, "XZZZZZII": 0.01205968865242816, "XZZIIZII": -0.012059716082661796, "XIZIIIII": -0.01205971608266183, "XZIIIIII": 0.015643717195832314, "XIIXZIII": 2.8280651657102368e-05, "XZIZIIII": -0.013259509594296066, "XZIXZZII": 5.515018703877299e-06, "XIIZIZII": -0.002585741103261261, "XIIIZZII": 0.01325953975356941, "XZIIZIII": 0.0025857469846305666, "XZIXIIZI": 2.924163221504453e-05, "XIIZZIZI": -0.01371006961258921, "XZIIIZZI": 0.013710100796678944, "XZIXIZZZ": 3.0562668563702483e-05, "XIIZZZZZ": -0.01432944339335727, "XZIIIIZZ": 0.0143294759862369, "XZIXIZIZ": 2.9938477537118603e-05, "XIIZZZIZ": -0.014036788648126745, "XZIIIIIZ": 0.01403682057535171, "XIIIIIII": -0.012458118273386736, "ZXIZIZZI": -0.003516918843870648, "IYZYIIZI": -7.501071573998681e-06, "IXZIZIZI": 0.003516910844519334, "ZXZZIZZI": 0.003516918843870648, "IYIYIIZI": 7.501071573998681e-06, "IXIIZIZI": -0.003516910844519334, "ZXXZIZZI": 0.003516918843870648, "IXYYIZZI": 7.501071573998681e-06, "IYYIZZZI": 0.003516910844519334, "ZYYZIIZI": 0.003516918843870648, "IYXYIIZI": -7.501071573998681e-06, "IXXIZIZI": 0.003516910844519334, "IIIIXIII": 0.009390945429823785, "IZIYYIII": 0.020266310152330182, "ZIIIXIII": 8.974178062808404e-07, "ZZIYYIII": 0.000420758338837095, "IZZIXIII": 1.3667170628308266e-05, "IIZYYIII": 0.006407913872360275, "IIZIXZII": 1.3667170628308262e-05, "IZZYYZII": 0.006407913872360273, "ZZIIXZII": -8.529576328282452e-06, "ZIIYYZII": -0.00399912988326556, "ZIIXXZII": -0.0039991389794429445, "IZZXXZII": 0.006407928447411082, "IIZXXIII": 0.006407928447411084, "ZZIXXIII": 0.0004207592958683987, "IZIXXIII": 0.020286293563833796, "IIIIXZZI": 1.637704959056508e-07, "IZIYYZZI": 7.678452703469615e-05, "IZIXXZZI": 7.678470168410705e-05, "IIIIXIZZ": -7.228752380131201e-06, "IZIYYIZZ": -0.003389232776574602, "IZIXXIZZ": -0.0033892404855171547, "IIIIXIIZ": -1.3771656480998394e-06, "IZIYYIIZ": -0.0006456902530153987, "IZIXXIIZ": -0.0006456917216631415, "IZIIXIII": 0.009226662256018193, "IIIYYIII": 0.04161418119403585, "IIIXXIII": 0.041633765657190736, "YIIYXZII": 5.3484168025796827e-05, "YZIIYZII": 0.025076290591871664, "YZIYXIII": -2.9256221207080057e-05, "YIIIYIII": -0.01371690972653749, "XZZZXIII": 0.01897754098412074, "XIZZXZII": 0.01897754098412076, "XZIZXZII": 0.003167024146395613, "XIIYYZII": -5.3484168025796827e-05, "XZIIXZII": 0.025076290591871664, "XZIYYIII": 2.9256221207080057e-05, "XIIIXIII": -0.01371690972653749, "YZZZYIII": 0.01897754098412074, "YIZZYZII": 0.01897754098412076, "YZIZYZII": 0.003167024146395613, "XZIZXIZI": -0.0229151475857032, "YZIZYIZI": -0.0229151475857032, "XZIZXZZZ": -0.0066767713447922206, "YZIZYZZZ": -0.0066767713447922206, "XZIZXZIZ": -0.01560051990273679, "YZIZYZIZ": -0.01560051990273679, "XIIZXZII": 0.029124843044182894, "YIIZYZII": 0.029124843044182894, "ZXIXXZZI": 7.082128268637698e-06, "ZYIZYZZI": 0.0033204874083038894, "ZYZXYZZI": 7.082128268637698e-06, "ZXZZXZZI": 0.0033204874083038894, "ZXZXXZZI": -7.082128268637698e-06, "ZYZZYZZI": -0.0033204874083038894, "ZYIXYZZI": -7.082128268637698e-06, "ZXIZXZZI": -0.0033204874083038894, "ZXXXXZZI": -7.082128268637697e-06, "ZYXZYZZI": -0.003320487408303889, "ZXYXYIZI": -7.082128268637697e-06, "ZYYZXIZI": 0.003320487408303889, "ZYYXXIZI": -7.082128268637697e-06, "ZXYZYIZI": 0.003320487408303889, "ZYXXYZZI": 7.082128268637697e-06, "ZXXZXZZI": 0.003320487408303889, "ZIIZXZII": -0.009137884330565973, "IIIZXZII": 0.004614026527469913, "ZZZZXZII": -0.0013584612206930524, "ZIZZXIII": -0.0013584612206930516, "IZIZXIII": 0.005316582896471577, "ZIIYYIII": 9.841041196386893e-06, "ZZIIXIII": -0.0046140160327099245, "IZZYYIII": -2.897398347613104e-06, "IIZIXIII": 0.0013584581308268848, "IIZYYZII": -2.8973983476131024e-06, "IZZIXZII": 0.001358458130826884, "ZZIYYZII": 1.1339490788942784e-05, "ZIIIXZII": -0.005316570803723275, "ZIIZXIZI": 0.016128325297759132, "IIIYYZZI": 3.4399350055538125e-05, "IZIIXZZI": -0.016128288613335668, "ZIIZXZZZ": 0.006923408210758977, "IIIYYIZZ": 1.476661328578082e-05, "IZIIXIZZ": -0.0069233924632319446, "ZIIZXZIZ": 0.016628419081743305, "IIIYYIIZ": 3.54659766778484e-05, "IZIIXIIZ": -0.01662838125983955, "ZZIZXZII": -0.00934769900554811, "XIIXXIII": -0.0026326854062487886, "XZIXXZII": -0.0026326854062487886, "XIIIXZII": -5.279245642366797e-06, "XZIYYZII": -0.00247519785238147, "XZIIXIII": -5.279245642366797e-06, "XIIYYIII": -0.00247519785238147, "YIIIYZII": 3.3588582377751517e-07, "YZIYXZII": -0.00015748156573497867, "YZIIYIII": 3.3588582377751517e-07, "YIIYXIII": -0.00015748156573497867, "ZYXYIXZI": -1.2273538276238052e-05, "ZXXIZXZI": 0.005754503131785786, "IYXYIXZI": 3.490620267238356e-06, "IXXIZXZI": -0.001636592872210835, "ZXYYIXZI": -6.9381175158673344e-06, "ZYYIZXZI": -0.003252967324919924, "ZYYYIYZI": 6.938117515867324e-06, "ZXYIZYZI": -0.0032529673249199194, "IYXZIYZI": -0.004323460754637283, "ZYXYZXZI": 5.9051068034080545e-06, "ZXXIIXZI": -0.0027686356475971866, "ZXXZZXZI": 0.024194287318788647, "ZYXYIXIZ": 6.115060125326512e-06, "ZXXIZXIZ": -0.0028670731984742357, "ZXXYIYIZ": -7.702235857401799e-06, "ZYXIZYIZ": -0.0036112276155101284, "ZYXYIXZZ": 7.702235857401799e-06, "ZXXIZXZZ": -0.0036112276155101284, "ZXXYIYZZ": -6.115060125326512e-06, "ZYXIZYZZ": -0.0028670731984742357, "ZXYYIXII": 6.938117515867324e-06, "ZYYIZXII": 0.0032529673249199194, "ZYYYIYII": -6.9381175158673344e-06, "ZXYIZYII": 0.003252967324919924, "ZXXYIYII": 1.2273538276238052e-05, "ZYXIZYII": 0.005754503131785786, "IXXYIYII": -3.490620267238356e-06, "IYXIZYII": -0.001636592872210835, "IXXZIXII": -0.004323460754637283, "ZXXYZYII": -5.9051068034080545e-06, "ZYXIIYII": -0.0027686356475971866, "ZYXZZYII": 0.024194287318788647, "XYXIIYZI": -9.707892165012117e-06, "XXXYZYZI": 0.0045515885158198864, "YXXXZYZI": -0.004551598868586045, "XXXIIXII": -9.707892165012117e-06, "XYXYZXII": -0.0045515885158198864, "YYXXZXII": 0.004551598868586045, "IZYYIXZI": 0.002320077067046948, "IZXZZXZI": 4.9483837727567925e-06, "IIXXIXZI": 0.00232007178995289, "IIXYIYII": -0.002320077067046948, "IIYZZYII": 4.9483837727567925e-06, "IZYXIYII": 0.00232007178995289, "XZYIIYZI": 0.006677526532255746, "YIXIIYZI": -0.006677526532255746, "YZYIIXII": 0.006677526532255746, "XIXIIXII": 0.006677526532255746, "IIZYIYZI": -0.0023200770670469477, "IZIZZXZI": -4.948383772756792e-06, "IIIXIXZI": -0.0023200717899528895, "IIIYIYII": 0.0023200770670469477, "IZZZZXII": 4.948383772756792e-06, "IIZXIXII": 0.0023200717899528895, "XIZIIXZI": 0.006677526532255745, "YIIIIYZI": 0.006677526532255745, "YIZIIYII": -0.006677526532255745, "XIIIIXII": -0.006677526532255745, "ZXXXIXZI": -0.0008014214801826778, "IYXXZYZI": -0.0008014214801826778, "ZYXXIYII": -0.0008014214801826778, "IXXXZXII": -0.0008014214801826778, "YXXZIYZI": 0.001806082648668084, "YXXYIXZI": -3.852109138039208e-06, "YYXIZXZI": -0.001806078540671781, "YYXZIXII": -0.001806082648668084, "YYXYIYII": -3.852109138039208e-06, "YXXIZYII": 0.001806078540671781, "IZXXIXZI": 7.928974196400005e-06, "IIXZZXZI": -0.0037175348964665214, "ZIYIIYZI": -0.0037175433521450907, "IIYXIYII": 7.928974196400005e-06, "IZYZZYII": -0.0037175348964665214, "ZZXIIXII": -0.0037175433521450907, "IZIXIXZI": -7.928974196400002e-06, "IIIZZXZI": 0.0037175348964665193, "ZZZIIXZI": -0.0037175433521450885, "IZZXIXII": 7.928974196400002e-06, "IIZZZXII": -0.0037175348964665193, "ZZIIIXII": 0.0037175433521450885, "ZYXYXXZI": -0.004048495415307176, "ZXXZXXZI": -8.634846359946763e-06, "ZYXXYXZI": 0.004048486206866903, "ZXXYXYII": 0.004048495415307176, "ZYXZXYII": -8.634846359946763e-06, "ZXXXYYII": -0.004048486206866903, "YXXXXYZI": -7.336473103751894e-07, "YYXZYYZI": -0.00034397381180239876, "XXXXYYZI": 7.336473103751894e-07, "XYXZXYZI": -0.00034397381180239876, "YYXXXXII": 7.336473103751894e-07, "YXXZYXII": -0.00034397381180239876, "XYXXYXII": -7.336473103751894e-07, "XXXZXXII": -0.00034397381180239876, "IZXZXXZI": 0.007501985852005987, "IIYZYXZI": 0.007501985852005987, "IIYZXYII": 0.007501985852005987, "IZXZYYII": -0.007501985852005987, "IZIZXXZI": -0.007501985852005987, "IZZZYYZI": -0.007501985852005987, "IZZZXXII": 0.007501985852005987, "IZIZYYII": 0.007501985852005987, "IYXXXYZI": 3.472041461500416e-06, "IXXZYYZI": -0.0016278821163230404, "ZYXIYXZI": 0.001627885819004604, "IXXXXXII": 3.472041461500416e-06, "IYXZYXII": 0.0016278821163230404, "ZXXIYYII": -0.001627885819004604, "ZYXYIYYZ": -6.882035368953407e-06, "ZXXIZYYZ": 0.0032266729603455066, "ZXXYIXYZ": 1.2109363817786079e-05, "ZYXIZXYZ": 0.005677529205110528, "ZXYYIXXZ": 1.3995243842229158e-05, "ZYYIZXXZ": 0.0065617324611382, "ZYYYIYXZ": -1.3995243842229165e-05, "ZXYIZYXZ": 0.006561732461138203, "ZXXYIYXZ": 6.333549417927548e-05, "ZYXIZYXZ": 0.029695128772560662, "IXXYIYXZ": 8.257254679746863e-06, "IYXIZYXZ": 0.0038714506644387434, "IXXZIXXZ": 0.001105061985848848, "ZXXYZYXZ": 9.906634678706148e-06, "ZYXIIYXZ": 0.004644769829287205, "ZYXZZYXZ": 0.04339117001443506, "ZYXYIYYI": -6.333549417927548e-05, "ZXXIZYYI": 0.029695128772560662, "IYXYIYYI": -8.257254679746863e-06, "IXXIZYYI": 0.0038714506644387434, "ZXYYIYYI": -1.3995243842229165e-05, "ZYYIZYYI": -0.006561732461138203, "ZYYYIXYI": -1.3995243842229158e-05, "ZXYIZXYI": 0.0065617324611382, "IYXZIXYI": -0.001105061985848848, "ZYXYZYYI": -9.906634678706148e-06, "ZXXIIYYI": 0.004644769829287205, "ZXXZZYYI": 0.04339117001443506, "ZYXYIXXI": 1.2109363817786079e-05, "ZXXIZXXI": -0.005677529205110528, "ZXXYIYXI": 6.882035368953407e-06, "ZYXIZYXI": 0.0032266729603455066, "XXXIIXXZ": -1.7093143602864819e-06, "XYXYZXXZ": -0.0008014196573223118, "YYXXZXXZ": 0.0008014214801826776, "XYXIIXYI": 1.7093143602864819e-06, "XXXYZXYI": -0.0008014196573223118, "YXXXZXYI": 0.0008014214801826776, "IZXYIXYZ": -0.003516918843870648, "IZYZZXYZ": 7.501071573998681e-06, "IIYXIXYZ": 0.003516910844519334, "IIYYIXXI": -0.003516918843870648, "IIXZZXXI": -7.501071573998681e-06, "IZXXIXXI": -0.003516910844519334, "XZXIIYYZ": -0.0037175433521450907, "YIYIIYYZ": -0.0037175433521450907, "YZXIIYXI": 0.0037175433521450907, "XIYIIYXI": -0.0037175433521450907, "IZIYIXYZ": 0.003516918843870648, "IIZZZYYZ": -7.501071573998681e-06, "IZZXIYYZ": -0.003516910844519334, "IZZYIYXI": 0.003516918843870648, "IIIZZXXI": 7.501071573998681e-06, "IZIXIXXI": 0.003516910844519334, "XZIIIYYZ": 0.0037175433521450885, "YZZIIXYZ": -0.0037175433521450885, "YZIIIYXI": -0.0037175433521450885, "XZZIIXXI": -0.0037175433521450885, "ZYXXIYXZ": -0.006937854242858532, "IXXXZXXZ": -0.006937854242858532, "ZXXXIYYI": -0.006937854242858532, "IYXXZXYI": 0.006937854242858532, "YYXZIXXZ": 0.0014563810348928816, "YYXYIYXZ": 3.1062469356621796e-06, "YXXIZYXZ": -0.001456377722304772, "YXXZIXYI": 0.0014563810348928816, "YXXYIYYI": 3.1062469356621796e-06, "YYXIZYYI": 0.001456377722304772, "IZYXIXYZ": 2.7822422179065035e-05, "IIYZZXYZ": -0.01304466666089784, "ZIXIIYYZ": 0.013044696331502527, "IIXXIXXI": -2.7822422179065035e-05, "IZXZZXXI": 0.01304466666089784, "ZZYIIYXI": 0.013044696331502527, "IIZXIYYZ": -2.7822422179065035e-05, "IZZZZYYZ": 0.01304466666089784, "ZIIIIYYZ": -0.013044696331502527, "IIIXIXXI": 2.7822422179065035e-05, "IZIZZXXI": -0.01304466666089784, "ZIZIIXXI": 0.013044696331502527, "ZXXYXYXZ": 0.004031116109076532, "ZYXZXYXZ": -8.597778851218292e-06, "ZXXXYYXZ": -0.004031106940166081, "ZYXYXYYI": -0.004031116109076532, "ZXXZXYYI": -8.597778851218292e-06, "ZYXXYYYI": 0.004031106940166081, "YYXXXXXZ": -3.1361556377229e-06, "YXXZYXXZ": 0.0014704005505880612, "XYXXYXXZ": 3.1361556377229e-06, "XXXZXXXZ": 0.0014704005505880612, "YXXXXXYI": -3.1361556377229e-06, "YYXZYXYI": -0.0014704005505880612, "XXXXYXYI": 3.1361556377229e-06, "XYXZXXYI": -0.0014704005505880612, "IZYZXXYZ": 0.007684988734663875, "IIXZYXYZ": -0.007684988734663875, "IIXZXXXI": -0.007684988734663875, "IZYZYXXI": -0.007684988734663875, "IIZZXYYZ": -0.007684988734663874, "IIIZYXYZ": 0.007684988734663874, "IIIZXXXI": 0.007684988734663874, "IIZZYYXI": 0.007684988734663874, "IXXXXXXZ": -1.3008239481512531e-06, "IYXZYXXZ": -0.0006098971066909596, "ZXXIYYXZ": 0.0006098984939257908, "IYXXXXYI": 1.3008239481512531e-06, "IXXZYXYI": -0.0006098971066909596, "ZYXIYYYI": -0.0006098984939257908, "IZZIIZXZ": 0.012059716082661796, "IIZIIIXZ": 0.01205971608266183, "IZIIIIXZ": -0.015643717195832296, "ZZIIIIXZ": -0.013710100796678944, "ZZIXIZXZ": -3.0562668563702483e-05, "ZIIZZZXZ": 0.01432944339335727, "IZIIZIXZ": -0.01403682057535171, "IIIXZIXZ": -2.657133729681589e-05, "IZIZIIXZ": 0.012458089936973756, "IZZIIIXI": 0.012059716082661796, "IIZIIZXI": 0.01205971608266183, "IZIIIZXI": -0.015643717195832296, "ZZIIIZXI": -0.013710100796678944, "ZZIXIIXI": -3.0562668563702483e-05, "ZIIZZIXI": 0.01432944339335727, "IZIIZZXI": -0.01403682057535171, "IIIXZZXI": -2.657133729681589e-05, "IZIZIZXI": 0.012458089936973756, "IIIIIZXI": 0.01325953975356941, "IZIIIIXI": -0.0025857469846305666, "IIIIIIXZ": 0.01325953975356941, "IZIIIZXZ": -0.0025857469846305666, "YZIYIZXZ": -0.001806082648668084, "XIIZZZXZ": -3.852109138039208e-06, "XZIXIZXZ": -0.001806078540671781, "YZIYIIXI": -0.001806082648668084, "XIIZZIXI": -3.852109138039208e-06, "XZIXIIXI": -0.001806078540671781, "IIIZIIXZ": 3.1062469356621796e-06, "IZIXZIXZ": 0.001456377722304772, "ZZIZZZXZ": -3.1062469356621796e-06, "ZIIXIZXZ": -0.001456377722304772, "IIIZIZXI": 3.1062469356621796e-06, "IZIXZZXI": 0.001456377722304772, "ZZIZZIXI": -3.1062469356621796e-06, "ZIIXIIXI": -0.001456377722304772, "XIIXIZXZ": -2.5094217791538158e-05, "XZIZZZXZ": 0.011765535872462545, "XIIIIIXZ": -0.01176556263363421, "XIIXIIXI": -2.5094217791538158e-05, "XZIZZIXI": 0.011765535872462545, "XIIIIZXI": -0.01176556263363421, "IZIIXIXZ": 2.1430900046438975e-06, "IIIYYIXZ": 0.0010047973017934088, "IIIXXIXZ": 0.001004799587244184, "IZIIXZXI": 2.1430900046438975e-06, "IIIYYZXI": 0.0010047973017934088, "IIIXXZXI": 0.001004799587244184, "XIIZXZXZ": 0.011514298770289231, "YIIZYZXZ": 0.011514298770289231, "XIIZXIXI": 0.011514298770289231, "YIIZYIXI": 0.011514298770289231, "ZZIZXZXZ": -0.0070401695813931174, "IZIYYIXZ": -1.501564814756937e-05, "IIIIXIXZ": 0.007040153568288383, "ZZIZXIXI": -0.0070401695813931174, "IZIYYZXI": -1.501564814756937e-05, "IIIIXZXI": 0.007040153568288383, "ZYXYIYXY": 4.326768593442768e-05, "ZXXIZYXY": -0.02028624742197029, "IYXYIYXY": 1.637704959056508e-07, "IXXIZYXY": -7.678452703469615e-05, "ZXYYIYXY": 1.3667170628308266e-05, "ZYYIZYXY": 0.006407913872360275, "ZYYYIXXY": 1.3667170628308262e-05, "ZXYIZXXY": -0.006407913872360273, "IYXZIXXY": -0.0033892404855171547, "ZYXYZYXY": -1.3771656480998394e-06, "ZXXIIYXY": 0.0006456902530153987, "ZXXZZYXY": -0.041633765657190736, "ZYXYIXYY": 8.974178062808404e-07, "ZXXIZXYY": -0.000420758338837095, "ZXXYIYYY": 8.529576328282452e-06, "ZYXIZYYY": 0.00399912988326556, "ZYXYIYYX": -8.529576328282452e-06, "ZXXIZYYX": 0.00399912988326556, "ZXXYIXYX": 8.974178062808404e-07, "ZYXIZXYX": 0.000420758338837095, "ZXYYIXXX": 1.3667170628308262e-05, "ZYYIZXXX": 0.006407913872360273, "ZYYYIYXX": -1.3667170628308266e-05, "ZXYIZYXX": 0.006407913872360275, "ZXXYIYXX": 4.326768593442768e-05, "ZYXIZYXX": 0.02028624742197029, "IXXYIYXX": 1.637704959056508e-07, "IYXIZYXX": 7.678452703469615e-05, "IXXZIXXX": -0.0033892404855171547, "ZXXYZYXX": -1.3771656480998394e-06, "ZYXIIYXX": -0.0006456902530153987, "ZYXZZYXX": 0.041633765657190736, "XYXIIXXY": -8.634846359946761e-06, "XXXYZXXY": 0.0040484862068669025, "YXXXZXXY": -0.004048495415307175, "XXXIIXXX": -8.634846359946761e-06, "XYXYZXXX": -0.0040484862068669025, "YYXXZXXX": 0.004048495415307175, "IZXYIXYX": -0.003320494960882412, "IZYZZXYX": 7.082128268637697e-06, "IIYXIXYX": 0.003320487408303889, "IIYYIXYY": -0.003320494960882412, "IIXZZXYY": -7.082128268637697e-06, "IZXXIXYY": -0.003320487408303889, "XZXIIYYX": -0.007501985852005987, "YIYIIYYX": -0.007501985852005987, "YZXIIYYY": 0.007501985852005987, "XIYIIYYY": -0.007501985852005987, "IZIYIXYX": 0.003320494960882412, "IIZZZYYX": -7.082128268637697e-06, "IZZXIYYX": -0.003320487408303889, "IZZYIYYY": 0.003320494960882412, "IIIZZXYY": 7.082128268637697e-06, "IZIXIXYY": 0.003320487408303889, "XZIIIYYX": 0.007501985852005987, "YZZIIXYX": -0.007501985852005987, "YZIIIYYY": -0.007501985852005987, "XZZIIXYY": -0.007501985852005987, "ZXXXIYXY": 0.004031116109076532, "IYXXZXXY": -0.004031116109076532, "ZYXXIYXX": -0.004031116109076532, "IXXXZXXX": -0.004031116109076532, "YXXZIXXY": 0.001004799587244184, "YXXYIYXY": 2.1430900046438975e-06, "YYXIZYXY": 0.0010047973017934088, "YYXZIXXX": -0.001004799587244184, "YYXYIYXX": -2.1430900046438975e-06, "YXXIZYXX": 0.0010047973017934088, "IZYXIXYX": 1.63909527353903e-05, "IIYZZXYX": -0.007684971254896085, "ZIXIIYYX": 0.007684988734663875, "IIXXIXYY": -1.63909527353903e-05, "IZXZZXYY": 0.007684971254896085, "ZZYIIYYY": 0.007684988734663875, "IIZXIYYX": -1.6390952735390296e-05, "IZZZZYYX": 0.007684971254896084, "ZIIIIYYX": -0.007684988734663874, "IIIXIXYY": 1.6390952735390296e-05, "IZIZZXYY": -0.007684971254896084, "ZIZIIXYY": 0.007684988734663874, "ZYXYXYXY": 0.005263200155058137, "ZXXZXYXY": 1.1225633238645214e-05, "ZYXXYYXY": -0.005263188183730693, "ZXXYXYXX": 0.005263200155058137, "ZYXZXYXX": -1.1225633238645214e-05, "ZXXXYYXX": -0.005263188183730693, "YXXXXXXY": 1.7971290539937447e-06, "YYXZYXXY": 0.0008425919679129414, "XXXXYXXY": -1.7971290539937447e-06, "XYXZXXXY": 0.0008425919679129414, "YYXXXXXX": -1.7971290539937447e-06, "YXXZYXXX": 0.0008425919679129414, "XYXXYXXX": 1.7971290539937447e-06, "XXXZXXXX": 0.0008425919679129414, "IZYZXXYX": 0.0107398141485451, "IIXZYXYX": -0.0107398141485451, "IIXZXXYY": -0.0107398141485451, "IZYZYXYY": -0.0107398141485451, "IIZZXYYX": -0.0107398141485451, "IIIZYXYX": 0.0107398141485451, "IIIZXXYY": 0.0107398141485451, "IIZZYYYY": 0.0107398141485451, "IYXXXXXY": 3.0245993097527414e-06, "IXXZYXXY": -0.0014180968689416987, "ZYXIYYXY": -0.0014181000944585096, "IXXXXXXX": 3.0245993097527414e-06, "IYXZYXXX": 0.0014180968689416987, "ZXXIYYXX": -0.0014181000944585096, "IIIIIZYY": -0.025076347628875714, "IZIIIIYY": -0.01371694092618533, "IZZIIZXX": -0.01897754098412074, "IIZIIIXX": -0.01897754098412076, "IZIIIIXX": -0.0031670241463956266, "ZZIIIIXX": 0.0229151475857032, "ZZIXIZXX": 1.4240573059510702e-05, "ZIIZZZXX": -0.006676756158249113, "IZIIZIXX": 0.01560051990273679, "IIIXZIXX": 6.211901438574359e-05, "IZIZIIXX": -0.02912477679873857, "IIIIIIXX": -0.025076347628875714, "IZIIIZXX": -0.01371694092618533, "IZZIIIYY": -0.01897754098412074, "IIZIIZYY": -0.01897754098412076, "IZIIIZYY": -0.0031670241463956266, "ZZIIIZYY": 0.0229151475857032, "ZZIXIIYY": 1.4240573059510702e-05, "ZIIZZIYY": -0.006676756158249113, "IZIIZZYY": 0.01560051990273679, "IIIXZZYY": 6.211901438574359e-05, "IZIZIZYY": -0.02912477679873857, "YZIYIZXX": -0.00034397459418429154, "XIIZZZXX": -7.336473103751894e-07, "XZIXIZXX": -0.00034397381180239876, "YZIYIIYY": -0.00034397459418429154, "XIIZZIYY": -7.336473103751894e-07, "XZIXIIYY": -0.00034397381180239876, "IIIZIIXX": 3.1361556377229e-06, "IZIXZIXX": 0.0014704005505880612, "ZZIZZZXX": -3.1361556377229e-06, "ZIIXIZXX": -0.0014704005505880612, "IIIZIZYY": 3.1361556377229e-06, "IZIXZZYY": 0.0014704005505880612, "ZZIZZIYY": -3.1361556377229e-06, "ZIIXIIYY": -0.0014704005505880612, "XIIXIZXX": 2.4558308859151255e-05, "XZIZZZXX": -0.011514272580625755, "XIIIIIXX": 0.011514298770289231, "XIIXIIYY": 2.4558308859151255e-05, "XZIZZIYY": -0.011514272580625755, "XIIIIZYY": 0.011514298770289231, "IZIIXIXX": -1.7971290539937447e-06, "IIIYYIXX": -0.0008425919679129414, "IIIXXIXX": -0.0008425938844213385, "IZIIXZYY": -1.7971290539937447e-06, "IIIYYZYY": -0.0008425919679129414, "IIIXXZYY": -0.0008425938844213385, "XIIZXZXX": -0.03037243744364719, "YIIZYZXX": -0.03037243744364719, "XIIZXIYY": -0.03037243744364719, "YIIZYIYY": -0.03037243744364719, "ZZIZXZXX": 0.011451073590721143, "IZIYYIXX": 2.4423458833241305e-05, "IIIIXIXX": -0.011451047544865485, "ZZIZXIYY": 0.011451073590721143, "IZIYYZYY": 2.4423458833241305e-05, "IIIIXZYY": -0.011451047544865485, "IIIIIIZX": -0.009137884330565973, "ZIIIIIZX": 0.016128325297759132, "IZZIIIZX": -0.0013584612206930524, "IIZIIZZX": -0.0013584612206930516, "ZIIXIZZX": 1.476661328578082e-05, "ZZIZZZZX": -0.0069233924632319446, "IIIIZIZX": 0.016628419081743305, "IZIXZIZX": 1.993726964016108e-05, "IIIZIIZX": -0.009347677743889357, "IIIIIZIX": 0.004614026527469913, "IZIIIIIX": -0.005316582896471577, "IIIIIIIX": -0.009137884330565973, "ZIIIIIIX": 0.016128325297759132, "IZZIIIIX": -0.0013584612206930524, "IIZIIZIX": -0.0013584612206930516, "ZIIXIZIX": 1.476661328578082e-05, "ZZIZZZIX": -0.0069233924632319446, "IIIIZIIX": 0.016628419081743305, "IZIXZIIX": 1.993726964016108e-05, "IIIZIIIX": -0.009347677743889357, "IIIIIZZX": 0.004614026527469913, "IZIIIIZX": -0.005316582896471577, "YIIYIZZX": 0.001627885819004604, "XZIZZZZX": 3.472041461500416e-06, "XIIXIZZX": 0.0016278821163230404, "YIIYIZIX": 0.001627885819004604, "XZIZZZIX": 3.472041461500416e-06, "XIIXIZIX": 0.0016278821163230404, "IZIZIIZX": -1.3008239481512531e-06, "IIIXZIZX": -0.0006098971066909596, "ZIIZZZZX": 1.3008239481512531e-06, "ZZIXIZZX": 0.0006098971066909596, "IZIZIIIX": -1.3008239481512531e-06, "IIIXZIIX": -0.0006098971066909596, "ZIIZZZIX": 1.3008239481512531e-06, "ZZIXIZIX": 0.0006098971066909596, "XZIXIZZX": 1.501564814756937e-05, "XIIZZZZX": -0.007040153568288383, "XZIIIIZX": 0.0070401695813931174, "XZIXIZIX": 1.501564814756937e-05, "XIIZZZIX": -0.007040153568288383, "XZIIIIIX": 0.0070401695813931174, "IIIIXIZX": -3.0245993097527414e-06, "IZIYYIZX": -0.0014180968689416987, "IZIXXIZX": -0.0014181000944585096, "IIIIXIIX": -3.0245993097527414e-06, "IZIYYIIX": -0.0014180968689416987, "IZIXXIIX": -0.0014181000944585096, "XZIZXZZX": -0.011451073590721143, "YZIZYZZX": -0.011451073590721143, "XZIZXZIX": -0.011451073590721143, "YZIZYZIX": -0.011451073590721143, "ZIIZXZZX": 0.008380449766984654, "IIIYYIZX": 1.7874269016474507e-05, "IZIIXIZX": -0.008380430705367134, "ZIIZXZIX": 0.008380449766984654, "IIIYYIIX": 1.7874269016474507e-05, "IZIIXIIX": -0.008380430705367134, "ZYXYIXIX": 5.615131466144314e-06, "ZXXIZXIX": -0.0026326794181164496, "ZXXYIYIX": -5.615131466144314e-06, "ZYXIZYIX": -0.0026326794181164496, "ZYXYIYIY": -5.279245642366797e-06, "ZXXIZYIY": 0.00247519785238147, "ZXXYIXIY": -5.279245642366797e-06, "ZYXIZXIY": -0.00247519785238147, "ZYXYIXZX": 3.3588582377751517e-07, "ZXXIZXZX": -0.00015748156573497867, "ZXXYIYZX": -3.3588582377751517e-07, "ZYXIZYZX": -0.00015748156573497867}], "expressible": {"uccs": ["10000110", "00100001", "01000001", "01000010", "00100010", "00010110", "00010101", "10000101", "00100100", "01000100"], "uccsd": ["00100100", "01000100"], "uccsdt": "full", "excite3": ["00010011", "10000011", "00100100", "01000100"], "excite4": "full", "excite5": "full", "excite6": "full", "excite7": "full"}, "symmetrygen": ["IZZIIIZIIZZZ", "IIZIIIIIZIII", "IZIIIIIZIIII", "ZZZZZZIIIIII"], "taperqubits": [0, 3, 4, 6], "tapersector": [-1, 1, 1, 1], "stabilizers": ["IIIIIIIIIIIX", "IIIIIIIIXIII", "IIIIIIIXIIII", "IIIIIXIIIIII"], "hf_energy": -16.50266414786301}
