# Supplementary material for: A Stabilizer Framework for the Contextual Subspace Variational Quantum Eigensolver and the Noncontextual Projection Ansatz
Source: J Chem Theory Comput. 2023 Jan 23;19(3):808–21. doi: 10.1021/acs.jctc.2c00910 (PMC9933439; doi:10.1021/acs.jctc.2c00910)
Supplement: Supplementary file 1 — ct2c00910_si_001.zip [file ct2c00910_si_001.zip › anc/model_data/model_data_BeH2_STO-3G_SINGLET.json]

{"ham": {"IIIIIIIII": -11.893640688248023, "ZIIIIIIII": -0.49852262120816254, "IZIIIIIII": -0.27362997602772865, "ZZIIIIIII": 0.07474728813601236, "IIZIIIIII": -0.29313887594727117, "ZIZIIIIII": 0.19261772035037628, "IZZIIIIII": 0.17211774732674823, "IIIZIIIII": -0.29313887594727006, "ZIIZIIIII": 0.19261772035037616, "IZIZIIIII": 0.17211774732674823, "IIZZIIIII": 0.3892355930337424, "IIIIZIIII": -0.020667904605983705, "ZIIIZIIII": 0.18545819072150996, "IZIIZIIII": 0.08211206147148294, "IIZIZIIII": 0.1763682089212282, "IIIZZIIII": 0.17636820892122812, "ZZZZZIIII": -0.11669842680707744, "IIIIIZIII": 0.009368915196542723, "ZIIIIZIII": 0.09421549489467665, "IZIIIZIII": 0.08095590425158135, "IIZIIZIII": 0.1736254647377779, "IIIZIZIII": 0.17362546473777785, "ZZZZIZIII": -0.11481312260002231, "IIIIZZIII": 0.0628313799790232, "ZZZIZZIII": -0.2806434870712169, "ZZIZZZIII": -0.280643487071217, "ZIZZZZIII": -0.11380144157472852, "IZZZZZIII": -0.14022874663744067, "ZZZZZZIII": -2.2179177069980995, "IIIIIIZII": -0.49852262120816215, "ZIIIIIZII": 0.23372716060087878, "IZIIIIZII": 0.11012655632910337, "IIZIIIZII": 0.19261772035037628, "IIIZIIZII": 0.19261772035037616, "IIIIZIZII": 0.22625274357411318, "ZIIIZIZII": -0.020667904605983955, "ZZIIZIZII": 0.1029166625310568, "ZIZIZIZII": 0.1763682089212282, "ZIIZZIZII": 0.17636820892122812, "IIIIIZZII": 0.10834963365620474, "IZZZIZZII": -0.11637814913678547, "ZIIIZZZII": 0.10413193860489843, "ZZZZZZZII": -0.1457011822259184, "IIIIIIIZI": -0.2736299760277286, "ZIIIIIIZI": 0.11012655632910337, "IZIIIIIZI": 0.1037249358334726, "IIZIIIIZI": 0.17211774732674823, "IIIZIIIZI": 0.17211774732674823, "IIIIZIIZI": 0.1029166625310568, "ZIZZZIIZI": -0.11669842680707744, "IIIIIZIZI": 0.10016707168082822, "ZZZZZZIZI": -0.1194766432105883, "IIIIIIZZI": 0.07474728813601236, "ZIIIZIZZI": 0.08211206147148294, "IIIIIIIIZ": 0.009368915196543306, "ZIIIIIIIZ": 0.10834963365620474, "IZIIIIIIZ": 0.10016707168082822, "IIZIIIIIZ": 0.1736254647377779, "IIIZIIIIZ": 0.17362546473777785, "IIIIZIIIZ": 0.10413193860489843, "ZIZZZIIIZ": -0.11380144157472852, "IIIIIZIIZ": 0.10077071548719718, "ZZZZZZIIZ": -0.12357977596427323, "IIIIIIZIZ": 0.09421549489467665, "ZIIIZIZIZ": 0.0628313799790232, "IIIIIIIZZ": 0.08095590425158135, "ZIZZIIIZZ": -0.11637814913678547, "ZIZIZIIZZ": -0.2806434870712169, "ZIIZZIIZZ": -0.280643487071217, "IIZZZIIZZ": -0.1457011822259184, "ZIZZZIIZZ": -2.2179177069980995, "ZZZZZIIZZ": -0.1194766432105883, "IZIIIZIZZ": 0.5678633871733736, "ZIZZZZIZZ": -0.12357977596427323, "IIZZIIZZZ": -0.11481312260002231, "ZIZZZIZZZ": -0.14022874663744067, "XIZZIIZZI": 0.00289191340698586, "XZIIZZZZI": 0.00289191340698586, "XIIIIIIIZ": 0.00289191340698586, "XZZZZZIIZ": 0.00289191340698586, "IXIIIIIII": -0.006337222488109826, "ZXIIIIIII": -0.02476105980376201, "ZXZIIIIII": -0.006321726138000913, "ZXIZIIIII": -0.0063217261380009125, "ZXIIZIIII": -0.0002901458254998347, "IXZZZIIII": -4.350248179144345e-05, "ZXIIIZIII": -4.350248179144345e-05, "IXZZIZIII": -0.0002901458254998347, "IXZIZZIII": -0.0063217261380009125, "IXIZZZIII": -0.006321726138000913, "IXZZZZIII": -0.02476105980376201, "ZXZZZZIII": -0.006337222488109826, "ZXIIIIZII": -0.0022484083082104805, "IXIIZIZII": -0.0010843907039831022, "ZXZZIZZII": -0.0010843907039831022, "IXZZZZZII": -0.0022484083082104805, "ZXIIIIIZI": -0.0014638886478572292, "IXZZZZIZI": -0.0014638886478572292, "ZXIIIIIIZ": -0.0017338896651766097, "IXZZZZIIZ": -0.0017338896651766097, "IXZZZIIZZ": 0.04430211020764987, "ZXIIIZIZZ": 0.04430211020764987, "XXZZIIZZI": -0.0028984550945022045, "YYZZIIZZI": -0.0028984550945022045, "XXIIIIIIZ": -0.0028984550945022045, "YYIIIIIIZ": -0.0028984550945022045, "ZZXIIIZZI": 0.003942004226921426, "IIXZZZZZI": 0.003942004226921426, "IZXZZIZIZ": 0.003942004226921426, "ZIXIIZZIZ": 0.003942004226921426, "XZXZIIIII": 0.0034590069082038356, "YZYZIIIII": 0.0034590069082038356, "XZXZZIZII": 0.0034590069082038356, "YZYZZIZII": 0.0034590069082038356, "IXXIIIZZI": -0.004080602487693389, "IYYIIIZZI": -0.004080602487693389, "ZXXZZIZIZ": -0.004080602487693389, "ZYYZZIZIZ": -0.004080602487693389, "ZZIXIIZZI": 0.0039420042269214224, "IIZXZZZZI": 0.0039420042269214224, "IZZXZIZIZ": 0.0039420042269214224, "ZIIXIZZIZ": 0.0039420042269214224, "XZZXIIIII": 0.0034590069082038335, "YZZYIIIII": 0.0034590069082038335, "XZZXZIZII": 0.0034590069082038335, "YZZYZIZII": 0.0034590069082038335, "IXIXIIZZI": -0.004080602487693387, "IYIYIIZZI": -0.004080602487693387, "ZXZXZIZIZ": -0.004080602487693387, "ZYZYZIZIZ": -0.004080602487693387, "IIXXIIIII": 0.012124689610585566, "IIYYIIIII": 0.012124689610585566, "ZZIIXIZZI": 0.0015650265367631656, "IIZZXZZZI": 0.0015650265367631656, "ZZZZXIIIZ": 0.0015650265367631656, "IIIIXZIIZ": 0.0015650265367631656, "XZZIXIIII": -0.024984978806042325, "XZIZXIIII": -0.024984978806042356, "XIZZXIIII": -0.017077322510000516, "XZZZXIIII": -0.011350899261061562, "YZZIYIIII": -0.024984978806042325, "YZIZYIIII": -0.024984978806042356, "YIZZYIIII": -0.017077322510000516, "YZZZYIIII": -0.011350899261061562, "XIIIXZIII": -0.031423394025339724, "XZZZXZIII": -0.00948687687474566, "YIIIYZIII": -0.031423394025339724, "YZZZYZIII": -0.00948687687474566, "XZZZXIZII": -0.0019770194723185415, "YZZZYIZII": -0.0019770194723185415, "XZZZXIIZI": 0.007010491990455642, "YZZZYIIZI": 0.007010491990455642, "XZZZXIIIZ": 0.0018608146429487194, "YZZZYIIIZ": 0.0018608146429487194, "XZIIXIIZZ": -0.03431530743232559, "YZIIYIIZZ": -0.03431530743232559, "IXIIXIZZI": 0.0007942448784832677, "IYIIYIZZI": 0.0007942448784832677, "IXZZXIIIZ": 0.0007942448784832677, "IYZZYIIIZ": 0.0007942448784832677, "XXZZXIIII": 0.0035415511195059915, "YYZZXIIII": 0.0036901198734089094, "XYZZYIIII": -0.00014856875390291884, "XXIIXZIII": -0.0035415511195059915, "YYIIXZIII": -0.0036901198734089094, "XYIIYZIII": 0.00014856875390291884, "IIXIXIIII": 0.0037664255836117916, "IIYIYIIII": 0.0037664255836117916, "ZIXIXIZII": 0.0037664255836117916, "ZIYIYIZII": 0.0037664255836117916, "IIIXXIIII": 0.0037664255836117903, "IIIYYIIII": 0.0037664255836117903, "ZIIXXIZII": 0.0037664255836117903, "ZIIYYIZII": 0.0037664255836117903, "IIIIIXIII": -0.03270134750980482, "ZIIIIXIII": -0.00410256759159184, "IZIIIXIII": -0.0007224682955792445, "IIZIIXIII": -0.007960378688233136, "IIIZIXIII": -0.007960378688233127, "ZZZZIXIII": -0.004449782914859154, "IIIIZXIII": -0.004449782914859154, "ZZZIZXIII": -0.007960378688233127, "ZZIZZXIII": -0.007960378688233136, "ZIZZZXIII": -0.0007224682955792445, "IZZZZXIII": -0.00410256759159184, "ZZZZZXIII": -0.03270134750980482, "IIIIIXZII": -0.0023382902171429185, "IZZZIXZII": -0.0007301857990885836, "ZIIIZXZII": -0.0007301857990885836, "ZZZZZXZII": -0.0023382902171429185, "IIIIIXIZI": -0.001622515121040735, "ZZZZZXIZI": -0.001622515121040735, "IIIIIXIIZ": -0.0017481175039028827, "ZZZZZXIIZ": -0.0017481175039028827, "IZIIIXIZZ": 0.050479858514183684, "ZIZZZXIZZ": 0.050479858514183684, "XZIIZXZZI": -0.0008092338364674439, "YZIIZYZZI": -0.0008092338364674439, "XZZZZXIIZ": -0.0008092338364674439, "YZZZZYIIZ": -0.0008092338364674439, "ZXIIIXIII": -0.020234760646539503, "IXZZIXIII": -0.011524197217228391, "IXZIZXIII": -0.012747521245665442, "IXIZZXIII": -0.012747521245665439, "IXZZZXIII": -0.028704512322858925, "ZXZZZXIII": -0.004237204441517417, "ZYIIIYIII": -0.020234760646539503, "IYZZIYIII": -0.011524197217228391, "IYZIZYIII": -0.012747521245665442, "IYIZZYIII": -0.012747521245665439, "IYZZZYIII": -0.028704512322858925, "ZYZZZYIII": -0.004237204441517417, "ZXZZIXZII": 0.012349065533567469, "IXZZZXZII": 0.010103593637476952, "ZYZZIYZII": 0.012349065533567469, "IYZZZYZII": 0.010103593637476952, "IXZZZXIZI": 0.009163179660725834, "IYZZZYIZI": 0.009163179660725834, "IXZZZXIIZ": 0.006685413270296788, "IYZZZYIIZ": 0.006685413270296788, "ZXIIIXIZZ": 0.026445438649037842, "ZYIIIYIZZ": 0.026445438649037842, "IIXZZXZZI": -0.003845873311725996, "IIYZZYZZI": -0.003845873311725996, "ZIXIIXZIZ": -0.003845873311725996, "ZIYIIYZIZ": -0.003845873311725996, "IIZXZXZZI": -0.003845873311725994, "IIZYZYZZI": -0.003845873311725994, "ZIIXIXZIZ": -0.003845873311725994, "ZIIYIYZIZ": -0.003845873311725994, "IIZZXXZZI": -0.003719597115770571, "IIZZYYZZI": -0.003719597115770571, "IIIIXXIIZ": -0.003719597115770571, "IIIIYYIIZ": -0.003719597115770571, "XIIIXXIII": -0.006566552822222328, "XZZZXXIII": 0.006566552822222328, "YIIIYXIII": -0.002141079565512539, "YZZZYXIII": 0.002141079565512539, "XIIIYYIII": -0.004425473256709788, "XZZZYYIII": 0.004425473256709788, "XXIIXXIII": 0.020538305090156316, "YYIIXXIII": 0.017800097606027115, "XYIIYXIII": 0.002738207484129195, "YXIIXYIII": 0.002738207484129195, "XXIIYYIII": 0.017800097606027115, "YYIIYYIII": 0.020538305090156316, "IIZZIIXII": -0.017077322510000516, "ZIZZZIXII": 0.017077322510000516, "IIZIIIXZI": -0.024984978806042325, "IIIZIIXZI": -0.024984978806042356, "IIZZIIXZI": -0.01135089926106155, "ZIZZIIXZI": -0.0019770194723185415, "IZZZIIXZI": 0.007010491990455642, "ZIZIZIXZI": 0.024984978806042325, "ZIIZZIXZI": 0.024984978806042356, "IIZZZIXZI": 0.0019770194723185415, "ZIZZZIXZI": 0.01135089926106155, "ZZZZZIXZI": -0.007010491990455642, "IZIIIZXZI": -0.03431530743232559, "IIZZIZXZI": 0.0018608146429487194, "ZZIIZZXZI": 0.03431530743232559, "ZIZZZZXZI": -0.0018608146429487194, "IIIIIIXIZ": -0.031423394025339724, "ZIIIZIXIZ": 0.031423394025339724, "IIZZIIXZZ": -0.00948687687474566, "ZIZZZIXZZ": 0.00948687687474566, "XIIIIIXII": 0.005472435588477701, "XZZZZZXII": 0.005472435588477701, "YIZZZIYZZ": -0.005472435588477701, "YZIIIZYZZ": -0.005472435588477701, "ZXZZIIXZI": 0.0007916647789067046, "IXZZZIXZI": -0.0007916647789067046, "ZXIIIZXZI": -0.0007916647789067046, "IXIIZZXZI": 0.0007916647789067046, "XXIIIIXII": -0.004088814179899344, "YYIIIIXII": -0.004088814179899344, "YXZZZIYZZ": 0.004088814179899344, "XYZZZIYZZ": -0.004088814179899344, "XZXIIIXZI": 0.004107345992568753, "YZYIIIXZI": 0.004107345992568753, "YZXIIIYZI": -0.004107345992568753, "XZYIIIYZI": 0.004107345992568753, "XZIXIIXZI": 0.0041073459925687495, "YZIYIIXZI": 0.0041073459925687495, "YZIXIIYZI": -0.0041073459925687495, "XZIYIIYZI": 0.0041073459925687495, "ZZZZXIXII": 0.00289191340698586, "IIIIXZXII": 0.00289191340698586, "IZIIYIYZZ": -0.00289191340698586, "ZIZZYZYZZ": -0.00289191340698586, "XZIIXIXZI": 0.04079455285260321, "YZIIYIXZI": 0.04079455285260321, "IXZZXIXII": 0.0006430960250037857, "IYZZYIXII": 0.0006430960250037857, "ZYIIXIYZZ": 0.0006430960250037857, "ZXIIYIYZZ": -0.0006430960250037857, "IIXZXIXZI": 0.0034590069082038356, "IIYZYIXZI": 0.0034590069082038356, "IIYZXIYZI": 0.0034590069082038356, "IIXZYIYZI": -0.0034590069082038356, "IIZXXIXZI": 0.0034590069082038335, "IIZYYIXZI": 0.0034590069082038335, "IIZYXIYZI": 0.0034590069082038335, "IIZXYIYZI": -0.0034590069082038335, "IZIIIXXZI": -0.0013318457290450952, "IIZZIXXZI": 0.0013318457290450952, "ZZIIZXXZI": 0.0013318457290450952, "ZIZZZXXZI": -0.0013318457290450952, "XZZZZXXII": -0.0017642773744489236, "YZZZZYXII": -0.0017642773744489236, "YZIIIXYZZ": 0.0017642773744489236, "XZIIIYYZZ": -0.0017642773744489236, "ZXIIIXXZI": -0.018018414194142858, "IXIIZXXZI": 0.018018414194142858, "ZYIIIYXZI": -0.018018414194142858, "IYIIZYXZI": 0.018018414194142858, "IIIIXXXII": -0.005234707093177233, "IIIIYYXII": -0.005234707093177233, "ZIZZYXYZZ": 0.005234707093177233, "ZIZZXYYZZ": -0.005234707093177233, "IIIIIIIXI": -0.006337222488109826, "ZIIIZIIXI": -0.0002901458254998347, "IIIIIIZXI": -0.024761059803761937, "ZIIIIIZXI": -0.0022484083082104805, "IZIIIIZXI": -0.0014638886478572292, "IIZIIIZXI": -0.006321726138000913, "IIIZIIZXI": -0.0063217261380009125, "IIIIZIZXI": -0.0010843907039831022, "ZIZZZIZXI": -4.350248179144345e-05, "IIIIIZZXI": -0.0017338896651766097, "ZZZZZZZXI": 0.04430211020764987, "IIZZIIIXZ": -0.0002901458254998347, "ZIZZZIIXZ": -0.006337222488109826, "IIIIIIZXZ": -4.350248179144345e-05, "ZIZZIIZXZ": -0.0010843907039831022, "ZIZIZIZXZ": -0.0063217261380009125, "ZIIZZIZXZ": -0.006321726138000913, "IIZZZIZXZ": -0.0022484083082104805, "ZIZZZIZXZ": -0.024761059803761937, "ZZZZZIZXZ": -0.0014638886478572292, "IZIIIZZXZ": 0.04430211020764987, "ZIZZZZZXZ": -0.0017338896651766097, "XIZZIIIXI": 0.0006430960250037857, "XZIIZZIXI": 0.0006430960250037857, "YIZZZIZYI": 0.0006430960250037857, "YZIIIZZYI": 0.0006430960250037857, "ZXIIIIZXI": 0.0056752016358598036, "IXZZZZZXI": 0.0056752016358598036, "IXZZZIZXZ": 0.0056752016358598036, "ZXIIIZZXZ": 0.0056752016358598036, "XXZZIIIXI": -0.024087814500456158, "YYZZIIIXI": -0.024087814500456158, "YXZZZIZYI": -0.024087814500456158, "XYZZZIZYI": 0.024087814500456158, "ZZXIIIIXI": -0.004080602487693389, "IIXZZZIXI": -0.004080602487693389, "ZZYIIIIYI": -0.004080602487693389, "IIYZZZIYI": -0.004080602487693389, "IXXIIIIXI": 0.012761206642433584, "IYYIIIIXI": 0.012761206642433584, "IYXIIIIYI": -0.012761206642433584, "IXYIIIIYI": 0.012761206642433584, "ZZIXIIIXI": -0.004080602487693388, "IIZXZZIXI": -0.004080602487693388, "ZZIYIIIYI": -0.004080602487693388, "IIZYZZIYI": -0.004080602487693388, "IXIXIIIXI": 0.012761206642433581, "IYIYIIIXI": 0.012761206642433581, "IYIXIIIYI": -0.012761206642433581, "IXIYIIIYI": 0.012761206642433581, "ZZIIXIIXI": 0.0007942448784832677, "IIZZXZIXI": 0.0007942448784832677, "IZIIYIZYI": 0.0007942448784832677, "ZIZZYZZYI": 0.0007942448784832677, "XZZZXIZXI": 0.0007916647789067046, "YZZZYIZXI": 0.0007916647789067046, "XZIIXIZXZ": -0.0007916647789067046, "YZIIYIZXZ": -0.0007916647789067046, "IXIIXIIXI": 0.020804601059573876, "IYIIYIIXI": 0.020804601059573876, "ZYIIXIZYI": -0.020804601059573876, "ZXIIYIZYI": 0.020804601059573876, "IIIIIXZXI": 0.006210678002498336, "ZZZZZXZXI": 0.006210678002498336, "IZIIIXZXZ": 0.006210678002498336, "ZIZZZXZXZ": 0.006210678002498336, "XZIIZXIXI": 0.01528020671001366, "YZIIZYIXI": 0.01528020671001366, "YZIIIXZYI": 0.01528020671001366, "XZIIIYZYI": -0.01528020671001366, "IXZZZXZXI": 0.000900046825461491, "IYZZZYZXI": 0.000900046825461491, "ZXIIIXZXZ": 0.000900046825461491, "ZYIIIYZXZ": 0.000900046825461491, "IIXZZXIXI": 0.01188495497878029, "IIYZZYIXI": 0.01188495497878029, "IIYZZXIYI": 0.01188495497878029, "IIXZZYIYI": -0.01188495497878029, "IIZXZXIXI": 0.011884954978780284, "IIZYZYIXI": 0.011884954978780284, "IIZYZXIYI": 0.011884954978780284, "IIZXZYIYI": -0.011884954978780284, "IIZZXXIXI": -0.02387326275079586, "IIZZYYIXI": -0.02387326275079586, "ZIZZYXZYI": -0.02387326275079586, "ZIZZXYZYI": 0.02387326275079586, "IIZZIIXXI": 0.0035415511195059915, "IIZZIIYYI": 0.0036901198734089094, "ZIZZZIYYI": -0.00014856875390291884, "IIIIIIXXZ": -0.0035415511195059915, "IIIIIIYYZ": -0.0036901198734089094, "ZIIIZIYYZ": 0.00014856875390291884, "XIIIIIXXI": -0.004088814179899344, "XZZZZZXXI": -0.004088814179899344, "XIIIIIYYI": -0.004088814179899344, "XZZZZZYYI": -0.004088814179899344, "XXIIIIXXI": 0.035379268193091, "YYIIIIXXI": 0.035379268193091, "XXIIIIYYI": 0.035379268193091, "YYIIIIYYI": 0.035379268193091, "ZZZZXIXXI": -0.0028984550945022045, "IIIIXZXXI": -0.0028984550945022045, "ZZZZXIYYI": -0.0028984550945022045, "IIIIXZYYI": -0.0028984550945022045, "IXZZXIXXI": -0.024087814500456158, "IYZZYIXXI": -0.024087814500456158, "IXZZXIYYI": -0.024087814500456158, "IYZZYIYYI": -0.024087814500456158, "XZZZZXXXI": -0.014340798078994367, "YZZZZYXXI": -0.014340798078994367, "XZZZZXYYI": -0.014340798078994367, "YZZZZYYYI": -0.014340798078994367, "IIIIXXXXI": 0.03581851180016998, "IIIIYYXXI": 0.03581851180016998, "IIIIXXYYI": 0.03581851180016998, "IIIIYYYYI": 0.03581851180016998, "IIIIIIIIX": -0.03270134750980474, "ZIIIIIIIX": -0.0023382902171429185, "IZIIIIIIX": -0.001622515121040735, "IIZIIIIIX": -0.007960378688233136, "IIIZIIIIX": -0.007960378688233127, "IIIIZIIIX": -0.0007301857990885836, "ZIZZZIIIX": -0.0007224682955792445, "IIIIIZIIX": -0.0017481175039028827, "ZZZZZZIIX": 0.050479858514183684, "IIIIIIZIX": -0.00410256759159184, "ZIIIZIZIX": -0.004449782914859154, "IIIIIIIZX": -0.0007224682955792445, "ZIZZIIIZX": -0.0007301857990885836, "ZIZIZIIZX": -0.007960378688233127, "ZIIZZIIZX": -0.007960378688233136, "IIZZZIIZX": -0.0023382902171429185, "ZIZZZIIZX": -0.03270134750980474, "ZZZZZIIZX": -0.001622515121040735, "IZIIIZIZX": 0.050479858514183684, "ZIZZZZIZX": -0.0017481175039028827, "IIZZIIZZX": -0.004449782914859154, "ZIZZZIZZX": -0.00410256759159184, "XIIIIIIIX": -0.005234707093177233, "XZZZZZIIX": -0.005234707093177233, "YIIIZIZIY": -0.005234707093177233, "YZZZIZZIY": -0.005234707093177233, "ZXIIIIIIX": 0.006210678002498336, "IXZZZZIIX": 0.006210678002498336, "IXZZZIIZX": 0.006210678002498336, "ZXIIIZIZX": 0.006210678002498336, "XXIIIIIIX": 0.035818511800169976, "YYIIIIIIX": 0.035818511800169976, "YXIIZIZIY": 0.035818511800169976, "XYIIZIZIY": -0.035818511800169976, "IZXZZIZIX": -0.003845873311725996, "ZIXIIZZIX": -0.003845873311725996, "IZYZZIZIY": -0.003845873311725996, "ZIYIIZZIY": -0.003845873311725996, "ZXXZZIZIX": 0.01188495497878029, "ZYYZZIZIX": 0.01188495497878029, "ZYXZZIZIY": -0.01188495497878029, "ZXYZZIZIY": 0.01188495497878029, "IZZXZIZIX": -0.003845873311725994, "ZIIXIZZIX": -0.003845873311725994, "IZZYZIZIY": -0.003845873311725994, "ZIIYIZZIY": -0.003845873311725994, "ZXZXZIZIX": 0.011884954978780284, "ZYZYZIZIX": 0.011884954978780284, "ZYZXZIZIY": -0.011884954978780284, "ZXZYZIZIY": 0.011884954978780284, "ZZZZXIIIX": -0.003719597115770571, "IIIIXZIIX": -0.003719597115770571, "IZZZYIZIY": -0.003719597115770571, "ZIIIYZZIY": -0.003719597115770571, "XZZZXIIIX": 0.0013318457290450952, "YZZZYIIIX": 0.0013318457290450952, "XZIIXIIZX": -0.0013318457290450952, "YZIIYIIZX": -0.0013318457290450952, "IXZZXIIIX": -0.02387326275079586, "IYZZYIIIX": -0.02387326275079586, "ZYZZXIZIY": 0.02387326275079586, "ZXZZYIZIY": -0.02387326275079586, "IIIIIXIIX": 0.006881349157195801, "ZZZZZXIIX": 0.006881349157195801, "IZIIIXIZX": 0.006881349157195801, "ZIZZZXIZX": 0.006881349157195801, "XZZZZXIIX": -0.011347691517694379, "YZZZZYIIX": -0.011347691517694379, "YZZZIXZIY": -0.011347691517694379, "XZZZIYZIY": 0.011347691517694379, "IXZZZXIIX": 0.0016903871833851656, "IYZZZYIIX": 0.0016903871833851656, "ZXIIIXIZX": 0.0016903871833851656, "ZYIIIYIZX": 0.0016903871833851656, "ZIXIIXZIX": 0.01248033936445675, "ZIYIIYZIX": 0.01248033936445675, "ZIYIIXZIY": 0.01248033936445675, "ZIXIIYZIY": -0.01248033936445675, "ZIIXIXZIX": 0.012480339364456744, "ZIIYIYZIX": 0.012480339364456744, "ZIIYIXZIY": 0.012480339364456744, "ZIIXIYZIY": -0.012480339364456744, "IIIIXXIIX": 0.04130055862587525, "IIIIYYIIX": 0.04130055862587525, "ZIIIYXZIY": 0.04130055862587525, "ZIIIXYZIY": -0.04130055862587525, "IIIIIIXIX": -0.006566552822222328, "ZIIIZIXIX": 0.002141079565512539, "IIZZIIXZX": 0.006566552822222328, "ZIZZZIXZX": -0.002141079565512539, "ZIIIZIYIY": -0.004425473256709788, "ZIZZZIYZY": 0.004425473256709788, "YIZZZIYZX": 0.0017642773744489236, "YZIIIZYZX": 0.0017642773744489236, "YIZZZIXZY": -0.0017642773744489236, "YZIIIZXZY": -0.0017642773744489236, "YXZZZIYZX": 0.014340798078994367, "XYZZZIYZX": -0.014340798078994367, "YXZZZIXZY": -0.014340798078994367, "XYZZZIXZY": 0.014340798078994367, "IZIIYIYZX": 0.0008092338364674439, "ZIZZYZYZX": 0.0008092338364674439, "IZIIYIXZY": -0.0008092338364674439, "ZIZZYZXZY": -0.0008092338364674439, "ZYIIXIYZX": 0.01528020671001366, "ZXIIYIYZX": -0.01528020671001366, "ZYIIXIXZY": -0.01528020671001366, "ZXIIYIXZY": 0.01528020671001366, "YZIIIXYZX": -0.014134138761528078, "XZIIIYYZX": 0.014134138761528078, "YZIIIXXZY": 0.014134138761528078, "XZIIIYXZY": -0.014134138761528078, "ZIZZYXYZX": 0.011347691517694379, "ZIZZXYYZX": -0.011347691517694379, "ZIZZYXXZY": -0.011347691517694379, "ZIZZXYXZY": 0.011347691517694379, "IIZZIIIXX": -0.011524197217228391, "ZIZZZIIXX": -0.004237204441517417, "IIIIIIZXX": -0.020234760646539503, "ZIZZIIZXX": 0.012349065533567469, "ZIZIZIZXX": -0.012747521245665442, "ZIIZZIZXX": -0.012747521245665439, "IIZZZIZXX": 0.010103593637476952, "ZIZZZIZXX": -0.028704512322858956, "ZZZZZIZXX": 0.009163179660725834, "IZIIIZZXX": 0.026445438649037842, "ZIZZZZZXX": 0.006685413270296788, "IIZZIIIYY": -0.011524197217228391, "ZIZZZIIYY": -0.004237204441517417, "IIIIIIZYY": -0.020234760646539503, "ZIZZIIZYY": 0.012349065533567469, "ZIZIZIZYY": -0.012747521245665442, "ZIIZZIZYY": -0.012747521245665439, "IIZZZIZYY": 0.010103593637476952, "ZIZZZIZYY": -0.028704512322858956, "ZZZZZIZYY": 0.009163179660725834, "IZIIIZZYY": 0.026445438649037842, "ZIZZZZZYY": 0.006685413270296788, "IXZZZIZXX": 0.000900046825461491, "ZXIIIZZXX": 0.000900046825461491, "IXZZZIZYY": 0.000900046825461491, "ZXIIIZZYY": 0.000900046825461491, "XZIIXIZXX": -0.018018414194142858, "YZIIYIZXX": -0.018018414194142858, "XZIIXIZYY": -0.018018414194142858, "YZIIYIZYY": -0.018018414194142858, "IZIIIXZXX": 0.0016903871833851656, "ZIZZZXZXX": 0.0016903871833851656, "IZIIIXZYY": 0.0016903871833851656, "ZIZZZXZYY": 0.0016903871833851656, "ZXIIIXZXX": 0.01921116742924688, "ZYIIIYZXX": 0.01921116742924688, "ZXIIIXZYY": 0.01921116742924688, "ZYIIIYZYY": 0.01921116742924688, "IIIIIIXXX": 0.020538305090156316, "IIIIIIYYX": 0.017800097606027115, "ZIIIZIYYX": 0.002738207484129195, "IIIIIIYXY": 0.002738207484129195, "ZIIIZIYXY": 0.017800097606027115, "ZIIIZIXYY": -0.020538305090156316}, "ansatze": {"uccs": {"ZYIIIIIII": 0.4999999999999996, "IYZZZZIII": 0.4999999999999996, "YZZZXIIII": -0.4999999999999996, "XZZZYIIII": 0.4999999999999996, "IYZZZXIII": -0.4999999999999996, "IXZZZYIII": 0.4999999999999996, "IIZZIIYZI": -0.4999999999999996, "ZIZZZIYZI": 0.4999999999999996, "IIIIIIZYI": 0.4999999999999996, "ZIZZZIZYZ": 0.4999999999999996, "ZIZZZIZYX": -0.4999999999999996, "ZIZZZIZXY": 0.4999999999999996}, "uccsd": {"ZYIIIIIII": 0.4999999999999996, "IYZZZZIII": 0.4999999999999996, "ZZYIIIZZI": -0.2499999999999998, "IIYZZZZZI": -0.2499999999999998, "IZYZZIZIZ": -0.2499999999999998, "ZIYIIZZIZ": -0.2499999999999998, "ZZIYIIZZI": -0.2499999999999998, "IIZYZZZZI": -0.2499999999999998, "IZZYZIZIZ": -0.2499999999999998, "ZIIYIZZIZ": -0.2499999999999998, "YZZZXIIII": -0.4999999999999996, "XZZZYIIII": 0.4999999999999996, "YXZZXIIII": 0.1249999999999999, "XYZZXIIII": 0.1249999999999999, "XXZZYIIII": -0.1249999999999999, "YYZZYIIII": 0.1249999999999999, "YXIIXZIII": -0.1249999999999999, "XYIIXZIII": -0.1249999999999999, "XXIIYZIII": 0.1249999999999999, "YYIIYZIII": -0.1249999999999999, "IIYIXIIII": -0.2499999999999998, "IIXIYIIII": 0.2499999999999998, "ZIYIXIZII": -0.2499999999999998, "ZIXIYIZII": 0.2499999999999998, "IIIYXIIII": -0.2499999999999998, "IIIXYIIII": 0.2499999999999998, "ZIIYXIZII": -0.2499999999999998, "ZIIXYIZII": 0.2499999999999998, "IYZZZXIII": -0.4999999999999996, "IXZZZYIII": 0.4999999999999996, "IIYZZXZZI": 0.2499999999999998, "IIXZZYZZI": -0.2499999999999998, "ZIYIIXZIZ": 0.2499999999999998, "ZIXIIYZIZ": -0.2499999999999998, "IIZYZXZZI": 0.2499999999999998, "IIZXZYZZI": -0.2499999999999998, "ZIIYIXZIZ": 0.2499999999999998, "ZIIXIYZIZ": -0.2499999999999998, "YXIIXXIII": 0.1249999999999999, "XYIIXXIII": 0.1249999999999999, "XXIIYXIII": -0.1249999999999999, "YYIIYXIII": 0.1249999999999999, "XXIIXYIII": -0.1249999999999999, "YYIIXYIII": 0.1249999999999999, "YXIIYYIII": -0.1249999999999999, "XYIIYYIII": -0.1249999999999999, "IIZZIIYZI": -0.4999999999999996, "ZIZZZIYZI": 0.4999999999999996, "YIIIIIXII": -0.1249999999999999, "YZZZZZXII": -0.1249999999999999, "XIIIIIYII": -0.1249999999999999, "XZZZZZYII": -0.1249999999999999, "YIZZZIXZZ": -0.1249999999999999, "YZIIIZXZZ": -0.1249999999999999, "XIZZZIYZZ": -0.1249999999999999, "XZIIIZYZZ": -0.1249999999999999, "ZYZZIIXZI": 0.1249999999999999, "IYZZZIXZI": -0.1249999999999999, "ZYIIIZXZI": -0.1249999999999999, "IYIIZZXZI": 0.1249999999999999, "ZXZZIIYZI": 0.1249999999999999, "IXZZZIYZI": -0.1249999999999999, "ZXIIIZYZI": -0.1249999999999999, "IXIIZZYZI": 0.1249999999999999, "YZIIXIXZI": -0.2499999999999998, "XZIIYIXZI": 0.2499999999999998, "XZIIXIYZI": -0.2499999999999998, "YZIIYIYZI": -0.2499999999999998, "IYZZXIXII": 0.1249999999999999, "IXZZYIXII": -0.1249999999999999, "IXZZXIYII": 0.1249999999999999, "IYZZYIYII": 0.1249999999999999, "ZYIIXIXZZ": -0.1249999999999999, "ZXIIYIXZZ": 0.1249999999999999, "ZXIIXIYZZ": -0.1249999999999999, "ZYIIYIYZZ": -0.1249999999999999, "YZZZZXXII": 0.1249999999999999, "XZZZZYXII": -0.1249999999999999, "XZZZZXYII": 0.1249999999999999, "YZZZZYYII": 0.1249999999999999, "YZIIIXXZZ": 0.1249999999999999, "XZIIIYXZZ": -0.1249999999999999, "XZIIIXYZZ": 0.1249999999999999, "YZIIIYYZZ": 0.1249999999999999, "ZYIIIXXZI": 0.1249999999999999, "IYIIZXXZI": -0.1249999999999999, "ZXIIIYXZI": -0.1249999999999999, "IXIIZYXZI": 0.1249999999999999, "ZXIIIXYZI": 0.1249999999999999, "IXIIZXYZI": -0.1249999999999999, "ZYIIIYYZI": 0.1249999999999999, "IYIIZYYZI": -0.1249999999999999, "IIIIIIZYI": 0.4999999999999996, "ZIZZZIZYZ": 0.4999999999999996, "YIZZIIIXI": 0.1249999999999999, "YZIIZZIXI": 0.1249999999999999, "YIZZZIZXI": -0.1249999999999999, "YZIIIZZXI": -0.1249999999999999, "XIZZIIIYI": 0.1249999999999999, "XZIIZZIYI": 0.1249999999999999, "XIZZZIZYI": -0.1249999999999999, "XZIIIZZYI": -0.1249999999999999, "ZYIIIIZXI": -0.1249999999999999, "IYZZZZZXI": -0.1249999999999999, "ZXIIIIZYI": -0.1249999999999999, "IXZZZZZYI": -0.1249999999999999, "IYZZZIZXZ": -0.1249999999999999, "ZYIIIZZXZ": -0.1249999999999999, "IXZZZIZYZ": -0.1249999999999999, "ZXIIIZZYZ": -0.1249999999999999, "YZZZXIZXI": 0.1249999999999999, "XZZZYIZXI": -0.1249999999999999, "XZZZXIZYI": 0.1249999999999999, "YZZZYIZYI": 0.1249999999999999, "YZIIXIZXZ": -0.1249999999999999, "XZIIYIZXZ": 0.1249999999999999, "XZIIXIZYZ": -0.1249999999999999, "YZIIYIZYZ": -0.1249999999999999, "IYIIXIIXI": -0.1249999999999999, "IXIIYIIXI": 0.1249999999999999, "ZYIIXIZXI": -0.1249999999999999, "ZXIIYIZXI": 0.1249999999999999, "IXIIXIIYI": -0.1249999999999999, "IYIIYIIYI": -0.1249999999999999, "ZXIIXIZYI": -0.1249999999999999, "ZYIIYIZYI": -0.1249999999999999, "YZIIZXIXI": -0.1249999999999999, "XZIIZYIXI": 0.1249999999999999, "YZIIIXZXI": 0.1249999999999999, "XZIIIYZXI": -0.1249999999999999, "XZIIZXIYI": -0.1249999999999999, "YZIIZYIYI": -0.1249999999999999, "XZIIIXZYI": 0.1249999999999999, "YZIIIYZYI": 0.1249999999999999, "IYZZZXZXI": 0.1249999999999999, "IXZZZYZXI": -0.1249999999999999, "IXZZZXZYI": 0.1249999999999999, "IYZZZYZYI": 0.1249999999999999, "ZYIIIXZXZ": 0.1249999999999999, "ZXIIIYZXZ": -0.1249999999999999, "ZXIIIXZYZ": 0.1249999999999999, "ZYIIIYZYZ": 0.1249999999999999, "IIZZIIYXI": 0.1249999999999999, "ZIZZZIYXI": -0.1249999999999999, "IIZZIIXYI": 0.1249999999999999, "ZIZZZIXYI": -0.1249999999999999, "IIIIIIYXZ": -0.1249999999999999, "ZIIIZIYXZ": 0.1249999999999999, "IIIIIIXYZ": -0.1249999999999999, "ZIIIZIXYZ": 0.1249999999999999, "IZYZZIZIX": 0.2499999999999998, "ZIYIIZZIX": 0.2499999999999998, "IZXZZIZIY": -0.2499999999999998, "ZIXIIZZIY": -0.2499999999999998, "IZZYZIZIX": 0.2499999999999998, "ZIIYIZZIX": 0.2499999999999998, "IZZXZIZIY": -0.2499999999999998, "ZIIXIZZIY": -0.2499999999999998, "ZIYIIXZIX": -0.2499999999999998, "ZIXIIYZIX": 0.2499999999999998, "ZIXIIXZIY": 0.2499999999999998, "ZIYIIYZIY": 0.2499999999999998, "ZIIYIXZIX": -0.2499999999999998, "ZIIXIYZIX": 0.2499999999999998, "ZIIXIXZIY": 0.2499999999999998, "ZIIYIYZIY": 0.2499999999999998, "YIZZZIXZX": 0.1249999999999999, "YZIIIZXZX": 0.1249999999999999, "XIZZZIYZX": 0.1249999999999999, "XZIIIZYZX": 0.1249999999999999, "XIZZZIXZY": -0.1249999999999999, "XZIIIZXZY": -0.1249999999999999, "YIZZZIYZY": 0.1249999999999999, "YZIIIZYZY": 0.1249999999999999, "ZYIIXIXZX": 0.1249999999999999, "ZXIIYIXZX": -0.1249999999999999, "ZXIIXIYZX": 0.1249999999999999, "ZYIIYIYZX": 0.1249999999999999, "ZXIIXIXZY": -0.1249999999999999, "ZYIIYIXZY": -0.1249999999999999, "ZYIIXIYZY": 0.1249999999999999, "ZXIIYIYZY": -0.1249999999999999, "YZIIIXXZX": -0.1249999999999999, "XZIIIYXZX": 0.1249999999999999, "XZIIIXYZX": -0.1249999999999999, "YZIIIYYZX": -0.1249999999999999, "XZIIIXXZY": 0.1249999999999999, "YZIIIYXZY": 0.1249999999999999, "YZIIIXYZY": -0.1249999999999999, "XZIIIYYZY": 0.1249999999999999, "ZIZZZIZYX": -0.4999999999999996, "ZIZZZIZXY": 0.4999999999999996, "IYZZZIZXX": 0.1249999999999999, "ZYIIIZZXX": 0.1249999999999999, "IXZZZIZYX": 0.1249999999999999, "ZXIIIZZYX": 0.1249999999999999, "IXZZZIZXY": -0.1249999999999999, "ZXIIIZZXY": -0.1249999999999999, "IYZZZIZYY": 0.1249999999999999, "ZYIIIZZYY": 0.1249999999999999, "YZIIXIZXX": 0.1249999999999999, "XZIIYIZXX": -0.1249999999999999, "XZIIXIZYX": 0.1249999999999999, "YZIIYIZYX": 0.1249999999999999, "XZIIXIZXY": -0.1249999999999999, "YZIIYIZXY": -0.1249999999999999, "YZIIXIZYY": 0.1249999999999999, "XZIIYIZYY": -0.1249999999999999, "ZYIIIXZXX": -0.1249999999999999, "ZXIIIYZXX": 0.1249999999999999, "ZXIIIXZYX": -0.1249999999999999, "ZYIIIYZYX": -0.1249999999999999, "ZXIIIXZXY": 0.1249999999999999, "ZYIIIYZXY": 0.1249999999999999, "ZYIIIXZYY": -0.1249999999999999, "ZXIIIYZYY": 0.1249999999999999, "IIIIIIYXX": 0.1249999999999999, "ZIIIZIYXX": -0.1249999999999999, "IIIIIIXYX": 0.1249999999999999, "ZIIIZIXYX": -0.1249999999999999, "IIIIIIXXY": -0.1249999999999999, "ZIIIZIXXY": 0.1249999999999999, "IIIIIIYYY": 0.1249999999999999, "ZIIIZIYYY": -0.1249999999999999}, "uccsdt": {"ZYIIIIIII": 0.4999999999999996, "IYZZZZIII": 0.4999999999999996, "ZZYIIIZZI": -0.2499999999999998, "IIYZZZZZI": -0.2499999999999998, "IZYZZIZIZ": -0.2499999999999998, "ZIYIIZZIZ": -0.2499999999999998, "ZZIYIIZZI": -0.2499999999999998, "IIZYZZZZI": -0.2499999999999998, "IZZYZIZIZ": -0.2499999999999998, "ZIIYIZZIZ": -0.2499999999999998, "YZZZXIIII": -0.4999999999999996, "XZZZYIIII": 0.4999999999999996, "YXZZXIIII": 0.1249999999999999, "XYZZXIIII": 0.1249999999999999, "XXZZYIIII": -0.1249999999999999, "YYZZYIIII": 0.1249999999999999, "YXIIXZIII": -0.1249999999999999, "XYIIXZIII": -0.1249999999999999, "XXIIYZIII": 0.1249999999999999, "YYIIYZIII": -0.1249999999999999, "IIYIXIIII": -0.2499999999999998, "IIXIYIIII": 0.2499999999999998, "ZIYIXIZII": -0.2499999999999998, "ZIXIYIZII": 0.2499999999999998, "YIXZXIZZI": -0.06249999999999995, "XIYZXIZZI": -0.06249999999999995, "XIXZYIZZI": 0.06249999999999995, "YIYZYIZZI": -0.06249999999999995, "YZXIXZZZI": 0.06249999999999995, "XZYIXZZZI": 0.06249999999999995, "XZXIYZZZI": -0.06249999999999995, "YZYIYZZZI": 0.06249999999999995, "YIXIXIZIZ": 0.06249999999999995, "XIYIXIZIZ": 0.06249999999999995, "XIXIYIZIZ": -0.06249999999999995, "YIYIYIZIZ": 0.06249999999999995, "YZXZXZZIZ": -0.06249999999999995, "XZYZXZZIZ": -0.06249999999999995, "XZXZYZZIZ": 0.06249999999999995, "YZYZYZZIZ": -0.06249999999999995, "ZYXIXIIII": 0.06249999999999995, "ZXYIXIIII": 0.06249999999999995, "ZXXIYIIII": -0.06249999999999995, "ZYYIYIIII": 0.06249999999999995, "IYXZXZIII": -0.06249999999999995, "IXYZXZIII": -0.06249999999999995, "IXXZYZIII": 0.06249999999999995, "IYYZYZIII": -0.06249999999999995, "IYXIXIZII": 0.06249999999999995, "IXYIXIZII": 0.06249999999999995, "IXXIYIZII": -0.06249999999999995, "IYYIYIZII": 0.06249999999999995, "ZYXZXZZII": -0.06249999999999995, "ZXYZXZZII": -0.06249999999999995, "ZXXZYZZII": 0.06249999999999995, "ZYYZYZZII": -0.06249999999999995, "IIIYXIIII": -0.2499999999999998, "IIIXYIIII": 0.2499999999999998, "ZIIYXIZII": -0.2499999999999998, "ZIIXYIZII": 0.2499999999999998, "YIZXXIZZI": -0.06249999999999995, "XIZYXIZZI": -0.06249999999999995, "XIZXYIZZI": 0.06249999999999995, "YIZYYIZZI": -0.06249999999999995, "YZIXXZZZI": 0.06249999999999995, "XZIYXZZZI": 0.06249999999999995, "XZIXYZZZI": -0.06249999999999995, "YZIYYZZZI": 0.06249999999999995, "YIIXXIZIZ": 0.06249999999999995, "XIIYXIZIZ": 0.06249999999999995, "XIIXYIZIZ": -0.06249999999999995, "YIIYYIZIZ": 0.06249999999999995, "YZZXXZZIZ": -0.06249999999999995, "XZZYXZZIZ": -0.06249999999999995, "XZZXYZZIZ": 0.06249999999999995, "YZZYYZZIZ": -0.06249999999999995, "ZYIXXIIII": 0.06249999999999995, "ZXIYXIIII": 0.06249999999999995, "ZXIXYIIII": -0.06249999999999995, "ZYIYYIIII": 0.06249999999999995, "IYZXXZIII": -0.06249999999999995, "IXZYXZIII": -0.06249999999999995, "IXZXYZIII": 0.06249999999999995, "IYZYYZIII": -0.06249999999999995, "IYIXXIZII": 0.06249999999999995, "IXIYXIZII": 0.06249999999999995, "IXIXYIZII": -0.06249999999999995, "IYIYYIZII": 0.06249999999999995, "ZYZXXZZII": -0.06249999999999995, "ZXZYXZZII": -0.06249999999999995, "ZXZXYZZII": 0.06249999999999995, "ZYZYYZZII": -0.06249999999999995, "IYZZZXIII": -0.4999999999999996, "IXZZZYIII": 0.4999999999999996, "IIYZZXZZI": 0.2499999999999998, "IIXZZYZZI": -0.2499999999999998, "ZIYIIXZIZ": 0.2499999999999998, "ZIXIIYZIZ": -0.2499999999999998, "YZXZIXIII": -0.06249999999999995, "XZYZIXIII": -0.06249999999999995, "YIXIZXIII": 0.06249999999999995, "XIYIZXIII": 0.06249999999999995, "XZXZIYIII": 0.06249999999999995, "YZYZIYIII": -0.06249999999999995, "XIXIZYIII": -0.06249999999999995, "YIYIZYIII": 0.06249999999999995, "YIXIIXZII": -0.06249999999999995, "XIYIIXZII": -0.06249999999999995, "YZXZZXZII": 0.06249999999999995, "XZYZZXZII": 0.06249999999999995, "XIXIIYZII": 0.06249999999999995, "YIYIIYZII": -0.06249999999999995, "XZXZZYZII": -0.06249999999999995, "YZYZZYZII": 0.06249999999999995, "IYXIIXZZI": 0.06249999999999995, "IXYIIXZZI": 0.06249999999999995, "ZYXZZXZZI": -0.06249999999999995, "ZXYZZXZZI": -0.06249999999999995, "IXXIIYZZI": -0.06249999999999995, "IYYIIYZZI": 0.06249999999999995, "ZXXZZYZZI": 0.06249999999999995, "ZYYZZYZZI": -0.06249999999999995, "IYXIIXZIZ": -0.06249999999999995, "IXYIIXZIZ": -0.06249999999999995, "ZYXZZXZIZ": 0.06249999999999995, "ZXYZZXZIZ": 0.06249999999999995, "IXXIIYZIZ": 0.06249999999999995, "IYYIIYZIZ": -0.06249999999999995, "ZXXZZYZIZ": -0.06249999999999995, "ZYYZZYZIZ": 0.06249999999999995, "IIZYZXZZI": 0.2499999999999998, "IIZXZYZZI": -0.2499999999999998, "ZIIYIXZIZ": 0.2499999999999998, "ZIIXIYZIZ": -0.2499999999999998, "YZZXIXIII": -0.06249999999999995, "XZZYIXIII": -0.06249999999999995, "YIIXZXIII": 0.06249999999999995, "XIIYZXIII": 0.06249999999999995, "XZZXIYIII": 0.06249999999999995, "YZZYIYIII": -0.06249999999999995, "XIIXZYIII": -0.06249999999999995, "YIIYZYIII": 0.06249999999999995, "YIIXIXZII": -0.06249999999999995, "XIIYIXZII": -0.06249999999999995, "YZZXZXZII": 0.06249999999999995, "XZZYZXZII": 0.06249999999999995, "XIIXIYZII": 0.06249999999999995, "YIIYIYZII": -0.06249999999999995, "XZZXZYZII": -0.06249999999999995, "YZZYZYZII": 0.06249999999999995, "IYIXIXZZI": 0.06249999999999995, "IXIYIXZZI": 0.06249999999999995, "ZYZXZXZZI": -0.06249999999999995, "ZXZYZXZZI": -0.06249999999999995, "IXIXIYZZI": -0.06249999999999995, "IYIYIYZZI": 0.06249999999999995, "ZXZXZYZZI": 0.06249999999999995, "ZYZYZYZZI": -0.06249999999999995, "IYIXIXZIZ": -0.06249999999999995, "IXIYIXZIZ": -0.06249999999999995, "ZYZXZXZIZ": 0.06249999999999995, "ZXZYZXZIZ": 0.06249999999999995, "IXIXIYZIZ": 0.06249999999999995, "IYIYIYZIZ": -0.06249999999999995, "ZXZXZYZIZ": -0.06249999999999995, "ZYZYZYZIZ": 0.06249999999999995, "YXIIXXIII": 0.1249999999999999, "XYIIXXIII": 0.1249999999999999, "XXIIYXIII": -0.1249999999999999, "YYIIYXIII": 0.1249999999999999, "XXIIXYIII": -0.1249999999999999, "YYIIXYIII": 0.1249999999999999, "YXIIYYIII": -0.1249999999999999, "XYIIYYIII": -0.1249999999999999, "YZXIXXZZI": -0.06249999999999995, "XZYIXXZZI": -0.06249999999999995, "XZXIYXZZI": 0.06249999999999995, "YZYIYXZZI": -0.06249999999999995, "XZXIXYZZI": 0.06249999999999995, "YZYIXYZZI": -0.06249999999999995, "YZXIYYZZI": 0.06249999999999995, "XZYIYYZZI": 0.06249999999999995, "YZXZXXZIZ": 0.06249999999999995, "XZYZXXZIZ": 0.06249999999999995, "XZXZYXZIZ": -0.06249999999999995, "YZYZYXZIZ": 0.06249999999999995, "XZXZXYZIZ": -0.06249999999999995, "YZYZXYZIZ": 0.06249999999999995, "YZXZYYZIZ": -0.06249999999999995, "XZYZYYZIZ": -0.06249999999999995, "IYXZXXIII": 0.06249999999999995, "IXYZXXIII": 0.06249999999999995, "IXXZYXIII": -0.06249999999999995, "IYYZYXIII": 0.06249999999999995, "IXXZXYIII": -0.06249999999999995, "IYYZXYIII": 0.06249999999999995, "IYXZYYIII": -0.06249999999999995, "IXYZYYIII": -0.06249999999999995, "ZYXZXXZII": 0.06249999999999995, "ZXYZXXZII": 0.06249999999999995, "ZXXZYXZII": -0.06249999999999995, "ZYYZYXZII": 0.06249999999999995, "ZXXZXYZII": -0.06249999999999995, "ZYYZXYZII": 0.06249999999999995, "ZYXZYYZII": -0.06249999999999995, "ZXYZYYZII": -0.06249999999999995, "YZIXXXZZI": -0.06249999999999995, "XZIYXXZZI": -0.06249999999999995, "XZIXYXZZI": 0.06249999999999995, "YZIYYXZZI": -0.06249999999999995, "XZIXXYZZI": 0.06249999999999995, "YZIYXYZZI": -0.06249999999999995, "YZIXYYZZI": 0.06249999999999995, "XZIYYYZZI": 0.06249999999999995, "YZZXXXZIZ": 0.06249999999999995, "XZZYXXZIZ": 0.06249999999999995, "XZZXYXZIZ": -0.06249999999999995, "YZZYYXZIZ": 0.06249999999999995, "XZZXXYZIZ": -0.06249999999999995, "YZZYXYZIZ": 0.06249999999999995, "YZZXYYZIZ": -0.06249999999999995, "XZZYYYZIZ": -0.06249999999999995, "IYZXXXIII": 0.06249999999999995, "IXZYXXIII": 0.06249999999999995, "IXZXYXIII": -0.06249999999999995, "IYZYYXIII": 0.06249999999999995, "IXZXXYIII": -0.06249999999999995, "IYZYXYIII": 0.06249999999999995, "IYZXYYIII": -0.06249999999999995, "IXZYYYIII": -0.06249999999999995, "ZYZXXXZII": 0.06249999999999995, "ZXZYXXZII": 0.06249999999999995, "ZXZXYXZII": -0.06249999999999995, "ZYZYYXZII": 0.06249999999999995, "ZXZXXYZII": -0.06249999999999995, "ZYZYXYZII": 0.06249999999999995, "ZYZXYYZII": -0.06249999999999995, "ZXZYYYZII": -0.06249999999999995, "IIZZIIYZI": -0.4999999999999996, "ZIZZZIYZI": 0.4999999999999996, "YIIIIIXII": -0.1249999999999999, "YZZZZZXII": -0.1249999999999999, "XIIIIIYII": -0.1249999999999999, "XZZZZZYII": -0.1249999999999999, "YIZZZIXZZ": -0.1249999999999999, "YZIIIZXZZ": -0.1249999999999999, "XIZZZIYZZ": -0.1249999999999999, "XZIIIZYZZ": -0.1249999999999999, "ZYZZIIXZI": 0.1249999999999999, "IYZZZIXZI": -0.1249999999999999, "ZYIIIZXZI": -0.1249999999999999, "IYIIZZXZI": 0.1249999999999999, "ZXZZIIYZI": 0.1249999999999999, "IXZZZIYZI": -0.1249999999999999, "ZXIIIZYZI": -0.1249999999999999, "IXIIZZYZI": 0.1249999999999999, "ZZYZIIXII": -0.06249999999999995, "IZYZZIXII": 0.06249999999999995, "ZIYIIZXII": 0.06249999999999995, "IIYIZZXII": -0.06249999999999995, "ZZXZIIYII": -0.06249999999999995, "IZXZZIYII": 0.06249999999999995, "ZIXIIZYII": 0.06249999999999995, "IIXIZZYII": -0.06249999999999995, "ZZYIIIXZZ": 0.06249999999999995, "IZYIZIXZZ": -0.06249999999999995, "ZIYZIZXZZ": -0.06249999999999995, "IIYZZZXZZ": 0.06249999999999995, "ZZXIIIYZZ": 0.06249999999999995, "IZXIZIYZZ": -0.06249999999999995, "ZIXZIZYZZ": -0.06249999999999995, "IIXZZZYZZ": 0.06249999999999995, "ZZZYIIXII": -0.06249999999999995, "IZZYZIXII": 0.06249999999999995, "ZIIYIZXII": 0.06249999999999995, "IIIYZZXII": -0.06249999999999995, "ZZZXIIYII": -0.06249999999999995, "IZZXZIYII": 0.06249999999999995, "ZIIXIZYII": 0.06249999999999995, "IIIXZZYII": -0.06249999999999995, "ZZIYIIXZZ": 0.06249999999999995, "IZIYZIXZZ": -0.06249999999999995, "ZIZYIZXZZ": -0.06249999999999995, "IIZYZZXZZ": 0.06249999999999995, "ZZIXIIYZZ": 0.06249999999999995, "IZIXZIYZZ": -0.06249999999999995, "ZIZXIZYZZ": -0.06249999999999995, "IIZXZZYZZ": 0.06249999999999995, "YZIIXIXZI": -0.2499999999999998, "XZIIYIXZI": 0.2499999999999998, "XZIIXIYZI": -0.2499999999999998, "YZIIYIYZI": -0.2499999999999998, "IYZZXIXII": 0.1249999999999999, "IXZZYIXII": -0.1249999999999999, "IXZZXIYII": 0.1249999999999999, "IYZZYIYII": 0.1249999999999999, "ZYIIXIXZZ": -0.1249999999999999, "ZXIIYIXZZ": 0.1249999999999999, "ZXIIXIYZZ": -0.1249999999999999, "ZYIIYIYZZ": -0.1249999999999999, "YXIIXIXZI": 0.06249999999999995, "XYIIXIXZI": 0.06249999999999995, "XXIIYIXZI": -0.06249999999999995, "YYIIYIXZI": 0.06249999999999995, "YXZZXZXZI": -0.06249999999999995, "XYZZXZXZI": -0.06249999999999995, "XXZZYZXZI": 0.06249999999999995, "YYZZYZXZI": -0.06249999999999995, "XXIIXIYZI": 0.06249999999999995, "YYIIXIYZI": -0.06249999999999995, "YXIIYIYZI": 0.06249999999999995, "XYIIYIYZI": 0.06249999999999995, "XXZZXZYZI": -0.06249999999999995, "YYZZXZYZI": 0.06249999999999995, "YXZZYZYZI": -0.06249999999999995, "XYZZYZYZI": -0.06249999999999995, "YZZZZXXII": 0.1249999999999999, "XZZZZYXII": -0.1249999999999999, "XZZZZXYII": 0.1249999999999999, "YZZZZYYII": 0.1249999999999999, "YZIIIXXZZ": 0.1249999999999999, "XZIIIYXZZ": -0.1249999999999999, "XZIIIXYZZ": 0.1249999999999999, "YZIIIYYZZ": 0.1249999999999999, "ZYIIIXXZI": 0.1249999999999999, "IYIIZXXZI": -0.1249999999999999, "ZXIIIYXZI": -0.1249999999999999, "IXIIZYXZI": 0.1249999999999999, "ZXIIIXYZI": 0.1249999999999999, "IXIIZXYZI": -0.1249999999999999, "ZYIIIYYZI": 0.1249999999999999, "IYIIZYYZI": -0.1249999999999999, "YXIIIXXII": 0.031249999999999976, "XYIIIXXII": 0.031249999999999976, "YXZZZXXII": -0.031249999999999976, "XYZZZXXII": -0.031249999999999976, "XXIIIYXII": -0.031249999999999976, "YYIIIYXII": 0.031249999999999976, "XXZZZYXII": 0.031249999999999976, "YYZZZYXII": -0.031249999999999976, "XXIIIXYII": 0.031249999999999976, "YYIIIXYII": -0.031249999999999976, "XXZZZXYII": -0.031249999999999976, "YYZZZXYII": 0.031249999999999976, "YXIIIYYII": 0.031249999999999976, "XYIIIYYII": 0.031249999999999976, "YXZZZYYII": -0.031249999999999976, "XYZZZYYII": -0.031249999999999976, "YXIIIXXZZ": -0.031249999999999976, "XYIIIXXZZ": -0.031249999999999976, "YXZZZXXZZ": 0.031249999999999976, "XYZZZXXZZ": 0.031249999999999976, "XXIIIYXZZ": 0.031249999999999976, "YYIIIYXZZ": -0.031249999999999976, "XXZZZYXZZ": -0.031249999999999976, "YYZZZYXZZ": 0.031249999999999976, "XXIIIXYZZ": -0.031249999999999976, "YYIIIXYZZ": 0.031249999999999976, "XXZZZXYZZ": 0.031249999999999976, "YYZZZXYZZ": -0.031249999999999976, "YXIIIYYZZ": -0.031249999999999976, "XYIIIYYZZ": -0.031249999999999976, "YXZZZYYZZ": 0.031249999999999976, "XYZZZYYZZ": 0.031249999999999976, "ZIYIIXXII": -0.06249999999999995, "IIYIZXXII": 0.06249999999999995, "ZIXIIYXII": 0.06249999999999995, "IIXIZYXII": -0.06249999999999995, "ZIXIIXYII": -0.06249999999999995, "IIXIZXYII": 0.06249999999999995, "ZIYIIYYII": -0.06249999999999995, "IIYIZYYII": 0.06249999999999995, "ZIYZIXXZZ": 0.06249999999999995, "IIYZZXXZZ": -0.06249999999999995, "ZIXZIYXZZ": -0.06249999999999995, "IIXZZYXZZ": 0.06249999999999995, "ZIXZIXYZZ": 0.06249999999999995, "IIXZZXYZZ": -0.06249999999999995, "ZIYZIYYZZ": 0.06249999999999995, "IIYZZYYZZ": -0.06249999999999995, "ZIIYIXXII": -0.06249999999999995, "IIIYZXXII": 0.06249999999999995, "ZIIXIYXII": 0.06249999999999995, "IIIXZYXII": -0.06249999999999995, "ZIIXIXYII": -0.06249999999999995, "IIIXZXYII": 0.06249999999999995, "ZIIYIYYII": -0.06249999999999995, "IIIYZYYII": 0.06249999999999995, "ZIZYIXXZZ": 0.06249999999999995, "IIZYZXXZZ": -0.06249999999999995, "ZIZXIYXZZ": -0.06249999999999995, "IIZXZYXZZ": 0.06249999999999995, "ZIZXIXYZZ": 0.06249999999999995, "IIZXZXYZZ": -0.06249999999999995, "ZIZYIYYZZ": 0.06249999999999995, "IIZYZYYZZ": -0.06249999999999995, "YXZZXXXZI": 0.06249999999999995, "XYZZXXXZI": 0.06249999999999995, "XXZZYXXZI": -0.06249999999999995, "YYZZYXXZI": 0.06249999999999995, "XXZZXYXZI": -0.06249999999999995, "YYZZXYXZI": 0.06249999999999995, "YXZZYYXZI": -0.06249999999999995, "XYZZYYXZI": -0.06249999999999995, "XXZZXXYZI": 0.06249999999999995, "YYZZXXYZI": -0.06249999999999995, "YXZZYXYZI": 0.06249999999999995, "XYZZYXYZI": 0.06249999999999995, "YXZZXYYZI": 0.06249999999999995, "XYZZXYYZI": 0.06249999999999995, "XXZZYYYZI": -0.06249999999999995, "YYZZYYYZI": 0.06249999999999995, "IIIIIIZYI": 0.4999999999999996, "ZIZZZIZYZ": 0.4999999999999996, "YIZZIIIXI": 0.1249999999999999, "YZIIZZIXI": 0.1249999999999999, "YIZZZIZXI": -0.1249999999999999, "YZIIIZZXI": -0.1249999999999999, "XIZZIIIYI": 0.1249999999999999, "XZIIZZIYI": 0.1249999999999999, "XIZZZIZYI": -0.1249999999999999, "XZIIIZZYI": -0.1249999999999999, "ZYIIIIZXI": -0.1249999999999999, "IYZZZZZXI": -0.1249999999999999, "ZXIIIIZYI": -0.1249999999999999, "IXZZZZZYI": -0.1249999999999999, "IYZZZIZXZ": -0.1249999999999999, "ZYIIIZZXZ": -0.1249999999999999, "IXZZZIZYZ": -0.1249999999999999, "ZXIIIZZYZ": -0.1249999999999999, "YZZZXIZXI": 0.1249999999999999, "XZZZYIZXI": -0.1249999999999999, "XZZZXIZYI": 0.1249999999999999, "YZZZYIZYI": 0.1249999999999999, "YZIIXIZXZ": -0.1249999999999999, "XZIIYIZXZ": 0.1249999999999999, "XZIIXIZYZ": -0.1249999999999999, "YZIIYIZYZ": -0.1249999999999999, "IYIIXIIXI": -0.1249999999999999, "IXIIYIIXI": 0.1249999999999999, "ZYIIXIZXI": -0.1249999999999999, "ZXIIYIZXI": 0.1249999999999999, "IXIIXIIYI": -0.1249999999999999, "IYIIYIIYI": -0.1249999999999999, "ZXIIXIZYI": -0.1249999999999999, "ZYIIYIZYI": -0.1249999999999999, "YXZZXIZXI": -0.031249999999999976, "XYZZXIZXI": -0.031249999999999976, "XXZZYIZXI": 0.031249999999999976, "YYZZYIZXI": -0.031249999999999976, "YXIIXZZXI": 0.031249999999999976, "XYIIXZZXI": 0.031249999999999976, "XXIIYZZXI": -0.031249999999999976, "YYIIYZZXI": 0.031249999999999976, "XXZZXIZYI": -0.031249999999999976, "YYZZXIZYI": 0.031249999999999976, "YXZZYIZYI": -0.031249999999999976, "XYZZYIZYI": -0.031249999999999976, "XXIIXZZYI": 0.031249999999999976, "YYIIXZZYI": -0.031249999999999976, "YXIIYZZYI": 0.031249999999999976, "XYIIYZZYI": 0.031249999999999976, "YXIIXIZXZ": 0.031249999999999976, "XYIIXIZXZ": 0.031249999999999976, "XXIIYIZXZ": -0.031249999999999976, "YYIIYIZXZ": 0.031249999999999976, "YXZZXZZXZ": -0.031249999999999976, "XYZZXZZXZ": -0.031249999999999976, "XXZZYZZXZ": 0.031249999999999976, "YYZZYZZXZ": -0.031249999999999976, "XXIIXIZYZ": 0.031249999999999976, "YYIIXIZYZ": -0.031249999999999976, "YXIIYIZYZ": 0.031249999999999976, "XYIIYIZYZ": 0.031249999999999976, "XXZZXZZYZ": -0.031249999999999976, "YYZZXZZYZ": 0.031249999999999976, "YXZZYZZYZ": -0.031249999999999976, "XYZZYZZYZ": -0.031249999999999976, "ZIYIXIIXI": 0.06249999999999995, "ZIXIYIIXI": -0.06249999999999995, "IIYIXIZXI": 0.06249999999999995, "IIXIYIZXI": -0.06249999999999995, "ZIXIXIIYI": 0.06249999999999995, "ZIYIYIIYI": 0.06249999999999995, "IIXIXIZYI": 0.06249999999999995, "IIYIYIZYI": 0.06249999999999995, "IIYZXIIXZ": -0.06249999999999995, "IIXZYIIXZ": 0.06249999999999995, "ZIYZXIZXZ": -0.06249999999999995, "ZIXZYIZXZ": 0.06249999999999995, "IIXZXIIYZ": -0.06249999999999995, "IIYZYIIYZ": -0.06249999999999995, "ZIXZXIZYZ": -0.06249999999999995, "ZIYZYIZYZ": -0.06249999999999995, "ZIIYXIIXI": 0.06249999999999995, "ZIIXYIIXI": -0.06249999999999995, "IIIYXIZXI": 0.06249999999999995, "IIIXYIZXI": -0.06249999999999995, "ZIIXXIIYI": 0.06249999999999995, "ZIIYYIIYI": 0.06249999999999995, "IIIXXIZYI": 0.06249999999999995, "IIIYYIZYI": 0.06249999999999995, "IIZYXIIXZ": -0.06249999999999995, "IIZXYIIXZ": 0.06249999999999995, "ZIZYXIZXZ": -0.06249999999999995, "ZIZXYIZXZ": 0.06249999999999995, "IIZXXIIYZ": -0.06249999999999995, "IIZYYIIYZ": -0.06249999999999995, "ZIZXXIZYZ": -0.06249999999999995, "ZIZYYIZYZ": -0.06249999999999995, "YZIIZXIXI": -0.1249999999999999, "XZIIZYIXI": 0.1249999999999999, "YZIIIXZXI": 0.1249999999999999, "XZIIIYZXI": -0.1249999999999999, "XZIIZXIYI": -0.1249999999999999, "YZIIZYIYI": -0.1249999999999999, "XZIIIXZYI": 0.1249999999999999, "YZIIIYZYI": 0.1249999999999999, "IYZZZXZXI": 0.1249999999999999, "IXZZZYZXI": -0.1249999999999999, "IXZZZXZYI": 0.1249999999999999, "IYZZZYZYI": 0.1249999999999999, "ZYIIIXZXZ": 0.1249999999999999, "ZXIIIYZXZ": -0.1249999999999999, "ZXIIIXZYZ": 0.1249999999999999, "ZYIIIYZYZ": 0.1249999999999999, "YXZZIXIXI": -0.031249999999999976, "XYZZIXIXI": -0.031249999999999976, "YXIIZXIXI": 0.031249999999999976, "XYIIZXIXI": 0.031249999999999976, "XXZZIYIXI": 0.031249999999999976, "YYZZIYIXI": -0.031249999999999976, "XXIIZYIXI": -0.031249999999999976, "YYIIZYIXI": 0.031249999999999976, "YXIIIXZXI": -0.031249999999999976, "XYIIIXZXI": -0.031249999999999976, "YXZZZXZXI": 0.031249999999999976, "XYZZZXZXI": 0.031249999999999976, "XXIIIYZXI": 0.031249999999999976, "YYIIIYZXI": -0.031249999999999976, "XXZZZYZXI": -0.031249999999999976, "YYZZZYZXI": 0.031249999999999976, "XXZZIXIYI": -0.031249999999999976, "YYZZIXIYI": 0.031249999999999976, "XXIIZXIYI": 0.031249999999999976, "YYIIZXIYI": -0.031249999999999976, "YXZZIYIYI": -0.031249999999999976, "XYZZIYIYI": -0.031249999999999976, "YXIIZYIYI": 0.031249999999999976, "XYIIZYIYI": 0.031249999999999976, "XXIIIXZYI": -0.031249999999999976, "YYIIIXZYI": 0.031249999999999976, "XXZZZXZYI": 0.031249999999999976, "YYZZZXZYI": -0.031249999999999976, "YXIIIYZYI": -0.031249999999999976, "XYIIIYZYI": -0.031249999999999976, "YXZZZYZYI": 0.031249999999999976, "XYZZZYZYI": 0.031249999999999976, "YXIIXXZXI": -0.031249999999999976, "XYIIXXZXI": -0.031249999999999976, "XXIIYXZXI": 0.031249999999999976, "YYIIYXZXI": -0.031249999999999976, "XXIIXYZXI": 0.031249999999999976, "YYIIXYZXI": -0.031249999999999976, "YXIIYYZXI": 0.031249999999999976, "XYIIYYZXI": 0.031249999999999976, "XXIIXXZYI": -0.031249999999999976, "YYIIXXZYI": 0.031249999999999976, "YXIIYXZYI": -0.031249999999999976, "XYIIYXZYI": -0.031249999999999976, "YXIIXYZYI": -0.031249999999999976, "XYIIXYZYI": -0.031249999999999976, "XXIIYYZYI": 0.031249999999999976, "YYIIYYZYI": -0.031249999999999976, "YXZZXXZXZ": 0.031249999999999976, "XYZZXXZXZ": 0.031249999999999976, "XXZZYXZXZ": -0.031249999999999976, "YYZZYXZXZ": 0.031249999999999976, "XXZZXYZXZ": -0.031249999999999976, "YYZZXYZXZ": 0.031249999999999976, "YXZZYYZXZ": -0.031249999999999976, "XYZZYYZXZ": -0.031249999999999976, "XXZZXXZYZ": 0.031249999999999976, "YYZZXXZYZ": -0.031249999999999976, "YXZZYXZYZ": 0.031249999999999976, "XYZZYXZYZ": 0.031249999999999976, "YXZZXYZYZ": 0.031249999999999976, "XYZZXYZYZ": 0.031249999999999976, "XXZZYYZYZ": -0.031249999999999976, "YYZZYYZYZ": 0.031249999999999976, "IIZZIIYXI": 0.1249999999999999, "ZIZZZIYXI": -0.1249999999999999, "IIZZIIXYI": 0.1249999999999999, "ZIZZZIXYI": -0.1249999999999999, "IIIIIIYXZ": -0.1249999999999999, "ZIIIZIYXZ": 0.1249999999999999, "IIIIIIXYZ": -0.1249999999999999, "ZIIIZIXYZ": 0.1249999999999999, "ZYZZIIXXI": -0.031249999999999976, "IYZZZIXXI": 0.031249999999999976, "ZYIIIZXXI": 0.031249999999999976, "IYIIZZXXI": -0.031249999999999976, "ZXZZIIYXI": -0.031249999999999976, "IXZZZIYXI": 0.031249999999999976, "ZXIIIZYXI": 0.031249999999999976, "IXIIZZYXI": -0.031249999999999976, "ZXZZIIXYI": -0.031249999999999976, "IXZZZIXYI": 0.031249999999999976, "ZXIIIZXYI": 0.031249999999999976, "IXIIZZXYI": -0.031249999999999976, "ZYZZIIYYI": 0.031249999999999976, "IYZZZIYYI": -0.031249999999999976, "ZYIIIZYYI": -0.031249999999999976, "IYIIZZYYI": 0.031249999999999976, "ZYIIIIXXZ": 0.031249999999999976, "IYIIZIXXZ": -0.031249999999999976, "ZYZZIZXXZ": -0.031249999999999976, "IYZZZZXXZ": 0.031249999999999976, "ZXIIIIYXZ": 0.031249999999999976, "IXIIZIYXZ": -0.031249999999999976, "ZXZZIZYXZ": -0.031249999999999976, "IXZZZZYXZ": 0.031249999999999976, "ZXIIIIXYZ": 0.031249999999999976, "IXIIZIXYZ": -0.031249999999999976, "ZXZZIZXYZ": -0.031249999999999976, "IXZZZZXYZ": 0.031249999999999976, "ZYIIIIYYZ": -0.031249999999999976, "IYIIZIYYZ": 0.031249999999999976, "ZYZZIZYYZ": 0.031249999999999976, "IYZZZZYYZ": -0.031249999999999976, "YZIIXIXXI": 0.06249999999999995, "XZIIYIXXI": -0.06249999999999995, "XZIIXIYXI": 0.06249999999999995, "YZIIYIYXI": 0.06249999999999995, "XZIIXIXYI": 0.06249999999999995, "YZIIYIXYI": 0.06249999999999995, "YZIIXIYYI": -0.06249999999999995, "XZIIYIYYI": 0.06249999999999995, "YZZZXIXXZ": -0.06249999999999995, "XZZZYIXXZ": 0.06249999999999995, "XZZZXIYXZ": -0.06249999999999995, "YZZZYIYXZ": -0.06249999999999995, "XZZZXIXYZ": -0.06249999999999995, "YZZZYIXYZ": -0.06249999999999995, "YZZZXIYYZ": 0.06249999999999995, "XZZZYIYYZ": -0.06249999999999995, "ZYIIIXXXI": -0.031249999999999976, "IYIIZXXXI": 0.031249999999999976, "ZXIIIYXXI": 0.031249999999999976, "IXIIZYXXI": -0.031249999999999976, "ZXIIIXYXI": -0.031249999999999976, "IXIIZXYXI": 0.031249999999999976, "ZYIIIYYXI": -0.031249999999999976, "IYIIZYYXI": 0.031249999999999976, "ZXIIIXXYI": -0.031249999999999976, "IXIIZXXYI": 0.031249999999999976, "ZYIIIYXYI": -0.031249999999999976, "IYIIZYXYI": 0.031249999999999976, "ZYIIIXYYI": 0.031249999999999976, "IYIIZXYYI": -0.031249999999999976, "ZXIIIYYYI": -0.031249999999999976, "IXIIZYYYI": 0.031249999999999976, "ZYZZIXXXZ": 0.031249999999999976, "IYZZZXXXZ": -0.031249999999999976, "ZXZZIYXXZ": -0.031249999999999976, "IXZZZYXXZ": 0.031249999999999976, "ZXZZIXYXZ": 0.031249999999999976, "IXZZZXYXZ": -0.031249999999999976, "ZYZZIYYXZ": 0.031249999999999976, "IYZZZYYXZ": -0.031249999999999976, "ZXZZIXXYZ": 0.031249999999999976, "IXZZZXXYZ": -0.031249999999999976, "ZYZZIYXYZ": 0.031249999999999976, "IYZZZYXYZ": -0.031249999999999976, "ZYZZIXYYZ": -0.031249999999999976, "IYZZZXYYZ": 0.031249999999999976, "ZXZZIYYYZ": 0.031249999999999976, "IXZZZYYYZ": -0.031249999999999976, "IZYZZIZIX": 0.2499999999999998, "ZIYIIZZIX": 0.2499999999999998, "IZXZZIZIY": -0.2499999999999998, "ZIXIIZZIY": -0.2499999999999998, "IZZYZIZIX": 0.2499999999999998, "ZIIYIZZIX": 0.2499999999999998, "IZZXZIZIY": -0.2499999999999998, "ZIIXIZZIY": -0.2499999999999998, "YIXIXIZIX": -0.06249999999999995, "XIYIXIZIX": -0.06249999999999995, "XIXIYIZIX": 0.06249999999999995, "YIYIYIZIX": -0.06249999999999995, "YZXZXZZIX": 0.06249999999999995, "XZYZXZZIX": 0.06249999999999995, "XZXZYZZIX": -0.06249999999999995, "YZYZYZZIX": 0.06249999999999995, "XIXIXIZIY": 0.06249999999999995, "YIYIXIZIY": -0.06249999999999995, "YIXIYIZIY": 0.06249999999999995, "XIYIYIZIY": 0.06249999999999995, "XZXZXZZIY": -0.06249999999999995, "YZYZXZZIY": 0.06249999999999995, "YZXZYZZIY": -0.06249999999999995, "XZYZYZZIY": -0.06249999999999995, "YIIXXIZIX": -0.06249999999999995, "XIIYXIZIX": -0.06249999999999995, "XIIXYIZIX": 0.06249999999999995, "YIIYYIZIX": -0.06249999999999995, "YZZXXZZIX": 0.06249999999999995, "XZZYXZZIX": 0.06249999999999995, "XZZXYZZIX": -0.06249999999999995, "YZZYYZZIX": 0.06249999999999995, "XIIXXIZIY": 0.06249999999999995, "YIIYXIZIY": -0.06249999999999995, "YIIXYIZIY": 0.06249999999999995, "XIIYYIZIY": 0.06249999999999995, "XZZXXZZIY": -0.06249999999999995, "YZZYXZZIY": 0.06249999999999995, "YZZXYZZIY": -0.06249999999999995, "XZZYYZZIY": -0.06249999999999995, "ZIYIIXZIX": -0.2499999999999998, "ZIXIIYZIX": 0.2499999999999998, "ZIXIIXZIY": 0.2499999999999998, "ZIYIIYZIY": 0.2499999999999998, "IYXIIXZIX": 0.06249999999999995, "IXYIIXZIX": 0.06249999999999995, "ZYXZZXZIX": -0.06249999999999995, "ZXYZZXZIX": -0.06249999999999995, "IXXIIYZIX": -0.06249999999999995, "IYYIIYZIX": 0.06249999999999995, "ZXXZZYZIX": 0.06249999999999995, "ZYYZZYZIX": -0.06249999999999995, "IXXIIXZIY": -0.06249999999999995, "IYYIIXZIY": 0.06249999999999995, "ZXXZZXZIY": 0.06249999999999995, "ZYYZZXZIY": -0.06249999999999995, "IYXIIYZIY": -0.06249999999999995, "IXYIIYZIY": -0.06249999999999995, "ZYXZZYZIY": 0.06249999999999995, "ZXYZZYZIY": 0.06249999999999995, "ZIIYIXZIX": -0.2499999999999998, "ZIIXIYZIX": 0.2499999999999998, "ZIIXIXZIY": 0.2499999999999998, "ZIIYIYZIY": 0.2499999999999998, "IYIXIXZIX": 0.06249999999999995, "IXIYIXZIX": 0.06249999999999995, "ZYZXZXZIX": -0.06249999999999995, "ZXZYZXZIX": -0.06249999999999995, "IXIXIYZIX": -0.06249999999999995, "IYIYIYZIX": 0.06249999999999995, "ZXZXZYZIX": 0.06249999999999995, "ZYZYZYZIX": -0.06249999999999995, "IXIXIXZIY": -0.06249999999999995, "IYIYIXZIY": 0.06249999999999995, "ZXZXZXZIY": 0.06249999999999995, "ZYZYZXZIY": -0.06249999999999995, "IYIXIYZIY": -0.06249999999999995, "IXIYIYZIY": -0.06249999999999995, "ZYZXZYZIY": 0.06249999999999995, "ZXZYZYZIY": 0.06249999999999995, "YZXZXXZIX": -0.06249999999999995, "XZYZXXZIX": -0.06249999999999995, "XZXZYXZIX": 0.06249999999999995, "YZYZYXZIX": -0.06249999999999995, "XZXZXYZIX": 0.06249999999999995, "YZYZXYZIX": -0.06249999999999995, "YZXZYYZIX": 0.06249999999999995, "XZYZYYZIX": 0.06249999999999995, "XZXZXXZIY": 0.06249999999999995, "YZYZXXZIY": -0.06249999999999995, "YZXZYXZIY": 0.06249999999999995, "XZYZYXZIY": 0.06249999999999995, "YZXZXYZIY": 0.06249999999999995, "XZYZXYZIY": 0.06249999999999995, "XZXZYYZIY": -0.06249999999999995, "YZYZYYZIY": 0.06249999999999995, "YZZXXXZIX": -0.06249999999999995, "XZZYXXZIX": -0.06249999999999995, "XZZXYXZIX": 0.06249999999999995, "YZZYYXZIX": -0.06249999999999995, "XZZXXYZIX": 0.06249999999999995, "YZZYXYZIX": -0.06249999999999995, "YZZXYYZIX": 0.06249999999999995, "XZZYYYZIX": 0.06249999999999995, "XZZXXXZIY": 0.06249999999999995, "YZZYXXZIY": -0.06249999999999995, "YZZXYXZIY": 0.06249999999999995, "XZZYYXZIY": 0.06249999999999995, "YZZXXYZIY": 0.06249999999999995, "XZZYXYZIY": 0.06249999999999995, "XZZXYYZIY": -0.06249999999999995, "YZZYYYZIY": 0.06249999999999995, "YIZZZIXZX": 0.1249999999999999, "YZIIIZXZX": 0.1249999999999999, "XIZZZIYZX": 0.1249999999999999, "XZIIIZYZX": 0.1249999999999999, "XIZZZIXZY": -0.1249999999999999, "XZIIIZXZY": -0.1249999999999999, "YIZZZIYZY": 0.1249999999999999, "YZIIIZYZY": 0.1249999999999999, "ZZYIIIXZX": -0.06249999999999995, "IZYIZIXZX": 0.06249999999999995, "ZIYZIZXZX": 0.06249999999999995, "IIYZZZXZX": -0.06249999999999995, "ZZXIIIYZX": -0.06249999999999995, "IZXIZIYZX": 0.06249999999999995, "ZIXZIZYZX": 0.06249999999999995, "IIXZZZYZX": -0.06249999999999995, "ZZXIIIXZY": 0.06249999999999995, "IZXIZIXZY": -0.06249999999999995, "ZIXZIZXZY": -0.06249999999999995, "IIXZZZXZY": 0.06249999999999995, "ZZYIIIYZY": -0.06249999999999995, "IZYIZIYZY": 0.06249999999999995, "ZIYZIZYZY": 0.06249999999999995, "IIYZZZYZY": -0.06249999999999995, "ZZIYIIXZX": -0.06249999999999995, "IZIYZIXZX": 0.06249999999999995, "ZIZYIZXZX": 0.06249999999999995, "IIZYZZXZX": -0.06249999999999995, "ZZIXIIYZX": -0.06249999999999995, "IZIXZIYZX": 0.06249999999999995, "ZIZXIZYZX": 0.06249999999999995, "IIZXZZYZX": -0.06249999999999995, "ZZIXIIXZY": 0.06249999999999995, "IZIXZIXZY": -0.06249999999999995, "ZIZXIZXZY": -0.06249999999999995, "IIZXZZXZY": 0.06249999999999995, "ZZIYIIYZY": -0.06249999999999995, "IZIYZIYZY": 0.06249999999999995, "ZIZYIZYZY": 0.06249999999999995, "IIZYZZYZY": -0.06249999999999995, "ZYIIXIXZX": 0.1249999999999999, "ZXIIYIXZX": -0.1249999999999999, "ZXIIXIYZX": 0.1249999999999999, "ZYIIYIYZX": 0.1249999999999999, "ZXIIXIXZY": -0.1249999999999999, "ZYIIYIXZY": -0.1249999999999999, "ZYIIXIYZY": 0.1249999999999999, "ZXIIYIYZY": -0.1249999999999999, "ZIYIXIXIX": -0.06249999999999995, "ZIXIYIXIX": 0.06249999999999995, "ZIXIXIYIX": -0.06249999999999995, "ZIYIYIYIX": -0.06249999999999995, "IIYZXIXZX": -0.06249999999999995, "IIXZYIXZX": 0.06249999999999995, "IIXZXIYZX": -0.06249999999999995, "IIYZYIYZX": -0.06249999999999995, "ZIXIXIXIY": 0.06249999999999995, "ZIYIYIXIY": 0.06249999999999995, "ZIYIXIYIY": -0.06249999999999995, "ZIXIYIYIY": 0.06249999999999995, "IIXZXIXZY": 0.06249999999999995, "IIYZYIXZY": 0.06249999999999995, "IIYZXIYZY": -0.06249999999999995, "IIXZYIYZY": 0.06249999999999995, "ZIIYXIXIX": -0.06249999999999995, "ZIIXYIXIX": 0.06249999999999995, "ZIIXXIYIX": -0.06249999999999995, "ZIIYYIYIX": -0.06249999999999995, "IIZYXIXZX": -0.06249999999999995, "IIZXYIXZX": 0.06249999999999995, "IIZXXIYZX": -0.06249999999999995, "IIZYYIYZX": -0.06249999999999995, "ZIIXXIXIY": 0.06249999999999995, "ZIIYYIXIY": 0.06249999999999995, "ZIIYXIYIY": -0.06249999999999995, "ZIIXYIYIY": 0.06249999999999995, "IIZXXIXZY": 0.06249999999999995, "IIZYYIXZY": 0.06249999999999995, "IIZYXIYZY": -0.06249999999999995, "IIZXYIYZY": 0.06249999999999995, "YZIIIXXZX": -0.1249999999999999, "XZIIIYXZX": 0.1249999999999999, "XZIIIXYZX": -0.1249999999999999, "YZIIIYYZX": -0.1249999999999999, "XZIIIXXZY": 0.1249999999999999, "YZIIIYXZY": 0.1249999999999999, "YZIIIXYZY": -0.1249999999999999, "XZIIIYYZY": 0.1249999999999999, "YXIIIXXZX": 0.031249999999999976, "XYIIIXXZX": 0.031249999999999976, "YXZZZXXZX": -0.031249999999999976, "XYZZZXXZX": -0.031249999999999976, "XXIIIYXZX": -0.031249999999999976, "YYIIIYXZX": 0.031249999999999976, "XXZZZYXZX": 0.031249999999999976, "YYZZZYXZX": -0.031249999999999976, "XXIIIXYZX": 0.031249999999999976, "YYIIIXYZX": -0.031249999999999976, "XXZZZXYZX": -0.031249999999999976, "YYZZZXYZX": 0.031249999999999976, "YXIIIYYZX": 0.031249999999999976, "XYIIIYYZX": 0.031249999999999976, "YXZZZYYZX": -0.031249999999999976, "XYZZZYYZX": -0.031249999999999976, "XXIIIXXZY": -0.031249999999999976, "YYIIIXXZY": 0.031249999999999976, "XXZZZXXZY": 0.031249999999999976, "YYZZZXXZY": -0.031249999999999976, "YXIIIYXZY": -0.031249999999999976, "XYIIIYXZY": -0.031249999999999976, "YXZZZYXZY": 0.031249999999999976, "XYZZZYXZY": 0.031249999999999976, "YXIIIXYZY": 0.031249999999999976, "XYIIIXYZY": 0.031249999999999976, "YXZZZXYZY": -0.031249999999999976, "XYZZZXYZY": -0.031249999999999976, "XXIIIYYZY": -0.031249999999999976, "YYIIIYYZY": 0.031249999999999976, "XXZZZYYZY": 0.031249999999999976, "YYZZZYYZY": -0.031249999999999976, "ZIYZIXXZX": -0.06249999999999995, "IIYZZXXZX": 0.06249999999999995, "ZIXZIYXZX": 0.06249999999999995, "IIXZZYXZX": -0.06249999999999995, "ZIXZIXYZX": -0.06249999999999995, "IIXZZXYZX": 0.06249999999999995, "ZIYZIYYZX": -0.06249999999999995, "IIYZZYYZX": 0.06249999999999995, "ZIXZIXXZY": 0.06249999999999995, "IIXZZXXZY": -0.06249999999999995, "ZIYZIYXZY": 0.06249999999999995, "IIYZZYXZY": -0.06249999999999995, "ZIYZIXYZY": -0.06249999999999995, "IIYZZXYZY": 0.06249999999999995, "ZIXZIYYZY": 0.06249999999999995, "IIXZZYYZY": -0.06249999999999995, "ZIZYIXXZX": -0.06249999999999995, "IIZYZXXZX": 0.06249999999999995, "ZIZXIYXZX": 0.06249999999999995, "IIZXZYXZX": -0.06249999999999995, "ZIZXIXYZX": -0.06249999999999995, "IIZXZXYZX": 0.06249999999999995, "ZIZYIYYZX": -0.06249999999999995, "IIZYZYYZX": 0.06249999999999995, "ZIZXIXXZY": 0.06249999999999995, "IIZXZXXZY": -0.06249999999999995, "ZIZYIYXZY": 0.06249999999999995, "IIZYZYXZY": -0.06249999999999995, "ZIZYIXYZY": -0.06249999999999995, "IIZYZXYZY": 0.06249999999999995, "ZIZXIYYZY": 0.06249999999999995, "IIZXZYYZY": -0.06249999999999995, "ZIZZZIZYX": -0.4999999999999996, "ZIZZZIZXY": 0.4999999999999996, "IYZZZIZXX": 0.1249999999999999, "ZYIIIZZXX": 0.1249999999999999, "IXZZZIZYX": 0.1249999999999999, "ZXIIIZZYX": 0.1249999999999999, "IXZZZIZXY": -0.1249999999999999, "ZXIIIZZXY": -0.1249999999999999, "IYZZZIZYY": 0.1249999999999999, "ZYIIIZZYY": 0.1249999999999999, "ZZYIIIIXX": 0.06249999999999995, "IZYZZIIXX": -0.06249999999999995, "ZIYIIZIXX": -0.06249999999999995, "IIYZZZIXX": 0.06249999999999995, "ZZXIIIIYX": 0.06249999999999995, "IZXZZIIYX": -0.06249999999999995, "ZIXIIZIYX": -0.06249999999999995, "IIXZZZIYX": 0.06249999999999995, "ZZXIIIIXY": -0.06249999999999995, "IZXZZIIXY": 0.06249999999999995, "ZIXIIZIXY": 0.06249999999999995, "IIXZZZIXY": -0.06249999999999995, "ZZYIIIIYY": 0.06249999999999995, "IZYZZIIYY": -0.06249999999999995, "ZIYIIZIYY": -0.06249999999999995, "IIYZZZIYY": 0.06249999999999995, "ZZIYIIIXX": 0.06249999999999995, "IZZYZIIXX": -0.06249999999999995, "ZIIYIZIXX": -0.06249999999999995, "IIZYZZIXX": 0.06249999999999995, "ZZIXIIIYX": 0.06249999999999995, "IZZXZIIYX": -0.06249999999999995, "ZIIXIZIYX": -0.06249999999999995, "IIZXZZIYX": 0.06249999999999995, "ZZIXIIIXY": -0.06249999999999995, "IZZXZIIXY": 0.06249999999999995, "ZIIXIZIXY": 0.06249999999999995, "IIZXZZIXY": -0.06249999999999995, "ZZIYIIIYY": 0.06249999999999995, "IZZYZIIYY": -0.06249999999999995, "ZIIYIZIYY": -0.06249999999999995, "IIZYZZIYY": 0.06249999999999995, "YZIIXIZXX": 0.1249999999999999, "XZIIYIZXX": -0.1249999999999999, "XZIIXIZYX": 0.1249999999999999, "YZIIYIZYX": 0.1249999999999999, "XZIIXIZXY": -0.1249999999999999, "YZIIYIZXY": -0.1249999999999999, "YZIIXIZYY": 0.1249999999999999, "XZIIYIZYY": -0.1249999999999999, "YXIIXIZXX": -0.031249999999999976, "XYIIXIZXX": -0.031249999999999976, "XXIIYIZXX": 0.031249999999999976, "YYIIYIZXX": -0.031249999999999976, "YXZZXZZXX": 0.031249999999999976, "XYZZXZZXX": 0.031249999999999976, "XXZZYZZXX": -0.031249999999999976, "YYZZYZZXX": 0.031249999999999976, "XXIIXIZYX": -0.031249999999999976, "YYIIXIZYX": 0.031249999999999976, "YXIIYIZYX": -0.031249999999999976, "XYIIYIZYX": -0.031249999999999976, "XXZZXZZYX": 0.031249999999999976, "YYZZXZZYX": -0.031249999999999976, "YXZZYZZYX": 0.031249999999999976, "XYZZYZZYX": 0.031249999999999976, "XXIIXIZXY": 0.031249999999999976, "YYIIXIZXY": -0.031249999999999976, "YXIIYIZXY": 0.031249999999999976, "XYIIYIZXY": 0.031249999999999976, "XXZZXZZXY": -0.031249999999999976, "YYZZXZZXY": 0.031249999999999976, "YXZZYZZXY": -0.031249999999999976, "XYZZYZZXY": -0.031249999999999976, "YXIIXIZYY": -0.031249999999999976, "XYIIXIZYY": -0.031249999999999976, "XXIIYIZYY": 0.031249999999999976, "YYIIYIZYY": -0.031249999999999976, "YXZZXZZYY": 0.031249999999999976, "XYZZXZZYY": 0.031249999999999976, "XXZZYZZYY": -0.031249999999999976, "YYZZYZZYY": 0.031249999999999976, "IIYZXIIXX": 0.06249999999999995, "IIXZYIIXX": -0.06249999999999995, "ZIYZXIZXX": 0.06249999999999995, "ZIXZYIZXX": -0.06249999999999995, "IIXZXIIYX": 0.06249999999999995, "IIYZYIIYX": 0.06249999999999995, "ZIXZXIZYX": 0.06249999999999995, "ZIYZYIZYX": 0.06249999999999995, "IIXZXIIXY": -0.06249999999999995, "IIYZYIIXY": -0.06249999999999995, "ZIXZXIZXY": -0.06249999999999995, "ZIYZYIZXY": -0.06249999999999995, "IIYZXIIYY": 0.06249999999999995, "IIXZYIIYY": -0.06249999999999995, "ZIYZXIZYY": 0.06249999999999995, "ZIXZYIZYY": -0.06249999999999995, "IIZYXIIXX": 0.06249999999999995, "IIZXYIIXX": -0.06249999999999995, "ZIZYXIZXX": 0.06249999999999995, "ZIZXYIZXX": -0.06249999999999995, "IIZXXIIYX": 0.06249999999999995, "IIZYYIIYX": 0.06249999999999995, "ZIZXXIZYX": 0.06249999999999995, "ZIZYYIZYX": 0.06249999999999995, "IIZXXIIXY": -0.06249999999999995, "IIZYYIIXY": -0.06249999999999995, "ZIZXXIZXY": -0.06249999999999995, "ZIZYYIZXY": -0.06249999999999995, "IIZYXIIYY": 0.06249999999999995, "IIZXYIIYY": -0.06249999999999995, "ZIZYXIZYY": 0.06249999999999995, "ZIZXYIZYY": -0.06249999999999995, "ZYIIIXZXX": -0.1249999999999999, "ZXIIIYZXX": 0.1249999999999999, "ZXIIIXZYX": -0.1249999999999999, "ZYIIIYZYX": -0.1249999999999999, "ZXIIIXZXY": 0.1249999999999999, "ZYIIIYZXY": 0.1249999999999999, "ZYIIIXZYY": -0.1249999999999999, "ZXIIIYZYY": 0.1249999999999999, "ZIYIIXIXX": 0.06249999999999995, "IIYZZXIXX": -0.06249999999999995, "ZIXIIYIXX": -0.06249999999999995, "IIXZZYIXX": 0.06249999999999995, "ZIXIIXIYX": 0.06249999999999995, "IIXZZXIYX": -0.06249999999999995, "ZIYIIYIYX": 0.06249999999999995, "IIYZZYIYX": -0.06249999999999995, "ZIXIIXIXY": -0.06249999999999995, "IIXZZXIXY": 0.06249999999999995, "ZIYIIYIXY": -0.06249999999999995, "IIYZZYIXY": 0.06249999999999995, "ZIYIIXIYY": 0.06249999999999995, "IIYZZXIYY": -0.06249999999999995, "ZIXIIYIYY": -0.06249999999999995, "IIXZZYIYY": 0.06249999999999995, "ZIIYIXIXX": 0.06249999999999995, "IIZYZXIXX": -0.06249999999999995, "ZIIXIYIXX": -0.06249999999999995, "IIZXZYIXX": 0.06249999999999995, "ZIIXIXIYX": 0.06249999999999995, "IIZXZXIYX": -0.06249999999999995, "ZIIYIYIYX": 0.06249999999999995, "IIZYZYIYX": -0.06249999999999995, "ZIIXIXIXY": -0.06249999999999995, "IIZXZXIXY": 0.06249999999999995, "ZIIYIYIXY": -0.06249999999999995, "IIZYZYIXY": 0.06249999999999995, "ZIIYIXIYY": 0.06249999999999995, "IIZYZXIYY": -0.06249999999999995, "ZIIXIYIYY": -0.06249999999999995, "IIZXZYIYY": 0.06249999999999995, "YXZZXXZXX": -0.031249999999999976, "XYZZXXZXX": -0.031249999999999976, "XXZZYXZXX": 0.031249999999999976, "YYZZYXZXX": -0.031249999999999976, "XXZZXYZXX": 0.031249999999999976, "YYZZXYZXX": -0.031249999999999976, "YXZZYYZXX": 0.031249999999999976, "XYZZYYZXX": 0.031249999999999976, "XXZZXXZYX": -0.031249999999999976, "YYZZXXZYX": 0.031249999999999976, "YXZZYXZYX": -0.031249999999999976, "XYZZYXZYX": -0.031249999999999976, "YXZZXYZYX": -0.031249999999999976, "XYZZXYZYX": -0.031249999999999976, "XXZZYYZYX": 0.031249999999999976, "YYZZYYZYX": -0.031249999999999976, "XXZZXXZXY": 0.031249999999999976, "YYZZXXZXY": -0.031249999999999976, "YXZZYXZXY": 0.031249999999999976, "XYZZYXZXY": 0.031249999999999976, "YXZZXYZXY": 0.031249999999999976, "XYZZXYZXY": 0.031249999999999976, "XXZZYYZXY": -0.031249999999999976, "YYZZYYZXY": 0.031249999999999976, "YXZZXXZYY": -0.031249999999999976, "XYZZXXZYY": -0.031249999999999976, "XXZZYXZYY": 0.031249999999999976, "YYZZYXZYY": -0.031249999999999976, "XXZZXYZYY": 0.031249999999999976, "YYZZXYZYY": -0.031249999999999976, "YXZZYYZYY": 0.031249999999999976, "XYZZYYZYY": 0.031249999999999976, "IIIIIIYXX": 0.1249999999999999, "ZIIIZIYXX": -0.1249999999999999, "IIIIIIXYX": 0.1249999999999999, "ZIIIZIXYX": -0.1249999999999999, "IIIIIIXXY": -0.1249999999999999, "ZIIIZIXXY": 0.1249999999999999, "IIIIIIYYY": 0.1249999999999999, "ZIIIZIYYY": -0.1249999999999999, "YIIIIIXXX": 0.031249999999999976, "YIZZZIXXX": -0.031249999999999976, "YZIIIZXXX": -0.031249999999999976, "YZZZZZXXX": 0.031249999999999976, "XIIIIIYXX": 0.031249999999999976, "XIZZZIYXX": -0.031249999999999976, "XZIIIZYXX": -0.031249999999999976, "XZZZZZYXX": 0.031249999999999976, "XIIIIIXYX": 0.031249999999999976, "XIZZZIXYX": -0.031249999999999976, "XZIIIZXYX": -0.031249999999999976, "XZZZZZXYX": 0.031249999999999976, "YIIIIIYYX": -0.031249999999999976, "YIZZZIYYX": 0.031249999999999976, "YZIIIZYYX": 0.031249999999999976, "YZZZZZYYX": -0.031249999999999976, "XIIIIIXXY": -0.031249999999999976, "XIZZZIXXY": 0.031249999999999976, "XZIIIZXXY": 0.031249999999999976, "XZZZZZXXY": -0.031249999999999976, "YIIIIIYXY": 0.031249999999999976, "YIZZZIYXY": -0.031249999999999976, "YZIIIZYXY": -0.031249999999999976, "YZZZZZYXY": 0.031249999999999976, "YIIIIIXYY": 0.031249999999999976, "YIZZZIXYY": -0.031249999999999976, "YZIIIZXYY": -0.031249999999999976, "YZZZZZXYY": 0.031249999999999976, "XIIIIIYYY": 0.031249999999999976, "XIZZZIYYY": -0.031249999999999976, "XZIIIZYYY": -0.031249999999999976, "XZZZZZYYY": 0.031249999999999976, "ZYIIIIXXX": -0.031249999999999976, "IYIIZIXXX": 0.031249999999999976, "ZYZZIZXXX": 0.031249999999999976, "IYZZZZXXX": -0.031249999999999976, "ZXIIIIYXX": -0.031249999999999976, "IXIIZIYXX": 0.031249999999999976, "ZXZZIZYXX": 0.031249999999999976, "IXZZZZYXX": -0.031249999999999976, "ZXIIIIXYX": -0.031249999999999976, "IXIIZIXYX": 0.031249999999999976, "ZXZZIZXYX": 0.031249999999999976, "IXZZZZXYX": -0.031249999999999976, "ZYIIIIYYX": 0.031249999999999976, "IYIIZIYYX": -0.031249999999999976, "ZYZZIZYYX": -0.031249999999999976, "IYZZZZYYX": 0.031249999999999976, "ZXIIIIXXY": 0.031249999999999976, "IXIIZIXXY": -0.031249999999999976, "ZXZZIZXXY": -0.031249999999999976, "IXZZZZXXY": 0.031249999999999976, "ZYIIIIYXY": -0.031249999999999976, "IYIIZIYXY": 0.031249999999999976, "ZYZZIZYXY": 0.031249999999999976, "IYZZZZYXY": -0.031249999999999976, "ZYIIIIXYY": -0.031249999999999976, "IYIIZIXYY": 0.031249999999999976, "ZYZZIZXYY": 0.031249999999999976, "IYZZZZXYY": -0.031249999999999976, "ZXIIIIYYY": -0.031249999999999976, "IXIIZIYYY": 0.031249999999999976, "ZXZZIZYYY": 0.031249999999999976, "IXZZZZYYY": -0.031249999999999976, "YZZZXIXXX": 0.06249999999999995, "XZZZYIXXX": -0.06249999999999995, "XZZZXIYXX": 0.06249999999999995, "YZZZYIYXX": 0.06249999999999995, "XZZZXIXYX": 0.06249999999999995, "YZZZYIXYX": 0.06249999999999995, "YZZZXIYYX": -0.06249999999999995, "XZZZYIYYX": 0.06249999999999995, "XZZZXIXXY": -0.06249999999999995, "YZZZYIXXY": -0.06249999999999995, "YZZZXIYXY": 0.06249999999999995, "XZZZYIYXY": -0.06249999999999995, "YZZZXIXYY": 0.06249999999999995, "XZZZYIXYY": -0.06249999999999995, "XZZZXIYYY": 0.06249999999999995, "YZZZYIYYY": 0.06249999999999995, "ZYIIXIXXX": -0.031249999999999976, "IYZZXIXXX": -0.031249999999999976, "ZXIIYIXXX": 0.031249999999999976, "IXZZYIXXX": 0.031249999999999976, "ZXIIXIYXX": -0.031249999999999976, "IXZZXIYXX": -0.031249999999999976, "ZYIIYIYXX": -0.031249999999999976, "IYZZYIYXX": -0.031249999999999976, "ZXIIXIXYX": -0.031249999999999976, "IXZZXIXYX": -0.031249999999999976, "ZYIIYIXYX": -0.031249999999999976, "IYZZYIXYX": -0.031249999999999976, "ZYIIXIYYX": 0.031249999999999976, "IYZZXIYYX": 0.031249999999999976, "ZXIIYIYYX": -0.031249999999999976, "IXZZYIYYX": -0.031249999999999976, "ZXIIXIXXY": 0.031249999999999976, "IXZZXIXXY": 0.031249999999999976, "ZYIIYIXXY": 0.031249999999999976, "IYZZYIXXY": 0.031249999999999976, "ZYIIXIYXY": -0.031249999999999976, "IYZZXIYXY": -0.031249999999999976, "ZXIIYIYXY": 0.031249999999999976, "IXZZYIYXY": 0.031249999999999976, "ZYIIXIXYY": -0.031249999999999976, "IYZZXIXYY": -0.031249999999999976, "ZXIIYIXYY": 0.031249999999999976, "IXZZYIXYY": 0.031249999999999976, "ZXIIXIYYY": -0.031249999999999976, "IXZZXIYYY": -0.031249999999999976, "ZYIIYIYYY": -0.031249999999999976, "IYZZYIYYY": -0.031249999999999976, "YZIIIXXXX": 0.031249999999999976, "YZZZZXXXX": -0.031249999999999976, "XZIIIYXXX": -0.031249999999999976, "XZZZZYXXX": 0.031249999999999976, "XZIIIXYXX": 0.031249999999999976, "XZZZZXYXX": -0.031249999999999976, "YZIIIYYXX": 0.031249999999999976, "YZZZZYYXX": -0.031249999999999976, "XZIIIXXYX": 0.031249999999999976, "XZZZZXXYX": -0.031249999999999976, "YZIIIYXYX": 0.031249999999999976, "YZZZZYXYX": -0.031249999999999976, "YZIIIXYYX": -0.031249999999999976, "YZZZZXYYX": 0.031249999999999976, "XZIIIYYYX": 0.031249999999999976, "XZZZZYYYX": -0.031249999999999976, "XZIIIXXXY": -0.031249999999999976, "XZZZZXXXY": 0.031249999999999976, "YZIIIYXXY": -0.031249999999999976, "YZZZZYXXY": 0.031249999999999976, "YZIIIXYXY": 0.031249999999999976, "YZZZZXYXY": -0.031249999999999976, "XZIIIYYXY": -0.031249999999999976, "XZZZZYYXY": 0.031249999999999976, "YZIIIXXYY": 0.031249999999999976, "YZZZZXXYY": -0.031249999999999976, "XZIIIYXYY": -0.031249999999999976, "XZZZZYXYY": 0.031249999999999976, "XZIIIXYYY": 0.031249999999999976, "XZZZZXYYY": -0.031249999999999976, "YZIIIYYYY": 0.031249999999999976, "YZZZZYYYY": -0.031249999999999976, "ZYZZIXXXX": -0.031249999999999976, "IYZZZXXXX": 0.031249999999999976, "ZXZZIYXXX": 0.031249999999999976, "IXZZZYXXX": -0.031249999999999976, "ZXZZIXYXX": -0.031249999999999976, "IXZZZXYXX": 0.031249999999999976, "ZYZZIYYXX": -0.031249999999999976, "IYZZZYYXX": 0.031249999999999976, "ZXZZIXXYX": -0.031249999999999976, "IXZZZXXYX": 0.031249999999999976, "ZYZZIYXYX": -0.031249999999999976, "IYZZZYXYX": 0.031249999999999976, "ZYZZIXYYX": 0.031249999999999976, "IYZZZXYYX": -0.031249999999999976, "ZXZZIYYYX": -0.031249999999999976, "IXZZZYYYX": 0.031249999999999976, "ZXZZIXXXY": 0.031249999999999976, "IXZZZXXXY": -0.031249999999999976, "ZYZZIYXXY": 0.031249999999999976, "IYZZZYXXY": -0.031249999999999976, "ZYZZIXYXY": -0.031249999999999976, "IYZZZXYXY": 0.031249999999999976, "ZXZZIYYXY": 0.031249999999999976, "IXZZZYYXY": -0.031249999999999976, "ZYZZIXXYY": -0.031249999999999976, "IYZZZXXYY": 0.031249999999999976, "ZXZZIYXYY": 0.031249999999999976, "IXZZZYXYY": -0.031249999999999976, "ZXZZIXYYY": -0.031249999999999976, "IXZZZXYYY": 0.031249999999999976, "ZYZZIYYYY": -0.031249999999999976, "IYZZZYYYY": 0.031249999999999976}, "excite3": {"YZIIXIXZI": 0.0003659182769975061, "XZIIYIXZI": -0.0003659182769975061, "XZIIXIYZI": 0.0003659182769975061, "YZIIYIYZI": 0.0003659182769975061, "ZYIIIXXZI": -0.0002685826652521431, "IYIIZXXZI": 0.0002685826652521431, "ZXIIIYXZI": 0.0002685826652521431, "IXIIZYXZI": -0.0002685826652521431, "ZXIIIXYZI": -0.0002685826652521431, "IXIIZXYZI": 0.0002685826652521431, "ZYIIIYYZI": -0.0002685826652521431, "IYIIZYYZI": 0.0002685826652521431, "IYIIXIIXI": 0.0007283356863906562, "IXIIYIIXI": -0.0007283356863906562, "ZYIIXIZXI": 0.0007283356863906562, "ZXIIYIZXI": -0.0007283356863906562, "IXIIXIIYI": 0.0007283356863906562, "IYIIYIIYI": 0.0007283356863906562, "ZXIIXIZYI": 0.0007283356863906562, "ZYIIYIZYI": 0.0007283356863906562, "YZIIZXIXI": 0.00020349550558233095, "XZIIZYIXI": -0.00020349550558233095, "YZIIIXZXI": -0.00020349550558233095, "XZIIIYZXI": 0.00020349550558233095, "XZIIZXIYI": 0.00020349550558233095, "YZIIZYIYI": 0.00020349550558233095, "XZIIIXZYI": -0.00020349550558233095, "YZIIIYZYI": -0.00020349550558233095, "ZIYIIXZIX": 0.0007991718750095187, "ZIXIIYZIX": -0.0007991718750095187, "ZIXIIXZIY": -0.0007991718750095187, "ZIYIIYZIY": -0.0007991718750095187, "ZIIYIXZIX": 0.0007991718750095122, "ZIIXIYZIX": -0.0007991718750095122, "ZIIXIXZIY": -0.0007991718750095122, "ZIIYIYZIY": -0.0007991718750095122, "ZYIIXIXZX": -0.00020349550558232851, "ZXIIYIXZX": 0.00020349550558232851, "ZXIIXIYZX": -0.00020349550558232851, "ZYIIYIYZX": -0.00020349550558232851, "ZXIIXIXZY": 0.00020349550558232851, "ZYIIYIXZY": 0.00020349550558232851, "ZYIIXIYZY": -0.00020349550558232851, "ZXIIYIYZY": 0.00020349550558232851, "YZIIXIZXX": -0.0002685826652521414, "XZIIYIZXX": 0.0002685826652521414, "XZIIXIZYX": -0.0002685826652521414, "YZIIYIZYX": -0.0002685826652521414, "XZIIXIZXY": 0.0002685826652521414, "YZIIYIZXY": 0.0002685826652521414, "YZIIXIZYY": -0.0002685826652521414, "XZIIYIZYY": 0.0002685826652521414, "ZYIIIXZXX": 0.000383989102007387, "ZXIIIYZXX": -0.000383989102007387, "ZXIIIXZYX": 0.000383989102007387, "ZYIIIYZYX": 0.000383989102007387, "ZXIIIXZXY": -0.000383989102007387, "ZYIIIYZXY": -0.000383989102007387, "ZYIIIXZYY": 0.000383989102007387, "ZXIIIYZYY": -0.000383989102007387}, "excite4": {"IYZZZXIII": 6.14678131827643e-05, "IXZZZYIII": -6.14678131827643e-05, "YZIIXIXZI": 0.0003659182769975061, "XZIIYIXZI": -0.0003659182769975061, "XZIIXIYZI": 0.0003659182769975061, "YZIIYIYZI": 0.0003659182769975061, "ZYIIIXXZI": -0.0002685826652521431, "IYIIZXXZI": 0.0002685826652521431, "ZXIIIYXZI": 0.0002685826652521431, "IXIIZYXZI": -0.0002685826652521431, "ZXIIIXYZI": -0.0002685826652521431, "IXIIZXYZI": 0.0002685826652521431, "ZYIIIYYZI": -0.0002685826652521431, "IYIIZYYZI": 0.0002685826652521431, "IYIIXIIXI": 0.0007283356863906562, "IXIIYIIXI": -0.0007283356863906562, "ZYIIXIZXI": 0.0007283356863906562, "ZXIIYIZXI": -0.0007283356863906562, "IXIIXIIYI": 0.0007283356863906562, "IYIIYIIYI": 0.0007283356863906562, "ZXIIXIZYI": 0.0007283356863906562, "ZYIIYIZYI": 0.0007283356863906562, "YZIIZXIXI": 0.00020349550558233095, "XZIIZYIXI": -0.00020349550558233095, "YZIIIXZXI": -0.00020349550558233095, "XZIIIYZXI": 0.00020349550558233095, "XZIIZXIYI": 0.00020349550558233095, "YZIIZYIYI": 0.00020349550558233095, "XZIIIXZYI": -0.00020349550558233095, "YZIIIYZYI": -0.00020349550558233095, "ZIYIIXZIX": 0.0007991718750095187, "ZIXIIYZIX": -0.0007991718750095187, "ZIXIIXZIY": -0.0007991718750095187, "ZIYIIYZIY": -0.0007991718750095187, "ZIIYIXZIX": 0.0007991718750095122, "ZIIXIYZIX": -0.0007991718750095122, "ZIIXIXZIY": -0.0007991718750095122, "ZIIYIYZIY": -0.0007991718750095122, "ZYIIXIXZX": -0.00020349550558232851, "ZXIIYIXZX": 0.00020349550558232851, "ZXIIXIYZX": -0.00020349550558232851, "ZYIIYIYZX": -0.00020349550558232851, "ZXIIXIXZY": 0.00020349550558232851, "ZYIIYIXZY": 0.00020349550558232851, "ZYIIXIYZY": -0.00020349550558232851, "ZXIIYIYZY": 0.00020349550558232851, "YZIIIXXZX": 8.537829703458559e-05, "XZIIIYXZX": -8.537829703458559e-05, "XZIIIXYZX": 8.537829703458559e-05, "YZIIIYYZX": 8.537829703458559e-05, "XZIIIXXZY": -8.537829703458559e-05, "YZIIIYXZY": -8.537829703458559e-05, "YZIIIXYZY": 8.537829703458559e-05, "XZIIIYYZY": -8.537829703458559e-05, "ZIZZZIZYX": 6.146781318276392e-05, "ZIZZZIZXY": -6.146781318276392e-05, "YZIIXIZXX": -0.0002685826652521414, "XZIIYIZXX": 0.0002685826652521414, "XZIIXIZYX": -0.0002685826652521414, "YZIIYIZYX": -0.0002685826652521414, "XZIIXIZXY": 0.0002685826652521414, "YZIIYIZXY": 0.0002685826652521414, "YZIIXIZYY": -0.0002685826652521414, "XZIIYIZYY": 0.0002685826652521414, "ZYIIIXZXX": 0.000383989102007387, "ZXIIIYZXX": -0.000383989102007387, "ZXIIIXZYX": 0.000383989102007387, "ZYIIIYZYX": 0.000383989102007387, "ZXIIIXZXY": -0.000383989102007387, "ZYIIIYZXY": -0.000383989102007387, "ZYIIIXZYY": 0.000383989102007387, "ZXIIIYZYY": -0.000383989102007387}, "excite5": {"YZZZXIIII": 7.494646177051409e-06, "XZZZYIIII": -7.494646177051409e-06, "IYZZZXIII": 6.14678131827643e-05, "IXZZZYIII": -6.14678131827643e-05, "YXIIXXIII": 4.508431624867991e-06, "XYIIXXIII": 4.508431624867991e-06, "XXIIYXIII": -4.508431624867991e-06, "YYIIYXIII": 4.508431624867991e-06, "XXIIXYIII": -4.508431624867991e-06, "YYIIXYIII": 4.508431624867991e-06, "YXIIYYIII": -4.508431624867991e-06, "XYIIYYIII": -4.508431624867991e-06, "IYXZXXIII": -2.7660658675140385e-06, "IXYZXXIII": -2.7660658675140385e-06, "IXXZYXIII": 2.7660658675140385e-06, "IYYZYXIII": -2.7660658675140385e-06, "IXXZXYIII": 2.7660658675140385e-06, "IYYZXYIII": -2.7660658675140385e-06, "IYXZYYIII": 2.7660658675140385e-06, "IXYZYYIII": 2.7660658675140385e-06, "ZYXZXXZII": -2.7660658675140385e-06, "ZXYZXXZII": -2.7660658675140385e-06, "ZXXZYXZII": 2.7660658675140385e-06, "ZYYZYXZII": -2.7660658675140385e-06, "ZXXZXYZII": 2.7660658675140385e-06, "ZYYZXYZII": -2.7660658675140385e-06, "ZYXZYYZII": 2.7660658675140385e-06, "ZXYZYYZII": 2.7660658675140385e-06, "IYZXXXIII": -2.766065867514007e-06, "IXZYXXIII": -2.766065867514007e-06, "IXZXYXIII": 2.766065867514007e-06, "IYZYYXIII": -2.766065867514007e-06, "IXZXXYIII": 2.766065867514007e-06, "IYZYXYIII": -2.766065867514007e-06, "IYZXYYIII": 2.766065867514007e-06, "IXZYYYIII": 2.766065867514007e-06, "ZYZXXXZII": -2.766065867514007e-06, "ZXZYXXZII": -2.766065867514007e-06, "ZXZXYXZII": 2.766065867514007e-06, "ZYZYYXZII": -2.766065867514007e-06, "ZXZXXYZII": 2.766065867514007e-06, "ZYZYXYZII": -2.766065867514007e-06, "ZYZXYYZII": 2.766065867514007e-06, "ZXZYYYZII": 2.766065867514007e-06, "IIZZIIYZI": 7.494646177053578e-06, "ZIZZZIYZI": -7.494646177053578e-06, "YZIIXIXZI": 0.0003659182769975061, "XZIIYIXZI": -0.0003659182769975061, "XZIIXIYZI": 0.0003659182769975061, "YZIIYIYZI": 0.0003659182769975061, "ZYIIIXXZI": -0.0002685826652521431, "IYIIZXXZI": 0.0002685826652521431, "ZXIIIYXZI": 0.0002685826652521431, "IXIIZYXZI": -0.0002685826652521431, "ZXIIIXYZI": -0.0002685826652521431, "IXIIZXYZI": 0.0002685826652521431, "ZYIIIYYZI": -0.0002685826652521431, "IYIIZYYZI": 0.0002685826652521431, "IYIIXIIXI": 0.0007283356863906562, "IXIIYIIXI": -0.0007283356863906562, "ZYIIXIZXI": 0.0007283356863906562, "ZXIIYIZXI": -0.0007283356863906562, "IXIIXIIYI": 0.0007283356863906562, "IYIIYIIYI": 0.0007283356863906562, "ZXIIXIZYI": 0.0007283356863906562, "ZYIIYIZYI": 0.0007283356863906562, "YZIIZXIXI": 0.00020349550558233095, "XZIIZYIXI": -0.00020349550558233095, "YZIIIXZXI": -0.00020349550558233095, "XZIIIYZXI": 0.00020349550558233095, "XZIIZXIYI": 0.00020349550558233095, "YZIIZYIYI": 0.00020349550558233095, "XZIIIXZYI": -0.00020349550558233095, "YZIIIYZYI": -0.00020349550558233095, "ZIYIIXZIX": 0.0007991718750095187, "ZIXIIYZIX": -0.0007991718750095187, "ZIXIIXZIY": -0.0007991718750095187, "ZIYIIYZIY": -0.0007991718750095187, "ZIIYIXZIX": 0.0007991718750095122, "ZIIXIYZIX": -0.0007991718750095122, "ZIIXIXZIY": -0.0007991718750095122, "ZIIYIYZIY": -0.0007991718750095122, "YZXZXXZIX": 1.1028920579117972e-06, "XZYZXXZIX": 1.1028920579117972e-06, "XZXZYXZIX": -1.1028920579117972e-06, "YZYZYXZIX": 1.1028920579117972e-06, "XZXZXYZIX": -1.1028920579117972e-06, "YZYZXYZIX": 1.1028920579117972e-06, "YZXZYYZIX": -1.1028920579117972e-06, "XZYZYYZIX": -1.1028920579117972e-06, "XZXZXXZIY": -1.1028920579117972e-06, "YZYZXXZIY": 1.1028920579117972e-06, "YZXZYXZIY": -1.1028920579117972e-06, "XZYZYXZIY": -1.1028920579117972e-06, "YZXZXYZIY": -1.1028920579117972e-06, "XZYZXYZIY": -1.1028920579117972e-06, "XZXZYYZIY": 1.1028920579117972e-06, "YZYZYYZIY": -1.1028920579117972e-06, "YZZXXXZIX": 1.1028920579119006e-06, "XZZYXXZIX": 1.1028920579119006e-06, "XZZXYXZIX": -1.1028920579119006e-06, "YZZYYXZIX": 1.1028920579119006e-06, "XZZXXYZIX": -1.1028920579119006e-06, "YZZYXYZIX": 1.1028920579119006e-06, "YZZXYYZIX": -1.1028920579119006e-06, "XZZYYYZIX": -1.1028920579119006e-06, "XZZXXXZIY": -1.1028920579119006e-06, "YZZYXXZIY": 1.1028920579119006e-06, "YZZXYXZIY": -1.1028920579119006e-06, "XZZYYXZIY": -1.1028920579119006e-06, "YZZXXYZIY": -1.1028920579119006e-06, "XZZYXYZIY": -1.1028920579119006e-06, "XZZXYYZIY": 1.1028920579119006e-06, "YZZYYYZIY": -1.1028920579119006e-06, "ZYIIXIXZX": -0.00020349550558232851, "ZXIIYIXZX": 0.00020349550558232851, "ZXIIXIYZX": -0.00020349550558232851, "ZYIIYIYZX": -0.00020349550558232851, "ZXIIXIXZY": 0.00020349550558232851, "ZYIIYIXZY": 0.00020349550558232851, "ZYIIXIYZY": -0.00020349550558232851, "ZXIIYIYZY": 0.00020349550558232851, "YZIIIXXZX": 8.537829703458559e-05, "XZIIIYXZX": -8.537829703458559e-05, "XZIIIXYZX": 8.537829703458559e-05, "YZIIIYYZX": 8.537829703458559e-05, "XZIIIXXZY": -8.537829703458559e-05, "YZIIIYXZY": -8.537829703458559e-05, "YZIIIXYZY": 8.537829703458559e-05, "XZIIIYYZY": -8.537829703458559e-05, "ZIYZIXXZX": 1.1028920579117363e-06, "IIYZZXXZX": -1.1028920579117363e-06, "ZIXZIYXZX": -1.1028920579117363e-06, "IIXZZYXZX": 1.1028920579117363e-06, "ZIXZIXYZX": 1.1028920579117363e-06, "IIXZZXYZX": -1.1028920579117363e-06, "ZIYZIYYZX": 1.1028920579117363e-06, "IIYZZYYZX": -1.1028920579117363e-06, "ZIXZIXXZY": -1.1028920579117363e-06, "IIXZZXXZY": 1.1028920579117363e-06, "ZIYZIYXZY": -1.1028920579117363e-06, "IIYZZYXZY": 1.1028920579117363e-06, "ZIYZIXYZY": 1.1028920579117363e-06, "IIYZZXYZY": -1.1028920579117363e-06, "ZIXZIYYZY": -1.1028920579117363e-06, "IIXZZYYZY": 1.1028920579117363e-06, "ZIZYIXXZX": 1.1028920579118637e-06, "IIZYZXXZX": -1.1028920579118637e-06, "ZIZXIYXZX": -1.1028920579118637e-06, "IIZXZYXZX": 1.1028920579118637e-06, "ZIZXIXYZX": 1.1028920579118637e-06, "IIZXZXYZX": -1.1028920579118637e-06, "ZIZYIYYZX": 1.1028920579118637e-06, "IIZYZYYZX": -1.1028920579118637e-06, "ZIZXIXXZY": -1.1028920579118637e-06, "IIZXZXXZY": 1.1028920579118637e-06, "ZIZYIYXZY": -1.1028920579118637e-06, "IIZYZYXZY": 1.1028920579118637e-06, "ZIZYIXYZY": 1.1028920579118637e-06, "IIZYZXYZY": -1.1028920579118637e-06, "ZIZXIYYZY": -1.1028920579118637e-06, "IIZXZYYZY": 1.1028920579118637e-06, "ZIZZZIZYX": 6.146781318276392e-05, "ZIZZZIZXY": -6.146781318276392e-05, "YZIIXIZXX": -0.0002685826652521414, "XZIIYIZXX": 0.0002685826652521414, "XZIIXIZYX": -0.0002685826652521414, "YZIIYIZYX": -0.0002685826652521414, "XZIIXIZXY": 0.0002685826652521414, "YZIIYIZXY": 0.0002685826652521414, "YZIIXIZYY": -0.0002685826652521414, "XZIIYIZYY": 0.0002685826652521414, "IIYZXIIXX": -2.7660658675140745e-06, "IIXZYIIXX": 2.7660658675140745e-06, "ZIYZXIZXX": -2.7660658675140745e-06, "ZIXZYIZXX": 2.7660658675140745e-06, "IIXZXIIYX": -2.7660658675140745e-06, "IIYZYIIYX": -2.7660658675140745e-06, "ZIXZXIZYX": -2.7660658675140745e-06, "ZIYZYIZYX": -2.7660658675140745e-06, "IIXZXIIXY": 2.7660658675140745e-06, "IIYZYIIXY": 2.7660658675140745e-06, "ZIXZXIZXY": 2.7660658675140745e-06, "ZIYZYIZXY": 2.7660658675140745e-06, "IIYZXIIYY": -2.7660658675140745e-06, "IIXZYIIYY": 2.7660658675140745e-06, "ZIYZXIZYY": -2.7660658675140745e-06, "ZIXZYIZYY": 2.7660658675140745e-06, "IIZYXIIXX": -2.7660658675139385e-06, "IIZXYIIXX": 2.7660658675139385e-06, "ZIZYXIZXX": -2.7660658675139385e-06, "ZIZXYIZXX": 2.7660658675139385e-06, "IIZXXIIYX": -2.7660658675139385e-06, "IIZYYIIYX": -2.7660658675139385e-06, "ZIZXXIZYX": -2.7660658675139385e-06, "ZIZYYIZYX": -2.7660658675139385e-06, "IIZXXIIXY": 2.7660658675139385e-06, "IIZYYIIXY": 2.7660658675139385e-06, "ZIZXXIZXY": 2.7660658675139385e-06, "ZIZYYIZXY": 2.7660658675139385e-06, "IIZYXIIYY": -2.7660658675139385e-06, "IIZXYIIYY": 2.7660658675139385e-06, "ZIZYXIZYY": -2.7660658675139385e-06, "ZIZXYIZYY": 2.7660658675139385e-06, "ZYIIIXZXX": 0.000383989102007387, "ZXIIIYZXX": -0.000383989102007387, "ZXIIIXZYX": 0.000383989102007387, "ZYIIIYZYX": 0.000383989102007387, "ZXIIIXZXY": -0.000383989102007387, "ZYIIIYZXY": -0.000383989102007387, "ZYIIIXZYY": 0.000383989102007387, "ZXIIIYZYY": -0.000383989102007387, "IIIIIIYXX": 4.50843162486795e-06, "ZIIIZIYXX": -4.50843162486795e-06, "IIIIIIXYX": 4.50843162486795e-06, "ZIIIZIXYX": -4.50843162486795e-06, "IIIIIIXXY": -4.50843162486795e-06, "ZIIIZIXXY": 4.50843162486795e-06, "IIIIIIYYY": 4.50843162486795e-06, "ZIIIZIYYY": -4.50843162486795e-06}, "excite6": {"ZZYIIIZZI": 5.651335212388082e-07, "IIYZZZZZI": 5.651335212388082e-07, "IZYZZIZIZ": 5.651335212388082e-07, "ZIYIIZZIZ": 5.651335212388082e-07, "ZZIYIIZZI": 5.651335212388074e-07, "IIZYZZZZI": 5.651335212388074e-07, "IZZYZIZIZ": 5.651335212388074e-07, "ZIIYIZZIZ": 5.651335212388074e-07, "YZZZXIIII": 7.494646177051409e-06, "XZZZYIIII": -7.494646177051409e-06, "IYZZZXIII": 6.14678131827643e-05, "IXZZZYIII": -6.14678131827643e-05, "IIYZZXZZI": -2.4368295078793164e-06, "IIXZZYZZI": 2.4368295078793164e-06, "ZIYIIXZIZ": -2.4368295078793164e-06, "ZIXIIYZIZ": 2.4368295078793164e-06, "IIZYZXZZI": -2.436829507879167e-06, "IIZXZYZZI": 2.436829507879167e-06, "ZIIYIXZIZ": -2.436829507879167e-06, "ZIIXIYZIZ": 2.436829507879167e-06, "YXIIXXIII": 4.508431624867991e-06, "XYIIXXIII": 4.508431624867991e-06, "XXIIYXIII": -4.508431624867991e-06, "YYIIYXIII": 4.508431624867991e-06, "XXIIXYIII": -4.508431624867991e-06, "YYIIXYIII": 4.508431624867991e-06, "YXIIYYIII": -4.508431624867991e-06, "XYIIYYIII": -4.508431624867991e-06, "IYXZXXIII": -2.7660658675140385e-06, "IXYZXXIII": -2.7660658675140385e-06, "IXXZYXIII": 2.7660658675140385e-06, "IYYZYXIII": -2.7660658675140385e-06, "IXXZXYIII": 2.7660658675140385e-06, "IYYZXYIII": -2.7660658675140385e-06, "IYXZYYIII": 2.7660658675140385e-06, "IXYZYYIII": 2.7660658675140385e-06, "ZYXZXXZII": -2.7660658675140385e-06, "ZXYZXXZII": -2.7660658675140385e-06, "ZXXZYXZII": 2.7660658675140385e-06, "ZYYZYXZII": -2.7660658675140385e-06, "ZXXZXYZII": 2.7660658675140385e-06, "ZYYZXYZII": -2.7660658675140385e-06, "ZYXZYYZII": 2.7660658675140385e-06, "ZXYZYYZII": 2.7660658675140385e-06, "IYZXXXIII": -2.766065867514007e-06, "IXZYXXIII": -2.766065867514007e-06, "IXZXYXIII": 2.766065867514007e-06, "IYZYYXIII": -2.766065867514007e-06, "IXZXXYIII": 2.766065867514007e-06, "IYZYXYIII": -2.766065867514007e-06, "IYZXYYIII": 2.766065867514007e-06, "IXZYYYIII": 2.766065867514007e-06, "ZYZXXXZII": -2.766065867514007e-06, "ZXZYXXZII": -2.766065867514007e-06, "ZXZXYXZII": 2.766065867514007e-06, "ZYZYYXZII": -2.766065867514007e-06, "ZXZXXYZII": 2.766065867514007e-06, "ZYZYXYZII": -2.766065867514007e-06, "ZYZXYYZII": 2.766065867514007e-06, "ZXZYYYZII": 2.766065867514007e-06, "IIZZIIYZI": 7.494646177053578e-06, "ZIZZZIYZI": -7.494646177053578e-06, "YIIIIIXII": 4.1046196263675554e-07, "YZZZZZXII": 4.1046196263675554e-07, "XIIIIIYII": 4.1046196263675554e-07, "XZZZZZYII": 4.1046196263675554e-07, "YIZZZIXZZ": 4.1046196263675554e-07, "YZIIIZXZZ": 4.1046196263675554e-07, "XIZZZIYZZ": 4.1046196263675554e-07, "XZIIIZYZZ": 4.1046196263675554e-07, "YZIIXIXZI": 0.0003659182769975061, "XZIIYIXZI": -0.0003659182769975061, "XZIIXIYZI": 0.0003659182769975061, "YZIIYIYZI": 0.0003659182769975061, "YZZZZXXII": -1.9139899601206725e-07, "XZZZZYXII": 1.9139899601206725e-07, "XZZZZXYII": -1.9139899601206725e-07, "YZZZZYYII": -1.9139899601206725e-07, "YZIIIXXZZ": -1.9139899601206725e-07, "XZIIIYXZZ": 1.9139899601206725e-07, "XZIIIXYZZ": -1.9139899601206725e-07, "YZIIIYYZZ": -1.9139899601206725e-07, "ZYIIIXXZI": -0.0002685826652521431, "IYIIZXXZI": 0.0002685826652521431, "ZXIIIYXZI": 0.0002685826652521431, "IXIIZYXZI": -0.0002685826652521431, "ZXIIIXYZI": -0.0002685826652521431, "IXIIZXYZI": 0.0002685826652521431, "ZYIIIYYZI": -0.0002685826652521431, "IYIIZYYZI": 0.0002685826652521431, "YXZZXXXZI": -1.7773957873622995e-07, "XYZZXXXZI": -1.7773957873622995e-07, "XXZZYXXZI": 1.7773957873622995e-07, "YYZZYXXZI": -1.7773957873622995e-07, "XXZZXYXZI": 1.7773957873622995e-07, "YYZZXYXZI": -1.7773957873622995e-07, "YXZZYYXZI": 1.7773957873622995e-07, "XYZZYYXZI": 1.7773957873622995e-07, "XXZZXXYZI": -1.7773957873622995e-07, "YYZZXXYZI": 1.7773957873622995e-07, "YXZZYXYZI": -1.7773957873622995e-07, "XYZZYXYZI": -1.7773957873622995e-07, "YXZZXYYZI": -1.7773957873622995e-07, "XYZZXYYZI": -1.7773957873622995e-07, "XXZZYYYZI": 1.7773957873622995e-07, "YYZZYYYZI": -1.7773957873622995e-07, "ZYIIIIZXI": 3.954610983567616e-07, "IYZZZZZXI": 3.954610983567616e-07, "ZXIIIIZYI": 3.954610983567616e-07, "IXZZZZZYI": 3.954610983567616e-07, "IYZZZIZXZ": 3.954610983567616e-07, "ZYIIIZZXZ": 3.954610983567616e-07, "IXZZZIZYZ": 3.954610983567616e-07, "ZXIIIZZYZ": 3.954610983567616e-07, "IYIIXIIXI": 0.0007283356863906562, "IXIIYIIXI": -0.0007283356863906562, "ZYIIXIZXI": 0.0007283356863906562, "ZXIIYIZXI": -0.0007283356863906562, "IXIIXIIYI": 0.0007283356863906562, "IYIIYIIYI": 0.0007283356863906562, "ZXIIXIZYI": 0.0007283356863906562, "ZYIIYIZYI": 0.0007283356863906562, "YZIIZXIXI": 0.00020349550558233095, "XZIIZYIXI": -0.00020349550558233095, "YZIIIXZXI": -0.00020349550558233095, "XZIIIYZXI": 0.00020349550558233095, "XZIIZXIYI": 0.00020349550558233095, "YZIIZYIYI": 0.00020349550558233095, "XZIIIXZYI": -0.00020349550558233095, "YZIIIYZYI": -0.00020349550558233095, "IZYZZIZIX": -2.436829507879194e-06, "ZIYIIZZIX": -2.436829507879194e-06, "IZXZZIZIY": 2.436829507879194e-06, "ZIXIIZZIY": 2.436829507879194e-06, "IZZYZIZIX": -2.4368295078792372e-06, "ZIIYIZZIX": -2.4368295078792372e-06, "IZZXZIZIY": 2.4368295078792372e-06, "ZIIXIZZIY": 2.4368295078792372e-06, "ZIYIIXZIX": 0.0007991718750095187, "ZIXIIYZIX": -0.0007991718750095187, "ZIXIIXZIY": -0.0007991718750095187, "ZIYIIYZIY": -0.0007991718750095187, "ZIIYIXZIX": 0.0007991718750095122, "ZIIXIYZIX": -0.0007991718750095122, "ZIIXIXZIY": -0.0007991718750095122, "ZIIYIYZIY": -0.0007991718750095122, "YZXZXXZIX": 1.1028920579117972e-06, "XZYZXXZIX": 1.1028920579117972e-06, "XZXZYXZIX": -1.1028920579117972e-06, "YZYZYXZIX": 1.1028920579117972e-06, "XZXZXYZIX": -1.1028920579117972e-06, "YZYZXYZIX": 1.1028920579117972e-06, "YZXZYYZIX": -1.1028920579117972e-06, "XZYZYYZIX": -1.1028920579117972e-06, "XZXZXXZIY": -1.1028920579117972e-06, "YZYZXXZIY": 1.1028920579117972e-06, "YZXZYXZIY": -1.1028920579117972e-06, "XZYZYXZIY": -1.1028920579117972e-06, "YZXZXYZIY": -1.1028920579117972e-06, "XZYZXYZIY": -1.1028920579117972e-06, "XZXZYYZIY": 1.1028920579117972e-06, "YZYZYYZIY": -1.1028920579117972e-06, "YZZXXXZIX": 1.1028920579119006e-06, "XZZYXXZIX": 1.1028920579119006e-06, "XZZXYXZIX": -1.1028920579119006e-06, "YZZYYXZIX": 1.1028920579119006e-06, "XZZXXYZIX": -1.1028920579119006e-06, "YZZYXYZIX": 1.1028920579119006e-06, "YZZXYYZIX": -1.1028920579119006e-06, "XZZYYYZIX": -1.1028920579119006e-06, "XZZXXXZIY": -1.1028920579119006e-06, "YZZYXXZIY": 1.1028920579119006e-06, "YZZXYXZIY": -1.1028920579119006e-06, "XZZYYXZIY": -1.1028920579119006e-06, "YZZXXYZIY": -1.1028920579119006e-06, "XZZYXYZIY": -1.1028920579119006e-06, "XZZXYYZIY": 1.1028920579119006e-06, "YZZYYYZIY": -1.1028920579119006e-06, "YIZZZIXZX": -1.9139899601206886e-07, "YZIIIZXZX": -1.9139899601206886e-07, "XIZZZIYZX": -1.9139899601206886e-07, "XZIIIZYZX": -1.9139899601206886e-07, "XIZZZIXZY": 1.9139899601206886e-07, "XZIIIZXZY": 1.9139899601206886e-07, "YIZZZIYZY": -1.9139899601206886e-07, "YZIIIZYZY": -1.9139899601206886e-07, "ZYIIXIXZX": -0.00020349550558232851, "ZXIIYIXZX": 0.00020349550558232851, "ZXIIXIYZX": -0.00020349550558232851, "ZYIIYIYZX": -0.00020349550558232851, "ZXIIXIXZY": 0.00020349550558232851, "ZYIIYIXZY": 0.00020349550558232851, "ZYIIXIYZY": -0.00020349550558232851, "ZXIIYIYZY": 0.00020349550558232851, "YZIIIXXZX": 8.537829703458559e-05, "XZIIIYXZX": -8.537829703458559e-05, "XZIIIXYZX": 8.537829703458559e-05, "YZIIIYYZX": 8.537829703458559e-05, "XZIIIXXZY": -8.537829703458559e-05, "YZIIIYXZY": -8.537829703458559e-05, "YZIIIXYZY": 8.537829703458559e-05, "XZIIIYYZY": -8.537829703458559e-05, "ZIYZIXXZX": 1.1028920579117363e-06, "IIYZZXXZX": -1.1028920579117363e-06, "ZIXZIYXZX": -1.1028920579117363e-06, "IIXZZYXZX": 1.1028920579117363e-06, "ZIXZIXYZX": 1.1028920579117363e-06, "IIXZZXYZX": -1.1028920579117363e-06, "ZIYZIYYZX": 1.1028920579117363e-06, "IIYZZYYZX": -1.1028920579117363e-06, "ZIXZIXXZY": -1.1028920579117363e-06, "IIXZZXXZY": 1.1028920579117363e-06, "ZIYZIYXZY": -1.1028920579117363e-06, "IIYZZYXZY": 1.1028920579117363e-06, "ZIYZIXYZY": 1.1028920579117363e-06, "IIYZZXYZY": -1.1028920579117363e-06, "ZIXZIYYZY": -1.1028920579117363e-06, "IIXZZYYZY": 1.1028920579117363e-06, "ZIZYIXXZX": 1.1028920579118637e-06, "IIZYZXXZX": -1.1028920579118637e-06, "ZIZXIYXZX": -1.1028920579118637e-06, "IIZXZYXZX": 1.1028920579118637e-06, "ZIZXIXYZX": 1.1028920579118637e-06, "IIZXZXYZX": -1.1028920579118637e-06, "ZIZYIYYZX": 1.1028920579118637e-06, "IIZYZYYZX": -1.1028920579118637e-06, "ZIZXIXXZY": -1.1028920579118637e-06, "IIZXZXXZY": 1.1028920579118637e-06, "ZIZYIYXZY": -1.1028920579118637e-06, "IIZYZYXZY": 1.1028920579118637e-06, "ZIZYIXYZY": 1.1028920579118637e-06, "IIZYZXYZY": -1.1028920579118637e-06, "ZIZXIYYZY": -1.1028920579118637e-06, "IIZXZYYZY": 1.1028920579118637e-06, "ZIZZZIZYX": 6.146781318276392e-05, "ZIZZZIZXY": -6.146781318276392e-05, "YZIIXIZXX": -0.0002685826652521414, "XZIIYIZXX": 0.0002685826652521414, "XZIIXIZYX": -0.0002685826652521414, "YZIIYIZYX": -0.0002685826652521414, "XZIIXIZXY": 0.0002685826652521414, "YZIIYIZXY": 0.0002685826652521414, "YZIIXIZYY": -0.0002685826652521414, "XZIIYIZYY": 0.0002685826652521414, "IIYZXIIXX": -2.7660658675140745e-06, "IIXZYIIXX": 2.7660658675140745e-06, "ZIYZXIZXX": -2.7660658675140745e-06, "ZIXZYIZXX": 2.7660658675140745e-06, "IIXZXIIYX": -2.7660658675140745e-06, "IIYZYIIYX": -2.7660658675140745e-06, "ZIXZXIZYX": -2.7660658675140745e-06, "ZIYZYIZYX": -2.7660658675140745e-06, "IIXZXIIXY": 2.7660658675140745e-06, "IIYZYIIXY": 2.7660658675140745e-06, "ZIXZXIZXY": 2.7660658675140745e-06, "ZIYZYIZXY": 2.7660658675140745e-06, "IIYZXIIYY": -2.7660658675140745e-06, "IIXZYIIYY": 2.7660658675140745e-06, "ZIYZXIZYY": -2.7660658675140745e-06, "ZIXZYIZYY": 2.7660658675140745e-06, "IIZYXIIXX": -2.7660658675139385e-06, "IIZXYIIXX": 2.7660658675139385e-06, "ZIZYXIZXX": -2.7660658675139385e-06, "ZIZXYIZXX": 2.7660658675139385e-06, "IIZXXIIYX": -2.7660658675139385e-06, "IIZYYIIYX": -2.7660658675139385e-06, "ZIZXXIZYX": -2.7660658675139385e-06, "ZIZYYIZYX": -2.7660658675139385e-06, "IIZXXIIXY": 2.7660658675139385e-06, "IIZYYIIXY": 2.7660658675139385e-06, "ZIZXXIZXY": 2.7660658675139385e-06, "ZIZYYIZXY": 2.7660658675139385e-06, "IIZYXIIYY": -2.7660658675139385e-06, "IIZXYIIYY": 2.7660658675139385e-06, "ZIZYXIZYY": -2.7660658675139385e-06, "ZIZXYIZYY": 2.7660658675139385e-06, "ZYIIIXZXX": 0.000383989102007387, "ZXIIIYZXX": -0.000383989102007387, "ZXIIIXZYX": 0.000383989102007387, "ZYIIIYZYX": 0.000383989102007387, "ZXIIIXZXY": -0.000383989102007387, "ZYIIIYZXY": -0.000383989102007387, "ZYIIIXZYY": 0.000383989102007387, "ZXIIIYZYY": -0.000383989102007387, "YXZZXXZXX": 1.56943226342632e-07, "XYZZXXZXX": 1.56943226342632e-07, "XXZZYXZXX": -1.56943226342632e-07, "YYZZYXZXX": 1.56943226342632e-07, "XXZZXYZXX": -1.56943226342632e-07, "YYZZXYZXX": 1.56943226342632e-07, "YXZZYYZXX": -1.56943226342632e-07, "XYZZYYZXX": -1.56943226342632e-07, "XXZZXXZYX": 1.56943226342632e-07, "YYZZXXZYX": -1.56943226342632e-07, "YXZZYXZYX": 1.56943226342632e-07, "XYZZYXZYX": 1.56943226342632e-07, "YXZZXYZYX": 1.56943226342632e-07, "XYZZXYZYX": 1.56943226342632e-07, "XXZZYYZYX": -1.56943226342632e-07, "YYZZYYZYX": 1.56943226342632e-07, "XXZZXXZXY": -1.56943226342632e-07, "YYZZXXZXY": 1.56943226342632e-07, "YXZZYXZXY": -1.56943226342632e-07, "XYZZYXZXY": -1.56943226342632e-07, "YXZZXYZXY": -1.56943226342632e-07, "XYZZXYZXY": -1.56943226342632e-07, "XXZZYYZXY": 1.56943226342632e-07, "YYZZYYZXY": -1.56943226342632e-07, "YXZZXXZYY": 1.56943226342632e-07, "XYZZXXZYY": 1.56943226342632e-07, "XXZZYXZYY": -1.56943226342632e-07, "YYZZYXZYY": 1.56943226342632e-07, "XXZZXYZYY": -1.56943226342632e-07, "YYZZXYZYY": 1.56943226342632e-07, "YXZZYYZYY": -1.56943226342632e-07, "XYZZYYZYY": -1.56943226342632e-07, "IIIIIIYXX": 4.50843162486795e-06, "ZIIIZIYXX": -4.50843162486795e-06, "IIIIIIXYX": 4.50843162486795e-06, "ZIIIZIXYX": -4.50843162486795e-06, "IIIIIIXXY": -4.50843162486795e-06, "ZIIIZIXXY": 4.50843162486795e-06, "IIIIIIYYY": 4.50843162486795e-06, "ZIIIZIYYY": -4.50843162486795e-06, "YZZZXIXXX": -1.777395787362435e-07, "XZZZYIXXX": 1.777395787362435e-07, "XZZZXIYXX": -1.777395787362435e-07, "YZZZYIYXX": -1.777395787362435e-07, "XZZZXIXYX": -1.777395787362435e-07, "YZZZYIXYX": -1.777395787362435e-07, "YZZZXIYYX": 1.777395787362435e-07, "XZZZYIYYX": -1.777395787362435e-07, "XZZZXIXXY": 1.777395787362435e-07, "YZZZYIXXY": 1.777395787362435e-07, "YZZZXIYXY": -1.777395787362435e-07, "XZZZYIYXY": 1.777395787362435e-07, "YZZZXIXYY": -1.777395787362435e-07, "XZZZYIXYY": 1.777395787362435e-07, "XZZZXIYYY": -1.777395787362435e-07, "YZZZYIYYY": -1.777395787362435e-07, "ZYZZIXXXX": 1.569432263426147e-07, "IYZZZXXXX": -1.569432263426147e-07, "ZXZZIYXXX": -1.569432263426147e-07, "IXZZZYXXX": 1.569432263426147e-07, "ZXZZIXYXX": 1.569432263426147e-07, "IXZZZXYXX": -1.569432263426147e-07, "ZYZZIYYXX": 1.569432263426147e-07, "IYZZZYYXX": -1.569432263426147e-07, "ZXZZIXXYX": 1.569432263426147e-07, "IXZZZXXYX": -1.569432263426147e-07, "ZYZZIYXYX": 1.569432263426147e-07, "IYZZZYXYX": -1.569432263426147e-07, "ZYZZIXYYX": -1.569432263426147e-07, "IYZZZXYYX": 1.569432263426147e-07, "ZXZZIYYYX": 1.569432263426147e-07, "IXZZZYYYX": -1.569432263426147e-07, "ZXZZIXXXY": -1.569432263426147e-07, "IXZZZXXXY": 1.569432263426147e-07, "ZYZZIYXXY": -1.569432263426147e-07, "IYZZZYXXY": 1.569432263426147e-07, "ZYZZIXYXY": 1.569432263426147e-07, "IYZZZXYXY": -1.569432263426147e-07, "ZXZZIYYXY": -1.569432263426147e-07, "IXZZZYYXY": 1.569432263426147e-07, "ZYZZIXXYY": 1.569432263426147e-07, "IYZZZXXYY": -1.569432263426147e-07, "ZXZZIYXYY": -1.569432263426147e-07, "IXZZZYXYY": 1.569432263426147e-07, "ZXZZIXYYY": 1.569432263426147e-07, "IXZZZXYYY": -1.569432263426147e-07, "ZYZZIYYYY": 1.569432263426147e-07, "IYZZZYYYY": -1.569432263426147e-07}, "excite7": {"ZYIIIIIII": -6.164434790099681e-08, "IYZZZZIII": -6.164434790099681e-08, "ZZYIIIZZI": 5.651335212388082e-07, "IIYZZZZZI": 5.651335212388082e-07, "IZYZZIZIZ": 5.651335212388082e-07, "ZIYIIZZIZ": 5.651335212388082e-07, "ZZIYIIZZI": 5.651335212388074e-07, "IIZYZZZZI": 5.651335212388074e-07, "IZZYZIZIZ": 5.651335212388074e-07, "ZIIYIZZIZ": 5.651335212388074e-07, "YZZZXIIII": 7.494646177051409e-06, "XZZZYIIII": -7.494646177051409e-06, "IIYIXIIII": 3.376422909627292e-08, "IIXIYIIII": -3.376422909627292e-08, "ZIYIXIZII": 3.376422909627292e-08, "ZIXIYIZII": -3.376422909627292e-08, "IIIYXIIII": 3.376422909621881e-08, "IIIXYIIII": -3.376422909621881e-08, "ZIIYXIZII": 3.376422909621881e-08, "ZIIXYIZII": -3.376422909621881e-08, "IYZZZXIII": 6.14678131827643e-05, "IXZZZYIII": -6.14678131827643e-05, "IIYZZXZZI": -2.4368295078793164e-06, "IIXZZYZZI": 2.4368295078793164e-06, "ZIYIIXZIZ": -2.4368295078793164e-06, "ZIXIIYZIZ": 2.4368295078793164e-06, "IIZYZXZZI": -2.436829507879167e-06, "IIZXZYZZI": 2.436829507879167e-06, "ZIIYIXZIZ": -2.436829507879167e-06, "ZIIXIYZIZ": 2.436829507879167e-06, "YXIIXXIII": 4.508431624867991e-06, "XYIIXXIII": 4.508431624867991e-06, "XXIIYXIII": -4.508431624867991e-06, "YYIIYXIII": 4.508431624867991e-06, "XXIIXYIII": -4.508431624867991e-06, "YYIIXYIII": 4.508431624867991e-06, "YXIIYYIII": -4.508431624867991e-06, "XYIIYYIII": -4.508431624867991e-06, "IYXZXXIII": -2.7660658675140385e-06, "IXYZXXIII": -2.7660658675140385e-06, "IXXZYXIII": 2.7660658675140385e-06, "IYYZYXIII": -2.7660658675140385e-06, "IXXZXYIII": 2.7660658675140385e-06, "IYYZXYIII": -2.7660658675140385e-06, "IYXZYYIII": 2.7660658675140385e-06, "IXYZYYIII": 2.7660658675140385e-06, "ZYXZXXZII": -2.7660658675140385e-06, "ZXYZXXZII": -2.7660658675140385e-06, "ZXXZYXZII": 2.7660658675140385e-06, "ZYYZYXZII": -2.7660658675140385e-06, "ZXXZXYZII": 2.7660658675140385e-06, "ZYYZXYZII": -2.7660658675140385e-06, "ZYXZYYZII": 2.7660658675140385e-06, "ZXYZYYZII": 2.7660658675140385e-06, "IYZXXXIII": -2.766065867514007e-06, "IXZYXXIII": -2.766065867514007e-06, "IXZXYXIII": 2.766065867514007e-06, "IYZYYXIII": -2.766065867514007e-06, "IXZXXYIII": 2.766065867514007e-06, "IYZYXYIII": -2.766065867514007e-06, "IYZXYYIII": 2.766065867514007e-06, "IXZYYYIII": 2.766065867514007e-06, "ZYZXXXZII": -2.766065867514007e-06, "ZXZYXXZII": -2.766065867514007e-06, "ZXZXYXZII": 2.766065867514007e-06, "ZYZYYXZII": -2.766065867514007e-06, "ZXZXXYZII": 2.766065867514007e-06, "ZYZYXYZII": -2.766065867514007e-06, "ZYZXYYZII": 2.766065867514007e-06, "ZXZYYYZII": 2.766065867514007e-06, "IIZZIIYZI": 7.494646177053578e-06, "ZIZZZIYZI": -7.494646177053578e-06, "YIIIIIXII": 4.1046196263675554e-07, "YZZZZZXII": 4.1046196263675554e-07, "XIIIIIYII": 4.1046196263675554e-07, "XZZZZZYII": 4.1046196263675554e-07, "YIZZZIXZZ": 4.1046196263675554e-07, "YZIIIZXZZ": 4.1046196263675554e-07, "XIZZZIYZZ": 4.1046196263675554e-07, "XZIIIZYZZ": 4.1046196263675554e-07, "ZYZZIIXZI": -2.5232366974348654e-08, "IYZZZIXZI": 2.5232366974348654e-08, "ZYIIIZXZI": 2.5232366974348654e-08, "IYIIZZXZI": -2.5232366974348654e-08, "ZXZZIIYZI": -2.5232366974348654e-08, "IXZZZIYZI": 2.5232366974348654e-08, "ZXIIIZYZI": 2.5232366974348654e-08, "IXIIZZYZI": -2.5232366974348654e-08, "YZIIXIXZI": 0.0003659182769975061, "XZIIYIXZI": -0.0003659182769975061, "XZIIXIYZI": 0.0003659182769975061, "YZIIYIYZI": 0.0003659182769975061, "IYZZXIXII": -3.101819897551797e-08, "IXZZYIXII": 3.101819897551797e-08, "IXZZXIYII": -3.101819897551797e-08, "IYZZYIYII": -3.101819897551797e-08, "ZYIIXIXZZ": 3.101819897551797e-08, "ZXIIYIXZZ": -3.101819897551797e-08, "ZXIIXIYZZ": 3.101819897551797e-08, "ZYIIYIYZZ": 3.101819897551797e-08, "YZZZZXXII": -1.9139899601206725e-07, "XZZZZYXII": 1.9139899601206725e-07, "XZZZZXYII": -1.9139899601206725e-07, "YZZZZYYII": -1.9139899601206725e-07, "YZIIIXXZZ": -1.9139899601206725e-07, "XZIIIYXZZ": 1.9139899601206725e-07, "XZIIIXYZZ": -1.9139899601206725e-07, "YZIIIYYZZ": -1.9139899601206725e-07, "ZYIIIXXZI": -0.0002685826652521431, "IYIIZXXZI": 0.0002685826652521431, "ZXIIIYXZI": 0.0002685826652521431, "IXIIZYXZI": -0.0002685826652521431, "ZXIIIXYZI": -0.0002685826652521431, "IXIIZXYZI": 0.0002685826652521431, "ZYIIIYYZI": -0.0002685826652521431, "IYIIZYYZI": 0.0002685826652521431, "YXZZXXXZI": -1.7773957873622995e-07, "XYZZXXXZI": -1.7773957873622995e-07, "XXZZYXXZI": 1.7773957873622995e-07, "YYZZYXXZI": -1.7773957873622995e-07, "XXZZXYXZI": 1.7773957873622995e-07, "YYZZXYXZI": -1.7773957873622995e-07, "YXZZYYXZI": 1.7773957873622995e-07, "XYZZYYXZI": 1.7773957873622995e-07, "XXZZXXYZI": -1.7773957873622995e-07, "YYZZXXYZI": 1.7773957873622995e-07, "YXZZYXYZI": -1.7773957873622995e-07, "XYZZYXYZI": -1.7773957873622995e-07, "YXZZXYYZI": -1.7773957873622995e-07, "XYZZXYYZI": -1.7773957873622995e-07, "XXZZYYYZI": 1.7773957873622995e-07, "YYZZYYYZI": -1.7773957873622995e-07, "IIIIIIZYI": -6.164434790100273e-08, "ZIZZZIZYZ": -6.164434790100273e-08, "YIZZIIIXI": -3.101819897551762e-08, "YZIIZZIXI": -3.101819897551762e-08, "YIZZZIZXI": 3.101819897551762e-08, "YZIIIZZXI": 3.101819897551762e-08, "XIZZIIIYI": -3.101819897551762e-08, "XZIIZZIYI": -3.101819897551762e-08, "XIZZZIZYI": 3.101819897551762e-08, "XZIIIZZYI": 3.101819897551762e-08, "ZYIIIIZXI": 3.954610983567616e-07, "IYZZZZZXI": 3.954610983567616e-07, "ZXIIIIZYI": 3.954610983567616e-07, "IXZZZZZYI": 3.954610983567616e-07, "IYZZZIZXZ": 3.954610983567616e-07, "ZYIIIZZXZ": 3.954610983567616e-07, "IXZZZIZYZ": 3.954610983567616e-07, "ZXIIIZZYZ": 3.954610983567616e-07, "YZZZXIZXI": -2.5232366974349902e-08, "XZZZYIZXI": 2.5232366974349902e-08, "XZZZXIZYI": -2.5232366974349902e-08, "YZZZYIZYI": -2.5232366974349902e-08, "YZIIXIZXZ": 2.5232366974349902e-08, "XZIIYIZXZ": -2.5232366974349902e-08, "XZIIXIZYZ": 2.5232366974349902e-08, "YZIIYIZYZ": 2.5232366974349902e-08, "IYIIXIIXI": 0.0007283356863906562, "IXIIYIIXI": -0.0007283356863906562, "ZYIIXIZXI": 0.0007283356863906562, "ZXIIYIZXI": -0.0007283356863906562, "IXIIXIIYI": 0.0007283356863906562, "IYIIYIIYI": 0.0007283356863906562, "ZXIIXIZYI": 0.0007283356863906562, "ZYIIYIZYI": 0.0007283356863906562, "YZIIZXIXI": 0.00020349550558233095, "XZIIZYIXI": -0.00020349550558233095, "YZIIIXZXI": -0.00020349550558233095, "XZIIIYZXI": 0.00020349550558233095, "XZIIZXIYI": 0.00020349550558233095, "YZIIZYIYI": 0.00020349550558233095, "XZIIIXZYI": -0.00020349550558233095, "YZIIIYZYI": -0.00020349550558233095, "IYZZZXZXI": -7.186426725666561e-08, "IXZZZYZXI": 7.186426725666561e-08, "IXZZZXZYI": -7.186426725666561e-08, "IYZZZYZYI": -7.186426725666561e-08, "ZYIIIXZXZ": -7.186426725666561e-08, "ZXIIIYZXZ": 7.186426725666561e-08, "ZXIIIXZYZ": -7.186426725666561e-08, "ZYIIIYZYZ": -7.186426725666561e-08, "IZYZZIZIX": -2.436829507879194e-06, "ZIYIIZZIX": -2.436829507879194e-06, "IZXZZIZIY": 2.436829507879194e-06, "ZIXIIZZIY": 2.436829507879194e-06, "IZZYZIZIX": -2.4368295078792372e-06, "ZIIYIZZIX": -2.4368295078792372e-06, "IZZXZIZIY": 2.4368295078792372e-06, "ZIIXIZZIY": 2.4368295078792372e-06, "ZIYIIXZIX": 0.0007991718750095187, "ZIXIIYZIX": -0.0007991718750095187, "ZIXIIXZIY": -0.0007991718750095187, "ZIYIIYZIY": -0.0007991718750095187, "ZIIYIXZIX": 0.0007991718750095122, "ZIIXIYZIX": -0.0007991718750095122, "ZIIXIXZIY": -0.0007991718750095122, "ZIIYIYZIY": -0.0007991718750095122, "YZXZXXZIX": 1.1028920579117972e-06, "XZYZXXZIX": 1.1028920579117972e-06, "XZXZYXZIX": -1.1028920579117972e-06, "YZYZYXZIX": 1.1028920579117972e-06, "XZXZXYZIX": -1.1028920579117972e-06, "YZYZXYZIX": 1.1028920579117972e-06, "YZXZYYZIX": -1.1028920579117972e-06, "XZYZYYZIX": -1.1028920579117972e-06, "XZXZXXZIY": -1.1028920579117972e-06, "YZYZXXZIY": 1.1028920579117972e-06, "YZXZYXZIY": -1.1028920579117972e-06, "XZYZYXZIY": -1.1028920579117972e-06, "YZXZXYZIY": -1.1028920579117972e-06, "XZYZXYZIY": -1.1028920579117972e-06, "XZXZYYZIY": 1.1028920579117972e-06, "YZYZYYZIY": -1.1028920579117972e-06, "YZZXXXZIX": 1.1028920579119006e-06, "XZZYXXZIX": 1.1028920579119006e-06, "XZZXYXZIX": -1.1028920579119006e-06, "YZZYYXZIX": 1.1028920579119006e-06, "XZZXXYZIX": -1.1028920579119006e-06, "YZZYXYZIX": 1.1028920579119006e-06, "YZZXYYZIX": -1.1028920579119006e-06, "XZZYYYZIX": -1.1028920579119006e-06, "XZZXXXZIY": -1.1028920579119006e-06, "YZZYXXZIY": 1.1028920579119006e-06, "YZZXYXZIY": -1.1028920579119006e-06, "XZZYYXZIY": -1.1028920579119006e-06, "YZZXXYZIY": -1.1028920579119006e-06, "XZZYXYZIY": -1.1028920579119006e-06, "XZZXYYZIY": 1.1028920579119006e-06, "YZZYYYZIY": -1.1028920579119006e-06, "YIZZZIXZX": -1.9139899601206886e-07, "YZIIIZXZX": -1.9139899601206886e-07, "XIZZZIYZX": -1.9139899601206886e-07, "XZIIIZYZX": -1.9139899601206886e-07, "XIZZZIXZY": 1.9139899601206886e-07, "XZIIIZXZY": 1.9139899601206886e-07, "YIZZZIYZY": -1.9139899601206886e-07, "YZIIIZYZY": -1.9139899601206886e-07, "ZYIIXIXZX": -0.00020349550558232851, "ZXIIYIXZX": 0.00020349550558232851, "ZXIIXIYZX": -0.00020349550558232851, "ZYIIYIYZX": -0.00020349550558232851, "ZXIIXIXZY": 0.00020349550558232851, "ZYIIYIXZY": 0.00020349550558232851, "ZYIIXIYZY": -0.00020349550558232851, "ZXIIYIYZY": 0.00020349550558232851, "YZIIIXXZX": 8.537829703458559e-05, "XZIIIYXZX": -8.537829703458559e-05, "XZIIIXYZX": 8.537829703458559e-05, "YZIIIYYZX": 8.537829703458559e-05, "XZIIIXXZY": -8.537829703458559e-05, "YZIIIYXZY": -8.537829703458559e-05, "YZIIIXYZY": 8.537829703458559e-05, "XZIIIYYZY": -8.537829703458559e-05, "ZIYZIXXZX": 1.1028920579117363e-06, "IIYZZXXZX": -1.1028920579117363e-06, "ZIXZIYXZX": -1.1028920579117363e-06, "IIXZZYXZX": 1.1028920579117363e-06, "ZIXZIXYZX": 1.1028920579117363e-06, "IIXZZXYZX": -1.1028920579117363e-06, "ZIYZIYYZX": 1.1028920579117363e-06, "IIYZZYYZX": -1.1028920579117363e-06, "ZIXZIXXZY": -1.1028920579117363e-06, "IIXZZXXZY": 1.1028920579117363e-06, "ZIYZIYXZY": -1.1028920579117363e-06, "IIYZZYXZY": 1.1028920579117363e-06, "ZIYZIXYZY": 1.1028920579117363e-06, "IIYZZXYZY": -1.1028920579117363e-06, "ZIXZIYYZY": -1.1028920579117363e-06, "IIXZZYYZY": 1.1028920579117363e-06, "ZIZYIXXZX": 1.1028920579118637e-06, "IIZYZXXZX": -1.1028920579118637e-06, "ZIZXIYXZX": -1.1028920579118637e-06, "IIZXZYXZX": 1.1028920579118637e-06, "ZIZXIXYZX": 1.1028920579118637e-06, "IIZXZXYZX": -1.1028920579118637e-06, "ZIZYIYYZX": 1.1028920579118637e-06, "IIZYZYYZX": -1.1028920579118637e-06, "ZIZXIXXZY": -1.1028920579118637e-06, "IIZXZXXZY": 1.1028920579118637e-06, "ZIZYIYXZY": -1.1028920579118637e-06, "IIZYZYXZY": 1.1028920579118637e-06, "ZIZYIXYZY": 1.1028920579118637e-06, "IIZYZXYZY": -1.1028920579118637e-06, "ZIZXIYYZY": -1.1028920579118637e-06, "IIZXZYYZY": 1.1028920579118637e-06, "ZIZZZIZYX": 6.146781318276392e-05, "ZIZZZIZXY": -6.146781318276392e-05, "IYZZZIZXX": -7.18642672566669e-08, "ZYIIIZZXX": -7.18642672566669e-08, "IXZZZIZYX": -7.18642672566669e-08, "ZXIIIZZYX": -7.18642672566669e-08, "IXZZZIZXY": 7.18642672566669e-08, "ZXIIIZZXY": 7.18642672566669e-08, "IYZZZIZYY": -7.18642672566669e-08, "ZYIIIZZYY": -7.18642672566669e-08, "YZIIXIZXX": -0.0002685826652521414, "XZIIYIZXX": 0.0002685826652521414, "XZIIXIZYX": -0.0002685826652521414, "YZIIYIZYX": -0.0002685826652521414, "XZIIXIZXY": 0.0002685826652521414, "YZIIYIZXY": 0.0002685826652521414, "YZIIXIZYY": -0.0002685826652521414, "XZIIYIZYY": 0.0002685826652521414, "IIYZXIIXX": -2.7660658675140745e-06, "IIXZYIIXX": 2.7660658675140745e-06, "ZIYZXIZXX": -2.7660658675140745e-06, "ZIXZYIZXX": 2.7660658675140745e-06, "IIXZXIIYX": -2.7660658675140745e-06, "IIYZYIIYX": -2.7660658675140745e-06, "ZIXZXIZYX": -2.7660658675140745e-06, "ZIYZYIZYX": -2.7660658675140745e-06, "IIXZXIIXY": 2.7660658675140745e-06, "IIYZYIIXY": 2.7660658675140745e-06, "ZIXZXIZXY": 2.7660658675140745e-06, "ZIYZYIZXY": 2.7660658675140745e-06, "IIYZXIIYY": -2.7660658675140745e-06, "IIXZYIIYY": 2.7660658675140745e-06, "ZIYZXIZYY": -2.7660658675140745e-06, "ZIXZYIZYY": 2.7660658675140745e-06, "IIZYXIIXX": -2.7660658675139385e-06, "IIZXYIIXX": 2.7660658675139385e-06, "ZIZYXIZXX": -2.7660658675139385e-06, "ZIZXYIZXX": 2.7660658675139385e-06, "IIZXXIIYX": -2.7660658675139385e-06, "IIZYYIIYX": -2.7660658675139385e-06, "ZIZXXIZYX": -2.7660658675139385e-06, "ZIZYYIZYX": -2.7660658675139385e-06, "IIZXXIIXY": 2.7660658675139385e-06, "IIZYYIIXY": 2.7660658675139385e-06, "ZIZXXIZXY": 2.7660658675139385e-06, "ZIZYYIZXY": 2.7660658675139385e-06, "IIZYXIIYY": -2.7660658675139385e-06, "IIZXYIIYY": 2.7660658675139385e-06, "ZIZYXIZYY": -2.7660658675139385e-06, "ZIZXYIZYY": 2.7660658675139385e-06, "ZYIIIXZXX": 0.000383989102007387, "ZXIIIYZXX": -0.000383989102007387, "ZXIIIXZYX": 0.000383989102007387, "ZYIIIYZYX": 0.000383989102007387, "ZXIIIXZXY": -0.000383989102007387, "ZYIIIYZXY": -0.000383989102007387, "ZYIIIXZYY": 0.000383989102007387, "ZXIIIYZYY": -0.000383989102007387, "YXZZXXZXX": 1.56943226342632e-07, "XYZZXXZXX": 1.56943226342632e-07, "XXZZYXZXX": -1.56943226342632e-07, "YYZZYXZXX": 1.56943226342632e-07, "XXZZXYZXX": -1.56943226342632e-07, "YYZZXYZXX": 1.56943226342632e-07, "YXZZYYZXX": -1.56943226342632e-07, "XYZZYYZXX": -1.56943226342632e-07, "XXZZXXZYX": 1.56943226342632e-07, "YYZZXXZYX": -1.56943226342632e-07, "YXZZYXZYX": 1.56943226342632e-07, "XYZZYXZYX": 1.56943226342632e-07, "YXZZXYZYX": 1.56943226342632e-07, "XYZZXYZYX": 1.56943226342632e-07, "XXZZYYZYX": -1.56943226342632e-07, "YYZZYYZYX": 1.56943226342632e-07, "XXZZXXZXY": -1.56943226342632e-07, "YYZZXXZXY": 1.56943226342632e-07, "YXZZYXZXY": -1.56943226342632e-07, "XYZZYXZXY": -1.56943226342632e-07, "YXZZXYZXY": -1.56943226342632e-07, "XYZZXYZXY": -1.56943226342632e-07, "XXZZYYZXY": 1.56943226342632e-07, "YYZZYYZXY": -1.56943226342632e-07, "YXZZXXZYY": 1.56943226342632e-07, "XYZZXXZYY": 1.56943226342632e-07, "XXZZYXZYY": -1.56943226342632e-07, "YYZZYXZYY": 1.56943226342632e-07, "XXZZXYZYY": -1.56943226342632e-07, "YYZZXYZYY": 1.56943226342632e-07, "YXZZYYZYY": -1.56943226342632e-07, "XYZZYYZYY": -1.56943226342632e-07, "IIIIIIYXX": 4.50843162486795e-06, "ZIIIZIYXX": -4.50843162486795e-06, "IIIIIIXYX": 4.50843162486795e-06, "ZIIIZIXYX": -4.50843162486795e-06, "IIIIIIXXY": -4.50843162486795e-06, "ZIIIZIXXY": 4.50843162486795e-06, "IIIIIIYYY": 4.50843162486795e-06, "ZIIIZIYYY": -4.50843162486795e-06, "YZZZXIXXX": -1.777395787362435e-07, "XZZZYIXXX": 1.777395787362435e-07, "XZZZXIYXX": -1.777395787362435e-07, "YZZZYIYXX": -1.777395787362435e-07, "XZZZXIXYX": -1.777395787362435e-07, "YZZZYIXYX": -1.777395787362435e-07, "YZZZXIYYX": 1.777395787362435e-07, "XZZZYIYYX": -1.777395787362435e-07, "XZZZXIXXY": 1.777395787362435e-07, "YZZZYIXXY": 1.777395787362435e-07, "YZZZXIYXY": -1.777395787362435e-07, "XZZZYIYXY": 1.777395787362435e-07, "YZZZXIXYY": -1.777395787362435e-07, "XZZZYIXYY": 1.777395787362435e-07, "XZZZXIYYY": -1.777395787362435e-07, "YZZZYIYYY": -1.777395787362435e-07, "ZYZZIXXXX": 1.569432263426147e-07, "IYZZZXXXX": -1.569432263426147e-07, "ZXZZIYXXX": -1.569432263426147e-07, "IXZZZYXXX": 1.569432263426147e-07, "ZXZZIXYXX": 1.569432263426147e-07, "IXZZZXYXX": -1.569432263426147e-07, "ZYZZIYYXX": 1.569432263426147e-07, "IYZZZYYXX": -1.569432263426147e-07, "ZXZZIXXYX": 1.569432263426147e-07, "IXZZZXXYX": -1.569432263426147e-07, "ZYZZIYXYX": 1.569432263426147e-07, "IYZZZYXYX": -1.569432263426147e-07, "ZYZZIXYYX": -1.569432263426147e-07, "IYZZZXYYX": 1.569432263426147e-07, "ZXZZIYYYX": 1.569432263426147e-07, "IXZZZYYYX": -1.569432263426147e-07, "ZXZZIXXXY": -1.569432263426147e-07, "IXZZZXXXY": 1.569432263426147e-07, "ZYZZIYXXY": -1.569432263426147e-07, "IYZZZYXXY": 1.569432263426147e-07, "ZYZZIXYXY": 1.569432263426147e-07, "IYZZZXYXY": -1.569432263426147e-07, "ZXZZIYYXY": -1.569432263426147e-07, "IXZZZYYXY": 1.569432263426147e-07, "ZYZZIXXYY": 1.569432263426147e-07, "IYZZZXXYY": -1.569432263426147e-07, "ZXZZIYXYY": -1.569432263426147e-07, "IXZZZYXYY": 1.569432263426147e-07, "ZXZZIXYYY": 1.569432263426147e-07, "IXZZZXYYY": -1.569432263426147e-07, "ZYZZIYYYY": 1.569432263426147e-07, "IYZZZYYYY": -1.569432263426147e-07}}, "num_qubits": 9, "hf_config": "000011001", "nc_config": "101110001", "terms_noncon": ["IIIIIIIII", "ZZZZZZIII", "ZIZZZIIZZ", "IZIIIZIZZ", "ZIIIIIIII", "IIIIIIZII", "IIZZIIIII", "IIZIIIIII", "IIIZIIIII", "ZZIZZZIII", "ZIIZZIIZZ", "ZZZIZZIII", "ZIZIZIIZZ", "IZIIIIIII", "IIIIIIIZI", "ZIIIIIZII", "IIIIZIZII", "ZIZIIIIII", "IIZIIIZII", "ZIIZIIIII", "IIIZIIZII", "ZIIIZIIII", "IIZIZIIII", "ZIZIZIZII", "IIIZZIIII", "ZIIZZIZII", "IIZIIZIII", "IIZIIIIIZ", "IIIZIZIII", "IIIZIIIIZ", "IZZIIIIII", "IZIZIIIII", "IIZIIIIZI", "IIIZIIIZI", "ZZZZZZZII", "IIZZZIIZZ", "IZZZZZIII", "ZIZZZIZZZ", "ZZZZZZIIZ", "ZIZZZZIZZ", "ZZZZZZIZI", "ZZZZZIIZZ", "ZZZZZIIII", "ZIZZZIIZI", "IZZZIZZII", "ZIZZIIIZZ", "ZZZZIZIII", "IIZZIIZZZ", "ZIZZZZIII", "ZIZZZIIIZ", "IZIIIIZII", "ZIIIIIIZI", "IIIIIZZII", "ZIIIIIIIZ", "ZIIIZZZII", "IIIIZIIIZ", "IZIIIIIZI", "ZZIIZIZII", "IIIIZIIZI", "IIIIIZIIZ", "IIIIIZIZI", "IZIIIIIIZ", "ZIIIIZIII", "IIIIIIZIZ", "IZIIZIIII", "ZIIIZIZZI", "IZIIIZIII", "IIIIIIIZZ", "ZZIIIIIII", "IIIIIIZZI", "IIIIZZIII", "ZIIIZIZIZ", "IZIIIXIZZ", "ZIZZZXIZZ", "IIIIIXIII", "ZZZZZXIII", "ZIIIZIZII", "IIIIZIIII", "IIIIIIIIZ", "IIIIIZIII", "IIZIIXIII", "ZZIZZXIII", "IIIZIXIII", "ZZZIZXIII", "ZZZZIXIII", "IIIIZXIII", "ZIIIIXIII", "IZZZZXIII", "IIIIIXZII", "ZZZZZXZII", "IIIIIXIIZ", "ZZZZZXIIZ", "IIIIIXIZI", "ZZZZZXIZI", "IZZZIXZII", "ZIIIZXZII", "IZIIIXIII", "ZIZZZXIII"], "num_tapered": 5, "true_gs_nrg": -19.080086731317643, "ham_rotations": [[-1.570796373359886, "ZIZZZYIZZ"], ["pi/2", "YIIIIIIII"], ["pi/2", "YIZZZIIZZ"], ["pi/2", "IIYIIIIII"], ["pi/2", "IIYZZIIZZ"], ["pi/2", "IIIYIIIII"], ["pi/2", "IIIYZIIZZ"], ["pi/2", "IIIIYIIII"], ["pi/2", "IIIIYIIZZ"], ["pi/2", "IZIIIYIZZ"]], "noncon": -19.046693393325647, "truegs": -19.08008673131765, "G": {"ZIIIIIIII": -1.0, "IZIIIIIII": 1.0, "IIZIIIIII": -1.0, "IIIZIIIII": -1.0, "IIIIZIIII": -1.0, "IIIIIIZII": 1.0, "IIIIIIIZI": 1.0, "IIIIIIIIZ": -1.0}, "A": {"IIIIIZIII": 1.0, "ZIIIIXIII": 2.220446049250313e-16}, "X_index": 5, "X_qubit": 3, "cs_vqe_energy": [-19.04669339332564, -19.04669339332565, -19.05253230637435, -19.056550518471457, -19.062922755952165, -19.0658479678578, -19.068649036844132, -19.079750572997135, -19.0798580932073, -19.080086731317753], "cs_vqe_errors": [0.03339333799200972, 0.03339333799199906, 0.027554424943300404, 0.023536212846192228, 0.01716397536548442, 0.014238763459850645, 0.011437694473517723, 0.0003361583205148122, 0.00022863811035023218, -1.0302869668521453e-13], "chem_acc_num_q": 7, "order": [1, 7, 6, 8, 4, 3, 2, 5, 0], "ham_reduced": [{"": -19.04669339332564}, {"I": -18.736084003787237, "Z": -0.3106093895383834, "X": -1.3649712557115e-07}, {"II": -18.149871374679318, "ZI": -0.011169546272873527, "IZ": -0.5862126291079214, "ZZ": -0.2994398432655099, "XI": -6.825069797863903e-08, "XZ": -6.824642758817417e-08, "IX": -0.04774652542762366, "XX": -0.04160920211914775, "YY": 0.04160920211914775, "ZX": 0.04774652550159172}, {"III": -17.808053869652156, "ZII": -0.22542804124087631, "IIZ": -0.39666131211517786, "ZIZ": -0.08817354696936607, "IZI": -0.34181750502716696, "ZZI": 0.21425849496800278, "IZZ": -0.18955131699274338, "ZZZ": -0.21126629629614388, "XII": 0.0022454035948978844, "XIZ": 0.002245403754360044, "XZI": -0.0022454718455958613, "XZZ": -0.0022454720007876357, "IXI": -0.0051496205850717226, "IXZ": -0.0051496205850717226, "ZXZ": 0.005149677409524307, "ZXI": 0.005149677409524307, "XXZ": 0.03603682842514956, "XXI": 0.03603682842514956, "IIX": -0.02387326271381183, "IZX": -0.02387326271381183, "XIX": -0.020804601059573876, "YIY": 0.020804601059573876, "YZY": 0.020804601059573876, "XZX": -0.020804601059573876, "ZIX": 0.02387326275079586, "ZZX": 0.02387326275079586, "IXX": 0.03581851166520341, "IYY": 0.03581851166520341, "XXX": 0.024087814500456158, "YXY": -0.024087814500456158, "XYY": 0.024087814500456158, "YYX": 0.024087814500456158, "ZXX": -0.03581851180016998, "ZYY": -0.03581851180016998}, {"IIII": -17.480445931482745, "ZIII": -0.025093897803667574, "IIZZ": 0.44824724096518337, "ZIZZ": 0.29266919837143673, "IZII": -0.16548994866100739, "ZZII": 0.21425849496800278, "IZZZ": 0.32712998510777896, "ZZZZ": 0.21126629629614388, "IIZI": 0.051585928850005375, "ZIZI": 0.20449565140207074, "IIIZ": 0.3276079381694111, "ZIIZ": 0.20033414343720873, "IZZI": 0.13757866811503555, "IZIZ": 0.1763275563661596, "XIII": -0.0002323627273651957, "XIZZ": 0.00023236271680756454, "XZII": -0.0022454718455958613, "XZZZ": 0.0022454720007876357, "XIIZ": -0.0024777663222630766, "XIZI": 0.002477766471167607, "IXII": -0.007590445635254857, "IXZZ": 0.007590445635254857, "IXZI": 0.0024408250501831243, "ZXZI": 0.005149677409524307, "IXIZ": -0.0024408250501831243, "ZXIZ": -0.005149677409524307, "XXZI": 0.03603682842514956, "XXIZ": -0.03603682842514956, "IIXI": -0.02387326271381183, "IZXZ": 0.02387326271381183, "XIXI": -0.020804601059573876, "YIYZ": -0.020804601059573876, "YZYI": 0.020804601059573876, "XZXZ": 0.020804601059573876, "ZIXI": 0.02387326275079586, "ZZXZ": -0.02387326275079586, "IXXI": 0.03581851166520341, "IYYI": 0.03581851166520341, "XXXI": 0.024087814500456158, "YXYZ": 0.024087814500456158, "XYYI": 0.024087814500456158, "YYXZ": -0.024087814500456158, "ZXXI": -0.03581851180016998, "ZYYI": -0.03581851180016998, "IIIX": 0.0413005584526722, "IZZX": -0.0413005584526722, "XIIX": 0.02387326275079586, "YIZY": 0.02387326275079586, "YZIY": -0.02387326275079586, "XZZX": -0.02387326275079586, "ZIIX": -0.04130055862587525, "ZZZX": 0.04130055862587525, "IYIY": 0.011347691555376332, "IXIX": 0.011347691555376332, "YYZX": -0.01528020671001366, "XYIY": 0.01528020671001366, "YXZY": 0.01528020671001366, "XXIX": 0.01528020671001366, "ZYIY": -0.011347691517694379, "ZXIX": -0.011347691517694379, "IIXX": -0.007286992775710975, "IIYY": -0.007286992775710975, "IZXX": 0.009764827493415897, "IZYY": 0.009764827493415895, "ZZYY": -0.002477766469141915, "ZZXX": -0.002477766469141915, "XZXX": -0.038422334900404406, "XZYY": -0.038422334900404406, "IXXX": 0.04107661018031263, "IYYX": 0.03560019521205423, "IYXY": 0.00547641496825839}, {"IIIII": -17.20787339514784, "ZIIII": -0.26004302531664303, "IZIII": 0.27257253633491, "ZZIII": -0.23494912751297545, "IZIZZ": -0.10996722350715087, "ZZIZZ": -0.25573752657993554, "IIIZZ": 0.3382800174580325, "ZIIZZ": 0.036931671791501204, "IIZII": -0.3581076690113836, "ZIZII": 0.11012655632910337, "IZZII": -0.19261772035037616, "IZZZZ": -0.15076177618655093, "ZZZZZ": -0.1029166625310568, "IIZZZ": 0.17636820892122812, "ZIZZZ": 0.10834963376508708, "ZZZII": -0.10413193863889941, "IIIZI": -0.22466375708164127, "ZIIZI": 0.20449565140207074, "IZIZI": -0.27624968593164667, "IZIIZ": -0.27654212726883465, "IIIIZ": 0.05106581090057647, "ZIIIZ": 0.20033414343720873, "IIZZI": 0.07474728813601236, "IZZIZ": -0.08211206147148294, "IIZIZ": 0.09421549489467665, "IZZZI": -0.0628313799790232, "XIIII": 0.0009909612875612372, "XZIII": 0.001223324014926426, "XZIZZ": -0.0012233243228081479, "XIIZZ": -0.000990961606000585, "XZZII": 0.012349065483072814, "XIZZZ": -0.010103593532779833, "XIIIZ": -0.0024777663222630766, "XIIZI": 0.002477766471167607, "IXIZZ": 0.0037664255836117903, "IXIII": -0.0037664255836117903, "IXZZZ": 0.0037664255836117903, "IXZII": -0.0037664255836117903, "XZZZZ": -0.012349065533567469, "XIZII": 0.010103593637476952, "IZXII": 0.017077322510000516, "IIXZZ": 0.017077322510000516, "IIXZI": -0.024984978806042325, "IZXZI": -0.027425803856225447, "ZZXZI": -0.007010491990455642, "IZXIZ": -0.024984978806042325, "IIXIZ": -0.027425803856225447, "ZIXIZ": -0.007010491990455642, "ZZXIZ": -0.001860814580931335, "ZIXZI": -0.001860814580931335, "IZXZZ": 0.00948687687474566, "IIXII": 0.00948687687474566, "XIXZI": 0.0180184142310067, "XZXIZ": 0.0180184142310067, "IXXIZ": 0.0034590069082038335, "IXXZI": -0.0034590069082038335, "IYYIZ": -0.0034590069082038335, "IYYZI": 0.0034590069082038335, "XIXIZ": -0.018018414194142858, "XZXZI": -0.018018414194142858, "IXIXI": -0.011884954788767058, "IYIYI": 0.011884954788767058, "XYIYZ": 0.012761206642433581, "YXIYZ": 0.012761206642433581, "YYIXZ": 0.012761206642433581, "XXIXZ": -0.012761206642433581, "IIIXI": -0.02387326271381183, "IZZXZ": -0.02387326271381183, "XZIXI": 0.020804601059573876, "YIIYZ": -0.020804601059573876, "YZZYI": -0.020804601059573876, "XIZXZ": 0.020804601059573876, "ZYIYZ": 0.011884954978780284, "ZXIXZ": -0.011884954978780284, "ZZIXI": -0.02387326275079586, "ZIZXZ": -0.02387326275079586, "IZXXI": -0.03581851166520341, "IZYYI": -0.03581851166520341, "XIXXI": 0.024087814500456158, "YZXYZ": -0.024087814500456158, "XIYYI": 0.024087814500456158, "YZYXZ": 0.024087814500456158, "ZIXXI": -0.03581851180016998, "ZIYYI": -0.03581851180016998, "IYZZY": -0.01248033918537368, "IXZZX": 0.01248033918537368, "XXZIX": 0.011884954978780284, "YYZIX": -0.011884954978780284, "YXZIY": -0.011884954978780284, "XYZIY": -0.011884954978780284, "IZIIX": -0.0413005584526722, "IIZZX": -0.0413005584526722, "XIIIX": 0.02387326275079586, "YZIZY": -0.02387326275079586, "YIZIY": -0.02387326275079586, "XZZZX": 0.02387326275079586, "ZXZIX": 0.012480339364456744, "ZYZIY": -0.012480339364456744, "ZIIIX": -0.04130055862587525, "ZZZZX": -0.04130055862587525, "IZYIY": -0.011347691555376332, "IZXIX": -0.011347691555376332, "YZYZX": 0.01528020671001366, "XIYIY": 0.01528020671001366, "YZXZY": -0.01528020671001366, "XIXIX": 0.01528020671001366, "ZIYIY": -0.011347691517694379, "ZIXIX": -0.011347691517694379, "IZIXX": 0.011524197217228391, "IIIYY": 0.004237204441517417, "IIZXX": -0.015331759285817015, "IZZXX": -0.02509658677923291, "IZZYY": -0.02509658677923291, "IIZYY": -0.015331759285817018, "ZIZYY": -0.002477766469141915, "ZIZXX": -0.002477766469141915, "IZIYY": 0.011524197217228391, "IIIXX": 0.004237204441517417, "XIZXX": -0.038422334900404406, "XIZYY": -0.038422334900404406, "IIXXX": 0.020538305090156316, "IIYYX": 0.017800097606027115, "IZYXY": -0.002738207484129195, "IIYXY": 0.002738207484129195, "IZYYX": -0.017800097606027115, "IZXXX": -0.020538305090156316}, {"IIIIII": -16.546065265779188, "ZIIIII": -0.43216077264339126, "IZIIII": 0.6618081293686536, "ZZIIII": -0.17211774732674823, "IZZIII": -0.6618081293686524, "ZZZIII": 0.17211774732674823, "IIZIII": -0.3892355930337424, "IIZIZZ": 0.06640098541407731, "ZIZIZZ": -0.08211206147148294, "IZZIZZ": 0.1763682089212282, "IZIIZZ": -0.17636820892122812, "ZIIIZZ": -0.13669379331695145, "IIIIZZ": 0.16191180853680434, "ZZIIZZ": -0.17362546510845264, "ZZZIZZ": 0.1736254651084526, "ZIZIII": -0.06283138018622722, "IIIZII": -0.5507253893617599, "ZIIZII": 0.11012655632910337, "IZIZII": -0.19261772035037628, "IZZZII": 0.19261772035037616, "IIZZZZ": 0.02560643273467733, "ZIZZZZ": -0.1029166625310568, "IZZZZZ": 0.1763682089212282, "IZIZZZ": -0.17636820892122812, "ZIIZZZ": 0.10834963376508708, "ZIZZII": -0.10413193863889941, "IIIIZI": -0.3967815044083895, "ZIIIZI": 0.20449565140207074, "IZIIZI": -0.17211774732674823, "IZZIZI": 0.17211774732674823, "IIZIIZ": -0.1029166625310568, "IIIIIZ": -0.12255965383720142, "ZIIIIZ": 0.20033414343720873, "IIIZZI": 0.07474728813601236, "IIZZIZ": -0.08211206147148294, "IZIIIZ": -0.1736254647377779, "IZZIIZ": 0.17362546473777785, "IIZIZI": -0.10413193860489843, "IIIZIZ": 0.09421549489467665, "IIZZZI": -0.0628313799790232, "XIIIII": 0.013738482533226674, "XIZIII": -0.011524197230739016, "XZZIZZ": 0.01274752154003654, "XZIIZZ": -0.012747521540036536, "XIIIZZ": -0.013738483146037121, "XIZZII": 0.012349065483072814, "XIIZZZ": -0.010103593532779833, "XIIIIZ": -0.0024777663222630766, "XIIIZI": 0.002477766471167607, "IXZIII": -0.012124689610585566, "IXIIII": -0.012124689610585566, "IYYIZZ": 0.0037664255836117916, "IXXIII": 0.0037664255836117916, "IYYZZZ": 0.0037664255836117916, "IXXZII": 0.0037664255836117916, "IZXIZZ": -0.0037664255836117903, "IIXIII": -0.0037664255836117903, "IZXZZZ": -0.0037664255836117903, "IIXZII": -0.0037664255836117903, "XIZIZZ": 0.011524197217228391, "XZZIII": -0.012747521245665442, "XZIIII": 0.012747521245665439, "XIZZZZ": -0.012349065533567469, "XIIZII": 0.010103593637476952, "IIZXII": 0.017077322510000516, "IIIXZZ": 0.017077322510000516, "IZIXZI": 0.024984978806042325, "IZZXZI": -0.024984978806042356, "IIZXZI": -0.0524107826622678, "ZIZXZI": -0.007010491990455642, "IZZXIZ": 0.024984978806042325, "IZIXIZ": -0.024984978806042356, "IIIXIZ": -0.0524107826622678, "ZIIXIZ": -0.007010491990455642, "ZIZXIZ": -0.001860814580931335, "ZIIXZI": -0.001860814580931335, "IIZXZZ": 0.00948687687474566, "IIIXII": 0.00948687687474566, "XIIXZI": 0.0180184142310067, "XIZXIZ": 0.0180184142310067, "IXXXIZ": -0.0034590069082038356, "IYYXZI": -0.0034590069082038356, "IYXYIZ": 0.0034590069082038356, "IXYYZI": -0.0034590069082038356, "IIXXIZ": 0.0034590069082038335, "IZXXZI": 0.0034590069082038335, "IZYYIZ": 0.0034590069082038335, "IIYYZI": 0.0034590069082038335, "XIIXIZ": -0.018018414194142858, "XIZXZI": -0.018018414194142858, "IXXIXI": 0.011884954788767065, "IYXIYI": -0.011884954788767065, "XYXIYZ": -0.012761206642433584, "YXXIYZ": -0.012761206642433584, "YYXIXZ": -0.012761206642433584, "XXXIXZ": 0.012761206642433584, "IIXIXI": -0.011884954788767058, "IZYIYI": -0.011884954788767058, "XZYIYZ": -0.012761206642433581, "YIXIYZ": 0.012761206642433581, "YZYIXZ": -0.012761206642433581, "XIXIXZ": -0.012761206642433581, "IIIIXI": -0.02387326271381183, "IIZZXZ": -0.02387326271381183, "XIZIXI": 0.020804601059573876, "YIIIYZ": -0.020804601059573876, "YIZZYI": -0.020804601059573876, "XIIZXZ": 0.020804601059573876, "ZYXIYZ": -0.01188495497878029, "ZXXIXZ": 0.01188495497878029, "ZZYIYZ": -0.011884954978780284, "ZIXIXZ": -0.011884954978780284, "ZIZIXI": -0.02387326275079586, "ZIIZXZ": -0.02387326275079586, "IIZXXI": -0.03581851166520341, "IIZYYI": -0.03581851166520341, "XIIXXI": 0.024087814500456158, "YIZXYZ": -0.024087814500456158, "XIIYYI": 0.024087814500456158, "YIZYXZ": 0.024087814500456158, "ZIIXXI": -0.03581851180016998, "ZIIYYI": -0.03581851180016998, "IYXZZY": 0.012480339185373685, "IXXZZX": -0.012480339185373685, "XXXZIX": -0.01188495497878029, "YYXZIX": 0.01188495497878029, "YXXZIY": 0.01188495497878029, "XYXZIY": 0.01188495497878029, "IZYZZY": 0.01248033918537368, "IIXZZX": 0.01248033918537368, "XIXZIX": 0.011884954978780284, "YZYZIX": 0.011884954978780284, "YIXZIY": -0.011884954978780284, "XZYZIY": 0.011884954978780284, "IIZIIX": -0.0413005584526722, "IIIZZX": -0.0413005584526722, "XIIIIX": 0.02387326275079586, "YIZIZY": -0.02387326275079586, "YIIZIY": -0.02387326275079586, "XIZZZX": 0.02387326275079586, "ZXXZIX": -0.01248033936445675, "ZYXZIY": 0.01248033936445675, "ZIXZIX": 0.012480339364456744, "ZZYZIY": 0.012480339364456744, "ZIIIIX": -0.04130055862587525, "ZIZZZX": -0.04130055862587525, "IIZYIY": -0.011347691555376332, "IIZXIX": -0.011347691555376332, "YIZYZX": 0.01528020671001366, "XIIYIY": 0.01528020671001366, "YIZXZY": -0.01528020671001366, "XIIXIX": 0.01528020671001366, "ZIIYIY": -0.011347691517694379, "ZIIXIX": -0.011347691517694379, "IIZIXX": 0.011524197217228391, "IIIIYY": 0.004237204441517417, "IIIZXX": -0.02807928053148245, "IIZZXX": -0.012349065533567469, "IZZZYY": 0.012747521245665442, "IZIZYY": -0.012747521245665439, "IIIZYY": -0.028079280531482453, "ZIIZYY": -0.002477766469141915, "ZIIZXX": -0.002477766469141915, "IIZIYY": 0.011524197217228391, "IIIIXX": 0.004237204441517417, "IIZZYY": -0.012349065533567469, "IZZZXX": 0.012747521245665442, "IZIZXX": -0.012747521245665439, "XIIZXX": -0.038422334900404406, "XIIZYY": -0.038422334900404406, "IIIXXX": 0.020538305090156316, "IIIYYX": 0.017800097606027115, "IIZYXY": -0.002738207484129195, "IIIYXY": 0.002738207484129195, "IIZYYX": -0.017800097606027115, "IIZXXX": -0.020538305090156316}, {"IIIIIII": -15.761612715898703, "IZIIIII": 0.7844525498804855, "ZIIIIII": -0.5069080607794035, "ZZIIIII": -0.07474728813601236, "IZZIIII": -0.8544258497190299, "IIZIIII": -0.19261772035037628, "ZZZIIII": 0.17211774732674823, "IIZZIII": -0.8544258497190286, "IZZZIII": -0.19261772035037616, "ZIZZIII": 0.17211774732674823, "IZIZIII": 0.3892355930337424, "IIIZIZZ": 0.2518591761355873, "IZIZIZZ": 0.18545819072150996, "ZIIZIZZ": -0.08211206147148294, "IZZZIZZ": -0.1763682089212282, "IIZIIZZ": -0.17636820892122812, "ZIIIIZZ": -0.230909288402664, "ZZIIIZZ": -0.09421549508571256, "IIIIIZZ": 0.16191180853680434, "ZZZIIZZ": 0.17362546510845264, "ZIZZIZZ": 0.1736254651084526, "ZIIZIII": -0.06283138018622722, "IIIIZII": -0.7844525499626386, "IZIIZII": -0.23372716060087878, "ZIIIZII": 0.11012655632910337, "IZZIZII": 0.19261772035037628, "IIZZZII": 0.19261772035037616, "IIIZZZZ": -0.22625274357411318, "IZIZZZZ": -0.2518591763087905, "ZZIZZZZ": 0.1029166625310568, "IIZZZZZ": 0.1763682089212282, "IZZIZZZ": 0.17636820892122812, "ZIIIZZZ": 0.10834963376508708, "ZZIZZII": 0.10413193863889941, "IIIIIZI": -0.5069080607374928, "IZIIIZI": -0.11012655632910337, "ZIIIIZI": 0.20449565140207074, "IZZIIZI": 0.17211774732674823, "IIZZIZI": 0.17211774732674823, "IIIZIIZ": -0.1029166625310568, "IIIIIIZ": -0.23090928749340614, "ZIIIIIZ": 0.20033414343720873, "IIIIZZI": 0.07474728813601236, "IZIZZIZ": 0.08211206147148294, "IZIIIIZ": -0.10834963365620474, "IZZIIIZ": 0.1736254647377779, "IIZZIIZ": 0.17362546473777785, "IIIZIZI": -0.10413193860489843, "IIIIZIZ": 0.09421549489467665, "IZIZZZI": 0.0628313799790232, "XZIIIII": -0.017975686974744092, "XZIZIII": 0.011524197230739016, "XZZZIZZ": -0.01274752154003654, "XIZIIZZ": -0.012747521540036536, "XZIIIZZ": 0.01797568788264723, "XIIIIZZ": 0.00423720473661011, "XIIZZII": 0.012349065483072814, "XZIIZZZ": 0.010103593532779833, "XZIIIIZ": 0.0024777663222630766, "XZIIIZI": -0.002477766471167607, "ZXIZIII": -0.0034590069082038356, "ZXZZIII": -0.0034590069082038356, "ZXIIZZZ": 0.0034590069082038356, "ZXZIZZZ": 0.0034590069082038356, "ZXXZIII": 0.0034590069082038335, "ZYYIIII": -0.0034590069082038335, "ZXXIZZZ": -0.0034590069082038335, "ZYYZZZZ": 0.0034590069082038335, "IZXZIII": 0.012124689610585566, "IIXIIII": -0.012124689610585566, "ZXYYIZZ": 0.024984978806042325, "ZYYXIZZ": 0.024984978806042356, "IXXXIZZ": -0.017077322510000516, "ZXXXIZZ": 0.05438780209690437, "ZYYXIII": -0.024984978806042325, "ZXYYIII": -0.024984978806042356, "IYXYIII": -0.017077322510000516, "ZYXYIII": 0.054387801890832255, "IXXXIII": -0.009486877180517111, "IYXYIZZ": -0.009486876974444997, "ZXXXZZZ": -0.0019770194723185415, "ZYXYZII": -0.0019770194723185415, "ZXXXIIZ": 0.007010491990455642, "ZYXYIZI": 0.007010491990455642, "ZXXXIZI": 0.0018608146429487194, "ZYXYIIZ": 0.0018608146429487194, "XYXYIZZ": 0.020538304925244003, "YXXYIZZ": 0.0178000974341967, "YYXXIII": 0.0027382074910472943, "IZYYIZZ": -0.0037664255836117916, "IIXXIII": 0.0037664255836117916, "IIYYZZZ": 0.0037664255836117916, "IZXXZII": -0.0037664255836117916, "IIZXIZZ": -0.0037664255836117903, "IIIXIII": -0.0037664255836117903, "IZZXZZZ": 0.0037664255836117903, "IZIXZII": 0.0037664255836117903, "XZIZIZZ": -0.011524197217228391, "XZZZIII": 0.012747521245665442, "XIZIIII": 0.012747521245665439, "XIIIIII": -0.004237204441517417, "XIIZZZZ": -0.012349065533567469, "XZIIZII": -0.010103593637476952, "YXXYIII": 0.002738207484129195, "YYXXIZZ": 0.017800097606027115, "XXXXIZZ": -0.020538305090156316, "IZIZXII": -0.017077322510000516, "IIIIXZZ": 0.017077322510000516, "IZZIXZI": -0.024984978806042325, "IIZZXZI": -0.024984978806042356, "IZIZXZI": 0.05438780213458634, "IIIZXZI": 0.0019770194723185415, "ZZIZXZI": 0.007010491990455642, "IIZZXIZ": 0.024984978806042325, "IZZIXIZ": 0.024984978806042356, "IZIIXIZ": -0.0019770194723185415, "IIIIXIZ": -0.05438780213458634, "ZIIIXIZ": -0.007010491990455642, "ZZIZXIZ": 0.001860814580931335, "ZIIIXZI": -0.001860814580931335, "IZIZXZZ": -0.00948687687474566, "IIIIXII": 0.00948687687474566, "XZIIXZI": -0.0180184142310067, "XIIZXIZ": 0.0180184142310067, "ZXZIXZI": -0.004107345992568753, "ZXIIXZI": -0.004107345992568753, "ZYZIYZI": -0.004107345992568753, "ZYIIYZI": -0.004107345992568753, "ZYYZXZI": -0.0041073459925687495, "ZXXIXZI": 0.0041073459925687495, "ZXYZYZI": 0.0041073459925687495, "ZYXIYZI": 0.0041073459925687495, "ZYXYXIZ": -0.04079455285260321, "ZXXXXZI": -0.04079455285260321, "IZXXXIZ": 0.0034590069082038356, "IIYYXZI": -0.0034590069082038356, "IIYXYIZ": 0.0034590069082038356, "IZXYYZI": 0.0034590069082038356, "IZIXXIZ": -0.0034590069082038335, "IZZXXZI": -0.0034590069082038335, "IZZYYIZ": -0.0034590069082038335, "IZIYYZI": -0.0034590069082038335, "XZIIXIZ": 0.018018414194142858, "XIIZXZI": -0.018018414194142858, "ZYXYIXI": 0.015280206739959402, "ZXXXZXZ": 0.015280206739959402, "XXXYIYZ": -0.024087814500456158, "YYXYIYZ": 0.024087814500456158, "XYXXZYI": 0.024087814500456158, "YXXXZYI": 0.024087814500456158, "IZXXIXI": -0.011884954788767065, "IIYXIYI": -0.011884954788767065, "XZYXIYZ": 0.012761206642433584, "YIXXIYZ": -0.012761206642433584, "YZYXIXZ": 0.012761206642433584, "XIXXIXZ": 0.012761206642433584, "IZIXIXI": 0.011884954788767058, "IZZYIYI": 0.011884954788767058, "XIZYIYZ": -0.012761206642433581, "YIIXIYZ": 0.012761206642433581, "YIZYIXZ": -0.012761206642433581, "XIIXIXZ": -0.012761206642433581, "IZIIIXI": 0.02387326271381183, "IIIZZXZ": -0.02387326271381183, "XIIZIXI": 0.020804601059573876, "YIIIIYZ": -0.020804601059573876, "YZIZZYI": 0.020804601059573876, "XZIIZXZ": -0.020804601059573876, "IXXYIYZ": 0.01528020671001366, "IYXXZYI": -0.01528020671001366, "ZIYXIYZ": -0.01188495497878029, "ZZXXIXZ": -0.01188495497878029, "ZZZYIYZ": 0.011884954978780284, "ZZIXIXZ": 0.011884954978780284, "ZZIZIXI": 0.02387326275079586, "ZIIIZXZ": -0.02387326275079586, "ZXXXXXI": 0.01434079826938994, "ZXXXYYI": 0.01434079826938994, "XYXXXYZ": 0.035379268193091, "YXXXXYZ": 0.035379268193091, "XYXXYXZ": -0.035379268193091, "YXXXYXZ": -0.035379268193091, "IIIZXXI": -0.03581851166520341, "IIIZYYI": -0.03581851166520341, "XZIIXXI": -0.024087814500456158, "YZIZXYZ": 0.024087814500456158, "XZIIYYI": -0.024087814500456158, "YZIZYXZ": -0.024087814500456158, "IYXXXYZ": -0.014340798078994367, "IYXXYXZ": 0.014340798078994367, "ZIIIXXI": -0.03581851180016998, "ZIIIYYI": -0.03581851180016998, "ZXXXIIX": 0.011347691761448446, "ZYXYZZX": 0.011347691761448446, "XYXXIZY": 0.035818511800169976, "YXXXIZY": 0.035818511800169976, "XXXYZIY": -0.035818511800169976, "YYXYZIY": 0.035818511800169976, "IIYXZZY": 0.012480339185373685, "IZXXZZX": 0.012480339185373685, "XIXXZIX": -0.01188495497878029, "YZYXZIX": -0.01188495497878029, "YIXXZIY": 0.01188495497878029, "XZYXZIY": -0.01188495497878029, "IZZYZZY": -0.01248033918537368, "IZIXZZX": -0.01248033918537368, "XIIXZIX": 0.011884954978780284, "YIZYZIX": 0.011884954978780284, "YIIXZIY": -0.011884954978780284, "XIZYZIY": 0.011884954978780284, "IIIZIIX": -0.0413005584526722, "IZIIZZX": 0.0413005584526722, "XZIIIIX": -0.02387326275079586, "YZIZIZY": 0.02387326275079586, "YIIIZIY": -0.02387326275079586, "XIIZZZX": 0.02387326275079586, "IYXXIZY": -0.011347691517694379, "IXXYZIY": 0.011347691517694379, "ZZXXZIX": 0.01248033936445675, "ZIYXZIY": 0.01248033936445675, "ZZIXZIX": -0.012480339364456744, "ZZZYZIY": -0.012480339364456744, "ZIIIIIX": -0.04130055862587525, "ZZIZZZX": 0.04130055862587525, "ZXXXYIY": 0.014134138679374506, "ZXXXXIX": 0.014134138679374506, "XYXXYZX": -0.014340798078994367, "YXXXYZX": -0.014340798078994367, "XYXXXZY": 0.014340798078994367, "YXXXXZY": 0.014340798078994367, "IIIZYIY": -0.011347691555376332, "IIIZXIX": -0.011347691555376332, "YZIZYZX": -0.01528020671001366, "XZIIYIY": -0.01528020671001366, "YZIZXZY": 0.01528020671001366, "XZIIXIX": -0.01528020671001366, "IYXXYZX": 0.014134138761528078, "IYXXXZY": -0.014134138761528078, "ZIIIYIY": -0.011347691517694379, "ZIIIXIX": -0.011347691517694379, "IZIZIXX": -0.011524197217228391, "IIIIIYY": 0.004237204441517417, "IIIIZXX": -0.0179756868940055, "IIIZZXX": -0.012349065533567469, "IIZZZYY": 0.012747521245665442, "IZZIZYY": 0.012747521245665439, "IZIIZYY": 0.010103593637476952, "IIIIZYY": -0.0179756868940055, "ZIIIZYY": -0.002477766469141915, "ZIIIZXX": -0.002477766469141915, "IZIZIYY": -0.011524197217228391, "IIIIIXX": 0.004237204441517417, "IIIZZYY": -0.012349065533567469, "IIZZZXX": 0.012747521245665442, "IZZIZXX": 0.012747521245665439, "IZIIZXX": 0.010103593637476952, "XZIIZXX": 0.038422334900404406, "XZIIZYY": 0.038422334900404406, "ZYXYZYY": -0.018018414194142858, "ZXXXZXX": 0.018018414194142858, "ZYXYZXX": -0.018018414194142858, "ZXXXZYY": 0.018018414194142858, "IIIIXXX": 0.020538305090156316, "IIIIYYX": 0.017800097606027115, "IZIZYXY": 0.002738207484129195, "IIIIYXY": 0.002738207484129195, "IZIZYYX": 0.017800097606027115, "IZIZXXX": 0.020538305090156316}, {"IIIIIIII": -14.111558395246123, "IZIIIIII": 0.6442238034340809, "ZIIIIIII": -0.39310661923831697, "ZZIIIIII": -0.07474728813601236, "IZZIIIII": -0.5737823630184882, "IIZIIIII": -0.19261772035037628, "ZZZIIIII": 0.17211774732674823, "IIZZIIII": -0.573782363018487, "IZZZIIII": -0.19261772035037616, "ZIZZIIII": 0.17211774732674823, "IZIZIIII": 0.3892355930337424, "IIIZIIZZ": 0.13704605374276918, "IZIZIIZZ": 0.18545819072150996, "ZIIZIIZZ": -0.08211206147148294, "IZZZIIZZ": -0.1763682089212282, "IIZIIIZZ": -0.17636820892122812, "ZIIIIIZZ": -0.11669842680707744, "ZIIIXIZZ": 0.017778505686151323, "ZIIIZIZZ": -0.11421086159558656, "ZZIIXIZZ": 0.0041025632044483186, "ZZIIZIZZ": -0.09421549508571256, "IIIIXIZZ": -0.0007224645258684238, "IIIIZIZZ": 0.080955904285223, "ZZZIXIZZ": -0.00796037060336521, "ZZZIZIZZ": 0.17362546510845264, "ZIZZXIZZ": -0.007960370603365201, "ZIZZZIZZ": 0.1736254651084526, "IIIZXIZZ": 0.004449788261130981, "IIIZZIZZ": 0.1148131223928181, "ZIIZXIII": 0.004449779989116609, "ZIIZZIII": -0.06283138018622722, "IIZZXIII": -0.007960391756394108, "IIZZZIII": -0.2806434867005416, "IZZIXIII": -0.007960391756394116, "IZZIZIII": -0.28064348670054173, "ZIIIXIII": -0.0007224735947421598, "ZIIIZIII": -0.11380144154108666, "IZIIXIII": 0.004102574121341931, "IZIIZIII": 0.14022874644640448, "IIIIXIII": 0.017778434169616997, "IIIIZIII": -1.65005432065258, "IIIIIZII": -0.6387513678456028, "IZIIIZII": -0.23372716060087878, "ZIIIIZII": 0.11012655632910337, "IZZIIZII": 0.19261772035037628, "IIZZIZII": 0.19261772035037616, "IIIZIZZZ": -0.22625274357411318, "IZIZIZZZ": -0.13548102720600627, "ZZIZIZZZ": 0.1029166625310568, "IIZZIZZZ": 0.1763682089212282, "IZZIIZZZ": 0.17636820892122812, "ZIIIXZZZ": -0.0023382851718433775, "ZIIIZZZZ": 0.10834963376508708, "IZIZXZZZ": -0.0007301912182358589, "IZIZZZZZ": -0.11637814910278425, "ZZIZXZII": -0.0007301809501859697, "ZZIZZZII": 0.10413193863889941, "IIIIXZII": -0.0023382970017169157, "IIIIZZII": -0.14570118211703578, "IIIIIIZI": -0.38743141760245714, "IZIIIIZI": -0.11012655632910337, "ZIIIIIZI": 0.1037249358334726, "IZZIIIZI": 0.17211774732674823, "IIZZIIZI": 0.17211774732674823, "IIIZIIIZ": -0.1029166625310568, "IIIIIIIZ": -0.10732951161053414, "ZIIIXIIZ": -0.0016225104567621064, "ZIIIZIIZ": 0.10016707175638051, "IIIIXIZI": -0.001622520684469353, "IIIIZIZI": -0.11947664313503577, "IIIIIZZI": 0.07474728813601236, "IZIZIZIZ": 0.08211206147148294, "IZIIIIIZ": -0.10834963365620474, "ZIIIIIIZ": 0.10016707168082822, "IZZIIIIZ": 0.1736254647377779, "IIZZIIIZ": 0.17362546473777785, "IIIZIIZI": -0.10413193860489843, "ZIIIXIZI": -0.0017481128115155865, "ZIIIZIZI": 0.10077071556859814, "IIIIXIIZ": -0.0017481232583938335, "IIIIZIIZ": -0.12357977588287203, "IIIIIZIZ": 0.09421549489467665, "IZIZIZZI": 0.0628313799790232, "IIIIIIZZ": 0.08095590425158135, "YIIIYIZZ": 0.006337222488109826, "YZIIYIZZ": 0.019541050403887858, "YIZIYIZZ": -0.006321726138000913, "YZZZYIZZ": -0.0063217261380009125, "YZIZYIII": 0.0002901458254998347, "YZIIYIII": -4.350248179144345e-05, "XZIIZIII": -0.020234760648565175, "XZIIXIII": 4.350153956002922e-05, "XZIZZIII": 0.011524197230739016, "XZIZXIII": -0.00029014528887571356, "XZZZZIZZ": -0.01274752154003654, "XZZZXIZZ": 0.006321725544412715, "XIZIZIZZ": -0.012747521540036536, "XIZIXIZZ": 0.006321725544412716, "XZIIZIZZ": -0.002259072763892273, "XZIIXIZZ": -0.01954105050908158, "XIIIZIZZ": 0.00423720473661011, "XIIIXIZZ": -0.0063372222908044396, "YZIIYZZZ": -0.0022484083082104805, "YIIZYZII": -0.0010843907039831022, "XIIZZZII": 0.012349065483072814, "XIIZXZII": 0.0010843912790172061, "XZIIZZZZ": 0.010103593532779833, "XZIIXZZZ": 0.002248408778684208, "YZIIYIIZ": -0.0014638886478572292, "XZIIZIIZ": 0.009163179592559864, "XZIIXIIZ": 0.001463889074540591, "YZIIYIZI": -0.0017338896651766097, "XZIIZIZI": 0.006685413189558226, "XZIIXIZI": 0.0017338899764828056, "ZXIZIIII": -0.0034590069082038356, "ZXZZIIII": -0.0034590069082038356, "ZXIIIZZZ": 0.0034590069082038356, "ZXZIIZZZ": 0.0034590069082038356, "ZXXZIIII": 0.0034590069082038335, "ZYYIIIII": -0.0034590069082038335, "ZXXIIZZZ": -0.0034590069082038335, "ZYYZIZZZ": 0.0034590069082038335, "IZXZIIII": 0.012124689610585566, "IIXIIIII": -0.012124689610585566, "ZXYYIIZZ": 0.024984978806042325, "ZYYXIIZZ": 0.024984978806042356, "IXXXIIZZ": -0.017077322510000516, "ZXXXIIZZ": 0.022964408171264026, "ZYYXIIII": -0.024984978806042325, "ZXYYIIII": -0.024984978806042356, "IYXYIIII": -0.017077322510000516, "ZYXYIIII": 0.022964408171264026, "ZYXYXIII": 0.00656655428545233, "ZYXYZIII": 0.031423393719568225, "IXXXXIII": 0.0065665523804660005, "IXXXZIII": -0.009486877180517111, "ZXXXXIZZ": 0.002141081028742545, "ZXXXZIZZ": 0.03142339392564034, "IYXYXIZZ": 0.002141079123756216, "IYXYZIZZ": -0.009486876974444997, "ZXXXIZZZ": -0.0019770194723185415, "ZYXYIZII": -0.0019770194723185415, "ZXXXIIIZ": 0.007010491990455642, "ZYXYIIZI": 0.007010491990455642, "ZXXXIIZI": 0.0018608146429487194, "ZYXYIIIZ": 0.0018608146429487194, "YXXXYIII": -0.0035415511195059915, "XYXXYIII": -0.0036901198734089094, "XXXYYIZZ": 0.00014856875390291884, "XYXYZIZZ": 0.020538304925244003, "XYXYXIZZ": 0.0035415520758719453, "YXXYZIZZ": 0.0178000974341967, "YXXYXIZZ": 0.003690120702270261, "YYXXZIII": 0.0027382074910472943, "YYXXXIII": -0.00014856862639831632, "IZYYIIZZ": -0.0037664255836117916, "IIXXIIII": 0.0037664255836117916, "IIYYIZZZ": 0.0037664255836117916, "IZXXIZII": -0.0037664255836117916, "IIZXIIZZ": -0.0037664255836117903, "IIIXIIII": -0.0037664255836117903, "IZZXIZZZ": 0.0037664255836117903, "IZIXIZII": 0.0037664255836117903, "XZIIIIZZ": 0.020234760646539503, "XZIZIIZZ": -0.011524197217228391, "XZZZIIII": 0.012747521245665442, "XIZIIIII": 0.012747521245665439, "XZIIIIII": 0.0022590736738210826, "XIIIIIII": -0.004237204441517417, "XIIZIZZZ": -0.012349065533567469, "XZIIIZII": -0.010103593637476952, "XZIIIIZI": -0.009163179660725834, "XZIIIIIZ": -0.006685413270296788, "IYXXYIII": 0.004425473256709788, "ZXXYYIII": -0.004425473256709788, "YXXYIIII": 0.002738207484129195, "YYXXIIZZ": 0.017800097606027115, "XXXXIIZZ": -0.020538305090156316, "IZIZIXII": -0.017077322510000516, "IIIIIXZZ": 0.017077322510000516, "IZZIIXZI": -0.024984978806042325, "IIZZIXZI": -0.024984978806042356, "IZIZIXZI": 0.020072494764278172, "IIIZIXZI": 0.0019770194723185415, "ZZIZIXZI": 0.007010491990455642, "IIZZIXIZ": 0.024984978806042325, "IZZIIXIZ": 0.024984978806042356, "IZIIIXIZ": -0.0019770194723185415, "IIIIIXIZ": -0.020072494764278172, "ZIIIIXIZ": -0.007010491990455642, "IIIIXXIZ": -0.001331847326937019, "IIIIZXIZ": -0.03431530737030817, "ZZIZXXIZ": 0.0013318458156939077, "ZZIZZXIZ": 0.001860814580931335, "IZIZXXZI": 0.001331847326937019, "IZIZZXZI": 0.03431530737030817, "ZIIIXXZI": -0.0013318458156939077, "ZIIIZXZI": -0.001860814580931335, "IZIZIXZZ": -0.00948687687474566, "IIIIIXII": 0.00948687687474566, "YIIZYXIZ": 0.0007916647789067046, "YZIIYXZI": -0.0007916647789067046, "XZIIZXZI": -0.0180184142310067, "XZIIXXZI": 0.0007916639398794386, "XIIZZXIZ": 0.0180184142310067, "XIIZXXIZ": -0.0007916639398794386, "ZXZIIXZI": -0.004107345992568753, "ZXIIIXZI": -0.004107345992568753, "ZYZIIYZI": -0.004107345992568753, "ZYIIIYZI": -0.004107345992568753, "ZYYZIXZI": -0.0041073459925687495, "ZXXIIXZI": 0.0041073459925687495, "ZXYZIYZI": 0.0041073459925687495, "ZYXIIYZI": 0.0041073459925687495, "ZYXYIXIZ": -0.04079455285260321, "ZXXXIXZI": -0.04079455285260321, "IZXXIXIZ": 0.0034590069082038356, "IIYYIXZI": -0.0034590069082038356, "IIYXIYIZ": 0.0034590069082038356, "IZXYIYZI": 0.0034590069082038356, "IZIXIXIZ": -0.0034590069082038335, "IZZXIXZI": -0.0034590069082038335, "IZZYIYIZ": -0.0034590069082038335, "IZIYIYZI": -0.0034590069082038335, "XZIIIXIZ": 0.018018414194142858, "XIIZIXZI": -0.018018414194142858, "ZXXYYIXI": 0.0006430960250037857, "ZYXYZIXI": 0.015280206739959402, "ZYXYXIXI": -0.0006430953134811221, "ZYXXYZXZ": -0.0006430960250037857, "ZXXXZZXZ": 0.015280206739959402, "ZXXXXZXZ": -0.0006430953134811221, "XXXYIIYZ": -0.024087814500456158, "YYXYIIYZ": 0.024087814500456158, "XYXXIZYI": 0.024087814500456158, "YXXXIZYI": 0.024087814500456158, "IIYXYIXI": 0.004080602487693389, "IZXXZIXI": -0.011884954788767065, "IZXXXIXI": -0.004080603041116187, "IZXXYIYI": -0.004080602487693389, "IIYXZIYI": -0.011884954788767065, "IIYXXIYI": -0.004080603041116187, "XZYXIIYZ": 0.012761206642433584, "YIXXIIYZ": -0.012761206642433584, "YZYXIIXZ": 0.012761206642433584, "XIXXIIXZ": 0.012761206642433584, "IZZYYIXI": -0.004080602487693388, "IZIXZIXI": 0.011884954788767058, "IZIXXIXI": 0.004080603041116186, "IZIXYIYI": 0.004080602487693388, "IZZYZIYI": 0.011884954788767058, "IZZYXIYI": 0.004080603041116186, "XIZYIIYZ": -0.012761206642433581, "YIIXIIYZ": 0.012761206642433581, "YIZYIIXZ": -0.012761206642433581, "XIIXIIXZ": -0.012761206642433581, "IZIZYIYZ": 0.0007942448784832677, "IZIIZIXI": 0.02387326271381183, "IZIIXIXI": 0.0007942459901414928, "IIIIYZYI": -0.0007942448784832677, "IIIZZZXZ": -0.02387326271381183, "IIIZXZXZ": -0.0007942459901414928, "XIIZIIXI": 0.020804601059573876, "YIIIIIYZ": -0.020804601059573876, "YZIZIZYI": 0.020804601059573876, "XZIIIZXZ": -0.020804601059573876, "IXXYIIYZ": 0.01528020671001366, "IYXXIZYI": -0.01528020671001366, "ZIYXIIYZ": -0.01188495497878029, "ZZXXIIXZ": -0.01188495497878029, "ZZZYIIYZ": 0.011884954978780284, "ZZIXIIXZ": 0.011884954978780284, "ZZIZIIXI": 0.02387326275079586, "ZIIIIZXZ": -0.02387326275079586, "ZYXXYXXI": -0.004088814179899344, "ZXXXZXXI": 0.01434079826938994, "ZXXXXXXI": -0.00408881351212023, "ZYXXYYYI": -0.004088814179899344, "ZXXXZYYI": 0.01434079826938994, "ZXXXXYYI": -0.00408881351212023, "XYXXIXYZ": 0.035379268193091, "YXXXIXYZ": 0.035379268193091, "XYXXIYXZ": -0.035379268193091, "YXXXIYXZ": -0.035379268193091, "IIIIYXYZ": -0.0028984550945022045, "IIIZZXXI": -0.03581851166520341, "IIIZXXXI": -0.002898456762390822, "IIIIYYXZ": 0.0028984550945022045, "IIIZZYYI": -0.03581851166520341, "IIIZXYYI": -0.002898456762390822, "XZIIIXXI": -0.024087814500456158, "YZIZIXYZ": 0.024087814500456158, "XZIIIYYI": -0.024087814500456158, "YZIZIYXZ": -0.024087814500456158, "IYXXIXYZ": -0.014340798078994367, "IYXXIYXZ": 0.014340798078994367, "ZIIIIXXI": -0.03581851180016998, "ZIIIIYYI": -0.03581851180016998, "ZYXXYIIX": -0.005234707093177233, "ZXXXZIIX": 0.011347691761448446, "ZXXXXIIX": -0.005234706564772092, "ZXXYYZZX": 0.005234707093177233, "ZYXYZZZX": 0.011347691761448446, "ZYXYXZZX": -0.005234706564772092, "XYXXIIZY": 0.035818511800169976, "YXXXIIZY": 0.035818511800169976, "XXXYIZIY": -0.035818511800169976, "YYXYIZIY": 0.035818511800169976, "IZXXYZZY": 0.003845873311725996, "IIYXZZZY": 0.012480339185373685, "IIYXXZZY": 0.0038458738928728612, "IIYXYZZX": -0.003845873311725996, "IZXXZZZX": 0.012480339185373685, "IZXXXZZX": 0.0038458738928728612, "XIXXIZIX": -0.01188495497878029, "YZYXIZIX": -0.01188495497878029, "YIXXIZIY": 0.01188495497878029, "XZYXIZIY": -0.01188495497878029, "IZIXYZZY": -0.003845873311725994, "IZZYZZZY": -0.01248033918537368, "IZZYXZZY": -0.0038458738928728595, "IZZYYZZX": 0.003845873311725994, "IZIXZZZX": -0.01248033918537368, "IZIXXZZX": -0.0038458738928728595, "XIIXIZIX": 0.011884954978780284, "YIZYIZIX": 0.011884954978780284, "YIIXIZIY": -0.011884954978780284, "XIZYIZIY": 0.011884954978780284, "IIIIYIZY": -0.003719597115770571, "IIIZZIIX": -0.0413005584526722, "IIIZXIIX": -0.0037195990389306396, "IZIZYZIY": 0.003719597115770571, "IZIIZZZX": 0.0413005584526722, "IZIIXZZX": 0.0037195990389306396, "XZIIIIIX": -0.02387326275079586, "YZIZIIZY": 0.02387326275079586, "YIIIIZIY": -0.02387326275079586, "XIIZIZZX": 0.02387326275079586, "IYXXIIZY": -0.011347691517694379, "IXXYIZIY": 0.011347691517694379, "ZZXXIZIX": 0.01248033936445675, "ZIYXIZIY": 0.01248033936445675, "ZZIXIZIX": -0.012480339364456744, "ZZZYIZIY": -0.012480339364456744, "ZIIIIIIX": -0.04130055862587525, "ZZIZIZZX": 0.04130055862587525, "ZYXXYYIY": 0.0017642773744489236, "ZXXXZYIY": 0.014134138679374506, "ZXXXXYIY": 0.0017642780326049426, "ZYXXYXIX": 0.0017642773744489236, "ZXXXZXIX": 0.014134138679374506, "ZXXXXXIX": 0.0017642780326049426, "XYXXIYZX": -0.014340798078994367, "YXXXIYZX": -0.014340798078994367, "XYXXIXZY": 0.014340798078994367, "YXXXIXZY": 0.014340798078994367, "IIIIYYZX": -0.0008092338364674439, "IIIZZYIY": -0.011347691555376332, "IIIZXYIY": 0.0008092333080623083, "IIIIYXZY": 0.0008092338364674439, "IIIZZXIX": -0.011347691555376332, "IIIZXXIX": 0.0008092333080623083, "YZIZIYZX": -0.01528020671001366, "XZIIIYIY": -0.01528020671001366, "YZIZIXZY": 0.01528020671001366, "XZIIIXIX": -0.01528020671001366, "IYXXIYZX": 0.014134138761528078, "IYXXIXZY": -0.014134138761528078, "ZIIIIYIY": -0.011347691517694379, "ZIIIIXIX": -0.011347691517694379, "IZIZIIXX": -0.011524197217228391, "IIIIIIYY": 0.004237204441517417, "IIIIIZXX": 0.008469751676319453, "IIIZIZXX": -0.012349065533567469, "IIZZIZYY": 0.012747521245665442, "IZZIIZYY": 0.012747521245665439, "IZIIIZYY": 0.010103593637476952, "IIIIIZYY": 0.008469751676319453, "ZIIIIZYY": -0.009163179660725834, "IIIIXZYY": -0.001690388414816733, "IIIIZZYY": -0.026445438570324952, "ZIIIXZXX": 0.0016903874946913615, "ZIIIZZXX": 0.006685413191583919, "IZIZIIYY": -0.011524197217228391, "IIIIIIXX": 0.004237204441517417, "IIIZIZYY": -0.012349065533567469, "IIZZIZXX": 0.012747521245665442, "IZZIIZXX": 0.012747521245665439, "IZIIIZXX": 0.010103593637476952, "ZIIIIZXX": -0.009163179660725834, "IIIIXZXX": -0.001690388414816733, "IIIIZZXX": -0.026445438570324952, "ZIIIXZYY": 0.0016903874946913615, "ZIIIZZYY": 0.006685413191583919, "YZIIYZXX": 0.000900046825461491, "XZIIZZXX": 0.019211167471157527, "XZIIXZXX": -0.0009000459308936831, "YZIIYZYY": 0.000900046825461491, "XZIIZZYY": 0.019211167471157527, "XZIIXZYY": -0.0009000459308936831, "ZYXYIZYY": -0.018018414194142858, "ZXXXIZXX": 0.018018414194142858, "ZYXYIZXX": -0.018018414194142858, "ZXXXIZYY": 0.018018414194142858, "XZIIIZYY": 0.01921116742924688, "XZIIIZXX": 0.01921116742924688, "IIIIIXXX": 0.020538305090156316, "IIIIIYYX": 0.017800097606027115, "IZIZIYXY": 0.002738207484129195, "IIIIIYXY": 0.002738207484129195, "IZIZIYYX": 0.017800097606027115, "IZIZIXXX": 0.020538305090156316}, {"IIIIIIIII": -11.893640688248023, "ZIZIIIIII": -0.49852262120816254, "IZIIIIIII": -0.27362997602772865, "ZZZIIIIII": 0.07474728813601236, "IIZZIIIII": -0.29313887594727117, "ZIIZIIIII": 0.19261772035037628, "IZZZIIIII": 0.17211774732674823, "IIIZZIIII": -0.29313887594727006, "ZIZZZIIII": 0.19261772035037616, "IZIZZIIII": 0.17211774732674823, "IIZIZIIII": 0.3892355930337424, "IIIIZIIZZ": 0.020667904605983705, "ZIZIZIIZZ": -0.18545819072150996, "IZIIZIIZZ": -0.08211206147148294, "IIZZZIIZZ": -0.1763682089212282, "IIIZIIIZZ": -0.17636820892122812, "ZZIIIIIZZ": 0.11669842680707744, "IZIIIXIZZ": 0.050479858950447064, "ZZIIIZIZZ": -0.009368912845948638, "ZZZIIXIZZ": 4.3871435171927944e-09, "IZZIIZIZZ": -0.09421549489467654, "IIIIIXIZZ": 3.769710819996692e-09, "ZIIIIZIZZ": -0.08095590425158126, "IZZZIXIZZ": 8.084867917909403e-09, "ZZZZIZIZZ": -0.1736254647377777, "IZIZZXIZZ": 8.084867917909402e-09, "ZZIZZZIZZ": -0.17362546473777765, "ZIIIZXIZZ": -5.346271832106138e-09, "IIIIZZIZZ": 0.11481312260002219, "IZIIZXIII": -2.925742540113999e-09, "ZZIIZZIII": 0.06283137997902313, "ZIIZZXIII": 1.3068160989052294e-08, "IIIZZZIII": -0.28064348707121656, "ZIZZIXIII": 1.30681609890523e-08, "IIZZIZIII": -0.28064348707121667, "ZZIIIXIII": 5.29916291592896e-09, "IZIIIZIII": -0.11380144157472839, "IIZIIXIII": 6.5297500949525755e-09, "ZIZIIZIII": -0.1402287466374405, "ZIIIIXIII": -0.050479755236869206, "IIIIIZIII": -2.217917709348691, "IIIIIIZII": -0.49852262120816215, "ZIZIIIZII": 0.23372716060087878, "IZIIIIZII": 0.11012655632910337, "IIZZIIZII": 0.19261772035037628, "IIIZZIZII": 0.19261772035037616, "IIIIZIZZZ": -0.22625274357411318, "ZIZIZIZZZ": 0.020667904605983955, "ZZZIZIZZZ": -0.1029166625310568, "ZIIZZIZZZ": -0.1763682089212282, "ZIZZIIZZZ": -0.17636820892122812, "IZIIIXZZZ": 5.0452995382173674e-09, "ZZIIIZZZZ": -0.10834963365620462, "IIZIZXZZZ": -5.419147276136557e-09, "ZIZIZZZZZ": 0.11637814913678535, "ZZZIZXZII": -4.8489026130351584e-09, "IZZIZZZII": 0.10413193860489832, "ZIIIIXZII": 6.784573999896068e-09, "IIIIIZZII": -0.14570118222591824, "IIIIIIIZI": -0.2736299760277286, "ZIZIIIIZI": 0.11012655632910337, "IZIIIIIZI": 0.1037249358334726, "IIZZIIIZI": 0.17211774732674823, "IIIZZIIZI": 0.17211774732674823, "IIIIZIIIZ": -0.1029166625310568, "ZIIIIIIIZ": 0.11669842680707744, "IZIIIXIIZ": 4.664278626907272e-09, "ZZIIIZIIZ": -0.10016707168082811, "ZIIIIXIZI": 5.563428619711099e-09, "IIIIIZIZI": -0.11947664321058817, "IIIIIIZZI": 0.07474728813601236, "ZIZIZIZIZ": -0.08211206147148294, "IIIIIIIIZ": 0.009368915196543306, "ZIZIIIIIZ": 0.10834963365620474, "IZIIIIIIZ": 0.10016707168082822, "IIZZIIIIZ": 0.1736254647377779, "IIIZZIIIZ": 0.17362546473777785, "IIIIZIIZI": -0.10413193860489843, "ZIIIIIIZI": 0.11380144157472852, "IZIIIXIZI": 4.692387294327272e-09, "ZZIIIZIZI": -0.10077071548719707, "ZIIIIXIIZ": 5.754490952723663e-09, "IIIIIZIIZ": -0.1235797759642731, "IIIIIIZIZ": 0.09421549489467665, "ZIZIZIZZI": -0.0628313799790232, "IIIIIIIZZ": 0.08095590425158135, "ZIIIZIIZZ": -0.11637814913678547, "ZIIZZIIII": 0.2806434870712169, "ZIZZIIIII": 0.280643487071217, "IIZIIIIII": 0.1457011822259184, "ZIIIIIIII": 2.2179177069980995, "ZZIIIIIII": 0.1194766432105883, "IIIIIXIII": -0.03270132106725221, "ZIIIIZIII": -0.5678633886961109, "ZZIIIXIZZ": 0.03270135326429574, "IZIIIZIZZ": -0.1235797744415352, "IIZIZIZZZ": -0.11481312260002231, "ZIIIIIZII": 0.14022874663744067, "XIIIZIZZI": -1.3466191702250235e-10, "YIIIZYZZI": -0.0028919134069858568, "XIZIZXZZI": 0.00289191340698586, "XIZIIIIIZ": -1.3466191702250235e-10, "YIZIIYIIZ": -0.0028919134069858568, "XIIIIXIIZ": 0.00289191340698586, "IYIIIYIZZ": 0.006337222488109826, "ZYZIIYIZZ": 0.02476105980376201, "ZYIZIYIZZ": 0.006321726138000913, "ZYZZZYIZZ": 0.0063217261380009125, "ZYZIZYIII": -0.0002901458254998347, "IYZIIYIII": -4.350248179144345e-05, "ZXZIIZIII": 2.0256926016944604e-12, "IXZIIXIII": 4.35024817914434e-05, "IXZIZZIII": 1.3510637276863398e-11, "ZXZIZXIII": 0.00029014582549983435, "IXZZZZIZZ": -2.9437111034446186e-10, "ZXZZZXIZZ": -0.006321726138000906, "IXIZIZIZZ": -2.943711103444619e-10, "ZXIZIXIZZ": -0.0063217261380009064, "IXZIIZIZZ": 0.02644543749603933, "ZXZIIXIZZ": -0.02476106103519355, "ZXIIIZIZZ": -2.950926977223817e-10, "IXIIIXIZZ": -0.006337222488109819, "ZYZIIYZZZ": 0.0022484083082104805, "IYIIZYZII": -0.0010843907039831022, "ZXIIZZZII": 5.049464159161784e-11, "IXIIZXZII": 0.001084390703983101, "IXZIIZZZZ": -1.0469710894577457e-10, "ZXZIIXZZZ": -0.002248408308210478, "ZYZIIYIIZ": 0.0014638886478572292, "IXZIIZIIZ": -6.816595930975511e-11, "ZXZIIXIIZ": -0.0014638886478572277, "ZYZIIYIZI": 0.0017338896651766097, "IXZIIZIZI": -8.073855380806313e-11, "ZXZIIXIZI": -0.0017338896651766078, "IYZIIYIZZ": 0.04430211020764987, "ZXZIIZIZZ": 0.028704510259931603, "IXZIIXIZZ": -0.04430211154427513, "XYIIZYZIZ": -1.3496653063208872e-10, "YYIIZIZIZ": -0.0028984550945022015, "YXZIZYZIZ": 1.3496653063208872e-10, "XXZIZIZIZ": -0.0028984550945022015, "XYZIIYIZI": -1.3496653063208872e-10, "YYZIIIIZI": -0.0028984550945022015, "YXIIIYIZI": 1.3496653063208872e-10, "XXIIIIIZI": -0.0028984550945022015, "XZXZIIZZI": 1.8355938487844295e-10, "YZXZIYZZI": 0.003942004226921422, "YZYIIXZZI": 0.003942004226921426, "YZYIIIZZI": 1.8355938487844295e-10, "XZYIIYZZI": -0.003942004226921422, "XZXZIXZZI": 0.003942004226921426, "ZZXIZIIII": 0.0034590069082038356, "IZXZZIIII": -0.0034590069082038356, "ZZXIIIZZZ": -0.0034590069082038356, "IZXZIIZZZ": 0.0034590069082038356, "YYYZIYZIZ": -1.900132114164201e-10, "XYYZIIZIZ": 0.004080602487693385, "YXXIIYZIZ": -1.900132114164201e-10, "XXXIIIZIZ": 0.004080602487693385, "XYXIIYZIZ": -1.900132114164201e-10, "YYXIIIZIZ": -0.004080602487693385, "XXYZIYZIZ": 1.900132114164201e-10, "YXYZIIZIZ": 0.004080602487693385, "XZYYZIZZI": 1.8355938487844277e-10, "YZYYZYZZI": 0.003942004226921418, "YZYXIXZZI": -0.0039420042269214224, "YZYXIIZZI": -1.8355938487844277e-10, "XZYXIYZZI": 0.003942004226921418, "XZYYZXZZI": 0.0039420042269214224, "ZZXXZIIII": -0.0034590069082038335, "IZYYIIIII": -0.0034590069082038335, "ZZXXIIZZZ": 0.0034590069082038335, "IZYYZIZZZ": 0.0034590069082038335, "YYXYZYZIZ": 1.9001321141642e-10, "XYXYZIZIZ": -0.004080602487693383, "YXXXIYZIZ": 1.9001321141642e-10, "XXXXIIZIZ": -0.004080602487693383, "XYXXIYZIZ": 1.9001321141642e-10, "YYXXIIZIZ": 0.004080602487693383, "XXXYZYZIZ": -1.9001321141642e-10, "YXXYZIZIZ": -0.004080602487693383, "IIZXZIIII": 0.012124689610585566, "IIIXIIIII": -0.012124689610585566, "XZYXYIZIZ": 7.287544403041876e-11, "YZYXYYZIZ": 0.0015650265367631638, "YZYXXXZZI": 0.0015650265367631656, "XZXXXIIZI": -7.287544403041876e-11, "YZXXXYIZI": -0.0015650265367631638, "YZXXYXIIZ": 0.0015650265367631656, "ZZXYYIIZZ": -0.024984978806042325, "ZZYYXIIZZ": -0.024984978806042356, "ZIXXXIIZZ": 0.017077322510000516, "ZZXXXIIZZ": 0.011350899261061562, "IZYYXIIII": -0.024984978806042325, "IZXYYIIII": -0.024984978806042356, "IIYXYIIII": -0.017077322510000516, "IZYXYIIII": -0.011350899261061562, "ZZYXYXIII": -1.4632300084033549e-09, "IZYXYZIII": 0.03142339402533969, "ZIXXXXIII": 4.4175632071957923e-10, "IIXXXZIII": -0.00948687687474565, "IZXXXXIZZ": 1.4632300084033549e-09, "ZZXXXZIZZ": -0.03142339402533969, "IIYXYXIZZ": -4.4175632071957923e-10, "ZIYXYZIZZ": 0.00948687687474565, "ZZXXXIZZZ": 0.0019770194723185415, "IZYXYIZII": -0.0019770194723185415, "ZZXXXIIIZ": -0.007010491990455642, "IZYXYIIZI": 0.007010491990455642, "ZZXXXIIZI": -0.0018608146429487194, "IZYXYIIIZ": 0.0018608146429487194, "ZZYXYIIII": -0.03431530743232559, "IZXXXIIZZ": 0.03431530743232559, "YYXXYYZZI": -3.6984004314754446e-11, "XYXXYIZZI": 0.0007942448784832669, "YXXXXYZIZ": 3.6984004314754446e-11, "XXXXXIZIZ": -0.0007942448784832669, "YYYXXYIIZ": -3.6984004314754446e-11, "XYYXXIIIZ": 0.0007942448784832669, "YXYXYYIZI": -3.6984004314754446e-11, "XXYXYIIZI": 0.0007942448784832669, "ZYXXXYIII": 0.0035415511195059915, "IXYXXYIII": -0.0036901198734089094, "ZXXXYYIZZ": -0.00014856875390291884, "ZXYXYZIZZ": 1.6491229019299542e-10, "IXYXYXIZZ": 0.0035415511195059876, "IYXXYZIZZ": -1.718303926375162e-10, "ZYXXYXIZZ": -0.0036901198734089055, "ZYYXXZIII": -6.918102444520828e-12, "IYYXXXIII": -0.00014856875390291868, "IIZYYIIZZ": -0.0037664255836117916, "IIIXXIIII": 0.0037664255836117916, "ZIIYYIZZZ": -0.0037664255836117916, "ZIZXXIZII": 0.0037664255836117916, "IIIZXIIZZ": -0.0037664255836117903, "IIIIXIIII": -0.0037664255836117903, "ZIZZXIZZZ": -0.0037664255836117903, "ZIZIXIZII": -0.0037664255836117903, "ZZZIIZIZZ": 1.9103601624571363e-10, "IZZIIXIZZ": 0.004102567591591836, "IIIIIZIZZ": 3.364172849562665e-11, "ZIIIIXIZZ": 0.0007224682955792438, "IZZZIZIZZ": 3.706749489085889e-10, "ZZZZIXIZZ": 0.007960378688233127, "IZIZZZIZZ": 3.706749489085885e-10, "ZZIZZXIZZ": 0.007960378688233119, "ZIIIZZIZZ": 2.0720409407882454e-10, "IIIIZXIZZ": 0.004449782914859149, "IZIIZZIII": -2.0720409407882454e-10, "ZZIIZXIII": -0.004449782914859149, "ZIIZZZIII": -3.706749489085885e-10, "IIIZZXIII": -0.007960378688233119, "ZIZZIZIII": -3.706749489085889e-10, "IIZZIXIII": -0.007960378688233127, "ZZIIIZIII": -3.364172849562665e-11, "IZIIIXIII": -0.0007224682955792438, "IIZIIZIII": -1.9103601624571363e-10, "ZIZIIXIII": -0.004102567591591836, "IZIIIZZZZ": 1.0888245907875081e-10, "ZZIIIXZZZ": 0.002338290217142916, "IIZIZZZZZ": 3.4001093964414545e-11, "ZIZIZXZZZ": 0.0007301857990885828, "ZZZIZZZII": -3.4001093964414545e-11, "IZZIZXZII": -0.0007301857990885828, "ZIIIIZZII": -1.0888245907875081e-10, "IIIIIXZII": -0.002338290217142916, "IZIIIZIIZ": 7.5552399345549e-11, "ZZIIIXIIZ": 0.0016225151210407334, "ZIIIIZIZI": -7.5552399345549e-11, "IIIIIXIZI": -0.0016225151210407334, "IZIIIZIZI": 8.140107296694897e-11, "ZZIIIXIZI": 0.0017481175039028808, "ZIIIIZIIZ": -8.140107296694897e-11, "IIIIIXIIZ": -0.0017481175039028808, "XIZIZZZZI": 0.0008092338364674439, "YZIIZYZIZ": -3.768196498378522e-11, "XZIIZIZIZ": 0.0008092338364674431, "XIIIIZIIZ": 0.0008092338364674439, "YZZIIYIZI": -3.768196498378522e-11, "XZZIIIIZI": 0.0008092338364674431, "ZXZIIXIII": 9.422314141814214e-10, "IXZIIZIII": -0.020234760646539483, "IXZIZXIII": 5.366241207874971e-10, "ZXZIZZIII": -0.01152419721722838, "IXZZZXIZZ": -5.935881911538782e-10, "ZXZZZZIZZ": 0.012747521245665428, "IXIZIXIZZ": -5.935881911538781e-10, "ZXIZIZIZZ": 0.012747521245665425, "ZXIIIXIZZ": -1.9730537972978345e-10, "IXIIIZIZZ": 0.0042372044415174125, "ZXZIIIIZZ": -0.020234760646539503, "IXZIZIIZZ": -0.011524197217228391, "IXZZZIIII": 0.012747521245665442, "IXIZIIIII": 0.012747521245665439, "IXZIIIIII": 0.028704512322858925, "ZXIIIIIII": 0.004237204441517417, "ZXIIZXZII": -5.750341051601334e-10, "IXIIZZZII": 0.012349065533567455, "IXZIIXZZZ": 4.704737302134776e-10, "ZXZIIZZZZ": -0.010103593637476942, "ZXIIZIZZZ": 0.012349065533567469, "IXZIIIZII": -0.010103593637476952, "IXZIIXIIZ": 4.2668336339331376e-10, "ZXZIIZIIZ": -0.009163179660725823, "IXZIIIIZI": -0.009163179660725834, "IXZIIXIZI": 3.1130619778970585e-10, "ZXZIIZIZI": -0.00668541327029678, "IXZIIIIIZ": -0.006685413270296788, "ZXZIIIIII": 0.026445438649037842, "YZYIIZZZI": 0.003845873311725996, "YIXZIYZIZ": 1.7908304983532817e-10, "XIXZIIZIZ": -0.0038458733117259915, "XZXZIZZZI": 0.003845873311725996, "XIYIIYZIZ": -1.7908304983532817e-10, "YIYIIIZIZ": -0.0038458733117259915, "YZYXIZZZI": -0.003845873311725994, "YIYYZYZIZ": 1.790830498353281e-10, "XIYYZIZIZ": -0.0038458733117259897, "XZYYZZZZI": 0.003845873311725994, "XIYXIYZIZ": 1.790830498353281e-10, "YIYXIIZIZ": 0.0038458733117259897, "YZYXXZZZI": 0.003719597115770571, "YIYXYYZZI": 1.7320300011441002e-10, "XIYXYIZZI": -0.0037195971157705666, "YZXXYZIIZ": 0.003719597115770571, "YIXXXYIIZ": -1.7320300011441002e-10, "XIXXXIIIZ": 0.0037195971157705666, "ZZYXYZIII": 3.0577146228995146e-10, "IZYXYXIII": 0.006566552822222321, "ZIXXXZIII": 3.0577146228995146e-10, "IIXXXXIII": 0.006566552822222321, "IZXXXZIZZ": -9.969934718416507e-11, "ZZXXXXIZZ": -0.0021410795655125367, "IIYXYZIZZ": -9.969934718416507e-11, "ZIYXYXIZZ": -0.0021410795655125367, "ZIYXXYIII": -0.004425473256709788, "ZZXXYYIII": 0.004425473256709788, "ZXYXYXIZZ": -9.563659579683227e-10, "IXYXYZIZZ": 0.020538305090156292, "IYXXYXIZZ": 8.288613556080058e-10, "ZYXXYZIZZ": -0.017800097606027094, "ZYYXXXIII": -1.2750460236031665e-10, "IYYXXZIII": 0.002738207484129192, "IYXXYIIII": 0.002738207484129195, "ZYYXXIIZZ": -0.017800097606027115, "IXXXXIIZZ": -0.020538305090156316, "IIZIZIXII": -0.017077322510000516, "ZIIIIIXZZ": -0.017077322510000516, "IIZZIIXZI": -0.024984978806042325, "IIIZZIXZI": -0.024984978806042356, "IIZIZIXZI": -0.01135089926106155, "ZIIIZIXZI": -0.0019770194723185415, "IZZIZIXZI": 0.007010491990455642, "ZIIZZIXIZ": -0.024984978806042325, "ZIZZIIXIZ": -0.024984978806042356, "IIZIIIXIZ": -0.0019770194723185415, "ZIIIIIXIZ": -0.01135089926106155, "ZZIIIIXIZ": 0.007010491990455642, "IIIIIXXIZ": -1.5978919254258575e-09, "ZIIIIZXIZ": 0.034315307432325554, "IZZIZXXIZ": 8.664881404737132e-11, "ZZZIZZXIZ": -0.0018608146429487172, "ZIZIZXXZI": -1.5978919254258575e-09, "IIZIZZXZI": 0.034315307432325554, "ZZIIIXXZI": 8.664881404737132e-11, "IZIIIZXZI": -0.0018608146429487172, "IIIIIIXIZ": -0.031423394025339724, "ZIZIZIXZI": -0.031423394025339724, "IIZIZIXZZ": -0.00948687687474566, "ZIIIIIXII": -0.00948687687474566, "XIZIIIXII": -2.548239049434914e-10, "YIZIIYXII": -0.005472435588477695, "XIIIIXXII": 0.005472435588477701, "YIZIIIYII": -2.548239049434914e-10, "XIZIIYYII": 0.005472435588477695, "YIIIIXYII": 0.005472435588477701, "ZYIIZYXIZ": -0.0007916647789067046, "IYZIIYXZI": -0.0007916647789067046, "ZXZIIZXZI": 3.686386200542747e-11, "IXZIIXXZI": 0.0007916647789067038, "IXIIZZXIZ": 3.686386200542747e-11, "ZXIIZXXIZ": 0.0007916647789067038, "XYZIIYXZZ": -1.903955887766071e-10, "YYZIIIXZZ": -0.00408881417989934, "YXIIIYXZZ": 1.903955887766071e-10, "XXIIIIXZZ": -0.00408881417989934, "YYZIIYYZZ": -1.903955887766071e-10, "XYZIIIYZZ": 0.00408881417989934, "XXIIIYYZZ": -1.903955887766071e-10, "YXIIIIYZZ": -0.00408881417989934, "ZZXZIIXZI": 0.004107345992568753, "IZXIIIXZI": -0.004107345992568753, "IZYZIIYZI": -0.004107345992568753, "ZZYIIIYZI": 0.004107345992568753, "ZZYYZIXZI": 0.0041073459925687495, "IZXXIIXZI": 0.0041073459925687495, "IZXYZIYZI": 0.0041073459925687495, "ZZYXIIYZI": -0.0041073459925687495, "XZXXXIXZZ": -1.3466191702250235e-10, "YZXXXYXZZ": -0.0028919134069858568, "YZXXYXXII": 0.00289191340698586, "YZXXXIYZZ": -1.3466191702250235e-10, "XZXXXYYZZ": 0.0028919134069858568, "XZXXYXYII": -0.00289191340698586, "ZZYXYIXIZ": 0.04079455285260321, "IZXXXIXZI": -0.04079455285260321, "YYYXXYXII": -2.9945759560906635e-11, "XYYXXIXII": 0.000643096025003785, "YXYXYYXZZ": -2.9945759560906635e-11, "XXYXYIXZZ": 0.000643096025003785, "XXYXYYYZZ": 2.9945759560906635e-11, "YXYXYIYZZ": 0.000643096025003785, "XYYXXYYII": 2.9945759560906635e-11, "YYYXXIYII": 0.000643096025003785, "IIZXXIXIZ": 0.0034590069082038356, "IIIYYIXZI": -0.0034590069082038356, "IIIYXIYIZ": 0.0034590069082038356, "IIZXYIYZI": 0.0034590069082038356, "IIZIXIXIZ": -0.0034590069082038335, "IIZZXIXZI": -0.0034590069082038335, "IIZZYIYIZ": -0.0034590069082038335, "IIZIYIYZI": -0.0034590069082038335, "IIIIIZXIZ": 6.201738220037987e-11, "ZIIIIXXIZ": 0.0013318457290450937, "IZZIZZXIZ": -6.201738220037987e-11, "ZZZIZXXIZ": -0.0013318457290450937, "ZIZIZZXZI": 6.201738220037987e-11, "IIZIZXXZI": 0.0013318457290450937, "ZZIIIZXZI": -6.201738220037987e-11, "IZIIIXXZI": -0.0013318457290450937, "XIIIIZXII": 0.0017642773744489236, "YZZIIYXZZ": -8.21535571669629e-11, "XZZIIIXZZ": 0.0017642773744489216, "YIIIIZYII": 0.0017642773744489236, "XZZIIYYZZ": 8.21535571669629e-11, "YZZIIIYZZ": 0.0017642773744489216, "ZXZIIXXZI": 8.390272652104373e-10, "IXZIIZXZI": -0.018018414194142837, "IXIIZXXIZ": 8.390272652104373e-10, "ZXIIZZXIZ": -0.018018414194142837, "ZXZIIIXIZ": -0.018018414194142858, "IXIIZIXZI": -0.018018414194142858, "YZXXYZXII": 0.005234707093177233, "YIXXXYXII": -2.437540800895716e-10, "XIXXXIXII": 0.005234707093177227, "XZXXYZYII": -0.005234707093177233, "XIXXXYYII": 2.437540800895716e-10, "YIXXXIYII": 0.005234707093177227, "YZXXXYIXI": 2.950926977223817e-10, "XZXXXIIXI": -0.006337222488109819, "XZYXYYIYZ": 1.3510637276863398e-11, "YZYXYIIYZ": 0.00029014582549983435, "YZXXXYZXI": 1.1529984862716577e-09, "XZXXXIZXI": -0.02476105980376191, "XZYXXYZXI": 1.0469710894577457e-10, "YZYXXIZXI": 0.002248408308210478, "YIXXXYZXI": 6.816595930975511e-11, "XIXXXIZXI": -0.0014638886478572277, "YZYYXYZXI": -2.943711103444619e-10, "XZYYXIZXI": 0.0063217261380009064, "YZXYYYZXI": -2.9437111034446186e-10, "XZXYYIZXI": 0.006321726138000906, "YZXXYYZYZ": 5.049464159161784e-11, "XZXXYIZYZ": -0.001084390703983101, "XZXXXYZYZ": -2.0256926016944604e-12, "YZXXXIZYZ": -4.35024817914434e-05, "YIXXXZZYZ": -0.0017338896651766097, "XZXXXZZXI": 0.04430211020764987, "YZYXYYIXZ": -1.3510637276863398e-11, "XZYXYIIXZ": 0.00029014582549983435, "XZXXXYIYI": -2.950926977223817e-10, "YZXXXIIYI": -0.006337222488109819, "YZXXXYZXZ": 2.0256926016944604e-12, "XZXXXIZXZ": -4.35024817914434e-05, "XZXXYYZXZ": 5.049464159161784e-11, "YZXXYIZXZ": 0.001084390703983101, "XZXYYYZYI": 2.9437111034446186e-10, "YZXYYIZYI": 0.006321726138000906, "XZYYXYZYI": 2.943711103444619e-10, "YZYYXIZYI": 0.0063217261380009064, "YZYXXYZYI": 1.0469710894577457e-10, "XZYXXIZYI": -0.002248408308210478, "XZXXXYZYI": -1.1529984862716577e-09, "YZXXXIZYI": -0.02476105980376191, "XIXXXYZYI": -6.816595930975511e-11, "YIXXXIZYI": -0.0014638886478572277, "YZXXXZZYI": 0.04430211020764987, "XIXXXZZXZ": -0.0017338896651766097, "ZZXXYYIXI": -0.0006430960250037857, "ZZYXYZIXI": -2.9945759560906635e-11, "IZYXYXIXI": -0.000643096025003785, "IZYXXYZXZ": -0.0006430960250037857, "IZXXXZZXZ": 2.9945759560906635e-11, "ZZXXXXZXZ": 0.000643096025003785, "XXYXXIZYZ": -2.642657037821393e-10, "YXYXXYZYZ": -0.0056752016358597975, "YYYXXXZYZ": -0.0056752016358598036, "YXYXXIZXZ": 2.642657037821393e-10, "XXYXXYZXZ": -0.0056752016358597975, "XYYXXXZXZ": -0.0056752016358598036, "ZXXXYIIYZ": 0.024087814500456158, "IYYXYIIYZ": 0.024087814500456158, "IXYXXIZYI": 0.024087814500456158, "ZYXXXIZYI": -0.024087814500456158, "ZIIYXYIXI": -0.004080602487693389, "IIZXXZIXI": 1.900132114164201e-10, "ZIZXXXIXI": 0.004080602487693385, "ZIZXXYIYI": 0.004080602487693389, "IIIYXZIYI": 1.900132114164201e-10, "ZIIYXXIYI": 0.004080602487693385, "IXZYXIIYZ": 0.012761206642433584, "IYIXXIIYZ": -0.012761206642433584, "IYZYXIIXZ": 0.012761206642433584, "IXIXXIIXZ": 0.012761206642433584, "ZIZZYYIXI": 0.004080602487693388, "IIZIXZIXI": -1.9001321141642006e-10, "ZIZIXXIXI": -0.004080602487693384, "ZIZIXYIYI": -0.004080602487693388, "IIZZYZIYI": -1.9001321141642006e-10, "ZIZZYXIYI": -0.004080602487693384, "IXIZYIIYZ": -0.012761206642433581, "IYIIXIIYZ": 0.012761206642433581, "IYIZYIIXZ": -0.012761206642433581, "IXIIXIIXZ": -0.012761206642433581, "ZIZIZYIYZ": -0.0007942448784832677, "IIZIIZIXI": -3.6984004314754446e-11, "ZIZIIXIXI": -0.0007942448784832669, "IIIIIYZYI": -0.0007942448784832677, "ZIIIZZZXZ": -3.6984004314754446e-11, "IIIIZXZXZ": -0.0007942448784832669, "XIIIIYZYZ": 3.686386200542747e-11, "YIIIIIZYZ": 0.0007916647789067038, "YIZIZYZXI": 3.686386200542747e-11, "XIZIZIZXI": -0.0007916647789067038, "XIZIZYZYI": -3.686386200542747e-11, "YIZIZIZYI": -0.0007916647789067038, "YIIIIYZXZ": -3.686386200542747e-11, "XIIIIIZXZ": 0.0007916647789067038, "IXIIZIIXI": 0.020804601059573876, "IYIIIIIYZ": -0.020804601059573876, "ZYZIZIZYI": -0.020804601059573876, "ZXZIIIZXZ": 0.020804601059573876, "YIXXXXZYZ": 0.006210678002498336, "XZXXXXZXI": 0.006210678002498336, "YZXXXXZYI": 0.006210678002498336, "XIXXXXZXZ": 0.006210678002498336, "ZZYXYXIXI": -7.115226628501205e-10, "IZYXYZIXI": 0.015280206710013643, "IIXXYIIYZ": 0.01528020671001366, "IZXXXXZXZ": 7.115226628501205e-10, "ZZXXXZZXZ": -0.015280206710013643, "ZIYXXIZYI": 0.01528020671001366, "YYYXXZZYZ": 0.000900046825461491, "YYYXXYZXI": 4.191067084992237e-11, "XYYXXIZXI": -0.00090004682546149, "XYYXXZZXZ": 0.000900046825461491, "XYYXXYZYI": -4.191067084992237e-11, "YYYXXIZYI": -0.00090004682546149, "IIZXXXIXI": -5.534228021152203e-10, "ZIZXXZIXI": 0.011884954978780277, "IZIYXIIYZ": -0.01188495497878029, "IIIYXXIYI": -5.534228021152203e-10, "ZIIYXZIYI": 0.011884954978780277, "IZZXXIIXZ": -0.01188495497878029, "IIZIXXIXI": 5.534228021152199e-10, "ZIZIXZIXI": -0.01188495497878027, "IZZZYIIYZ": 0.011884954978780284, "IIZZYXIYI": 5.534228021152199e-10, "ZIZZYZIYI": -0.01188495497878027, "IZZIXIIXZ": 0.011884954978780284, "IIZIIXIXI": 1.1116582259476304e-09, "ZIZIIZIXI": -0.02387326275079583, "IZZIZIIXI": 0.02387326275079586, "ZIIIZXZXZ": 1.1116582259476304e-09, "IIIIZZZXZ": -0.02387326275079583, "ZZIIIIZXZ": 0.02387326275079586, "YZYXYYXXI": 1.6491229019299542e-10, "XZYXYIXXI": -0.0035415511195059876, "YZYXYYYYI": 1.718303926375162e-10, "XZYXYIYYI": -0.0036901198734089055, "XZXXXYYXZ": 6.918102444520828e-12, "YZXXXIYXZ": 0.00014856875390291868, "YZXXXYXXZ": 1.6491229019299542e-10, "XZXXXIXXZ": -0.0035415511195059876, "YZXXXYYYZ": 1.718303926375162e-10, "XZXXXIYYZ": -0.0036901198734089055, "XZYXYYYXI": 6.918102444520828e-12, "YZYXYIYXI": 0.00014856875390291868, "ZZYXXYXXI": 0.004088814179899344, "ZZXXXZXXI": -1.903955887766071e-10, "IZXXXXXXI": -0.00408881417989934, "ZZYXXYYYI": 0.004088814179899344, "ZZXXXZYYI": -1.903955887766071e-10, "IZXXXXYYI": -0.00408881417989934, "ZXYXXIXYZ": -0.035379268193091, "IYXXXIXYZ": 0.035379268193091, "ZXYXXIYXZ": 0.035379268193091, "IYXXXIYXZ": -0.035379268193091, "ZIIIIYXYZ": 0.0028984550945022045, "IIIIZZXXI": 1.3496653063208872e-10, "ZIIIZXXXI": 0.0028984550945022015, "ZIIIIYYXZ": -0.0028984550945022045, "IIIIZZYYI": 1.3496653063208872e-10, "ZIIIZXYYI": 0.0028984550945022015, "IXZIIIXXI": -0.024087814500456158, "IYZIZIXYZ": 0.024087814500456158, "IXZIIIYYI": -0.024087814500456158, "IYZIZIYXZ": -0.024087814500456158, "ZZXXXXXXI": -6.677791099432609e-10, "IZXXXZXXI": 0.014340798078994351, "IIYXXIXYZ": -0.014340798078994367, "ZZXXXXYYI": -6.677791099432609e-10, "IZXXXZYYI": 0.014340798078994351, "IIYXXIYXZ": 0.014340798078994367, "IIIIZXXXI": -1.6678886208184437e-09, "ZIIIZZXXI": 0.03581851180016994, "IZIIIIXXI": -0.03581851180016998, "IIIIZXYYI": -1.6678886208184437e-09, "ZIIIZZYYI": 0.03581851180016994, "IZIIIIYYI": -0.03581851180016998, "YZXXXYIIX": 1.5227378988083483e-09, "XZXXXIIIX": -0.032701347509804704, "XZYXXYIIX": 1.0888245907875081e-10, "YZYXXIIIX": 0.002338290217142916, "YIXXXYIIX": 7.5552399345549e-11, "XIXXXIIIX": -0.0016225151210407334, "YZYYXYIIX": -3.706749489085889e-10, "XZYYXIIIX": 0.007960378688233127, "YZXYYYIIX": -3.706749489085885e-10, "XZXYYIIIX": 0.007960378688233119, "YZXXYYIZY": 3.4001093964414545e-11, "XZXXYIIZY": -0.0007301857990885828, "XZXXXYIZY": -3.364172849562665e-11, "YZXXXIIZY": -0.0007224682955792438, "YIXXXZIZY": -0.0017481175039028827, "XZXXXZIIX": 0.050479858514183684, "YZXXXYZIX": 1.9103601624571363e-10, "XZXXXIZIX": -0.004102567591591836, "XZYXYYZZY": 2.0720409407882454e-10, "YZYXYIZZY": 0.004449782914859149, "YZXXXYIZX": 3.364172849562665e-11, "XZXXXIIZX": -0.0007224682955792438, "XZXXYYIZX": 3.4001093964414545e-11, "YZXXYIIZX": 0.0007301857990885828, "XZXYYYIIY": 3.706749489085885e-10, "YZXYYIIIY": 0.007960378688233119, "XZYYXYIIY": 3.706749489085889e-10, "YZYYXIIIY": 0.007960378688233127, "YZYXXYIIY": 1.0888245907875081e-10, "XZYXXIIIY": -0.002338290217142916, "XZXXXYIIY": -1.5227378988083483e-09, "YZXXXIIIY": -0.032701347509804704, "XIXXXYIIY": -7.5552399345549e-11, "YIXXXIIIY": -0.0016225151210407334, "YZXXXZIIY": 0.050479858514183684, "XIXXXZIZX": -0.0017481175039028827, "YZYXYYZZX": -2.0720409407882454e-10, "XZYXYIZZX": 0.004449782914859149, "XZXXXYZIY": -1.9103601624571363e-10, "YZXXXIZIY": -0.004102567591591836, "ZZYXXYIIX": 0.005234707093177233, "ZZXXXZIIX": -2.437540800895716e-10, "IZXXXXIIX": -0.005234707093177227, "IZXXYYZZX": 0.005234707093177233, "IZYXYZZZX": 2.437540800895716e-10, "ZZYXYXZZX": 0.005234707093177227, "XXYXXIIZY": -2.892001550964838e-10, "YXYXXYIZY": -0.006210678002498329, "YYYXXXIZY": -0.006210678002498336, "YXYXXIIZX": 2.892001550964838e-10, "XXYXXYIZX": -0.006210678002498329, "XYYXXXIZX": -0.006210678002498336, "ZXYXXIIZY": -0.035818511800169976, "IYXXXIIZY": 0.035818511800169976, "IXXXYIZIY": -0.035818511800169976, "ZYYXYIZIY": -0.035818511800169976, "IIZXXYZZY": 0.003845873311725996, "ZIIYXZZZY": 1.7908304983532817e-10, "IIIYXXZZY": 0.0038458733117259915, "IIIYXYZZX": -0.003845873311725996, "ZIZXXZZZX": 1.7908304983532817e-10, "IIZXXXZZX": 0.0038458733117259915, "ZXIXXIZIX": 0.01188495497878029, "ZYZYXIZIX": 0.01188495497878029, "ZYIXXIZIY": -0.01188495497878029, "ZXZYXIZIY": 0.01188495497878029, "IIZIXYZZY": -0.003845873311725994, "ZIZZYZZZY": -1.790830498353281e-10, "IIZZYXZZY": -0.0038458733117259897, "IIZZYYZZX": 0.003845873311725994, "ZIZIXZZZX": -1.790830498353281e-10, "IIZIXXZZX": -0.0038458733117259897, "ZXIIXIZIX": -0.011884954978780284, "ZYIZYIZIX": -0.011884954978780284, "ZYIIXIZIY": 0.011884954978780284, "ZXIZYIZIY": -0.011884954978780284, "ZIIIIYIZY": 0.003719597115770571, "IIIIZZIIX": 1.7320300011441002e-10, "ZIIIZXIIX": 0.0037195971157705666, "IIZIZYZIY": 0.003719597115770571, "ZIZIIZZZX": 1.7320300011441002e-10, "IIZIIXZZX": 0.0037195971157705666, "XIIIIYIZY": 6.201738220037987e-11, "YIIIIIIZY": 0.0013318457290450937, "YIZIZYIIX": 6.201738220037987e-11, "XIZIZIIIX": -0.0013318457290450937, "XIZIZYIIY": -6.201738220037987e-11, "YIZIZIIIY": -0.0013318457290450937, "YIIIIYIZX": -6.201738220037987e-11, "XIIIIIIZX": 0.0013318457290450937, "IXZIIIIIX": -0.02387326275079586, "IYZIZIIZY": 0.02387326275079586, "ZYIIIIZIY": 0.02387326275079586, "ZXIIZIZZX": -0.02387326275079586, "YIXXXXIZY": 0.006881349157195801, "XZXXXXIIX": 0.006881349157195801, "YZXXXXIIY": 0.006881349157195801, "XIXXXXIZX": 0.006881349157195801, "ZZXXXXIIX": -5.284051347669505e-10, "IZXXXZIIX": 0.011347691517694367, "IIYXXIIZY": -0.011347691517694379, "IZYXYXZZX": 5.284051347669505e-10, "ZZYXYZZZX": -0.011347691517694367, "ZIXXYIZIY": -0.011347691517694379, "YYYXXZIZY": 0.0016903871833851656, "YYYXXYIIX": 7.871286120636865e-11, "XYYXXIIIX": -0.0016903871833851636, "XYYXXZIZX": 0.0016903871833851656, "XYYXXYIIY": -7.871286120636865e-11, "YYYXXIIIY": -0.0016903871833851636, "ZIIYXXZZY": -5.811468696985651e-10, "IIIYXZZZY": 0.012480339364456736, "ZZZXXIZIX": -0.01248033936445675, "ZIZXXXZZX": -5.811468696985651e-10, "IIZXXZZZX": 0.012480339364456736, "ZZIYXIZIY": -0.01248033936445675, "ZIZZYXZZY": 5.811468696985648e-10, "IIZZYZZZY": -0.01248033936445673, "ZZZIXIZIX": 0.012480339364456744, "ZIZIXXZZX": 5.811468696985648e-10, "IIZIXZZZX": -0.01248033936445673, "ZZZZYIZIY": 0.012480339364456744, "IIIIZXIIX": -1.92316007292116e-09, "ZIIIZZIIX": 0.0413005586258752, "IZIIIIIIX": -0.04130055862587525, "ZIZIIXZZX": -1.92316007292116e-09, "IIZIIZZZX": 0.0413005586258752, "ZZZIZIZZX": -0.04130055862587525, "YZXXXYXIX": 3.0577146228995146e-10, "XZXXXIXIX": -0.006566552822222321, "XZYXYYXZY": -9.969934718416507e-11, "YZYXYIXZY": -0.0021410795655125367, "YZYXYYXZX": 3.0577146228995146e-10, "XZYXYIXZX": -0.006566552822222321, "XZXXXYXIY": -9.969934718416507e-11, "YZXXXIXIY": -0.0021410795655125367, "XZYXYYYZX": -2.0607211510578632e-10, "YZYXYIYZX": -0.004425473256709783, "XZXXXYYIX": -2.0607211510578632e-10, "YZXXXIYIX": -0.004425473256709783, "IZYXXYYIY": 0.0017642773744489236, "IZXXXZYIY": -8.21535571669629e-11, "ZZXXXXYIY": -0.0017642773744489216, "IZYXXYXIX": 0.0017642773744489236, "IZXXXZXIX": -8.21535571669629e-11, "ZZXXXXXIX": -0.0017642773744489216, "IXYXXIYZX": -0.014340798078994367, "ZYXXXIYZX": 0.014340798078994367, "IXYXXIXZY": 0.014340798078994367, "ZYXXXIXZY": -0.014340798078994367, "IIIIIYYZX": -0.0008092338364674439, "ZIIIZZYIY": 3.768196498378522e-11, "IIIIZXYIY": 0.0008092338364674431, "IIIIIYXZY": 0.0008092338364674439, "ZIIIZZXIX": 3.768196498378522e-11, "IIIIZXXIX": 0.0008092338364674431, "ZYZIZIYZX": 0.01528020671001366, "ZXZIIIYIY": 0.01528020671001366, "ZYZIZIXZY": -0.01528020671001366, "ZXZIIIXIX": 0.01528020671001366, "IZXXXXYIY": 6.581560210245724e-10, "ZZXXXZYIY": -0.014134138761528062, "ZIYXXIYZX": -0.014134138761528078, "IZXXXXXIX": 6.581560210245724e-10, "ZZXXXZXIX": -0.014134138761528062, "ZIYXXIXZY": 0.014134138761528078, "ZIIIZXYIY": 5.284051347669505e-10, "IIIIZZYIY": -0.011347691517694367, "ZZIIIIYIY": 0.011347691517694379, "ZIIIZXXIX": 5.284051347669505e-10, "IIIIZZXIX": -0.011347691517694367, "ZZIIIIXIX": 0.011347691517694379, "IIZIZIIXX": -0.011524197217228391, "ZIIIIIIYY": -0.004237204441517417, "IIIIIIZXX": -0.020234760646539503, "ZIIIZIZXX": 0.012349065533567469, "ZIIZZIZYY": -0.012747521245665442, "ZIZZIIZYY": -0.012747521245665439, "IIZIIIZYY": 0.010103593637476952, "ZIIIIIZYY": -0.028704512322858956, "ZZIIIIZYY": 0.009163179660725834, "IIIIIXZYY": -1.2314315692779054e-09, "ZIIIIZZYY": 0.026445438649037815, "ZZIIIXZXX": -3.1130619778970585e-10, "IZIIIZZXX": 0.00668541327029678, "IIZIZIIYY": -0.011524197217228391, "ZIIIIIIXX": -0.004237204441517417, "IIIIIIZYY": -0.020234760646539503, "ZIIIZIZYY": 0.012349065533567469, "ZIIZZIZXX": -0.012747521245665442, "ZIZZIIZXX": -0.012747521245665439, "IIZIIIZXX": 0.010103593637476952, "ZIIIIIZXX": -0.028704512322858956, "ZZIIIIZXX": 0.009163179660725834, "IIIIIXZXX": -1.2314315692779054e-09, "ZIIIIZZXX": 0.026445438649037815, "ZZIIIXZYY": -3.1130619778970585e-10, "IZIIIZZYY": 0.00668541327029678, "IYZIIYZXX": 0.000900046825461491, "ZXZIIZZXX": -4.191067084992237e-11, "IXZIIXZXX": -0.00090004682546149, "IYZIIYZYY": 0.000900046825461491, "ZXZIIZZYY": -4.191067084992237e-11, "IXZIIXZYY": -0.00090004682546149, "ZZYXYIZYY": 0.018018414194142858, "IZXXXIZXX": 0.018018414194142858, "ZZYXYIZXX": 0.018018414194142858, "IZXXXIZYY": 0.018018414194142858, "IIIIIZZYY": 7.871286120636865e-11, "ZIIIIXZYY": 0.0016903871833851636, "ZZIIIZZXX": 7.871286120636865e-11, "IZIIIXZXX": 0.0016903871833851636, "IIIIIZZXX": 7.871286120636865e-11, "ZIIIIXZXX": 0.0016903871833851636, "ZZIIIZZYY": 7.871286120636865e-11, "IZIIIXZYY": 0.0016903871833851636, "ZXZIIXZXX": -8.945678069105797e-10, "IXZIIZZXX": 0.019211167429246858, "ZXZIIIZYY": -0.01921116742924688, "ZXZIIXZYY": -8.945678069105797e-10, "IXZIIZZYY": 0.019211167429246858, "ZXZIIIZXX": -0.01921116742924688, "IIIIIIXXX": 0.020538305090156316, "IIIIIIYYX": 0.017800097606027115, "ZIZIZIYXY": -0.002738207484129195, "IIIIIIYXY": 0.002738207484129195, "ZIZIZIYYX": -0.017800097606027115, "ZIZIZIXXX": -0.020538305090156316}], "expressible": {"uccs": ["010001011", "001010000", "000110000", "010010010", "100001010", "010010101", "010001100", "100010011", "100001101", "100010100"], "uccsd": "full", "uccsdt": "full", "excite3": ["100010100", "000011010", "010010001"], "excite4": "full", "excite5": "full", "excite6": "full", "excite7": "full"}, "symmetrygen": ["ZIZZZIIIZIIIZZ", "IIIZIIIIIIZIII", "IIZIIIIIIZIIII", "ZIIIZIIZIIIZII", "ZZZZZZZIIIIIII"], "taperqubits": [0, 3, 4, 2, 7], "tapersector": [-1, 1, 1, 1, -1], "stabilizers": ["IIIIIIIIIIIIIX", "IIIIIIIIIIXIII", "IIIIIIIIIXIIII", "IIIIIIIIIIIXII", "IIIIIIXIIIIIII"], "hf_energy": -19.046693393325672}
