# Supplementary material for: A Stabilizer Framework for the Contextual Subspace Variational Quantum Eigensolver and the Noncontextual Projection Ansatz
Source: J Chem Theory Comput. 2023 Jan 23;19(3):808–21. doi: 10.1021/acs.jctc.2c00910 (PMC9933439; doi:10.1021/acs.jctc.2c00910)
Supplement: Supplementary file 1 — ct2c00910_si_001.zip [file ct2c00910_si_001.zip › anc/model_data/model_data_H2O_STO-3G_SINGLET.json]

{"ham": {"IIIIIIIIII": -55.42076216288624, "ZIIIIIIIII": 0.8051783030467161, "IZIIIIIIII": 0.7771051535722057, "ZZIIIIIIII": 0.11275000398783966, "IIZIIIIIII": 2.743259461270592, "ZIZIIIIIII": 0.30683838590350865, "IZZIIIIIII": 0.2847518837060581, "IIIZIIIIII": 1.318485324793495, "ZIIZIIIIII": 0.13521837630463512, "IZIZIIIIII": 0.12035268674229345, "IIZZIIIIII": 0.3511935221416351, "IIIIZIIIII": 1.2135089673724713, "ZIIIZIIIII": 0.2298458484958809, "IZIIZIIIII": 0.1252173364063035, "IIZIZIIIII": 0.30765639193665295, "IIIZZIIIII": 0.13820454987902636, "ZZZZZIIIII": -0.236553378290528, "IIIIIZIIII": 1.6577822216057563, "ZIIIIZIIII": 0.14080934406105303, "IZIIIZIIII": 0.12808267899510317, "IIZIIZIIII": 0.3375761199320998, "IIIZIZIIII": 0.13815580367622846, "ZZZZIZIIII": -0.19752915409652783, "IIIIZZIIII": 0.12528022881510534, "ZZZIZZIIII": -0.24368338824187877, "ZZIZZZIIII": -0.5511556266732169, "ZIZZZZIIII": -0.1927256438180392, "IZZZZZIIII": -0.21233715262929706, "ZZZZZZIIII": -12.41391171467746, "IIIIIIZIII": 0.8051783030467176, "ZIIIIIZIII": 0.3137227024550422, "IZIIIIZIII": 0.141656950823214, "IIZIIIZIII": 0.30683838590350865, "IIIZIIZIII": 0.15239274116836837, "IIIIZIZIII": 0.3058943177589405, "ZIIIZIZIII": 1.213508967372471, "ZZIIZIZIII": 0.14298602258298265, "ZIZIZIZIII": 0.30765639193665295, "ZIIZZIZIII": 0.1499341979101711, "IIIIIZZIII": 0.15623959624986652, "IZZZIZZIII": -0.20027869865693104, "ZIIIZZZIII": 0.16151687457021963, "ZZZZZZZIII": -0.2177188659496087, "IIIIIIIZII": 0.777105153572205, "ZIIIIIIZII": 0.141656950823214, "IZIIIIIZII": 0.14926548536877057, "IIZIIIIZII": 0.2847518837060581, "IIIZIIIZII": 0.13721425345352167, "IIIIZIIZII": 0.14298602258298265, "IIIIIZIZII": 0.1535927430066769, "ZZZZZZIZII": -0.20059914588881264, "IIIIIIZZII": 0.11275000398783966, "ZIIIZIZZII": 0.1252173364063035, "IIIIIIIIZI": 1.3184853247934933, "ZIIIIIIIZI": 0.15239274116836837, "IZIIIIIIZI": 0.13721425345352167, "IIZIIIIIZI": 0.3511935221416351, "IIIZIIIIZI": 0.196529241978683, "IIIIZIIIZI": 0.1499341979101711, "IIIIIZIIZI": 0.16911013247663137, "ZZZZZZIIZI": -0.25065189812527744, "IIIIIIZIZI": 0.13521837630463512, "ZIIIZIZIZI": 0.13820454987902636, "IIIIIIIZZI": 0.12035268674229345, "ZIZIZIIZZI": -0.236553378290528, "IIIIIIIIIZ": 1.6577822216057556, "ZIIIIIIIIZ": 0.15623959624986652, "IZIIIIIIIZ": 0.1535927430066769, "IIZIIIIIIZ": 0.3375761199320998, "IIIZIIIIIZ": 0.16911013247663137, "IIIIZIIIIZ": 0.16151687457021963, "IIIIIZIIIZ": 0.1821128562023724, "ZZZZZZIIIZ": -0.25108006382754045, "IIIIIIZIIZ": 0.14080934406105303, "ZIIIZIZIIZ": 0.12528022881510534, "IIIIIIIZIZ": 0.12808267899510317, "ZIZIZIIZIZ": -0.24368338824187877, "IIIIIIIIZZ": 0.13815580367622846, "ZIZIZIIIZZ": -0.1927256438180392, "ZIZIIIIZZZ": -0.20027869865693104, "ZIIIZIIZZZ": -0.5511556266732169, "IIZIZIIZZZ": -0.2177188659496087, "ZIZIZIIZZZ": -12.413911714677464, "ZZZIZIIZZZ": -0.20059914588881264, "ZIZZZIIZZZ": -0.25065189812527744, "IZIZIZIZZZ": 1.18610119736604, "ZIZIZZIZZZ": -0.25108006382754045, "IIZIIIZZZZ": -0.19752915409652783, "ZIZIZIZZZZ": -0.21233715262929706, "XIZIIIZZZI": 0.003841431594772134, "XZIZZZZZZI": 0.003841431594772134, "XIIIIIIIIZ": 0.003841431594772134, "XZZZZZIIIZ": 0.003841431594772134, "IXIIIIIIII": -0.0043870613365145335, "ZXIIIIIIII": -0.07314533074511764, "ZXZIIIIIII": -0.007091603943015608, "ZXIZIIIIII": -0.005447997131396283, "ZXIIZIIIII": -0.0007483836450294134, "IXZZZIIIII": 0.0014694952730704002, "ZXIIIZIIII": 0.0014694952730704002, "IXZZIZIIII": -0.0007483836450294134, "IXZIZZIIII": -0.005447997131396283, "IXIZZZIIII": -0.007091603943015608, "IXZZZZIIII": -0.07314533074511764, "ZXZZZZIIII": -0.0043870613365145335, "ZXIIIIZIII": -0.001305373170671387, "IXIIZIZIII": 3.8030937278566344e-05, "ZXZZIZZIII": 3.8030937278566344e-05, "IXZZZZZIII": -0.001305373170671387, "ZXIIIIIZII": 0.002079268253874826, "IXZZZZIZII": 0.002079268253874826, "ZXIIIIIIZI": -0.004826134450411719, "IXZZZZIIZI": -0.004826134450411719, "ZXIIIIIIIZ": -0.00020365349719160062, "IXZZZZIIIZ": -0.00020365349719160062, "IXZIZIIZZZ": 0.05994823321176648, "ZXIZIZIZZZ": 0.05994823321176648, "XXZIIIZZZI": -0.0023227494545196895, "YYZIIIZZZI": -0.0023227494545196895, "XXIIIIIIIZ": -0.0023227494545196895, "YYIIIIIIIZ": -0.0023227494545196895, "ZZXIIIZZII": 0.006512028610684368, "IIXZZZZZII": 0.006512028610684368, "IZXIZIZIZZ": 0.006512028610684368, "ZIXZIZZIZZ": 0.006512028610684368, "XZXIIIIIZI": 0.005921448772451623, "YZYIIIIIZI": 0.005921448772451623, "XZXIZIZIZI": 0.005921448772451623, "YZYIZIZIZI": 0.005921448772451623, "IXXIIIZZII": -0.003967451072257246, "IYYIIIZZII": -0.003967451072257246, "ZXXIZIZIZZ": -0.003967451072257246, "ZYYIZIZIZZ": -0.003967451072257246, "ZZIXIIIIII": 0.005918980791196091, "ZIZXIIIIII": 0.005357732323145543, "IZZXIIIIII": 0.004354912124887926, "ZZZXIIIIII": 0.042709517791887724, "IIIXZIIIII": 0.0017294790014551948, "ZZZXZIIIII": 0.002481634999349707, "IIIXIZIIII": 0.002481634999349707, "ZZZXIZIIII": 0.0017294790014551948, "IIIXZZIIII": 0.042709517791887724, "ZIIXZZIIII": 0.004354912124887926, "IZIXZZIIII": 0.005357732323145543, "IIZXZZIIII": 0.005918980791196091, "ZZZXIIZIII": 0.0010404826273714902, "IZZXZIZIII": 0.0016198370156129582, "ZIIXIZZIII": 0.0016198370156129582, "IIIXZZZIII": 0.0010404826273714902, "ZZZXIIIZII": 0.005323072473018383, "IIIXZZIZII": 0.005323072473018383, "ZZZXIIIIZI": -0.0028716583214541706, "IIIXZZIIZI": -0.0028716583214541706, "ZZZXIIIIIZ": 0.004035600502195267, "IIIXZZIIIZ": 0.004035600502195267, "IZIXZIIZZZ": -0.04587182982988765, "ZIZXIZIZZZ": -0.04587182982988765, "XZIXIIZZZI": 0.0024136227932747443, "YZIYIIZZZI": 0.0024136227932747443, "XZZXIIIIIZ": 0.0024136227932747443, "YZZYIIIIIZ": 0.0024136227932747443, "IXIXIIIIII": -0.05791287308382641, "IXZXIIIIII": -0.22116656188002978, "ZXZXIIIIII": -0.02474499985625809, "IYIYIIIIII": -0.05791287308382641, "IYZYIIIIII": -0.22116656188002978, "ZYZYIIIIII": -0.02474499985625809, "IXZXZIIIII": -0.0178148087773273, "IYZYZIIIII": -0.0178148087773273, "IXZXIZIIII": -0.018426482046486795, "IYZYIZIIII": -0.018426482046486795, "ZXIXZZIIII": -0.054431118766711306, "ZYIYZZIIII": -0.054431118766711306, "IXZXIIZIII": -0.01031059169049368, "IYZYIIZIII": -0.01031059169049368, "ZXZXZIZIII": -0.010736002999730534, "ZYZYZIZIII": -0.010736002999730534, "IXZXIIIZII": -0.011074296933110734, "IYZYIIIZII": -0.011074296933110734, "IXZXIIIIZI": -0.030100938424046066, "IYZYIIIIZI": -0.030100938424046066, "IXZXIIIIIZ": -0.023614562486524108, "IYZYIIIIIZ": -0.023614562486524108, "ZXIXZIIZZZ": 0.054260020689881165, "ZYIYZIIZZZ": 0.054260020689881165, "IIXXIIZZII": 0.0033627525441585985, "IIYYIIZZII": 0.0033627525441585985, "ZIXXZIZIZZ": 0.0033627525441585985, "ZIYYZIZIZZ": 0.0033627525441585985, "ZZIZXIZZZI": 0.002749544560403225, "IIZIXZZZZI": 0.002749544560403225, "ZZZZXIIIIZ": 0.002749544560403225, "IIIIXZIIIZ": 0.002749544560403225, "XZZIXIIIII": -0.03950536475384496, "XZIZXIIIII": -0.08882030288492268, "XIZZXIIIII": -0.025624096155622524, "XZZZXIIIII": -0.36898679109313026, "YZZIYIIIII": -0.03950536475384496, "YZIZYIIIII": -0.08882030288492268, "YIZZYIIIII": -0.025624096155622524, "YZZZYIIIII": -0.36898679109313026, "XIIIXZIIII": -0.08675109723520713, "XZZZXZIIII": -0.02445414497679696, "YIIIYZIIII": -0.08675109723520713, "YZZZYZIIII": -0.02445414497679696, "XZZZXIZIII": -0.0007523422027734539, "YZZZYIZIII": -0.0007523422027734539, "XZZZXIIZII": -0.009429139483709062, "YZZZYIIZII": -0.009429139483709062, "XZZZXIIIZI": -0.04023246830351819, "YZZZYIIIZI": -0.04023246830351819, "XZZZXIIIIZ": -0.03443625643508787, "YZZZYIIIIZ": -0.03443625643508787, "XZIZXIIZZZ": -0.09059252882997924, "YZIZYIIZZZ": -0.09059252882997924, "IXIZXIZZZI": -0.0007864145823079798, "IYIZYIZZZI": -0.0007864145823079798, "IXZZXIIIIZ": -0.0007864145823079798, "IYZZYIIIIZ": -0.0007864145823079798, "XXZZXIIIII": 0.0013542580706807114, "YYZZXIIIII": 0.004077881658053124, "XYZZYIIIII": -0.002723623587372412, "XXIIXZIIII": -0.0013542580706807114, "YYIIXZIIII": -0.004077881658053124, "XYIIYZIIII": 0.002723623587372412, "IIXZXIIIZI": 0.007221016602945752, "IIYZYIIIZI": 0.007221016602945752, "ZIXZXIZIZI": 0.007221016602945752, "ZIYZYIZIZI": 0.007221016602945752, "IIZXXIZZZI": 0.0008617979837367493, "IIZYYIZZZI": 0.0008617979837367493, "IIIXXIIIIZ": 0.0008617979837367493, "IIIYYIIIIZ": 0.0008617979837367493, "XIIXXIIIII": -0.0011665991610442, "YIIYXIIIII": -0.0022018673269953667, "XIIYYIIIII": 0.0010352681659511658, "XZZXXZIIII": 0.0011665991610442, "YZZYXZIIII": 0.0022018673269953667, "XZZYYZIIII": -0.0010352681659511658, "XXIXXIIIII": -0.007569841445177901, "YYIXXIIIII": 0.0007368512328499879, "XYIYXIIIII": -0.008306692678027909, "YXIXYIIIII": -0.008306692678027909, "XXIYYIIIII": 0.0007368512328499879, "YYIYYIIIII": -0.007569841445177901, "IIIIIXIIII": -0.12506426575287277, "ZIIIIXIIII": -0.006942739716113399, "IZIIIXIIII": -0.0033909458370182744, "IIZIIXIIII": -0.013952915826349091, "IIIZIXIIII": -0.008168668890507809, "ZZZZIXIIII": -0.005549027597219225, "IIIIZXIIII": -0.005549027597219225, "ZZZIZXIIII": -0.008168668890507809, "ZZIZZXIIII": -0.013952915826349091, "ZIZZZXIIII": -0.0033909458370182744, "IZZZZXIIII": -0.006942739716113399, "ZZZZZXIIII": -0.12506426575287277, "IIIIIXZIII": -0.0023629620252464266, "IZZZIXZIII": -0.0010997962401184532, "ZIIIZXZIII": -0.0010997962401184532, "ZZZZZXZIII": -0.0023629620252464266, "IIIIIXIZII": -0.001739384630172086, "ZZZZZXIZII": -0.001739384630172086, "IIIIIXIIZI": -0.0034118780749398973, "ZZZZZXIIZI": -0.0034118780749398973, "IIIIIXIIIZ": -0.003228125052947114, "ZZZZZXIIIZ": -0.003228125052947114, "IZIZIXIZZZ": 0.10408986082347657, "ZIZIZXIZZZ": 0.10408986082347657, "XZIZZXZZZI": -0.003462885494588267, "YZIZZYZZZI": -0.003462885494588267, "XZZZZXIIIZ": -0.003462885494588267, "YZZZZYIIIZ": -0.003462885494588267, "ZXIIIXIIII": -0.06841162871445919, "IXZZIXIIII": -0.029126564603128968, "IXZIZXIIII": -0.02988890097022759, "IXIZZXIIII": -0.06469587851741977, "IXZZZXIIII": -0.28534861549876667, "ZXZZZXIIII": -0.019844989410312583, "ZYIIIYIIII": -0.06841162871445919, "IYZZIYIIII": -0.029126564603128968, "IYZIZYIIII": -0.02988890097022759, "IYIZZYIIII": -0.06469587851741977, "IYZZZYIIII": -0.28534861549876667, "ZYZZZYIIII": -0.019844989410312583, "ZXZZIXZIII": -0.018995063792224952, "IXZZZXZIII": -0.017346179273546855, "ZYZZIYZIII": -0.018995063792224952, "IYZZZYZIII": -0.017346179273546855, "IXZZZXIZII": -0.02413516830912108, "IYZZZYIZII": -0.02413516830912108, "IXZZZXIIZI": -0.02236166414645082, "IYZZZYIIZI": -0.02236166414645082, "IXZZZXIIIZ": -0.035773153993525306, "IYZZZYIIIZ": -0.035773153993525306, "ZXIZIXIZZZ": 0.0774220023978435, "ZYIZIYIZZZ": 0.0774220023978435, "IIXZZXZZII": -0.008111251527406238, "IIYZZYZZII": -0.008111251527406238, "ZIXZIXZIZZ": -0.008111251527406238, "ZIYZIYZIZZ": -0.008111251527406238, "IIIXIXIIII": 0.0031673513364057996, "ZZZXIXIIII": 0.026164329046162005, "IIIXZXIIII": 0.11811415718601107, "ZIIXZXIIII": -0.0007287448167883716, "IZIXZXIIII": 0.0004907767081706342, "IIZXZXIIII": 0.022322408916592942, "IIIYIYIIII": 0.0031673513364057996, "ZZZYIYIIII": 0.026164329046162005, "IIIYZYIIII": 0.11811415718601107, "ZIIYZYIIII": -0.0007287448167883716, "IZIYZYIIII": 0.0004907767081706342, "IIZYZYIIII": 0.022322408916592942, "ZIIXIXZIII": -0.0017561216696937853, "IIIXZXZIII": 0.0034451001404465467, "ZIIYIYZIII": -0.0017561216696937853, "IIIYZYZIII": 0.0034451001404465467, "IIIXZXIZII": -0.01476126721108035, "IIIYZYIZII": -0.01476126721108035, "IIIXZXIIZI": 0.02616020811140184, "IIIYZYIIZI": 0.02616020811140184, "IIIXZXIIIZ": -0.0012689361658250304, "IIIYZYIIIZ": -0.0012689361658250304, "ZIZXIXIZZZ": -0.031770675188818064, "ZIZYIYIZZZ": -0.031770675188818064, "IXZXIXIIII": 0.005610284205286519, "IYZYIXIIII": 0.005198675876395554, "ZXIXZXIIII": -0.005610284205286519, "ZYIYZXIIII": -0.005198675876395554, "IXZYIYIIII": 0.00041160832889096323, "ZXIYZYIIII": -0.00041160832889096323, "IIZIXXZZZI": -0.004449231357100773, "IIZIYYZZZI": -0.004449231357100773, "IIIIXXIIIZ": -0.004449231357100773, "IIIIYYIIIZ": -0.004449231357100773, "XIIIXXIIII": -0.007679964755914472, "XZZZXXIIII": 0.007679964755914472, "YIIIYXIIII": -0.0053447100107423175, "YZZZYXIIII": 0.0053447100107423175, "XIIIYYIIII": -0.0023352547451721524, "XZZZYYIIII": 0.0023352547451721524, "XXIIXXIIII": 0.015938466640158192, "YYIIXXIIII": 0.005540581771711346, "XYIIYXIIII": 0.01039788486844683, "YXIIXYIIII": 0.01039788486844683, "XXIIYYIIII": 0.005540581771711346, "YYIIYYIIII": 0.015938466640158192, "XZZXXXIIII": -0.010751450738091943, "YZZYXXIIII": -0.0003017382683231497, "XZZYYXIIII": -0.010449712469768798, "YZZXXYIIII": -0.010449712469768798, "XZZXYYIIII": -0.0003017382683231497, "YZZYYYIIII": -0.010751450738091943, "IIZIIIXZII": -0.03950536475384496, "ZIZIZIXZII": 0.03950536475384496, "IIZIIIXIZI": -0.025624096155622524, "ZIZIZIXIZI": 0.025624096155622524, "IIIIIIXZZI": -0.08882030288492268, "IIZIIIXZZI": -0.3689867910931304, "ZIZIIIXZZI": -0.0007523422027734539, "IZZIIIXZZI": -0.009429139483709062, "IIZZIIXZZI": -0.04023246830351819, "ZIIIZIXZZI": 0.08882030288492268, "IIZIZIXZZI": 0.0007523422027734539, "ZIZIZIXZZI": 0.3689867910931304, "ZZZIZIXZZI": 0.009429139483709062, "ZIZZZIXZZI": 0.04023246830351819, "IIZIIZXZZI": -0.03443625643508787, "IZIZIZXZZI": -0.09059252882997924, "ZIZIZZXZZI": 0.03443625643508787, "ZZIZZZXZZI": 0.09059252882997924, "IIIIIIXIIZ": -0.08675109723520713, "ZIIIZIXIIZ": 0.08675109723520713, "IIZIIIXZZZ": -0.02445414497679696, "ZIZIZIXZZZ": 0.02445414497679696, "XIIIIIXIII": 0.005381713320311683, "XZZZZZXIII": 0.005381713320311683, "YIZIZIYZZZ": -0.005381713320311683, "YZIZIZYZZZ": -0.005381713320311683, "ZXZIIIXZZI": 0.0017551322035334336, "IXZIZIXZZI": -0.0017551322035334336, "ZXIZIZXZZI": -0.0017551322035334336, "IXIZZZXZZI": 0.0017551322035334336, "XXIIIIXIII": -0.003081688165843146, "YYIIIIXIII": -0.003081688165843146, "YXZIZIYZZZ": 0.003081688165843146, "XYZIZIYZZZ": -0.003081688165843146, "XZXIIIXZII": 0.00608880422943089, "YZYIIIXZII": 0.00608880422943089, "YZXIIIYZII": -0.00608880422943089, "XZYIIIYZII": 0.00608880422943089, "ZZIXIIXZZI": 0.00021175546627937744, "IZIXZIXZZI": -0.00021175546627937744, "ZIZXIZXZZI": -0.00021175546627937744, "IIZXZZXZZI": 0.00021175546627937744, "XZZXIIXIII": 0.0033144294975164367, "YZZYIIXIII": 0.0033144294975164367, "YZIXZIYZZZ": -0.0033144294975164367, "XZIYZIYZZZ": 0.0033144294975164367, "IXIXIIXZZI": 0.01933755387737518, "IYIYIIXZZI": 0.01933755387737518, "ZXIXZIXZZI": -0.01933755387737518, "ZYIYZIXZZI": -0.01933755387737518, "ZZZZXIXIII": 0.003841431594772134, "IIIIXZXIII": 0.003841431594772134, "IZIZYIYZZZ": -0.003841431594772134, "ZIZIYZYZZZ": -0.003841431594772134, "XZIZXIXZZI": 0.07604846926305957, "YZIZYIXZZI": 0.07604846926305957, "IXZZXIXIII": -0.0009684913838389781, "IYZZYIXIII": -0.0009684913838389781, "ZYIZXIYZZZ": -0.0009684913838389781, "ZXIZYIYZZZ": 0.0009684913838389781, "IIXZXIXZII": 0.005921448772451623, "IIYZYIXZII": 0.005921448772451623, "IIYZXIYZII": 0.005921448772451623, "IIXZYIYZII": -0.005921448772451623, "IIIXXIXIII": 0.001247023632230544, "IIIYYIXIII": 0.001247023632230544, "ZIZYXIYZZZ": 0.001247023632230544, "ZIZXYIYZZZ": -0.001247023632230544, "IIZIIXXZZI": 0.0018818245161540497, "IZIZIXXZZI": -0.0018818245161540497, "ZIZIZXXZZI": -0.0018818245161540497, "ZZIZZXXZZI": 0.0018818245161540497, "XZZZZXXIII": -0.004579777690866971, "YZZZZYXIII": -0.004579777690866971, "YZIZIXYZZZ": 0.004579777690866971, "XZIZIYYZZZ": -0.004579777690866971, "ZXIZIXXZZI": -0.019261279543173554, "IXIZZXXZZI": 0.019261279543173554, "ZYIZIYXZZI": -0.019261279543173554, "IYIZZYXZZI": 0.019261279543173554, "ZIZXIXXZZI": 0.0189500779795171, "IIZXZXXZZI": -0.0189500779795171, "ZIZYIYXZZI": 0.0189500779795171, "IIZYZYXZZI": -0.0189500779795171, "IIIIXXXIII": -0.005798140239760419, "IIIIYYXIII": -0.005798140239760419, "ZIZIYXYZZZ": 0.005798140239760419, "ZIZIXYYZZZ": -0.005798140239760419, "IIIIIIIXII": -0.0043870613365145335, "ZIIIZIIXII": -0.0007483836450294134, "IIIIIIZXII": -0.07314533074511753, "ZIIIIIZXII": -0.001305373170671387, "IZIIIIZXII": 0.002079268253874826, "IIZIIIZXII": -0.007091603943015608, "IIIZIIZXII": -0.004826134450411719, "IIIIZIZXII": 3.8030937278566344e-05, "IIIIIZZXII": -0.00020365349719160062, "ZZZZZZZXII": 0.05994823321176648, "IIIIIIZXZI": -0.005447997131396283, "ZIZIZIZXZI": 0.0014694952730704002, "IIIIIIZXIZ": 0.0014694952730704002, "ZIZIZIZXIZ": -0.005447997131396283, "IIZIIIIXZZ": -0.0007483836450294134, "ZIZIZIIXZZ": -0.0043870613365145335, "ZIZIIIZXZZ": 3.8030937278566344e-05, "ZIIIZIZXZZ": -0.007091603943015608, "IIZIZIZXZZ": -0.001305373170671387, "ZIZIZIZXZZ": -0.07314533074511753, "ZZZIZIZXZZ": 0.002079268253874826, "ZIZZZIZXZZ": -0.004826134450411719, "IZIZIZZXZZ": 0.05994823321176648, "ZIZIZZZXZZ": -0.00020365349719160062, "XIZIIIIXZI": -0.0009684913838389781, "XZIZZZIXZI": -0.0009684913838389781, "YIZIZIZYZI": -0.0009684913838389781, "YZIZIZZYZI": -0.0009684913838389781, "ZXIIIIZXII": 0.007873502070773428, "IXZZZZZXII": 0.007873502070773428, "IXZIZIZXZZ": 0.007873502070773428, "ZXIZIZZXZZ": 0.007873502070773428, "XXZIIIIXZI": -0.016194956671913466, "YYZIIIIXZI": -0.016194956671913466, "YXZIZIZYZI": -0.016194956671913466, "XYZIZIZYZI": 0.016194956671913466, "ZZXIIIIXII": -0.003967451072257246, "IIXZZZIXII": -0.003967451072257246, "ZZYIIIIYII": -0.003967451072257246, "IIYZZZIYII": -0.003967451072257246, "IXXIIIIXII": 0.009691499373175093, "IYYIIIIXII": 0.009691499373175093, "IYXIIIIYII": -0.009691499373175093, "IXYIIIIYII": 0.009691499373175093, "ZZZXIIZXII": -0.00017109807683013522, "IIIXZZZXII": -0.00017109807683013522, "IZIXZIZXZZ": -0.00017109807683013522, "ZIZXIZZXZZ": -0.00017109807683013522, "XZIXIIIXZI": 0.011030861199347281, "YZIYIIIXZI": 0.011030861199347281, "YZIXZIZYZI": 0.011030861199347281, "XZIYZIZYZI": -0.011030861199347281, "IXZXIIZXII": 3.465985012716039e-05, "IYZYIIZXII": 3.465985012716039e-05, "ZXIXZIZXZZ": 3.465985012716039e-05, "ZYIYZIZXZZ": 3.465985012716039e-05, "IIXXIIIXII": -0.0005053446912474659, "IIYYIIIXII": -0.0005053446912474659, "IIYXIIIYII": -0.0005053446912474659, "IIXYIIIYII": 0.0005053446912474659, "ZZIZXIIXZI": -0.0007864145823079798, "IIZIXZIXZI": -0.0007864145823079798, "IZIZYIZYZI": -0.0007864145823079798, "ZIZIYZZYZI": -0.0007864145823079798, "XZZZXIZXII": 0.0017551322035334336, "YZZZYIZXII": 0.0017551322035334336, "XZIZXIZXZZ": -0.0017551322035334336, "YZIZYIZXZZ": -0.0017551322035334336, "IXIZXIIXZI": 0.017768686176679108, "IYIZYIIXZI": 0.017768686176679108, "ZYIZXIZYZI": -0.017768686176679108, "ZXIZYIZYZI": 0.017768686176679108, "IIZXXIIXZI": -0.007078805777596769, "IIZYYIIXZI": -0.007078805777596769, "ZIZYXIZYZI": 0.007078805777596769, "ZIZXYIZYZI": -0.007078805777596769, "IIIIIXZXII": 0.009010373683384284, "ZZZZZXZXII": 0.009010373683384284, "IZIZIXZXZZ": 0.009010373683384284, "ZIZIZXZXZZ": 0.009010373683384284, "XZIZZXIXZI": 0.008863394674726719, "YZIZZYIXZI": 0.008863394674726719, "YZIZIXZYZI": 0.008863394674726719, "XZIZIYZYZI": -0.008863394674726719, "IXZZZXZXII": -0.0016515612068461892, "IYZZZYZXII": -0.0016515612068461892, "ZXIZIXZXZZ": -0.0016515612068461892, "ZYIZIYZXZZ": -0.0016515612068461892, "IIXZZXIXII": 0.014864979068631537, "IIYZZYIXII": 0.014864979068631537, "IIYZZXIYII": 0.014864979068631537, "IIXZZYIYII": -0.014864979068631537, "IIIXZXZXII": -0.005070148182503577, "IIIYZYZXII": -0.005070148182503577, "ZIZXIXZXZZ": -0.005070148182503577, "ZIZYIYZXZZ": -0.005070148182503577, "IIZIXXIXZI": -0.01013150081090401, "IIZIYYIXZI": -0.01013150081090401, "ZIZIYXZYZI": -0.01013150081090401, "ZIZIXYZYZI": 0.01013150081090401, "IIZIIIXXZI": 0.0013542580706807114, "IIZIIIYYZI": 0.004077881658053124, "ZIZIZIYYZI": -0.002723623587372412, "IIIIIIXXIZ": -0.0013542580706807114, "IIIIIIYYIZ": -0.004077881658053124, "ZIIIZIYYIZ": 0.002723623587372412, "XIIIIIXXII": -0.003081688165843146, "XZZZZZXXII": -0.003081688165843146, "XIIIIIYYII": -0.003081688165843146, "XZZZZZYYII": -0.003081688165843146, "XXIIIIXXII": 0.02890694683537435, "YYIIIIXXII": 0.02890694683537435, "XXIIIIYYII": 0.02890694683537435, "YYIIIIYYII": 0.02890694683537435, "XZZXIIXXII": -0.014434408165764407, "YZZYIIXXII": -0.014434408165764407, "XZZXIIYYII": -0.014434408165764407, "YZZYIIYYII": -0.014434408165764407, "ZZZZXIXXII": -0.0023227494545196895, "IIIIXZXXII": -0.0023227494545196895, "ZZZZXIYYII": -0.0023227494545196895, "IIIIXZYYII": -0.0023227494545196895, "IXZZXIXXII": -0.016194956671913466, "IYZZYIXXII": -0.016194956671913466, "IXZZXIYYII": -0.016194956671913466, "IYZZYIYYII": -0.016194956671913466, "IIIXXIXXII": 0.011767712432197278, "IIIYYIXXII": 0.011767712432197278, "IIIXXIYYII": 0.011767712432197278, "IIIYYIYYII": 0.011767712432197278, "XZZZZXXXII": -0.0024988101367657304, "YZZZZYXXII": -0.0024988101367657304, "XZZZZXYYII": -0.0024988101367657304, "YZZZZYYYII": -0.0024988101367657304, "IIIIXXXXII": 0.024801861314884904, "IIIIYYXXII": 0.024801861314884904, "IIIIXXYYII": 0.024801861314884904, "IIIIYYYYII": 0.024801861314884904, "IIZIIIZIXI": 0.005357732323145543, "ZIIIZIZIXI": 0.0017294790014551948, "IIZIIIIZXI": 0.004354912124887926, "ZIZIZIIZXI": 0.002481634999349707, "IIIIIIZZXI": 0.005918980791196091, "IIZIIIZZXI": 0.04270951779188771, "ZIZIIIZZXI": 0.0010404826273714902, "IZZIIIZZXI": 0.005323072473018383, "IIZZIIZZXI": -0.0028716583214541706, "IIZIZIZZXI": 0.0016198370156129582, "IIZIIZZZXI": 0.004035600502195267, "ZZIZZZZZXI": -0.04587182982988765, "IIIIIIIIXZ": 0.002481634999349707, "ZIIIZIIIXZ": 0.004354912124887926, "ZIIIIIZIXZ": 0.0016198370156129582, "IIIIZIZIXZ": 0.0010404826273714902, "ZIIIZIZIXZ": 0.04270951779188771, "ZZIIZIZIXZ": 0.005323072473018383, "ZIZIZIZIXZ": 0.005918980791196091, "ZIIZZIZIXZ": -0.0028716583214541706, "IZZZIZZIXZ": -0.04587182982988765, "ZIIIZZZIXZ": 0.004035600502195267, "IIZIIIZZXZ": 0.0017294790014551948, "ZIIIZIZZXZ": 0.005357732323145543, "XIIIIIIIXI": 0.001247023632230544, "XZZZZZIIXI": 0.001247023632230544, "YIIIZIZIYI": 0.001247023632230544, "YZZZIZZIYI": 0.001247023632230544, "ZXZIIIZZXI": -0.0001710980768301352, "IXIZZZZZXI": -0.0001710980768301352, "IXIIZIZIXZ": -0.0001710980768301352, "ZXZZIZZIXZ": -0.0001710980768301352, "XXIIIIIIXI": 0.011767712432197278, "YYIIIIIIXI": 0.011767712432197278, "YXIIZIZIYI": 0.011767712432197278, "XYIIZIZIYI": -0.011767712432197278, "ZZXIIIIIXI": 0.0033627525441585985, "IIXZZZIIXI": 0.0033627525441585985, "ZZYIIIIIYI": 0.0033627525441585985, "IIYZZZIIYI": 0.0033627525441585985, "IXXIIIIIXI": -0.0005053446912474659, "IYYIIIIIXI": -0.0005053446912474659, "IYXIIIIIYI": 0.0005053446912474659, "IXYIIIIIYI": -0.0005053446912474659, "ZZIXIIZZXI": 0.0069685098833987425, "IIZXZZZZXI": 0.0069685098833987425, "IZZXZIZIXZ": 0.0069685098833987425, "ZIIXIZZIXZ": 0.0069685098833987425, "XZZXIIIIXI": 0.000727103549673233, "YZZYIIIIXI": 0.000727103549673233, "YZZXZIZIYI": 0.000727103549673233, "XZZYZIZIYI": -0.000727103549673233, "IXIXIIZZXI": -0.0006218626809845637, "IYIYIIZZXI": -0.0006218626809845637, "ZXZXZIZIXZ": -0.0006218626809845637, "ZYZYZIZIXZ": -0.0006218626809845637, "IIXXIIIIXI": 0.014023611932223993, "IIYYIIIIXI": 0.014023611932223993, "IIYXIIIIYI": 0.014023611932223993, "IIXYIIIIYI": -0.014023611932223993, "ZZZZXIIIXI": 0.0008617979837367493, "IIIIXZIIXI": 0.0008617979837367493, "IZZZYIZIYI": 0.0008617979837367493, "ZIIIYZZIYI": 0.0008617979837367493, "XZIZXIZZXI": 0.00021175546627937744, "YZIZYIZZXI": 0.00021175546627937744, "XZZZXIZIXZ": -0.00021175546627937744, "YZZZYIZIXZ": -0.00021175546627937744, "IXZZXIIIXI": -0.007078805777596769, "IYZZYIIIXI": -0.007078805777596769, "ZYZZXIZIYI": 0.007078805777596769, "ZXZZYIZIYI": -0.007078805777596769, "IIIXXIIIXI": 0.011729648031144718, "IIIYYIIIXI": 0.011729648031144718, "ZIIYXIZIYI": -0.011729648031144718, "ZIIXYIZIYI": 0.011729648031144718, "IIZIIXZZXI": -0.00560634614265605, "ZZIZZXZZXI": -0.00560634614265605, "IZZZIXZIXZ": -0.00560634614265605, "ZIIIZXZIXZ": -0.00560634614265605, "XZZZZXIIXI": -0.008500365509748302, "YZZZZYIIXI": -0.008500365509748302, "YZZZIXZIYI": -0.008500365509748302, "XZZZIYZIYI": 0.008500365509748302, "IXIZZXZZXI": -0.004658539853612613, "IYIZZYZZXI": -0.004658539853612613, "ZXZZIXZIXZ": -0.004658539853612613, "ZYZZIYZIXZ": -0.004658539853612613, "IIXZZXIIXI": -0.011704287187748293, "IIYZZYIIXI": -0.011704287187748293, "IIYZZXIIYI": -0.011704287187748293, "IIXZZYIIYI": 0.011704287187748293, "IIZXZXZZXI": -0.004756790815567912, "IIZYZYZZXI": -0.004756790815567912, "ZIIXIXZIXZ": -0.004756790815567912, "ZIIYIYZIXZ": -0.004756790815567912, "IIIIXXIIXI": 0.004923473006099586, "IIIIYYIIXI": 0.004923473006099586, "ZIIIYXZIYI": 0.004923473006099586, "ZIIIXYZIYI": -0.004923473006099586, "IIIIIIXIXI": -0.0011665991610442, "IIIIIIYIYI": -0.0022018673269953667, "ZIIIZIYIYI": 0.0010352681659511658, "IIZIIIXZXZ": 0.0011665991610442, "IIZIIIYZYZ": 0.0022018673269953667, "ZIZIZIYZYZ": -0.0010352681659511658, "XIZIIIXZXI": 0.0033144294975164367, "XZIZZZXZXI": 0.0033144294975164367, "XIZIIIYZYI": 0.0033144294975164367, "XZIZZZYZYI": 0.0033144294975164367, "XXZIIIXZXI": -0.014434408165764407, "YYZIIIXZXI": -0.014434408165764407, "XXZIIIYZYI": -0.014434408165764407, "YYZIIIYZYI": -0.014434408165764407, "XZIXIIXZXI": 0.017174364863733207, "YZIYIIXZXI": 0.017174364863733207, "XZIXIIYZYI": 0.017174364863733207, "YZIYIIYZYI": 0.017174364863733207, "ZZIZXIXZXI": 0.0024136227932747443, "IIZIXZXZXI": 0.0024136227932747443, "ZZIZXIYZYI": 0.0024136227932747443, "IIZIXZYZYI": 0.0024136227932747443, "IXIZXIXZXI": 0.011030861199347283, "IYIZYIXZXI": 0.011030861199347283, "IXIZXIYZYI": 0.011030861199347283, "IYIZYIYZYI": 0.011030861199347283, "IIZXXIXZXI": 0.000727103549673233, "IIZYYIXZXI": 0.000727103549673233, "IIZXXIYZYI": 0.000727103549673233, "IIZYYIYZYI": 0.000727103549673233, "XZIZZXXZXI": -0.004173844957234917, "YZIZZYXZXI": -0.004173844957234917, "XZIZZXYZYI": -0.004173844957234917, "YZIZZYYZYI": -0.004173844957234917, "IIZIXXXZXI": -0.019251816247840246, "IIZIYYXZXI": -0.019251816247840246, "IIZIXXYZYI": -0.019251816247840246, "IIZIYYYZYI": -0.019251816247840246, "IIIIIIIXXI": -0.05791287308382641, "IIZIIIIXXI": -0.2211665618800297, "ZIZIIIIXXI": -0.01031059169049368, "IZZIIIIXXI": -0.011074296933110734, "IIZZIIIXXI": -0.030100938424046066, "IIZIZIIXXI": -0.010736002999730534, "IIZIIZIXXI": -0.023614562486524108, "ZZIZZZIXXI": 0.054260020689881165, "IIZIIIZXXI": -0.02474499985625809, "ZIZIZIZXXI": -0.0178148087773273, "IIIIIIIYYI": -0.05791287308382641, "IIZIIIIYYI": -0.2211665618800297, "ZIZIIIIYYI": -0.01031059169049368, "IZZIIIIYYI": -0.011074296933110734, "IIZZIIIYYI": -0.030100938424046066, "IIZIZIIYYI": -0.010736002999730534, "IIZIIZIYYI": -0.023614562486524108, "ZZIZZZIYYI": 0.054260020689881165, "IIZIIIZYYI": -0.02474499985625809, "ZIZIZIZYYI": -0.0178148087773273, "IIZIIIIXXZ": -0.018426482046486795, "ZIIIZIIXXZ": -0.054431118766711306, "IIZIIIIYYZ": -0.018426482046486795, "ZIIIZIIYYZ": -0.054431118766711306, "ZXZIIIIXXI": 3.465985012716039e-05, "IXIZZZIXXI": 3.465985012716039e-05, "ZXZIIIIYYI": 3.465985012716039e-05, "IXIZZZIYYI": 3.465985012716039e-05, "ZZIXIIIXXI": -0.0006218626809845637, "IIZXZZIXXI": -0.0006218626809845637, "ZZIXIIIYYI": -0.0006218626809845637, "IIZXZZIYYI": -0.0006218626809845637, "IXIXIIIXXI": 0.016861566711228272, "IYIYIIIXXI": 0.016861566711228272, "IXIXIIIYYI": 0.016861566711228272, "IYIYIIIYYI": 0.016861566711228272, "XZIZXIIXXI": 0.01933755387737518, "YZIZYIIXXI": 0.01933755387737518, "XZIZXIIYYI": 0.01933755387737518, "YZIZYIIYYI": 0.01933755387737518, "IIZIIXIXXI": 0.0005401360227829401, "ZZIZZXIXXI": 0.0005401360227829401, "IIZIIXIYYI": 0.0005401360227829401, "ZZIZZXIYYI": 0.0005401360227829401, "IXIZZXIXXI": 0.015252043919250991, "IYIZZYIXXI": 0.015252043919250991, "IXIZZXIYYI": 0.015252043919250991, "IYIZZYIYYI": 0.015252043919250991, "IIZXZXIXXI": -0.007527236823776763, "IIZYZYIXXI": -0.007527236823776763, "IIZXZXIYYI": -0.007527236823776763, "IIZYZYIYYI": -0.007527236823776763, "IIIIIIXXXI": -0.007569841445177901, "ZIIIZIXXXI": 0.008306692678027909, "IIIIIIYYXI": 0.0007368512328499879, "ZIIIZIYXYI": 0.0007368512328499879, "IIIIIIXYYI": -0.008306692678027909, "ZIIIZIXYYI": 0.007569841445177901, "IIIIIIIIIX": -0.12506426575287274, "ZIIIIIIIIX": -0.0023629620252464266, "IZIIIIIIIX": -0.001739384630172086, "IIZIIIIIIX": -0.013952915826349091, "IIIZIIIIIX": -0.0034118780749398973, "IIIIZIIIIX": -0.0010997962401184532, "IIIIIZIIIX": -0.003228125052947114, "ZZZZZZIIIX": 0.10408986082347657, "IIIIIIZIIX": -0.006942739716113399, "ZIIIZIZIIX": -0.005549027597219225, "IIIIIIIZIX": -0.0033909458370182744, "ZIZIZIIZIX": -0.008168668890507809, "IIIIIIIIZX": -0.008168668890507809, "ZIZIZIIIZX": -0.0033909458370182744, "ZIZIIIIZZX": -0.0010997962401184532, "ZIIIZIIZZX": -0.013952915826349091, "IIZIZIIZZX": -0.0023629620252464266, "ZIZIZIIZZX": -0.12506426575287274, "ZZZIZIIZZX": -0.001739384630172086, "ZIZZZIIZZX": -0.0034118780749398973, "IZIZIZIZZX": 0.10408986082347657, "ZIZIZZIZZX": -0.003228125052947114, "IIZIIIZZZX": -0.005549027597219225, "ZIZIZIZZZX": -0.006942739716113399, "XIIIIIIIIX": -0.005798140239760419, "XZZZZZIIIX": -0.005798140239760419, "YIIIZIZIIY": -0.005798140239760419, "YZZZIZZIIY": -0.005798140239760419, "ZXIIIIIIIX": 0.009010373683384285, "IXZZZZIIIX": 0.009010373683384285, "IXZIZIIZZX": 0.009010373683384285, "ZXIZIZIZZX": 0.009010373683384285, "XXIIIIIIIX": 0.024801861314884904, "YYIIIIIIIX": 0.024801861314884904, "YXIIZIZIIY": 0.024801861314884904, "XYIIZIZIIY": -0.024801861314884904, "IZXIZIZIZX": -0.00811125152740624, "ZIXZIZZIZX": -0.00811125152740624, "IZYIZIZIZY": -0.00811125152740624, "ZIYZIZZIZY": -0.00811125152740624, "ZXXIZIZIZX": 0.014864979068631537, "ZYYIZIZIZX": 0.014864979068631537, "ZYXIZIZIZY": -0.014864979068631537, "ZXYIZIZIZY": 0.014864979068631537, "ZZZXIIIIIX": -0.00560634614265605, "IIIXZZIIIX": -0.00560634614265605, "IZIXZIIZZX": -0.00560634614265605, "ZIZXIZIZZX": -0.00560634614265605, "XZZXIIIIIX": -0.019251816247840246, "YZZYIIIIIX": -0.019251816247840246, "YZZXZIZIIY": -0.019251816247840246, "XZZYZIZIIY": 0.019251816247840246, "IXZXIIIIIX": 0.0005401360227829401, "IYZYIIIIIX": 0.0005401360227829401, "ZXIXZIIZZX": 0.0005401360227829401, "ZYIYZIIZZX": 0.0005401360227829401, "ZIXXZIZIZX": -0.011704287187748297, "ZIYYZIZIZX": -0.011704287187748297, "ZIYXZIZIZY": -0.011704287187748297, "ZIXYZIZIZY": 0.011704287187748297, "ZZZZXIIIIX": -0.004449231357100774, "IIIIXZIIIX": -0.004449231357100774, "IZZZYIZIIY": -0.004449231357100774, "ZIIIYZZIIY": -0.004449231357100774, "XZZZXIIIIX": 0.0018818245161540497, "YZZZYIIIIX": 0.0018818245161540497, "XZIZXIIZZX": -0.0018818245161540497, "YZIZYIIZZX": -0.0018818245161540497, "IXZZXIIIIX": -0.01013150081090401, "IYZZYIIIIX": -0.01013150081090401, "ZYZZXIZIIY": 0.01013150081090401, "ZXZZYIZIIY": -0.01013150081090401, "IIIXXIIIIX": 0.004923473006099586, "IIIYYIIIIX": 0.004923473006099586, "ZIIYXIZIIY": -0.004923473006099586, "ZIIXYIZIIY": 0.004923473006099586, "IIIIIXIIIX": 0.014526685537012482, "ZZZZZXIIIX": 0.014526685537012482, "IZIZIXIZZX": 0.014526685537012482, "ZIZIZXIZZX": 0.014526685537012482, "XZZZZXIIIX": 0.00998211145829091, "YZZZZYIIIX": 0.00998211145829091, "YZZZIXZIIY": 0.00998211145829091, "XZZZIYZIIY": -0.00998211145829091, "IXZZZXIIIX": 0.0016731487702620015, "IYZZZYIIIX": 0.0016731487702620015, "ZXIZIXIZZX": 0.0016731487702620015, "ZYIZIYIZZX": 0.0016731487702620015, "ZIXZIXZIZX": 0.03608182742161506, "ZIYZIYZIZX": 0.03608182742161506, "ZIYZIXZIZY": 0.03608182742161506, "ZIXZIYZIZY": -0.03608182742161506, "IIIXZXIIIX": -0.002306121500740073, "IIIYZYIIIX": -0.002306121500740073, "ZIZXIXIZZX": -0.002306121500740073, "ZIZYIYIZZX": -0.002306121500740073, "IIIIXXIIIX": 0.036236645755114386, "IIIIYYIIIX": 0.036236645755114386, "ZIIIYXZIIY": 0.036236645755114386, "ZIIIXYZIIY": -0.036236645755114386, "IIIIIIXIIX": -0.007679964755914472, "ZIIIZIXIIX": 0.0053447100107423175, "IIZIIIXZZX": 0.007679964755914472, "ZIZIZIXZZX": -0.0053447100107423175, "ZIIIZIYIIY": -0.0023352547451721524, "ZIZIZIYZZY": 0.0023352547451721524, "YIZIZIYZZX": 0.004579777690866971, "YZIZIZYZZX": 0.004579777690866971, "YIZIZIXZZY": -0.004579777690866971, "YZIZIZXZZY": -0.004579777690866971, "YXZIZIYZZX": 0.0024988101367657304, "XYZIZIYZZX": -0.0024988101367657304, "YXZIZIXZZY": -0.0024988101367657304, "XYZIZIXZZY": 0.0024988101367657304, "YZIXZIYZZX": 0.0041738449572349175, "XZIYZIYZZX": -0.0041738449572349175, "YZIXZIXZZY": -0.0041738449572349175, "XZIYZIXZZY": 0.0041738449572349175, "IZIZYIYZZX": 0.003462885494588267, "ZIZIYZYZZX": 0.003462885494588267, "IZIZYIXZZY": -0.003462885494588267, "ZIZIYZXZZY": -0.003462885494588267, "ZYIZXIYZZX": 0.00886339467472672, "ZXIZYIYZZX": -0.00886339467472672, "ZYIZXIXZZY": -0.00886339467472672, "ZXIZYIXZZY": 0.00886339467472672, "ZIZYXIYZZX": -0.008500365509748302, "ZIZXYIYZZX": 0.008500365509748302, "ZIZYXIXZZY": 0.008500365509748302, "ZIZXYIXZZY": -0.008500365509748302, "YZIZIXYZZX": -0.015430252188813474, "XZIZIYYZZX": 0.015430252188813474, "YZIZIXXZZY": 0.015430252188813474, "XZIZIYXZZY": -0.015430252188813474, "ZIZIYXYZZX": -0.00998211145829091, "ZIZIXYYZZX": 0.00998211145829091, "ZIZIYXXZZY": 0.00998211145829091, "ZIZIXYXZZY": -0.00998211145829091, "IIIIIIZXIX": -0.06841162871445919, "ZIZIZIZXIX": -0.02988890097022759, "IIZIIIIXZX": -0.029126564603128968, "ZIZIZIIXZX": -0.019844989410312583, "ZIZIIIZXZX": -0.018995063792224952, "ZIIIZIZXZX": -0.06469587851741977, "IIZIZIZXZX": -0.017346179273546855, "ZIZIZIZXZX": -0.2853486154987669, "ZZZIZIZXZX": -0.02413516830912108, "ZIZZZIZXZX": -0.02236166414645082, "IZIZIZZXZX": 0.0774220023978435, "ZIZIZZZXZX": -0.035773153993525306, "IIIIIIZYIY": -0.06841162871445919, "ZIZIZIZYIY": -0.02988890097022759, "IIZIIIIYZY": -0.029126564603128968, "ZIZIZIIYZY": -0.019844989410312583, "ZIZIIIZYZY": -0.018995063792224952, "ZIIIZIZYZY": -0.06469587851741977, "IIZIZIZYZY": -0.017346179273546855, "ZIZIZIZYZY": -0.2853486154987669, "ZZZIZIZYZY": -0.02413516830912108, "ZIZZZIZYZY": -0.02236166414645082, "IZIZIZZYZY": 0.0774220023978435, "ZIZIZZZYZY": -0.035773153993525306, "IXZIZIZXZX": -0.0016515612068461892, "ZXIZIZZXZX": -0.0016515612068461892, "IXZIZIZYZY": -0.0016515612068461892, "ZXIZIZZYZY": -0.0016515612068461892, "IZIXZIZXZX": -0.004658539853612613, "ZIZXIZZXZX": -0.004658539853612613, "IZIXZIZYZY": -0.004658539853612613, "ZIZXIZZYZY": -0.004658539853612613, "ZXIXZIZXZX": 0.015252043919250991, "ZYIYZIZXZX": 0.015252043919250991, "ZXIXZIZYZY": 0.015252043919250991, "ZYIYZIZYZY": 0.015252043919250991, "XZIZXIZXZX": -0.019261279543173554, "YZIZYIZXZX": -0.019261279543173554, "XZIZXIZYZY": -0.019261279543173554, "YZIZYIZYZY": -0.019261279543173554, "IZIZIXZXZX": 0.0016731487702620015, "ZIZIZXZXZX": 0.0016731487702620015, "IZIZIXZYZY": 0.0016731487702620015, "ZIZIZXZYZY": 0.0016731487702620015, "ZXIZIXZXZX": 0.025510064011573724, "ZYIZIYZXZX": 0.025510064011573724, "ZXIZIXZYZY": 0.025510064011573724, "ZYIZIYZYZY": 0.025510064011573724, "ZIZXIXZXZX": 0.005188080440037311, "ZIZYIYZXZX": 0.005188080440037311, "ZIZXIXZYZY": 0.005188080440037311, "ZIZYIYZYZY": 0.005188080440037311, "IIIIIIXXIX": 0.015938466640158192, "IIIIIIYYIX": 0.005540581771711346, "ZIIIZIYYIX": 0.01039788486844683, "IIIIIIYXIY": 0.01039788486844683, "ZIIIZIYXIY": 0.005540581771711346, "ZIIIZIXYIY": -0.015938466640158192, "IIIIIIIIXX": 0.0031673513364057996, "ZIIIZIIIXX": -0.0007287448167883716, "ZIIIIIZIXX": -0.0017561216696937853, "IIIIZIZIXX": 0.0034451001404465467, "ZIIIZIZIXX": 0.118114157186011, "ZZIIZIZIXX": -0.01476126721108035, "ZIZIZIZIXX": 0.022322408916592942, "ZIIZZIZIXX": 0.02616020811140184, "IZZZIZZIXX": -0.031770675188818064, "ZIIIZZZIXX": -0.0012689361658250304, "IIZIIIZZXX": 0.026164329046162005, "ZIIIZIZZXX": 0.0004907767081706342, "IIIIIIIIYY": 0.0031673513364057996, "ZIIIZIIIYY": -0.0007287448167883716, "ZIIIIIZIYY": -0.0017561216696937853, "IIIIZIZIYY": 0.0034451001404465467, "ZIIIZIZIYY": 0.118114157186011, "ZZIIZIZIYY": -0.01476126721108035, "ZIZIZIZIYY": 0.022322408916592942, "ZIIZZIZIYY": 0.02616020811140184, "IZZZIZZIYY": -0.031770675188818064, "ZIIIZZZIYY": -0.0012689361658250304, "IIZIIIZZYY": 0.026164329046162005, "ZIIIZIZZYY": 0.0004907767081706342, "IXIIZIZIXX": -0.005070148182503577, "ZXZZIZZIXX": -0.005070148182503577, "IXIIZIZIYY": -0.005070148182503577, "ZXZZIZZIYY": -0.005070148182503577, "IZZXZIZIXX": -0.004756790815567912, "ZIIXIZZIXX": -0.004756790815567912, "IZZXZIZIYY": -0.004756790815567912, "ZIIXIZZIYY": -0.004756790815567912, "ZXZXZIZIXX": -0.007527236823776763, "ZYZYZIZIXX": -0.007527236823776763, "ZXZXZIZIYY": -0.007527236823776763, "ZYZYZIZIYY": -0.007527236823776763, "XZZZXIZIXX": 0.0189500779795171, "YZZZYIZIXX": 0.0189500779795171, "XZZZXIZIYY": 0.0189500779795171, "YZZZYIZIYY": 0.0189500779795171, "IZZZIXZIXX": -0.002306121500740073, "ZIIIZXZIXX": -0.002306121500740073, "IZZZIXZIYY": -0.002306121500740073, "ZIIIZXZIYY": -0.002306121500740073, "ZXZZIXZIXX": 0.005188080440037311, "ZYZZIYZIXX": 0.005188080440037311, "ZXZZIXZIYY": 0.005188080440037311, "ZYZZIYZIYY": 0.005188080440037311, "ZIIXIXZIXX": 0.030954328800402883, "ZIIYIYZIXX": 0.030954328800402883, "ZIIXIXZIYY": 0.030954328800402883, "ZIIYIYZIYY": 0.030954328800402883, "IIZIIIXZXX": -0.010751450738091943, "IIZIIIYZYX": -0.0003017382683231497, "ZIZIZIYZYX": -0.010449712469768798, "IIZIIIYZXY": -0.010449712469768798, "ZIZIZIYZXY": -0.0003017382683231497, "ZIZIZIXZYY": 0.010751450738091943, "IIZIIIIXXX": 0.005610284205286519, "ZIIIZIIXXX": -0.005610284205286519, "IIZIIIIYYX": 0.005198675876395554, "ZIIIZIIYYX": -0.005198675876395554, "IIZIIIIXYY": 0.00041160832889096323, "ZIIIZIIXYY": -0.00041160832889096323}, "ansatze": {"uccs": {"ZYIIIIIIII": 0.49999999999999967, "IYZZZZIIII": 0.49999999999999967, "IYZXIIIIII": -0.49999999999999967, "IXZYIIIIII": 0.49999999999999967, "YZZZXIIIII": -0.49999999999999967, "XZZZYIIIII": 0.49999999999999967, "IYZZZXIIII": -0.49999999999999967, "IXZZZYIIII": 0.49999999999999967, "IIZIIIYZZI": -0.49999999999999967, "ZIZIZIYZZI": 0.49999999999999967, "IIIIIIZYII": 0.49999999999999967, "ZIZIZIZYZZ": 0.49999999999999967, "IIZIIIIYXI": -0.49999999999999967, "IIZIIIIXYI": 0.49999999999999967, "ZIZIZIZYZX": -0.49999999999999967, "ZIZIZIZXZY": 0.49999999999999967}, "uccsd": {"ZYIIIIIIII": 0.49999999999999967, "IYZZZZIIII": 0.49999999999999967, "IYZXIIIIII": -0.49999999999999967, "IXZYIIIIII": 0.49999999999999967, "YZZZXIIIII": -0.49999999999999967, "XZZZYIIIII": 0.49999999999999967, "YXZZXIIIII": 0.12499999999999992, "XYZZXIIIII": 0.12499999999999992, "XXZZYIIIII": -0.12499999999999992, "YYZZYIIIII": 0.12499999999999992, "YXIIXZIIII": -0.12499999999999992, "XYIIXZIIII": -0.12499999999999992, "XXIIYZIIII": 0.12499999999999992, "YYIIYZIIII": -0.12499999999999992, "YXIXXIIIII": 0.12499999999999992, "XYIXXIIIII": 0.12499999999999992, "XXIYXIIIII": -0.12499999999999992, "YYIYXIIIII": 0.12499999999999992, "XXIXYIIIII": -0.12499999999999992, "YYIXYIIIII": 0.12499999999999992, "YXIYYIIIII": -0.12499999999999992, "XYIYYIIIII": -0.12499999999999992, "IYZZZXIIII": -0.49999999999999967, "IXZZZYIIII": 0.49999999999999967, "YXIIXXIIII": 0.12499999999999992, "XYIIXXIIII": 0.12499999999999992, "XXIIYXIIII": -0.12499999999999992, "YYIIYXIIII": 0.12499999999999992, "XXIIXYIIII": -0.12499999999999992, "YYIIXYIIII": 0.12499999999999992, "YXIIYYIIII": -0.12499999999999992, "XYIIYYIIII": -0.12499999999999992, "IIZIIIYZZI": -0.49999999999999967, "ZIZIZIYZZI": 0.49999999999999967, "YIIIIIXIII": -0.12499999999999992, "YZZZZZXIII": -0.12499999999999992, "XIIIIIYIII": -0.12499999999999992, "XZZZZZYIII": -0.12499999999999992, "YIZIZIXZZZ": -0.12499999999999992, "YZIZIZXZZZ": -0.12499999999999992, "XIZIZIYZZZ": -0.12499999999999992, "XZIZIZYZZZ": -0.12499999999999992, "ZYZIIIXZZI": 0.12499999999999992, "IYZIZIXZZI": -0.12499999999999992, "ZYIZIZXZZI": -0.12499999999999992, "IYIZZZXZZI": 0.12499999999999992, "ZXZIIIYZZI": 0.12499999999999992, "IXZIZIYZZI": -0.12499999999999992, "ZXIZIZYZZI": -0.12499999999999992, "IXIZZZYZZI": 0.12499999999999992, "YZXIIIXZII": -0.24999999999999983, "XZYIIIXZII": 0.24999999999999983, "XZXIIIYZII": -0.24999999999999983, "YZYIIIYZII": -0.24999999999999983, "YZZXIIXIII": 0.12499999999999992, "XZZYIIXIII": -0.12499999999999992, "XZZXIIYIII": 0.12499999999999992, "YZZYIIYIII": 0.12499999999999992, "YZIXZIXZZZ": 0.12499999999999992, "XZIYZIXZZZ": -0.12499999999999992, "XZIXZIYZZZ": 0.12499999999999992, "YZIYZIYZZZ": 0.12499999999999992, "IYIXIIXZZI": -0.12499999999999992, "IXIYIIXZZI": 0.12499999999999992, "ZYIXZIXZZI": 0.12499999999999992, "ZXIYZIXZZI": -0.12499999999999992, "IXIXIIYZZI": -0.12499999999999992, "IYIYIIYZZI": -0.12499999999999992, "ZXIXZIYZZI": 0.12499999999999992, "ZYIYZIYZZI": 0.12499999999999992, "YZIZXIXZZI": -0.24999999999999983, "XZIZYIXZZI": 0.24999999999999983, "XZIZXIYZZI": -0.24999999999999983, "YZIZYIYZZI": -0.24999999999999983, "IYZZXIXIII": 0.12499999999999992, "IXZZYIXIII": -0.12499999999999992, "IXZZXIYIII": 0.12499999999999992, "IYZZYIYIII": 0.12499999999999992, "ZYIZXIXZZZ": -0.12499999999999992, "ZXIZYIXZZZ": 0.12499999999999992, "ZXIZXIYZZZ": -0.12499999999999992, "ZYIZYIYZZZ": -0.12499999999999992, "YZZZZXXIII": 0.12499999999999992, "XZZZZYXIII": -0.12499999999999992, "XZZZZXYIII": 0.12499999999999992, "YZZZZYYIII": 0.12499999999999992, "YZIZIXXZZZ": 0.12499999999999992, "XZIZIYXZZZ": -0.12499999999999992, "XZIZIXYZZZ": 0.12499999999999992, "YZIZIYYZZZ": 0.12499999999999992, "ZYIZIXXZZI": 0.12499999999999992, "IYIZZXXZZI": -0.12499999999999992, "ZXIZIYXZZI": -0.12499999999999992, "IXIZZYXZZI": 0.12499999999999992, "ZXIZIXYZZI": 0.12499999999999992, "IXIZZXYZZI": -0.12499999999999992, "ZYIZIYYZZI": 0.12499999999999992, "IYIZZYYZZI": -0.12499999999999992, "IIIIIIZYII": 0.49999999999999967, "ZIZIZIZYZZ": 0.49999999999999967, "YIZIIIIXZI": 0.12499999999999992, "YZIZZZIXZI": 0.12499999999999992, "YIZIZIZXZI": -0.12499999999999992, "YZIZIZZXZI": -0.12499999999999992, "XIZIIIIYZI": 0.12499999999999992, "XZIZZZIYZI": 0.12499999999999992, "XIZIZIZYZI": -0.12499999999999992, "XZIZIZZYZI": -0.12499999999999992, "ZYIIIIZXII": -0.12499999999999992, "IYZZZZZXII": -0.12499999999999992, "ZXIIIIZYII": -0.12499999999999992, "IXZZZZZYII": -0.12499999999999992, "IYZIZIZXZZ": -0.12499999999999992, "ZYIZIZZXZZ": -0.12499999999999992, "IXZIZIZYZZ": -0.12499999999999992, "ZXIZIZZYZZ": -0.12499999999999992, "IYXIIIIXII": -0.24999999999999983, "IXYIIIIXII": 0.24999999999999983, "IXXIIIIYII": -0.24999999999999983, "IYYIIIIYII": -0.24999999999999983, "YZIXIIIXZI": -0.12499999999999992, "XZIYIIIXZI": 0.12499999999999992, "YZIXZIZXZI": 0.12499999999999992, "XZIYZIZXZI": -0.12499999999999992, "XZIXIIIYZI": -0.12499999999999992, "YZIYIIIYZI": -0.12499999999999992, "XZIXZIZYZI": 0.12499999999999992, "YZIYZIZYZI": 0.12499999999999992, "IYZXIIZXII": 0.12499999999999992, "IXZYIIZXII": -0.12499999999999992, "IXZXIIZYII": 0.12499999999999992, "IYZYIIZYII": 0.12499999999999992, "ZYIXZIZXZZ": 0.12499999999999992, "ZXIYZIZXZZ": -0.12499999999999992, "ZXIXZIZYZZ": 0.12499999999999992, "ZYIYZIZYZZ": 0.12499999999999992, "YZZZXIZXII": 0.12499999999999992, "XZZZYIZXII": -0.12499999999999992, "XZZZXIZYII": 0.12499999999999992, "YZZZYIZYII": 0.12499999999999992, "YZIZXIZXZZ": -0.12499999999999992, "XZIZYIZXZZ": 0.12499999999999992, "XZIZXIZYZZ": -0.12499999999999992, "YZIZYIZYZZ": -0.12499999999999992, "IYIZXIIXZI": -0.12499999999999992, "IXIZYIIXZI": 0.12499999999999992, "ZYIZXIZXZI": -0.12499999999999992, "ZXIZYIZXZI": 0.12499999999999992, "IXIZXIIYZI": -0.12499999999999992, "IYIZYIIYZI": -0.12499999999999992, "ZXIZXIZYZI": -0.12499999999999992, "ZYIZYIZYZI": -0.12499999999999992, "YZIZZXIXZI": -0.12499999999999992, "XZIZZYIXZI": 0.12499999999999992, "YZIZIXZXZI": 0.12499999999999992, "XZIZIYZXZI": -0.12499999999999992, "XZIZZXIYZI": -0.12499999999999992, "YZIZZYIYZI": -0.12499999999999992, "XZIZIXZYZI": 0.12499999999999992, "YZIZIYZYZI": 0.12499999999999992, "IYZZZXZXII": 0.12499999999999992, "IXZZZYZXII": -0.12499999999999992, "IXZZZXZYII": 0.12499999999999992, "IYZZZYZYII": 0.12499999999999992, "ZYIZIXZXZZ": 0.12499999999999992, "ZXIZIYZXZZ": -0.12499999999999992, "ZXIZIXZYZZ": 0.12499999999999992, "ZYIZIYZYZZ": 0.12499999999999992, "IIZIIIYXZI": 0.12499999999999992, "ZIZIZIYXZI": -0.12499999999999992, "IIZIIIXYZI": 0.12499999999999992, "ZIZIZIXYZI": -0.12499999999999992, "IIIIIIYXIZ": -0.12499999999999992, "ZIIIZIYXIZ": 0.12499999999999992, "IIIIIIXYIZ": -0.12499999999999992, "ZIIIZIXYIZ": 0.12499999999999992, "YIZIIIXZXI": 0.12499999999999992, "YZIZZZXZXI": 0.12499999999999992, "XIZIIIYZXI": 0.12499999999999992, "XZIZZZYZXI": 0.12499999999999992, "XIZIIIXZYI": -0.12499999999999992, "XZIZZZXZYI": -0.12499999999999992, "YIZIIIYZYI": 0.12499999999999992, "YZIZZZYZYI": 0.12499999999999992, "YZIXIIXZXI": -0.12499999999999992, "XZIYIIXZXI": 0.12499999999999992, "XZIXIIYZXI": -0.12499999999999992, "YZIYIIYZXI": -0.12499999999999992, "XZIXIIXZYI": 0.12499999999999992, "YZIYIIXZYI": 0.12499999999999992, "YZIXIIYZYI": -0.12499999999999992, "XZIYIIYZYI": 0.12499999999999992, "IYIZXIXZXI": -0.12499999999999992, "IXIZYIXZXI": 0.12499999999999992, "IXIZXIYZXI": -0.12499999999999992, "IYIZYIYZXI": -0.12499999999999992, "IXIZXIXZYI": 0.12499999999999992, "IYIZYIXZYI": 0.12499999999999992, "IYIZXIYZYI": -0.12499999999999992, "IXIZYIYZYI": 0.12499999999999992, "YZIZZXXZXI": -0.12499999999999992, "XZIZZYXZXI": 0.12499999999999992, "XZIZZXYZXI": -0.12499999999999992, "YZIZZYYZXI": -0.12499999999999992, "XZIZZXXZYI": 0.12499999999999992, "YZIZZYXZYI": 0.12499999999999992, "YZIZZXYZYI": -0.12499999999999992, "XZIZZYYZYI": 0.12499999999999992, "IIZIIIIYXI": -0.49999999999999967, "IIZIIIIXYI": 0.49999999999999967, "ZYZIIIIXXI": 0.12499999999999992, "IYIZZZIXXI": 0.12499999999999992, "ZXZIIIIYXI": 0.12499999999999992, "IXIZZZIYXI": 0.12499999999999992, "ZXZIIIIXYI": -0.12499999999999992, "IXIZZZIXYI": -0.12499999999999992, "ZYZIIIIYYI": 0.12499999999999992, "IYIZZZIYYI": 0.12499999999999992, "IYIXIIIXXI": -0.12499999999999992, "IXIYIIIXXI": 0.12499999999999992, "IXIXIIIYXI": -0.12499999999999992, "IYIYIIIYXI": -0.12499999999999992, "IXIXIIIXYI": 0.12499999999999992, "IYIYIIIXYI": 0.12499999999999992, "IYIXIIIYYI": -0.12499999999999992, "IXIYIIIYYI": 0.12499999999999992, "YZIZXIIXXI": -0.12499999999999992, "XZIZYIIXXI": 0.12499999999999992, "XZIZXIIYXI": -0.12499999999999992, "YZIZYIIYXI": -0.12499999999999992, "XZIZXIIXYI": 0.12499999999999992, "YZIZYIIXYI": 0.12499999999999992, "YZIZXIIYYI": -0.12499999999999992, "XZIZYIIYYI": 0.12499999999999992, "IYIZZXIXXI": -0.12499999999999992, "IXIZZYIXXI": 0.12499999999999992, "IXIZZXIYXI": -0.12499999999999992, "IYIZZYIYXI": -0.12499999999999992, "IXIZZXIXYI": 0.12499999999999992, "IYIZZYIXYI": 0.12499999999999992, "IYIZZXIYYI": -0.12499999999999992, "IXIZZYIYYI": 0.12499999999999992, "IIIIIIYXXI": 0.12499999999999992, "ZIIIZIYXXI": -0.12499999999999992, "IIIIIIXYXI": 0.12499999999999992, "ZIIIZIXYXI": -0.12499999999999992, "IIIIIIXXYI": -0.12499999999999992, "ZIIIZIXXYI": 0.12499999999999992, "IIIIIIYYYI": 0.12499999999999992, "ZIIIZIYYYI": -0.12499999999999992, "YIZIZIXZZX": 0.12499999999999992, "YZIZIZXZZX": 0.12499999999999992, "XIZIZIYZZX": 0.12499999999999992, "XZIZIZYZZX": 0.12499999999999992, "XIZIZIXZZY": -0.12499999999999992, "XZIZIZXZZY": -0.12499999999999992, "YIZIZIYZZY": 0.12499999999999992, "YZIZIZYZZY": 0.12499999999999992, "YZIXZIXZZX": -0.12499999999999992, "XZIYZIXZZX": 0.12499999999999992, "XZIXZIYZZX": -0.12499999999999992, "YZIYZIYZZX": -0.12499999999999992, "XZIXZIXZZY": 0.12499999999999992, "YZIYZIXZZY": 0.12499999999999992, "YZIXZIYZZY": -0.12499999999999992, "XZIYZIYZZY": 0.12499999999999992, "ZYIZXIXZZX": 0.12499999999999992, "ZXIZYIXZZX": -0.12499999999999992, "ZXIZXIYZZX": 0.12499999999999992, "ZYIZYIYZZX": 0.12499999999999992, "ZXIZXIXZZY": -0.12499999999999992, "ZYIZYIXZZY": -0.12499999999999992, "ZYIZXIYZZY": 0.12499999999999992, "ZXIZYIYZZY": -0.12499999999999992, "YZIZIXXZZX": -0.12499999999999992, "XZIZIYXZZX": 0.12499999999999992, "XZIZIXYZZX": -0.12499999999999992, "YZIZIYYZZX": -0.12499999999999992, "XZIZIXXZZY": 0.12499999999999992, "YZIZIYXZZY": 0.12499999999999992, "YZIZIXYZZY": -0.12499999999999992, "XZIZIYYZZY": 0.12499999999999992, "ZIZIZIZYZX": -0.49999999999999967, "ZIZIZIZXZY": 0.49999999999999967, "IYZIZIZXZX": 0.12499999999999992, "ZYIZIZZXZX": 0.12499999999999992, "IXZIZIZYZX": 0.12499999999999992, "ZXIZIZZYZX": 0.12499999999999992, "IXZIZIZXZY": -0.12499999999999992, "ZXIZIZZXZY": -0.12499999999999992, "IYZIZIZYZY": 0.12499999999999992, "ZYIZIZZYZY": 0.12499999999999992, "ZYIXZIZXZX": -0.12499999999999992, "ZXIYZIZXZX": 0.12499999999999992, "ZXIXZIZYZX": -0.12499999999999992, "ZYIYZIZYZX": -0.12499999999999992, "ZXIXZIZXZY": 0.12499999999999992, "ZYIYZIZXZY": 0.12499999999999992, "ZYIXZIZYZY": -0.12499999999999992, "ZXIYZIZYZY": 0.12499999999999992, "YZIZXIZXZX": 0.12499999999999992, "XZIZYIZXZX": -0.12499999999999992, "XZIZXIZYZX": 0.12499999999999992, "YZIZYIZYZX": 0.12499999999999992, "XZIZXIZXZY": -0.12499999999999992, "YZIZYIZXZY": -0.12499999999999992, "YZIZXIZYZY": 0.12499999999999992, "XZIZYIZYZY": -0.12499999999999992, "ZYIZIXZXZX": -0.12499999999999992, "ZXIZIYZXZX": 0.12499999999999992, "ZXIZIXZYZX": -0.12499999999999992, "ZYIZIYZYZX": -0.12499999999999992, "ZXIZIXZXZY": 0.12499999999999992, "ZYIZIYZXZY": 0.12499999999999992, "ZYIZIXZYZY": -0.12499999999999992, "ZXIZIYZYZY": 0.12499999999999992, "IIIIIIYXIX": 0.12499999999999992, "ZIIIZIYXIX": -0.12499999999999992, "IIIIIIXYIX": 0.12499999999999992, "ZIIIZIXYIX": -0.12499999999999992, "IIIIIIXXIY": -0.12499999999999992, "ZIIIZIXXIY": 0.12499999999999992, "IIIIIIYYIY": 0.12499999999999992, "ZIIIZIYYIY": -0.12499999999999992}, "uccsdt": {"ZYIIIIIIII": 0.49999999999999967, "IYZZZZIIII": 0.49999999999999967, "IYZXIIIIII": -0.49999999999999967, "IXZYIIIIII": 0.49999999999999967, "YZZZXIIIII": -0.49999999999999967, "XZZZYIIIII": 0.49999999999999967, "YXZZXIIIII": 0.12499999999999992, "XYZZXIIIII": 0.12499999999999992, "XXZZYIIIII": -0.12499999999999992, "YYZZYIIIII": 0.12499999999999992, "YXIIXZIIII": -0.12499999999999992, "XYIIXZIIII": -0.12499999999999992, "XXIIYZIIII": 0.12499999999999992, "YYIIYZIIII": -0.12499999999999992, "YXIXXIIIII": 0.12499999999999992, "XYIXXIIIII": 0.12499999999999992, "XXIYXIIIII": -0.12499999999999992, "YYIYXIIIII": 0.12499999999999992, "XXIXYIIIII": -0.12499999999999992, "YYIXYIIIII": 0.12499999999999992, "YXIYYIIIII": -0.12499999999999992, "XYIYYIIIII": -0.12499999999999992, "IYZZZXIIII": -0.49999999999999967, "IXZZZYIIII": 0.49999999999999967, "YXIIXXIIII": 0.12499999999999992, "XYIIXXIIII": 0.12499999999999992, "XXIIYXIIII": -0.12499999999999992, "YYIIYXIIII": 0.12499999999999992, "XXIIXYIIII": -0.12499999999999992, "YYIIXYIIII": 0.12499999999999992, "YXIIYYIIII": -0.12499999999999992, "XYIIYYIIII": -0.12499999999999992, "IIZIIIYZZI": -0.49999999999999967, "ZIZIZIYZZI": 0.49999999999999967, "YIIIIIXIII": -0.12499999999999992, "YZZZZZXIII": -0.12499999999999992, "XIIIIIYIII": -0.12499999999999992, "XZZZZZYIII": -0.12499999999999992, "YIZIZIXZZZ": -0.12499999999999992, "YZIZIZXZZZ": -0.12499999999999992, "XIZIZIYZZZ": -0.12499999999999992, "XZIZIZYZZZ": -0.12499999999999992, "ZYZIIIXZZI": 0.12499999999999992, "IYZIZIXZZI": -0.12499999999999992, "ZYIZIZXZZI": -0.12499999999999992, "IYIZZZXZZI": 0.12499999999999992, "ZXZIIIYZZI": 0.12499999999999992, "IXZIZIYZZI": -0.12499999999999992, "ZXIZIZYZZI": -0.12499999999999992, "IXIZZZYZZI": 0.12499999999999992, "YZXIIIXZII": -0.24999999999999983, "XZYIIIXZII": 0.24999999999999983, "XZXIIIYZII": -0.24999999999999983, "YZYIIIYZII": -0.24999999999999983, "YXXIIIXZII": 0.06249999999999996, "XYXIIIXZII": 0.06249999999999996, "XXYIIIXZII": -0.06249999999999996, "YYYIIIXZII": 0.06249999999999996, "YXXZZZXZII": -0.06249999999999996, "XYXZZZXZII": -0.06249999999999996, "XXYZZZXZII": 0.06249999999999996, "YYYZZZXZII": -0.06249999999999996, "XXXIIIYZII": 0.06249999999999996, "YYXIIIYZII": -0.06249999999999996, "YXYIIIYZII": 0.06249999999999996, "XYYIIIYZII": 0.06249999999999996, "XXXZZZYZII": -0.06249999999999996, "YYXZZZYZII": 0.06249999999999996, "YXYZZZYZII": -0.06249999999999996, "XYYZZZYZII": -0.06249999999999996, "YZZXIIXIII": 0.12499999999999992, "XZZYIIXIII": -0.12499999999999992, "XZZXIIYIII": 0.12499999999999992, "YZZYIIYIII": 0.12499999999999992, "YZIXZIXZZZ": 0.12499999999999992, "XZIYZIXZZZ": -0.12499999999999992, "XZIXZIYZZZ": 0.12499999999999992, "YZIYZIYZZZ": 0.12499999999999992, "IYIXIIXZZI": -0.12499999999999992, "IXIYIIXZZI": 0.12499999999999992, "ZYIXZIXZZI": 0.12499999999999992, "ZXIYZIXZZI": -0.12499999999999992, "IXIXIIYZZI": -0.12499999999999992, "IYIYIIYZZI": -0.12499999999999992, "ZXIXZIYZZI": 0.12499999999999992, "ZYIYZIYZZI": 0.12499999999999992, "YXZXIIXIII": -0.03124999999999998, "XYZXIIXIII": -0.03124999999999998, "XXZYIIXIII": 0.03124999999999998, "YYZYIIXIII": -0.03124999999999998, "YXIXZZXIII": 0.03124999999999998, "XYIXZZXIII": 0.03124999999999998, "XXIYZZXIII": -0.03124999999999998, "YYIYZZXIII": 0.03124999999999998, "XXZXIIYIII": -0.03124999999999998, "YYZXIIYIII": 0.03124999999999998, "YXZYIIYIII": -0.03124999999999998, "XYZYIIYIII": -0.03124999999999998, "XXIXZZYIII": 0.03124999999999998, "YYIXZZYIII": -0.03124999999999998, "YXIYZZYIII": 0.03124999999999998, "XYIYZZYIII": 0.03124999999999998, "YXIXZIXZZZ": -0.03124999999999998, "XYIXZIXZZZ": -0.03124999999999998, "XXIYZIXZZZ": 0.03124999999999998, "YYIYZIXZZZ": -0.03124999999999998, "YXZXIZXZZZ": 0.03124999999999998, "XYZXIZXZZZ": 0.03124999999999998, "XXZYIZXZZZ": -0.03124999999999998, "YYZYIZXZZZ": 0.03124999999999998, "XXIXZIYZZZ": -0.03124999999999998, "YYIXZIYZZZ": 0.03124999999999998, "YXIYZIYZZZ": -0.03124999999999998, "XYIYZIYZZZ": -0.03124999999999998, "XXZXIZYZZZ": 0.03124999999999998, "YYZXIZYZZZ": -0.03124999999999998, "YXZYIZYZZZ": 0.03124999999999998, "XYZYIZYZZZ": 0.03124999999999998, "YXXXIIXZII": 0.06249999999999996, "XYXXIIXZII": 0.06249999999999996, "XXYXIIXZII": -0.06249999999999996, "YYYXIIXZII": 0.06249999999999996, "XXXYIIXZII": -0.06249999999999996, "YYXYIIXZII": 0.06249999999999996, "YXYYIIXZII": -0.06249999999999996, "XYYYIIXZII": -0.06249999999999996, "XXXXIIYZII": 0.06249999999999996, "YYXXIIYZII": -0.06249999999999996, "YXYXIIYZII": 0.06249999999999996, "XYYXIIYZII": 0.06249999999999996, "YXXYIIYZII": 0.06249999999999996, "XYXYIIYZII": 0.06249999999999996, "XXYYIIYZII": -0.06249999999999996, "YYYYIIYZII": 0.06249999999999996, "YZIZXIXZZI": -0.24999999999999983, "XZIZYIXZZI": 0.24999999999999983, "XZIZXIYZZI": -0.24999999999999983, "YZIZYIYZZI": -0.24999999999999983, "IYZZXIXIII": 0.12499999999999992, "IXZZYIXIII": -0.12499999999999992, "IXZZXIYIII": 0.12499999999999992, "IYZZYIYIII": 0.12499999999999992, "ZYIZXIXZZZ": -0.12499999999999992, "ZXIZYIXZZZ": 0.12499999999999992, "ZXIZXIYZZZ": -0.12499999999999992, "ZYIZYIYZZZ": -0.12499999999999992, "YXIZXIXZZI": 0.06249999999999996, "XYIZXIXZZI": 0.06249999999999996, "XXIZYIXZZI": -0.06249999999999996, "YYIZYIXZZI": 0.06249999999999996, "YXZIXZXZZI": -0.06249999999999996, "XYZIXZXZZI": -0.06249999999999996, "XXZIYZXZZI": 0.06249999999999996, "YYZIYZXZZI": -0.06249999999999996, "XXIZXIYZZI": 0.06249999999999996, "YYIZXIYZZI": -0.06249999999999996, "YXIZYIYZZI": 0.06249999999999996, "XYIZYIYZZI": 0.06249999999999996, "XXZIXZYZZI": -0.06249999999999996, "YYZIXZYZZI": 0.06249999999999996, "YXZIYZYZZI": -0.06249999999999996, "XYZIYZYZZI": -0.06249999999999996, "YXZXXIXZZI": 0.06249999999999996, "XYZXXIXZZI": 0.06249999999999996, "XXZYXIXZZI": -0.06249999999999996, "YYZYXIXZZI": 0.06249999999999996, "XXZXYIXZZI": -0.06249999999999996, "YYZXYIXZZI": 0.06249999999999996, "YXZYYIXZZI": -0.06249999999999996, "XYZYYIXZZI": -0.06249999999999996, "XXZXXIYZZI": 0.06249999999999996, "YYZXXIYZZI": -0.06249999999999996, "YXZYXIYZZI": 0.06249999999999996, "XYZYXIYZZI": 0.06249999999999996, "YXZXYIYZZI": 0.06249999999999996, "XYZXYIYZZI": 0.06249999999999996, "XXZYYIYZZI": -0.06249999999999996, "YYZYYIYZZI": 0.06249999999999996, "YZZZZXXIII": 0.12499999999999992, "XZZZZYXIII": -0.12499999999999992, "XZZZZXYIII": 0.12499999999999992, "YZZZZYYIII": 0.12499999999999992, "YZIZIXXZZZ": 0.12499999999999992, "XZIZIYXZZZ": -0.12499999999999992, "XZIZIXYZZZ": 0.12499999999999992, "YZIZIYYZZZ": 0.12499999999999992, "ZYIZIXXZZI": 0.12499999999999992, "IYIZZXXZZI": -0.12499999999999992, "ZXIZIYXZZI": -0.12499999999999992, "IXIZZYXZZI": 0.12499999999999992, "ZXIZIXYZZI": 0.12499999999999992, "IXIZZXYZZI": -0.12499999999999992, "ZYIZIYYZZI": 0.12499999999999992, "IYIZZYYZZI": -0.12499999999999992, "YXIIIXXIII": 0.03124999999999998, "XYIIIXXIII": 0.03124999999999998, "YXZZZXXIII": -0.03124999999999998, "XYZZZXXIII": -0.03124999999999998, "XXIIIYXIII": -0.03124999999999998, "YYIIIYXIII": 0.03124999999999998, "XXZZZYXIII": 0.03124999999999998, "YYZZZYXIII": -0.03124999999999998, "XXIIIXYIII": 0.03124999999999998, "YYIIIXYIII": -0.03124999999999998, "XXZZZXYIII": -0.03124999999999998, "YYZZZXYIII": 0.03124999999999998, "YXIIIYYIII": 0.03124999999999998, "XYIIIYYIII": 0.03124999999999998, "YXZZZYYIII": -0.03124999999999998, "XYZZZYYIII": -0.03124999999999998, "YXIZIXXZZZ": -0.03124999999999998, "XYIZIXXZZZ": -0.03124999999999998, "YXZIZXXZZZ": 0.03124999999999998, "XYZIZXXZZZ": 0.03124999999999998, "XXIZIYXZZZ": 0.03124999999999998, "YYIZIYXZZZ": -0.03124999999999998, "XXZIZYXZZZ": -0.03124999999999998, "YYZIZYXZZZ": 0.03124999999999998, "XXIZIXYZZZ": -0.03124999999999998, "YYIZIXYZZZ": 0.03124999999999998, "XXZIZXYZZZ": 0.03124999999999998, "YYZIZXYZZZ": -0.03124999999999998, "YXIZIYYZZZ": -0.03124999999999998, "XYIZIYYZZZ": -0.03124999999999998, "YXZIZYYZZZ": 0.03124999999999998, "XYZIZYYZZZ": 0.03124999999999998, "YXXZZXXZII": 0.06249999999999996, "XYXZZXXZII": 0.06249999999999996, "XXYZZXXZII": -0.06249999999999996, "YYYZZXXZII": 0.06249999999999996, "XXXZZYXZII": -0.06249999999999996, "YYXZZYXZII": 0.06249999999999996, "YXYZZYXZII": -0.06249999999999996, "XYYZZYXZII": -0.06249999999999996, "XXXZZXYZII": 0.06249999999999996, "YYXZZXYZII": -0.06249999999999996, "YXYZZXYZII": 0.06249999999999996, "XYYZZXYZII": 0.06249999999999996, "YXXZZYYZII": 0.06249999999999996, "XYXZZYYZII": 0.06249999999999996, "XXYZZYYZII": -0.06249999999999996, "YYYZZYYZII": 0.06249999999999996, "YXIXZXXIII": -0.03124999999999998, "XYIXZXXIII": -0.03124999999999998, "XXIYZXXIII": 0.03124999999999998, "YYIYZXXIII": -0.03124999999999998, "XXIXZYXIII": 0.03124999999999998, "YYIXZYXIII": -0.03124999999999998, "YXIYZYXIII": 0.03124999999999998, "XYIYZYXIII": 0.03124999999999998, "XXIXZXYIII": -0.03124999999999998, "YYIXZXYIII": 0.03124999999999998, "YXIYZXYIII": -0.03124999999999998, "XYIYZXYIII": -0.03124999999999998, "YXIXZYYIII": -0.03124999999999998, "XYIXZYYIII": -0.03124999999999998, "XXIYZYYIII": 0.03124999999999998, "YYIYZYYIII": -0.03124999999999998, "YXZXIXXZZZ": -0.03124999999999998, "XYZXIXXZZZ": -0.03124999999999998, "XXZYIXXZZZ": 0.03124999999999998, "YYZYIXXZZZ": -0.03124999999999998, "XXZXIYXZZZ": 0.03124999999999998, "YYZXIYXZZZ": -0.03124999999999998, "YXZYIYXZZZ": 0.03124999999999998, "XYZYIYXZZZ": 0.03124999999999998, "XXZXIXYZZZ": -0.03124999999999998, "YYZXIXYZZZ": 0.03124999999999998, "YXZYIXYZZZ": -0.03124999999999998, "XYZYIXYZZZ": -0.03124999999999998, "YXZXIYYZZZ": -0.03124999999999998, "XYZXIYYZZZ": -0.03124999999999998, "XXZYIYYZZZ": 0.03124999999999998, "YYZYIYYZZZ": -0.03124999999999998, "YXZIXXXZZI": 0.06249999999999996, "XYZIXXXZZI": 0.06249999999999996, "XXZIYXXZZI": -0.06249999999999996, "YYZIYXXZZI": 0.06249999999999996, "XXZIXYXZZI": -0.06249999999999996, "YYZIXYXZZI": 0.06249999999999996, "YXZIYYXZZI": -0.06249999999999996, "XYZIYYXZZI": -0.06249999999999996, "XXZIXXYZZI": 0.06249999999999996, "YYZIXXYZZI": -0.06249999999999996, "YXZIYXYZZI": 0.06249999999999996, "XYZIYXYZZI": 0.06249999999999996, "YXZIXYYZZI": 0.06249999999999996, "XYZIXYYZZI": 0.06249999999999996, "XXZIYYYZZI": -0.06249999999999996, "YYZIYYYZZI": 0.06249999999999996, "IIIIIIZYII": 0.49999999999999967, "ZIZIZIZYZZ": 0.49999999999999967, "YIZIIIIXZI": 0.12499999999999992, "YZIZZZIXZI": 0.12499999999999992, "YIZIZIZXZI": -0.12499999999999992, "YZIZIZZXZI": -0.12499999999999992, "XIZIIIIYZI": 0.12499999999999992, "XZIZZZIYZI": 0.12499999999999992, "XIZIZIZYZI": -0.12499999999999992, "XZIZIZZYZI": -0.12499999999999992, "ZYIIIIZXII": -0.12499999999999992, "IYZZZZZXII": -0.12499999999999992, "ZXIIIIZYII": -0.12499999999999992, "IXZZZZZYII": -0.12499999999999992, "IYZIZIZXZZ": -0.12499999999999992, "ZYIZIZZXZZ": -0.12499999999999992, "IXZIZIZYZZ": -0.12499999999999992, "ZXIZIZZYZZ": -0.12499999999999992, "IYXIIIIXII": -0.24999999999999983, "IXYIIIIXII": 0.24999999999999983, "IXXIIIIYII": -0.24999999999999983, "IYYIIIIYII": -0.24999999999999983, "YZIXIIIXZI": -0.12499999999999992, "XZIYIIIXZI": 0.12499999999999992, "YZIXZIZXZI": 0.12499999999999992, "XZIYZIZXZI": -0.12499999999999992, "XZIXIIIYZI": -0.12499999999999992, "YZIYIIIYZI": -0.12499999999999992, "XZIXZIZYZI": 0.12499999999999992, "YZIYZIZYZI": 0.12499999999999992, "IYZXIIZXII": 0.12499999999999992, "IXZYIIZXII": -0.12499999999999992, "IXZXIIZYII": 0.12499999999999992, "IYZYIIZYII": 0.12499999999999992, "ZYIXZIZXZZ": 0.12499999999999992, "ZXIYZIZXZZ": -0.12499999999999992, "ZXIXZIZYZZ": 0.12499999999999992, "ZYIYZIZYZZ": 0.12499999999999992, "YXIXIIIXZI": 0.03124999999999998, "XYIXIIIXZI": 0.03124999999999998, "XXIYIIIXZI": -0.03124999999999998, "YYIYIIIXZI": 0.03124999999999998, "YXZXZZIXZI": -0.03124999999999998, "XYZXZZIXZI": -0.03124999999999998, "XXZYZZIXZI": 0.03124999999999998, "YYZYZZIXZI": -0.03124999999999998, "YXIXZIZXZI": -0.03124999999999998, "XYIXZIZXZI": -0.03124999999999998, "XXIYZIZXZI": 0.03124999999999998, "YYIYZIZXZI": -0.03124999999999998, "YXZXIZZXZI": 0.03124999999999998, "XYZXIZZXZI": 0.03124999999999998, "XXZYIZZXZI": -0.03124999999999998, "YYZYIZZXZI": 0.03124999999999998, "XXIXIIIYZI": 0.03124999999999998, "YYIXIIIYZI": -0.03124999999999998, "YXIYIIIYZI": 0.03124999999999998, "XYIYIIIYZI": 0.03124999999999998, "XXZXZZIYZI": -0.03124999999999998, "YYZXZZIYZI": 0.03124999999999998, "YXZYZZIYZI": -0.03124999999999998, "XYZYZZIYZI": -0.03124999999999998, "XXIXZIZYZI": -0.03124999999999998, "YYIXZIZYZI": 0.03124999999999998, "YXIYZIZYZI": -0.03124999999999998, "XYIYZIZYZI": -0.03124999999999998, "XXZXIZZYZI": 0.03124999999999998, "YYZXIZZYZI": -0.03124999999999998, "YXZYIZZYZI": 0.03124999999999998, "XYZYIZZYZI": 0.03124999999999998, "YZZZXIZXII": 0.12499999999999992, "XZZZYIZXII": -0.12499999999999992, "XZZZXIZYII": 0.12499999999999992, "YZZZYIZYII": 0.12499999999999992, "YZIZXIZXZZ": -0.12499999999999992, "XZIZYIZXZZ": 0.12499999999999992, "XZIZXIZYZZ": -0.12499999999999992, "YZIZYIZYZZ": -0.12499999999999992, "IYIZXIIXZI": -0.12499999999999992, "IXIZYIIXZI": 0.12499999999999992, "ZYIZXIZXZI": -0.12499999999999992, "ZXIZYIZXZI": 0.12499999999999992, "IXIZXIIYZI": -0.12499999999999992, "IYIZYIIYZI": -0.12499999999999992, "ZXIZXIZYZI": -0.12499999999999992, "ZYIZYIZYZI": -0.12499999999999992, "YXZZXIZXII": -0.03124999999999998, "XYZZXIZXII": -0.03124999999999998, "XXZZYIZXII": 0.03124999999999998, "YYZZYIZXII": -0.03124999999999998, "YXIIXZZXII": 0.03124999999999998, "XYIIXZZXII": 0.03124999999999998, "XXIIYZZXII": -0.03124999999999998, "YYIIYZZXII": 0.03124999999999998, "XXZZXIZYII": -0.03124999999999998, "YYZZXIZYII": 0.03124999999999998, "YXZZYIZYII": -0.03124999999999998, "XYZZYIZYII": -0.03124999999999998, "XXIIXZZYII": 0.03124999999999998, "YYIIXZZYII": -0.03124999999999998, "YXIIYZZYII": 0.03124999999999998, "XYIIYZZYII": 0.03124999999999998, "YXIZXIZXZZ": 0.03124999999999998, "XYIZXIZXZZ": 0.03124999999999998, "XXIZYIZXZZ": -0.03124999999999998, "YYIZYIZXZZ": 0.03124999999999998, "YXZIXZZXZZ": -0.03124999999999998, "XYZIXZZXZZ": -0.03124999999999998, "XXZIYZZXZZ": 0.03124999999999998, "YYZIYZZXZZ": -0.03124999999999998, "XXIZXIZYZZ": 0.03124999999999998, "YYIZXIZYZZ": -0.03124999999999998, "YXIZYIZYZZ": 0.03124999999999998, "XYIZYIZYZZ": 0.03124999999999998, "XXZIXZZYZZ": -0.03124999999999998, "YYZIXZZYZZ": 0.03124999999999998, "YXZIYZZYZZ": -0.03124999999999998, "XYZIYZZYZZ": -0.03124999999999998, "YXXZXIIXII": 0.06249999999999996, "XYXZXIIXII": 0.06249999999999996, "XXYZXIIXII": -0.06249999999999996, "YYYZXIIXII": 0.06249999999999996, "XXXZYIIXII": -0.06249999999999996, "YYXZYIIXII": 0.06249999999999996, "YXYZYIIXII": -0.06249999999999996, "XYYZYIIXII": -0.06249999999999996, "XXXZXIIYII": 0.06249999999999996, "YYXZXIIYII": -0.06249999999999996, "YXYZXIIYII": 0.06249999999999996, "XYYZXIIYII": 0.06249999999999996, "YXXZYIIYII": 0.06249999999999996, "XYXZYIIYII": 0.06249999999999996, "XXYZYIIYII": -0.06249999999999996, "YYYZYIIYII": 0.06249999999999996, "YXIXXIZXII": -0.03124999999999998, "XYIXXIZXII": -0.03124999999999998, "XXIYXIZXII": 0.03124999999999998, "YYIYXIZXII": -0.03124999999999998, "XXIXYIZXII": 0.03124999999999998, "YYIXYIZXII": -0.03124999999999998, "YXIYYIZXII": 0.03124999999999998, "XYIYYIZXII": 0.03124999999999998, "XXIXXIZYII": -0.03124999999999998, "YYIXXIZYII": 0.03124999999999998, "YXIYXIZYII": -0.03124999999999998, "XYIYXIZYII": -0.03124999999999998, "YXIXYIZYII": -0.03124999999999998, "XYIXYIZYII": -0.03124999999999998, "XXIYYIZYII": 0.03124999999999998, "YYIYYIZYII": -0.03124999999999998, "YXZXXIZXZZ": 0.03124999999999998, "XYZXXIZXZZ": 0.03124999999999998, "XXZYXIZXZZ": -0.03124999999999998, "YYZYXIZXZZ": 0.03124999999999998, "XXZXYIZXZZ": -0.03124999999999998, "YYZXYIZXZZ": 0.03124999999999998, "YXZYYIZXZZ": -0.03124999999999998, "XYZYYIZXZZ": -0.03124999999999998, "XXZXXIZYZZ": 0.03124999999999998, "YYZXXIZYZZ": -0.03124999999999998, "YXZYXIZYZZ": 0.03124999999999998, "XYZYXIZYZZ": 0.03124999999999998, "YXZXYIZYZZ": 0.03124999999999998, "XYZXYIZYZZ": 0.03124999999999998, "XXZYYIZYZZ": -0.03124999999999998, "YYZYYIZYZZ": 0.03124999999999998, "YZIZZXIXZI": -0.12499999999999992, "XZIZZYIXZI": 0.12499999999999992, "YZIZIXZXZI": 0.12499999999999992, "XZIZIYZXZI": -0.12499999999999992, "XZIZZXIYZI": -0.12499999999999992, "YZIZZYIYZI": -0.12499999999999992, "XZIZIXZYZI": 0.12499999999999992, "YZIZIYZYZI": 0.12499999999999992, "IYZZZXZXII": 0.12499999999999992, "IXZZZYZXII": -0.12499999999999992, "IXZZZXZYII": 0.12499999999999992, "IYZZZYZYII": 0.12499999999999992, "ZYIZIXZXZZ": 0.12499999999999992, "ZXIZIYZXZZ": -0.12499999999999992, "ZXIZIXZYZZ": 0.12499999999999992, "ZYIZIYZYZZ": 0.12499999999999992, "YXZIIXIXZI": -0.03124999999999998, "XYZIIXIXZI": -0.03124999999999998, "YXIZZXIXZI": 0.03124999999999998, "XYIZZXIXZI": 0.03124999999999998, "XXZIIYIXZI": 0.03124999999999998, "YYZIIYIXZI": -0.03124999999999998, "XXIZZYIXZI": -0.03124999999999998, "YYIZZYIXZI": 0.03124999999999998, "YXIZIXZXZI": -0.03124999999999998, "XYIZIXZXZI": -0.03124999999999998, "YXZIZXZXZI": 0.03124999999999998, "XYZIZXZXZI": 0.03124999999999998, "XXIZIYZXZI": 0.03124999999999998, "YYIZIYZXZI": -0.03124999999999998, "XXZIZYZXZI": -0.03124999999999998, "YYZIZYZXZI": 0.03124999999999998, "XXZIIXIYZI": -0.03124999999999998, "YYZIIXIYZI": 0.03124999999999998, "XXIZZXIYZI": 0.03124999999999998, "YYIZZXIYZI": -0.03124999999999998, "YXZIIYIYZI": -0.03124999999999998, "XYZIIYIYZI": -0.03124999999999998, "YXIZZYIYZI": 0.03124999999999998, "XYIZZYIYZI": 0.03124999999999998, "XXIZIXZYZI": -0.03124999999999998, "YYIZIXZYZI": 0.03124999999999998, "XXZIZXZYZI": 0.03124999999999998, "YYZIZXZYZI": -0.03124999999999998, "YXIZIYZYZI": -0.03124999999999998, "XYIZIYZYZI": -0.03124999999999998, "YXZIZYZYZI": 0.03124999999999998, "XYZIZYZYZI": 0.03124999999999998, "YXZXZXIXZI": 0.03124999999999998, "XYZXZXIXZI": 0.03124999999999998, "XXZYZXIXZI": -0.03124999999999998, "YYZYZXIXZI": 0.03124999999999998, "XXZXZYIXZI": -0.03124999999999998, "YYZXZYIXZI": 0.03124999999999998, "YXZYZYIXZI": -0.03124999999999998, "XYZYZYIXZI": -0.03124999999999998, "YXZXIXZXZI": -0.03124999999999998, "XYZXIXZXZI": -0.03124999999999998, "XXZYIXZXZI": 0.03124999999999998, "YYZYIXZXZI": -0.03124999999999998, "XXZXIYZXZI": 0.03124999999999998, "YYZXIYZXZI": -0.03124999999999998, "YXZYIYZXZI": 0.03124999999999998, "XYZYIYZXZI": 0.03124999999999998, "XXZXZXIYZI": 0.03124999999999998, "YYZXZXIYZI": -0.03124999999999998, "YXZYZXIYZI": 0.03124999999999998, "XYZYZXIYZI": 0.03124999999999998, "YXZXZYIYZI": 0.03124999999999998, "XYZXZYIYZI": 0.03124999999999998, "XXZYZYIYZI": -0.03124999999999998, "YYZYZYIYZI": 0.03124999999999998, "XXZXIXZYZI": -0.03124999999999998, "YYZXIXZYZI": 0.03124999999999998, "YXZYIXZYZI": -0.03124999999999998, "XYZYIXZYZI": -0.03124999999999998, "YXZXIYZYZI": -0.03124999999999998, "XYZXIYZYZI": -0.03124999999999998, "XXZYIYZYZI": 0.03124999999999998, "YYZYIYZYZI": -0.03124999999999998, "YXIIXXZXII": -0.03124999999999998, "XYIIXXZXII": -0.03124999999999998, "XXIIYXZXII": 0.03124999999999998, "YYIIYXZXII": -0.03124999999999998, "XXIIXYZXII": 0.03124999999999998, "YYIIXYZXII": -0.03124999999999998, "YXIIYYZXII": 0.03124999999999998, "XYIIYYZXII": 0.03124999999999998, "XXIIXXZYII": -0.03124999999999998, "YYIIXXZYII": 0.03124999999999998, "YXIIYXZYII": -0.03124999999999998, "XYIIYXZYII": -0.03124999999999998, "YXIIXYZYII": -0.03124999999999998, "XYIIXYZYII": -0.03124999999999998, "XXIIYYZYII": 0.03124999999999998, "YYIIYYZYII": -0.03124999999999998, "YXZIXXZXZZ": 0.03124999999999998, "XYZIXXZXZZ": 0.03124999999999998, "XXZIYXZXZZ": -0.03124999999999998, "YYZIYXZXZZ": 0.03124999999999998, "XXZIXYZXZZ": -0.03124999999999998, "YYZIXYZXZZ": 0.03124999999999998, "YXZIYYZXZZ": -0.03124999999999998, "XYZIYYZXZZ": -0.03124999999999998, "XXZIXXZYZZ": 0.03124999999999998, "YYZIXXZYZZ": -0.03124999999999998, "YXZIYXZYZZ": 0.03124999999999998, "XYZIYXZYZZ": 0.03124999999999998, "YXZIXYZYZZ": 0.03124999999999998, "XYZIXYZYZZ": 0.03124999999999998, "XXZIYYZYZZ": -0.03124999999999998, "YYZIYYZYZZ": 0.03124999999999998, "IIZIIIYXZI": 0.12499999999999992, "ZIZIZIYXZI": -0.12499999999999992, "IIZIIIXYZI": 0.12499999999999992, "ZIZIZIXYZI": -0.12499999999999992, "IIIIIIYXIZ": -0.12499999999999992, "ZIIIZIYXIZ": 0.12499999999999992, "IIIIIIXYIZ": -0.12499999999999992, "ZIIIZIXYIZ": 0.12499999999999992, "ZYZIIIXXZI": -0.03124999999999998, "IYZIZIXXZI": 0.03124999999999998, "ZYIZIZXXZI": 0.03124999999999998, "IYIZZZXXZI": -0.03124999999999998, "ZXZIIIYXZI": -0.03124999999999998, "IXZIZIYXZI": 0.03124999999999998, "ZXIZIZYXZI": 0.03124999999999998, "IXIZZZYXZI": -0.03124999999999998, "ZXZIIIXYZI": -0.03124999999999998, "IXZIZIXYZI": 0.03124999999999998, "ZXIZIZXYZI": 0.03124999999999998, "IXIZZZXYZI": -0.03124999999999998, "ZYZIIIYYZI": 0.03124999999999998, "IYZIZIYYZI": -0.03124999999999998, "ZYIZIZYYZI": -0.03124999999999998, "IYIZZZYYZI": 0.03124999999999998, "ZYIIIIXXIZ": 0.03124999999999998, "IYIIZIXXIZ": -0.03124999999999998, "ZYZZIZXXIZ": -0.03124999999999998, "IYZZZZXXIZ": 0.03124999999999998, "ZXIIIIYXIZ": 0.03124999999999998, "IXIIZIYXIZ": -0.03124999999999998, "ZXZZIZYXIZ": -0.03124999999999998, "IXZZZZYXIZ": 0.03124999999999998, "ZXIIIIXYIZ": 0.03124999999999998, "IXIIZIXYIZ": -0.03124999999999998, "ZXZZIZXYIZ": -0.03124999999999998, "IXZZZZXYIZ": 0.03124999999999998, "ZYIIIIYYIZ": -0.03124999999999998, "IYIIZIYYIZ": 0.03124999999999998, "ZYZZIZYYIZ": 0.03124999999999998, "IYZZZZYYIZ": -0.03124999999999998, "YZXIIIXXII": 0.06249999999999996, "XZYIIIXXII": -0.06249999999999996, "XZXIIIYXII": 0.06249999999999996, "YZYIIIYXII": 0.06249999999999996, "XZXIIIXYII": 0.06249999999999996, "YZYIIIXYII": 0.06249999999999996, "YZXIIIYYII": -0.06249999999999996, "XZYIIIYYII": 0.06249999999999996, "YZXIZIXXZZ": -0.06249999999999996, "XZYIZIXXZZ": 0.06249999999999996, "XZXIZIYXZZ": -0.06249999999999996, "YZYIZIYXZZ": -0.06249999999999996, "XZXIZIXYZZ": -0.06249999999999996, "YZYIZIXYZZ": -0.06249999999999996, "YZXIZIYYZZ": 0.06249999999999996, "XZYIZIYYZZ": -0.06249999999999996, "IYXIIIXXZI": 0.06249999999999996, "IXYIIIXXZI": -0.06249999999999996, "ZYXIZIXXZI": -0.06249999999999996, "ZXYIZIXXZI": 0.06249999999999996, "IXXIIIYXZI": 0.06249999999999996, "IYYIIIYXZI": 0.06249999999999996, "ZXXIZIYXZI": -0.06249999999999996, "ZYYIZIYXZI": -0.06249999999999996, "IXXIIIXYZI": 0.06249999999999996, "IYYIIIXYZI": 0.06249999999999996, "ZXXIZIXYZI": -0.06249999999999996, "ZYYIZIXYZI": -0.06249999999999996, "IYXIIIYYZI": -0.06249999999999996, "IXYIIIYYZI": 0.06249999999999996, "ZYXIZIYYZI": 0.06249999999999996, "ZXYIZIYYZI": -0.06249999999999996, "IYIXIIXXZI": 0.03124999999999998, "IXIYIIXXZI": -0.03124999999999998, "ZYIXZIXXZI": -0.03124999999999998, "ZXIYZIXXZI": 0.03124999999999998, "IXIXIIYXZI": 0.03124999999999998, "IYIYIIYXZI": 0.03124999999999998, "ZXIXZIYXZI": -0.03124999999999998, "ZYIYZIYXZI": -0.03124999999999998, "IXIXIIXYZI": 0.03124999999999998, "IYIYIIXYZI": 0.03124999999999998, "ZXIXZIXYZI": -0.03124999999999998, "ZYIYZIXYZI": -0.03124999999999998, "IYIXIIYYZI": -0.03124999999999998, "IXIYIIYYZI": 0.03124999999999998, "ZYIXZIYYZI": 0.03124999999999998, "ZXIYZIYYZI": -0.03124999999999998, "IYZXIIXXIZ": -0.03124999999999998, "IXZYIIXXIZ": 0.03124999999999998, "ZYZXZIXXIZ": 0.03124999999999998, "ZXZYZIXXIZ": -0.03124999999999998, "IXZXIIYXIZ": -0.03124999999999998, "IYZYIIYXIZ": -0.03124999999999998, "ZXZXZIYXIZ": 0.03124999999999998, "ZYZYZIYXIZ": 0.03124999999999998, "IXZXIIXYIZ": -0.03124999999999998, "IYZYIIXYIZ": -0.03124999999999998, "ZXZXZIXYIZ": 0.03124999999999998, "ZYZYZIXYIZ": 0.03124999999999998, "IYZXIIYYIZ": 0.03124999999999998, "IXZYIIYYIZ": -0.03124999999999998, "ZYZXZIYYIZ": -0.03124999999999998, "ZXZYZIYYIZ": 0.03124999999999998, "YZIZXIXXZI": 0.06249999999999996, "XZIZYIXXZI": -0.06249999999999996, "XZIZXIYXZI": 0.06249999999999996, "YZIZYIYXZI": 0.06249999999999996, "XZIZXIXYZI": 0.06249999999999996, "YZIZYIXYZI": 0.06249999999999996, "YZIZXIYYZI": -0.06249999999999996, "XZIZYIYYZI": 0.06249999999999996, "YZZZXIXXIZ": -0.06249999999999996, "XZZZYIXXIZ": 0.06249999999999996, "XZZZXIYXIZ": -0.06249999999999996, "YZZZYIYXIZ": -0.06249999999999996, "XZZZXIXYIZ": -0.06249999999999996, "YZZZYIXYIZ": -0.06249999999999996, "YZZZXIYYIZ": 0.06249999999999996, "XZZZYIYYIZ": -0.06249999999999996, "ZYIZIXXXZI": -0.03124999999999998, "IYIZZXXXZI": 0.03124999999999998, "ZXIZIYXXZI": 0.03124999999999998, "IXIZZYXXZI": -0.03124999999999998, "ZXIZIXYXZI": -0.03124999999999998, "IXIZZXYXZI": 0.03124999999999998, "ZYIZIYYXZI": -0.03124999999999998, "IYIZZYYXZI": 0.03124999999999998, "ZXIZIXXYZI": -0.03124999999999998, "IXIZZXXYZI": 0.03124999999999998, "ZYIZIYXYZI": -0.03124999999999998, "IYIZZYXYZI": 0.03124999999999998, "ZYIZIXYYZI": 0.03124999999999998, "IYIZZXYYZI": -0.03124999999999998, "ZXIZIYYYZI": -0.03124999999999998, "IXIZZYYYZI": 0.03124999999999998, "ZYZZIXXXIZ": 0.03124999999999998, "IYZZZXXXIZ": -0.03124999999999998, "ZXZZIYXXIZ": -0.03124999999999998, "IXZZZYXXIZ": 0.03124999999999998, "ZXZZIXYXIZ": 0.03124999999999998, "IXZZZXYXIZ": -0.03124999999999998, "ZYZZIYYXIZ": 0.03124999999999998, "IYZZZYYXIZ": -0.03124999999999998, "ZXZZIXXYIZ": 0.03124999999999998, "IXZZZXXYIZ": -0.03124999999999998, "ZYZZIYXYIZ": 0.03124999999999998, "IYZZZYXYIZ": -0.03124999999999998, "ZYZZIXYYIZ": -0.03124999999999998, "IYZZZXYYIZ": 0.03124999999999998, "ZXZZIYYYIZ": 0.03124999999999998, "IXZZZYYYIZ": -0.03124999999999998, "YIZIIIXZXI": 0.12499999999999992, "YZIZZZXZXI": 0.12499999999999992, "XIZIIIYZXI": 0.12499999999999992, "XZIZZZYZXI": 0.12499999999999992, "XIZIIIXZYI": -0.12499999999999992, "XZIZZZXZYI": -0.12499999999999992, "YIZIIIYZYI": 0.12499999999999992, "YZIZZZYZYI": 0.12499999999999992, "YZIXIIXZXI": -0.12499999999999992, "XZIYIIXZXI": 0.12499999999999992, "XZIXIIYZXI": -0.12499999999999992, "YZIYIIYZXI": -0.12499999999999992, "XZIXIIXZYI": 0.12499999999999992, "YZIYIIXZYI": 0.12499999999999992, "YZIXIIYZYI": -0.12499999999999992, "XZIYIIYZYI": 0.12499999999999992, "YXIXIIXZXI": 0.03124999999999998, "XYIXIIXZXI": 0.03124999999999998, "XXIYIIXZXI": -0.03124999999999998, "YYIYIIXZXI": 0.03124999999999998, "YXZXZZXZXI": -0.03124999999999998, "XYZXZZXZXI": -0.03124999999999998, "XXZYZZXZXI": 0.03124999999999998, "YYZYZZXZXI": -0.03124999999999998, "XXIXIIYZXI": 0.03124999999999998, "YYIXIIYZXI": -0.03124999999999998, "YXIYIIYZXI": 0.03124999999999998, "XYIYIIYZXI": 0.03124999999999998, "XXZXZZYZXI": -0.03124999999999998, "YYZXZZYZXI": 0.03124999999999998, "YXZYZZYZXI": -0.03124999999999998, "XYZYZZYZXI": -0.03124999999999998, "XXIXIIXZYI": -0.03124999999999998, "YYIXIIXZYI": 0.03124999999999998, "YXIYIIXZYI": -0.03124999999999998, "XYIYIIXZYI": -0.03124999999999998, "XXZXZZXZYI": 0.03124999999999998, "YYZXZZXZYI": -0.03124999999999998, "YXZYZZXZYI": 0.03124999999999998, "XYZYZZXZYI": 0.03124999999999998, "YXIXIIYZYI": 0.03124999999999998, "XYIXIIYZYI": 0.03124999999999998, "XXIYIIYZYI": -0.03124999999999998, "YYIYIIYZYI": 0.03124999999999998, "YXZXZZYZYI": -0.03124999999999998, "XYZXZZYZYI": -0.03124999999999998, "XXZYZZYZYI": 0.03124999999999998, "YYZYZZYZYI": -0.03124999999999998, "IYIZXIXZXI": -0.12499999999999992, "IXIZYIXZXI": 0.12499999999999992, "IXIZXIYZXI": -0.12499999999999992, "IYIZYIYZXI": -0.12499999999999992, "IXIZXIXZYI": 0.12499999999999992, "IYIZYIXZYI": 0.12499999999999992, "IYIZXIYZYI": -0.12499999999999992, "IXIZYIYZYI": 0.12499999999999992, "YZIZZXXZXI": -0.12499999999999992, "XZIZZYXZXI": 0.12499999999999992, "XZIZZXYZXI": -0.12499999999999992, "YZIZZYYZXI": -0.12499999999999992, "XZIZZXXZYI": 0.12499999999999992, "YZIZZYXZYI": 0.12499999999999992, "YZIZZXYZYI": -0.12499999999999992, "XZIZZYYZYI": 0.12499999999999992, "YXZIIXXZXI": -0.03124999999999998, "XYZIIXXZXI": -0.03124999999999998, "YXIZZXXZXI": 0.03124999999999998, "XYIZZXXZXI": 0.03124999999999998, "XXZIIYXZXI": 0.03124999999999998, "YYZIIYXZXI": -0.03124999999999998, "XXIZZYXZXI": -0.03124999999999998, "YYIZZYXZXI": 0.03124999999999998, "XXZIIXYZXI": -0.03124999999999998, "YYZIIXYZXI": 0.03124999999999998, "XXIZZXYZXI": 0.03124999999999998, "YYIZZXYZXI": -0.03124999999999998, "YXZIIYYZXI": -0.03124999999999998, "XYZIIYYZXI": -0.03124999999999998, "YXIZZYYZXI": 0.03124999999999998, "XYIZZYYZXI": 0.03124999999999998, "XXZIIXXZYI": 0.03124999999999998, "YYZIIXXZYI": -0.03124999999999998, "XXIZZXXZYI": -0.03124999999999998, "YYIZZXXZYI": 0.03124999999999998, "YXZIIYXZYI": 0.03124999999999998, "XYZIIYXZYI": 0.03124999999999998, "YXIZZYXZYI": -0.03124999999999998, "XYIZZYXZYI": -0.03124999999999998, "YXZIIXYZYI": -0.03124999999999998, "XYZIIXYZYI": -0.03124999999999998, "YXIZZXYZYI": 0.03124999999999998, "XYIZZXYZYI": 0.03124999999999998, "XXZIIYYZYI": 0.03124999999999998, "YYZIIYYZYI": -0.03124999999999998, "XXIZZYYZYI": -0.03124999999999998, "YYIZZYYZYI": 0.03124999999999998, "YXZXZXXZXI": 0.03124999999999998, "XYZXZXXZXI": 0.03124999999999998, "XXZYZXXZXI": -0.03124999999999998, "YYZYZXXZXI": 0.03124999999999998, "XXZXZYXZXI": -0.03124999999999998, "YYZXZYXZXI": 0.03124999999999998, "YXZYZYXZXI": -0.03124999999999998, "XYZYZYXZXI": -0.03124999999999998, "XXZXZXYZXI": 0.03124999999999998, "YYZXZXYZXI": -0.03124999999999998, "YXZYZXYZXI": 0.03124999999999998, "XYZYZXYZXI": 0.03124999999999998, "YXZXZYYZXI": 0.03124999999999998, "XYZXZYYZXI": 0.03124999999999998, "XXZYZYYZXI": -0.03124999999999998, "YYZYZYYZXI": 0.03124999999999998, "XXZXZXXZYI": -0.03124999999999998, "YYZXZXXZYI": 0.03124999999999998, "YXZYZXXZYI": -0.03124999999999998, "XYZYZXXZYI": -0.03124999999999998, "YXZXZYXZYI": -0.03124999999999998, "XYZXZYXZYI": -0.03124999999999998, "XXZYZYXZYI": 0.03124999999999998, "YYZYZYXZYI": -0.03124999999999998, "YXZXZXYZYI": 0.03124999999999998, "XYZXZXYZYI": 0.03124999999999998, "XXZYZXYZYI": -0.03124999999999998, "YYZYZXYZYI": 0.03124999999999998, "XXZXZYYZYI": -0.03124999999999998, "YYZXZYYZYI": 0.03124999999999998, "YXZYZYYZYI": -0.03124999999999998, "XYZYZYYZYI": -0.03124999999999998, "IIZIIIIYXI": -0.49999999999999967, "IIZIIIIXYI": 0.49999999999999967, "ZYZIIIIXXI": 0.12499999999999992, "IYIZZZIXXI": 0.12499999999999992, "ZXZIIIIYXI": 0.12499999999999992, "IXIZZZIYXI": 0.12499999999999992, "ZXZIIIIXYI": -0.12499999999999992, "IXIZZZIXYI": -0.12499999999999992, "ZYZIIIIYYI": 0.12499999999999992, "IYIZZZIYYI": 0.12499999999999992, "IYIXIIIXXI": -0.12499999999999992, "IXIYIIIXXI": 0.12499999999999992, "IXIXIIIYXI": -0.12499999999999992, "IYIYIIIYXI": -0.12499999999999992, "IXIXIIIXYI": 0.12499999999999992, "IYIYIIIXYI": 0.12499999999999992, "IYIXIIIYYI": -0.12499999999999992, "IXIYIIIYYI": 0.12499999999999992, "YZIZXIIXXI": -0.12499999999999992, "XZIZYIIXXI": 0.12499999999999992, "XZIZXIIYXI": -0.12499999999999992, "YZIZYIIYXI": -0.12499999999999992, "XZIZXIIXYI": 0.12499999999999992, "YZIZYIIXYI": 0.12499999999999992, "YZIZXIIYYI": -0.12499999999999992, "XZIZYIIYYI": 0.12499999999999992, "YXIZXIIXXI": 0.03124999999999998, "XYIZXIIXXI": 0.03124999999999998, "XXIZYIIXXI": -0.03124999999999998, "YYIZYIIXXI": 0.03124999999999998, "YXZIXZIXXI": -0.03124999999999998, "XYZIXZIXXI": -0.03124999999999998, "XXZIYZIXXI": 0.03124999999999998, "YYZIYZIXXI": -0.03124999999999998, "XXIZXIIYXI": 0.03124999999999998, "YYIZXIIYXI": -0.03124999999999998, "YXIZYIIYXI": 0.03124999999999998, "XYIZYIIYXI": 0.03124999999999998, "XXZIXZIYXI": -0.03124999999999998, "YYZIXZIYXI": 0.03124999999999998, "YXZIYZIYXI": -0.03124999999999998, "XYZIYZIYXI": -0.03124999999999998, "XXIZXIIXYI": -0.03124999999999998, "YYIZXIIXYI": 0.03124999999999998, "YXIZYIIXYI": -0.03124999999999998, "XYIZYIIXYI": -0.03124999999999998, "XXZIXZIXYI": 0.03124999999999998, "YYZIXZIXYI": -0.03124999999999998, "YXZIYZIXYI": 0.03124999999999998, "XYZIYZIXYI": 0.03124999999999998, "YXIZXIIYYI": 0.03124999999999998, "XYIZXIIYYI": 0.03124999999999998, "XXIZYIIYYI": -0.03124999999999998, "YYIZYIIYYI": 0.03124999999999998, "YXZIXZIYYI": -0.03124999999999998, "XYZIXZIYYI": -0.03124999999999998, "XXZIYZIYYI": 0.03124999999999998, "YYZIYZIYYI": -0.03124999999999998, "YXZXXIIXXI": 0.03124999999999998, "XYZXXIIXXI": 0.03124999999999998, "XXZYXIIXXI": -0.03124999999999998, "YYZYXIIXXI": 0.03124999999999998, "XXZXYIIXXI": -0.03124999999999998, "YYZXYIIXXI": 0.03124999999999998, "YXZYYIIXXI": -0.03124999999999998, "XYZYYIIXXI": -0.03124999999999998, "XXZXXIIYXI": 0.03124999999999998, "YYZXXIIYXI": -0.03124999999999998, "YXZYXIIYXI": 0.03124999999999998, "XYZYXIIYXI": 0.03124999999999998, "YXZXYIIYXI": 0.03124999999999998, "XYZXYIIYXI": 0.03124999999999998, "XXZYYIIYXI": -0.03124999999999998, "YYZYYIIYXI": 0.03124999999999998, "XXZXXIIXYI": -0.03124999999999998, "YYZXXIIXYI": 0.03124999999999998, "YXZYXIIXYI": -0.03124999999999998, "XYZYXIIXYI": -0.03124999999999998, "YXZXYIIXYI": -0.03124999999999998, "XYZXYIIXYI": -0.03124999999999998, "XXZYYIIXYI": 0.03124999999999998, "YYZYYIIXYI": -0.03124999999999998, "YXZXXIIYYI": 0.03124999999999998, "XYZXXIIYYI": 0.03124999999999998, "XXZYXIIYYI": -0.03124999999999998, "YYZYXIIYYI": 0.03124999999999998, "XXZXYIIYYI": -0.03124999999999998, "YYZXYIIYYI": 0.03124999999999998, "YXZYYIIYYI": -0.03124999999999998, "XYZYYIIYYI": -0.03124999999999998, "IYIZZXIXXI": -0.12499999999999992, "IXIZZYIXXI": 0.12499999999999992, "IXIZZXIYXI": -0.12499999999999992, "IYIZZYIYXI": -0.12499999999999992, "IXIZZXIXYI": 0.12499999999999992, "IYIZZYIXYI": 0.12499999999999992, "IYIZZXIYYI": -0.12499999999999992, "IXIZZYIYYI": 0.12499999999999992, "YXZIXXIXXI": 0.03124999999999998, "XYZIXXIXXI": 0.03124999999999998, "XXZIYXIXXI": -0.03124999999999998, "YYZIYXIXXI": 0.03124999999999998, "XXZIXYIXXI": -0.03124999999999998, "YYZIXYIXXI": 0.03124999999999998, "YXZIYYIXXI": -0.03124999999999998, "XYZIYYIXXI": -0.03124999999999998, "XXZIXXIYXI": 0.03124999999999998, "YYZIXXIYXI": -0.03124999999999998, "YXZIYXIYXI": 0.03124999999999998, "XYZIYXIYXI": 0.03124999999999998, "YXZIXYIYXI": 0.03124999999999998, "XYZIXYIYXI": 0.03124999999999998, "XXZIYYIYXI": -0.03124999999999998, "YYZIYYIYXI": 0.03124999999999998, "XXZIXXIXYI": -0.03124999999999998, "YYZIXXIXYI": 0.03124999999999998, "YXZIYXIXYI": -0.03124999999999998, "XYZIYXIXYI": -0.03124999999999998, "YXZIXYIXYI": -0.03124999999999998, "XYZIXYIXYI": -0.03124999999999998, "XXZIYYIXYI": 0.03124999999999998, "YYZIYYIXYI": -0.03124999999999998, "YXZIXXIYYI": 0.03124999999999998, "XYZIXXIYYI": 0.03124999999999998, "XXZIYXIYYI": -0.03124999999999998, "YYZIYXIYYI": 0.03124999999999998, "XXZIXYIYYI": -0.03124999999999998, "YYZIXYIYYI": 0.03124999999999998, "YXZIYYIYYI": -0.03124999999999998, "XYZIYYIYYI": -0.03124999999999998, "IIIIIIYXXI": 0.12499999999999992, "ZIIIZIYXXI": -0.12499999999999992, "IIIIIIXYXI": 0.12499999999999992, "ZIIIZIXYXI": -0.12499999999999992, "IIIIIIXXYI": -0.12499999999999992, "ZIIIZIXXYI": 0.12499999999999992, "IIIIIIYYYI": 0.12499999999999992, "ZIIIZIYYYI": -0.12499999999999992, "YIZIIIXXXI": -0.03124999999999998, "YZIZZZXXXI": -0.03124999999999998, "XIZIIIYXXI": -0.03124999999999998, "XZIZZZYXXI": -0.03124999999999998, "XIZIIIXYXI": -0.03124999999999998, "XZIZZZXYXI": -0.03124999999999998, "YIZIIIYYXI": 0.03124999999999998, "YZIZZZYYXI": 0.03124999999999998, "XIZIIIXXYI": 0.03124999999999998, "XZIZZZXXYI": 0.03124999999999998, "YIZIIIYXYI": -0.03124999999999998, "YZIZZZYXYI": -0.03124999999999998, "YIZIIIXYYI": -0.03124999999999998, "YZIZZZXYYI": -0.03124999999999998, "XIZIIIYYYI": -0.03124999999999998, "XZIZZZYYYI": -0.03124999999999998, "YIIIZIXXXZ": 0.03124999999999998, "YZZZIZXXXZ": 0.03124999999999998, "XIIIZIYXXZ": 0.03124999999999998, "XZZZIZYXXZ": 0.03124999999999998, "XIIIZIXYXZ": 0.03124999999999998, "XZZZIZXYXZ": 0.03124999999999998, "YIIIZIYYXZ": -0.03124999999999998, "YZZZIZYYXZ": -0.03124999999999998, "XIIIZIXXYZ": -0.03124999999999998, "XZZZIZXXYZ": -0.03124999999999998, "YIIIZIYXYZ": 0.03124999999999998, "YZZZIZYXYZ": 0.03124999999999998, "YIIIZIXYYZ": 0.03124999999999998, "YZZZIZXYYZ": 0.03124999999999998, "XIIIZIYYYZ": 0.03124999999999998, "XZZZIZYYYZ": 0.03124999999999998, "ZYIIIIXXXI": -0.03124999999999998, "IYIIZIXXXI": 0.03124999999999998, "ZYZZIZXXXI": 0.03124999999999998, "IYZZZZXXXI": -0.03124999999999998, "ZXIIIIYXXI": -0.03124999999999998, "IXIIZIYXXI": 0.03124999999999998, "ZXZZIZYXXI": 0.03124999999999998, "IXZZZZYXXI": -0.03124999999999998, "ZXIIIIXYXI": -0.03124999999999998, "IXIIZIXYXI": 0.03124999999999998, "ZXZZIZXYXI": 0.03124999999999998, "IXZZZZXYXI": -0.03124999999999998, "ZYIIIIYYXI": 0.03124999999999998, "IYIIZIYYXI": -0.03124999999999998, "ZYZZIZYYXI": -0.03124999999999998, "IYZZZZYYXI": 0.03124999999999998, "ZXIIIIXXYI": 0.03124999999999998, "IXIIZIXXYI": -0.03124999999999998, "ZXZZIZXXYI": -0.03124999999999998, "IXZZZZXXYI": 0.03124999999999998, "ZYIIIIYXYI": -0.03124999999999998, "IYIIZIYXYI": 0.03124999999999998, "ZYZZIZYXYI": 0.03124999999999998, "IYZZZZYXYI": -0.03124999999999998, "ZYIIIIXYYI": -0.03124999999999998, "IYIIZIXYYI": 0.03124999999999998, "ZYZZIZXYYI": 0.03124999999999998, "IYZZZZXYYI": -0.03124999999999998, "ZXIIIIYYYI": -0.03124999999999998, "IXIIZIYYYI": 0.03124999999999998, "ZXZZIZYYYI": 0.03124999999999998, "IXZZZZYYYI": -0.03124999999999998, "YZXIIIXXXI": 0.06249999999999996, "XZYIIIXXXI": -0.06249999999999996, "XZXIIIYXXI": 0.06249999999999996, "YZYIIIYXXI": 0.06249999999999996, "XZXIIIXYXI": 0.06249999999999996, "YZYIIIXYXI": 0.06249999999999996, "YZXIIIYYXI": -0.06249999999999996, "XZYIIIYYXI": 0.06249999999999996, "XZXIIIXXYI": -0.06249999999999996, "YZYIIIXXYI": -0.06249999999999996, "YZXIIIYXYI": 0.06249999999999996, "XZYIIIYXYI": -0.06249999999999996, "YZXIIIXYYI": 0.06249999999999996, "XZYIIIXYYI": -0.06249999999999996, "XZXIIIYYYI": 0.06249999999999996, "YZYIIIYYYI": 0.06249999999999996, "YZIXIIXXXI": 0.03124999999999998, "XZIYIIXXXI": -0.03124999999999998, "XZIXIIYXXI": 0.03124999999999998, "YZIYIIYXXI": 0.03124999999999998, "XZIXIIXYXI": 0.03124999999999998, "YZIYIIXYXI": 0.03124999999999998, "YZIXIIYYXI": -0.03124999999999998, "XZIYIIYYXI": 0.03124999999999998, "XZIXIIXXYI": -0.03124999999999998, "YZIYIIXXYI": -0.03124999999999998, "YZIXIIYXYI": 0.03124999999999998, "XZIYIIYXYI": -0.03124999999999998, "YZIXIIXYYI": 0.03124999999999998, "XZIYIIXYYI": -0.03124999999999998, "XZIXIIYYYI": 0.03124999999999998, "YZIYIIYYYI": 0.03124999999999998, "YZZXZIXXXZ": -0.03124999999999998, "XZZYZIXXXZ": 0.03124999999999998, "XZZXZIYXXZ": -0.03124999999999998, "YZZYZIYXXZ": -0.03124999999999998, "XZZXZIXYXZ": -0.03124999999999998, "YZZYZIXYXZ": -0.03124999999999998, "YZZXZIYYXZ": 0.03124999999999998, "XZZYZIYYXZ": -0.03124999999999998, "XZZXZIXXYZ": 0.03124999999999998, "YZZYZIXXYZ": 0.03124999999999998, "YZZXZIYXYZ": -0.03124999999999998, "XZZYZIYXYZ": 0.03124999999999998, "YZZXZIXYYZ": -0.03124999999999998, "XZZYZIXYYZ": 0.03124999999999998, "XZZXZIYYYZ": -0.03124999999999998, "YZZYZIYYYZ": -0.03124999999999998, "IYZXIIXXXI": 0.03124999999999998, "IXZYIIXXXI": -0.03124999999999998, "ZYZXZIXXXI": -0.03124999999999998, "ZXZYZIXXXI": 0.03124999999999998, "IXZXIIYXXI": 0.03124999999999998, "IYZYIIYXXI": 0.03124999999999998, "ZXZXZIYXXI": -0.03124999999999998, "ZYZYZIYXXI": -0.03124999999999998, "IXZXIIXYXI": 0.03124999999999998, "IYZYIIXYXI": 0.03124999999999998, "ZXZXZIXYXI": -0.03124999999999998, "ZYZYZIXYXI": -0.03124999999999998, "IYZXIIYYXI": -0.03124999999999998, "IXZYIIYYXI": 0.03124999999999998, "ZYZXZIYYXI": 0.03124999999999998, "ZXZYZIYYXI": -0.03124999999999998, "IXZXIIXXYI": -0.03124999999999998, "IYZYIIXXYI": -0.03124999999999998, "ZXZXZIXXYI": 0.03124999999999998, "ZYZYZIXXYI": 0.03124999999999998, "IYZXIIYXYI": 0.03124999999999998, "IXZYIIYXYI": -0.03124999999999998, "ZYZXZIYXYI": -0.03124999999999998, "ZXZYZIYXYI": 0.03124999999999998, "IYZXIIXYYI": 0.03124999999999998, "IXZYIIXYYI": -0.03124999999999998, "ZYZXZIXYYI": -0.03124999999999998, "ZXZYZIXYYI": 0.03124999999999998, "IXZXIIYYYI": 0.03124999999999998, "IYZYIIYYYI": 0.03124999999999998, "ZXZXZIYYYI": -0.03124999999999998, "ZYZYZIYYYI": -0.03124999999999998, "YZZZXIXXXI": 0.06249999999999996, "XZZZYIXXXI": -0.06249999999999996, "XZZZXIYXXI": 0.06249999999999996, "YZZZYIYXXI": 0.06249999999999996, "XZZZXIXYXI": 0.06249999999999996, "YZZZYIXYXI": 0.06249999999999996, "YZZZXIYYXI": -0.06249999999999996, "XZZZYIYYXI": 0.06249999999999996, "XZZZXIXXYI": -0.06249999999999996, "YZZZYIXXYI": -0.06249999999999996, "YZZZXIYXYI": 0.06249999999999996, "XZZZYIYXYI": -0.06249999999999996, "YZZZXIXYYI": 0.06249999999999996, "XZZZYIXYYI": -0.06249999999999996, "XZZZXIYYYI": 0.06249999999999996, "YZZZYIYYYI": 0.06249999999999996, "IYIZXIXXXI": 0.03124999999999998, "IXIZYIXXXI": -0.03124999999999998, "IXIZXIYXXI": 0.03124999999999998, "IYIZYIYXXI": 0.03124999999999998, "IXIZXIXYXI": 0.03124999999999998, "IYIZYIXYXI": 0.03124999999999998, "IYIZXIYYXI": -0.03124999999999998, "IXIZYIYYXI": 0.03124999999999998, "IXIZXIXXYI": -0.03124999999999998, "IYIZYIXXYI": -0.03124999999999998, "IYIZXIYXYI": 0.03124999999999998, "IXIZYIYXYI": -0.03124999999999998, "IYIZXIXYYI": 0.03124999999999998, "IXIZYIXYYI": -0.03124999999999998, "IXIZXIYYYI": 0.03124999999999998, "IYIZYIYYYI": 0.03124999999999998, "ZYZZXIXXXZ": 0.03124999999999998, "ZXZZYIXXXZ": -0.03124999999999998, "ZXZZXIYXXZ": 0.03124999999999998, "ZYZZYIYXXZ": 0.03124999999999998, "ZXZZXIXYXZ": 0.03124999999999998, "ZYZZYIXYXZ": 0.03124999999999998, "ZYZZXIYYXZ": -0.03124999999999998, "ZXZZYIYYXZ": 0.03124999999999998, "ZXZZXIXXYZ": -0.03124999999999998, "ZYZZYIXXYZ": -0.03124999999999998, "ZYZZXIYXYZ": 0.03124999999999998, "ZXZZYIYXYZ": -0.03124999999999998, "ZYZZXIXYYZ": 0.03124999999999998, "ZXZZYIXYYZ": -0.03124999999999998, "ZXZZXIYYYZ": 0.03124999999999998, "ZYZZYIYYYZ": 0.03124999999999998, "YZIZZXXXXI": 0.03124999999999998, "XZIZZYXXXI": -0.03124999999999998, "XZIZZXYXXI": 0.03124999999999998, "YZIZZYYXXI": 0.03124999999999998, "XZIZZXXYXI": 0.03124999999999998, "YZIZZYXYXI": 0.03124999999999998, "YZIZZXYYXI": -0.03124999999999998, "XZIZZYYYXI": 0.03124999999999998, "XZIZZXXXYI": -0.03124999999999998, "YZIZZYXXYI": -0.03124999999999998, "YZIZZXYXYI": 0.03124999999999998, "XZIZZYYXYI": -0.03124999999999998, "YZIZZXXYYI": 0.03124999999999998, "XZIZZYXYYI": -0.03124999999999998, "XZIZZXYYYI": 0.03124999999999998, "YZIZZYYYYI": 0.03124999999999998, "YZZZIXXXXZ": -0.03124999999999998, "XZZZIYXXXZ": 0.03124999999999998, "XZZZIXYXXZ": -0.03124999999999998, "YZZZIYYXXZ": -0.03124999999999998, "XZZZIXXYXZ": -0.03124999999999998, "YZZZIYXYXZ": -0.03124999999999998, "YZZZIXYYXZ": 0.03124999999999998, "XZZZIYYYXZ": -0.03124999999999998, "XZZZIXXXYZ": 0.03124999999999998, "YZZZIYXXYZ": 0.03124999999999998, "YZZZIXYXYZ": -0.03124999999999998, "XZZZIYYXYZ": 0.03124999999999998, "YZZZIXXYYZ": -0.03124999999999998, "XZZZIYXYYZ": 0.03124999999999998, "XZZZIXYYYZ": -0.03124999999999998, "YZZZIYYYYZ": -0.03124999999999998, "ZYZZIXXXXI": -0.03124999999999998, "IYZZZXXXXI": 0.03124999999999998, "ZXZZIYXXXI": 0.03124999999999998, "IXZZZYXXXI": -0.03124999999999998, "ZXZZIXYXXI": -0.03124999999999998, "IXZZZXYXXI": 0.03124999999999998, "ZYZZIYYXXI": -0.03124999999999998, "IYZZZYYXXI": 0.03124999999999998, "ZXZZIXXYXI": -0.03124999999999998, "IXZZZXXYXI": 0.03124999999999998, "ZYZZIYXYXI": -0.03124999999999998, "IYZZZYXYXI": 0.03124999999999998, "ZYZZIXYYXI": 0.03124999999999998, "IYZZZXYYXI": -0.03124999999999998, "ZXZZIYYYXI": -0.03124999999999998, "IXZZZYYYXI": 0.03124999999999998, "ZXZZIXXXYI": 0.03124999999999998, "IXZZZXXXYI": -0.03124999999999998, "ZYZZIYXXYI": 0.03124999999999998, "IYZZZYXXYI": -0.03124999999999998, "ZYZZIXYXYI": -0.03124999999999998, "IYZZZXYXYI": 0.03124999999999998, "ZXZZIYYXYI": 0.03124999999999998, "IXZZZYYXYI": -0.03124999999999998, "ZYZZIXXYYI": -0.03124999999999998, "IYZZZXXYYI": 0.03124999999999998, "ZXZZIYXYYI": 0.03124999999999998, "IXZZZYXYYI": -0.03124999999999998, "ZXZZIXYYYI": -0.03124999999999998, "IXZZZXYYYI": 0.03124999999999998, "ZYZZIYYYYI": -0.03124999999999998, "IYZZZYYYYI": 0.03124999999999998, "YIZIZIXZZX": 0.12499999999999992, "YZIZIZXZZX": 0.12499999999999992, "XIZIZIYZZX": 0.12499999999999992, "XZIZIZYZZX": 0.12499999999999992, "XIZIZIXZZY": -0.12499999999999992, "XZIZIZXZZY": -0.12499999999999992, "YIZIZIYZZY": 0.12499999999999992, "YZIZIZYZZY": 0.12499999999999992, "YZIXZIXZZX": -0.12499999999999992, "XZIYZIXZZX": 0.12499999999999992, "XZIXZIYZZX": -0.12499999999999992, "YZIYZIYZZX": -0.12499999999999992, "XZIXZIXZZY": 0.12499999999999992, "YZIYZIXZZY": 0.12499999999999992, "YZIXZIYZZY": -0.12499999999999992, "XZIYZIYZZY": 0.12499999999999992, "YXIXZIXZZX": 0.03124999999999998, "XYIXZIXZZX": 0.03124999999999998, "XXIYZIXZZX": -0.03124999999999998, "YYIYZIXZZX": 0.03124999999999998, "YXZXIZXZZX": -0.03124999999999998, "XYZXIZXZZX": -0.03124999999999998, "XXZYIZXZZX": 0.03124999999999998, "YYZYIZXZZX": -0.03124999999999998, "XXIXZIYZZX": 0.03124999999999998, "YYIXZIYZZX": -0.03124999999999998, "YXIYZIYZZX": 0.03124999999999998, "XYIYZIYZZX": 0.03124999999999998, "XXZXIZYZZX": -0.03124999999999998, "YYZXIZYZZX": 0.03124999999999998, "YXZYIZYZZX": -0.03124999999999998, "XYZYIZYZZX": -0.03124999999999998, "XXIXZIXZZY": -0.03124999999999998, "YYIXZIXZZY": 0.03124999999999998, "YXIYZIXZZY": -0.03124999999999998, "XYIYZIXZZY": -0.03124999999999998, "XXZXIZXZZY": 0.03124999999999998, "YYZXIZXZZY": -0.03124999999999998, "YXZYIZXZZY": 0.03124999999999998, "XYZYIZXZZY": 0.03124999999999998, "YXIXZIYZZY": 0.03124999999999998, "XYIXZIYZZY": 0.03124999999999998, "XXIYZIYZZY": -0.03124999999999998, "YYIYZIYZZY": 0.03124999999999998, "YXZXIZYZZY": -0.03124999999999998, "XYZXIZYZZY": -0.03124999999999998, "XXZYIZYZZY": 0.03124999999999998, "YYZYIZYZZY": -0.03124999999999998, "ZYIZXIXZZX": 0.12499999999999992, "ZXIZYIXZZX": -0.12499999999999992, "ZXIZXIYZZX": 0.12499999999999992, "ZYIZYIYZZX": 0.12499999999999992, "ZXIZXIXZZY": -0.12499999999999992, "ZYIZYIXZZY": -0.12499999999999992, "ZYIZXIYZZY": 0.12499999999999992, "ZXIZYIYZZY": -0.12499999999999992, "YZIZIXXZZX": -0.12499999999999992, "XZIZIYXZZX": 0.12499999999999992, "XZIZIXYZZX": -0.12499999999999992, "YZIZIYYZZX": -0.12499999999999992, "XZIZIXXZZY": 0.12499999999999992, "YZIZIYXZZY": 0.12499999999999992, "YZIZIXYZZY": -0.12499999999999992, "XZIZIYYZZY": 0.12499999999999992, "YXIZIXXZZX": 0.03124999999999998, "XYIZIXXZZX": 0.03124999999999998, "YXZIZXXZZX": -0.03124999999999998, "XYZIZXXZZX": -0.03124999999999998, "XXIZIYXZZX": -0.03124999999999998, "YYIZIYXZZX": 0.03124999999999998, "XXZIZYXZZX": 0.03124999999999998, "YYZIZYXZZX": -0.03124999999999998, "XXIZIXYZZX": 0.03124999999999998, "YYIZIXYZZX": -0.03124999999999998, "XXZIZXYZZX": -0.03124999999999998, "YYZIZXYZZX": 0.03124999999999998, "YXIZIYYZZX": 0.03124999999999998, "XYIZIYYZZX": 0.03124999999999998, "YXZIZYYZZX": -0.03124999999999998, "XYZIZYYZZX": -0.03124999999999998, "XXIZIXXZZY": -0.03124999999999998, "YYIZIXXZZY": 0.03124999999999998, "XXZIZXXZZY": 0.03124999999999998, "YYZIZXXZZY": -0.03124999999999998, "YXIZIYXZZY": -0.03124999999999998, "XYIZIYXZZY": -0.03124999999999998, "YXZIZYXZZY": 0.03124999999999998, "XYZIZYXZZY": 0.03124999999999998, "YXIZIXYZZY": 0.03124999999999998, "XYIZIXYZZY": 0.03124999999999998, "YXZIZXYZZY": -0.03124999999999998, "XYZIZXYZZY": -0.03124999999999998, "XXIZIYYZZY": -0.03124999999999998, "YYIZIYYZZY": 0.03124999999999998, "XXZIZYYZZY": 0.03124999999999998, "YYZIZYYZZY": -0.03124999999999998, "YXZXIXXZZX": 0.03124999999999998, "XYZXIXXZZX": 0.03124999999999998, "XXZYIXXZZX": -0.03124999999999998, "YYZYIXXZZX": 0.03124999999999998, "XXZXIYXZZX": -0.03124999999999998, "YYZXIYXZZX": 0.03124999999999998, "YXZYIYXZZX": -0.03124999999999998, "XYZYIYXZZX": -0.03124999999999998, "XXZXIXYZZX": 0.03124999999999998, "YYZXIXYZZX": -0.03124999999999998, "YXZYIXYZZX": 0.03124999999999998, "XYZYIXYZZX": 0.03124999999999998, "YXZXIYYZZX": 0.03124999999999998, "XYZXIYYZZX": 0.03124999999999998, "XXZYIYYZZX": -0.03124999999999998, "YYZYIYYZZX": 0.03124999999999998, "XXZXIXXZZY": -0.03124999999999998, "YYZXIXXZZY": 0.03124999999999998, "YXZYIXXZZY": -0.03124999999999998, "XYZYIXXZZY": -0.03124999999999998, "YXZXIYXZZY": -0.03124999999999998, "XYZXIYXZZY": -0.03124999999999998, "XXZYIYXZZY": 0.03124999999999998, "YYZYIYXZZY": -0.03124999999999998, "YXZXIXYZZY": 0.03124999999999998, "XYZXIXYZZY": 0.03124999999999998, "XXZYIXYZZY": -0.03124999999999998, "YYZYIXYZZY": 0.03124999999999998, "XXZXIYYZZY": -0.03124999999999998, "YYZXIYYZZY": 0.03124999999999998, "YXZYIYYZZY": -0.03124999999999998, "XYZYIYYZZY": -0.03124999999999998, "ZIZIZIZYZX": -0.49999999999999967, "ZIZIZIZXZY": 0.49999999999999967, "IYZIZIZXZX": 0.12499999999999992, "ZYIZIZZXZX": 0.12499999999999992, "IXZIZIZYZX": 0.12499999999999992, "ZXIZIZZYZX": 0.12499999999999992, "IXZIZIZXZY": -0.12499999999999992, "ZXIZIZZXZY": -0.12499999999999992, "IYZIZIZYZY": 0.12499999999999992, "ZYIZIZZYZY": 0.12499999999999992, "ZYIXZIZXZX": -0.12499999999999992, "ZXIYZIZXZX": 0.12499999999999992, "ZXIXZIZYZX": -0.12499999999999992, "ZYIYZIZYZX": -0.12499999999999992, "ZXIXZIZXZY": 0.12499999999999992, "ZYIYZIZXZY": 0.12499999999999992, "ZYIXZIZYZY": -0.12499999999999992, "ZXIYZIZYZY": 0.12499999999999992, "YZIZXIZXZX": 0.12499999999999992, "XZIZYIZXZX": -0.12499999999999992, "XZIZXIZYZX": 0.12499999999999992, "YZIZYIZYZX": 0.12499999999999992, "XZIZXIZXZY": -0.12499999999999992, "YZIZYIZXZY": -0.12499999999999992, "YZIZXIZYZY": 0.12499999999999992, "XZIZYIZYZY": -0.12499999999999992, "YXIZXIZXZX": -0.03124999999999998, "XYIZXIZXZX": -0.03124999999999998, "XXIZYIZXZX": 0.03124999999999998, "YYIZYIZXZX": -0.03124999999999998, "YXZIXZZXZX": 0.03124999999999998, "XYZIXZZXZX": 0.03124999999999998, "XXZIYZZXZX": -0.03124999999999998, "YYZIYZZXZX": 0.03124999999999998, "XXIZXIZYZX": -0.03124999999999998, "YYIZXIZYZX": 0.03124999999999998, "YXIZYIZYZX": -0.03124999999999998, "XYIZYIZYZX": -0.03124999999999998, "XXZIXZZYZX": 0.03124999999999998, "YYZIXZZYZX": -0.03124999999999998, "YXZIYZZYZX": 0.03124999999999998, "XYZIYZZYZX": 0.03124999999999998, "XXIZXIZXZY": 0.03124999999999998, "YYIZXIZXZY": -0.03124999999999998, "YXIZYIZXZY": 0.03124999999999998, "XYIZYIZXZY": 0.03124999999999998, "XXZIXZZXZY": -0.03124999999999998, "YYZIXZZXZY": 0.03124999999999998, "YXZIYZZXZY": -0.03124999999999998, "XYZIYZZXZY": -0.03124999999999998, "YXIZXIZYZY": -0.03124999999999998, "XYIZXIZYZY": -0.03124999999999998, "XXIZYIZYZY": 0.03124999999999998, "YYIZYIZYZY": -0.03124999999999998, "YXZIXZZYZY": 0.03124999999999998, "XYZIXZZYZY": 0.03124999999999998, "XXZIYZZYZY": -0.03124999999999998, "YYZIYZZYZY": 0.03124999999999998, "YXZXXIZXZX": -0.03124999999999998, "XYZXXIZXZX": -0.03124999999999998, "XXZYXIZXZX": 0.03124999999999998, "YYZYXIZXZX": -0.03124999999999998, "XXZXYIZXZX": 0.03124999999999998, "YYZXYIZXZX": -0.03124999999999998, "YXZYYIZXZX": 0.03124999999999998, "XYZYYIZXZX": 0.03124999999999998, "XXZXXIZYZX": -0.03124999999999998, "YYZXXIZYZX": 0.03124999999999998, "YXZYXIZYZX": -0.03124999999999998, "XYZYXIZYZX": -0.03124999999999998, "YXZXYIZYZX": -0.03124999999999998, "XYZXYIZYZX": -0.03124999999999998, "XXZYYIZYZX": 0.03124999999999998, "YYZYYIZYZX": -0.03124999999999998, "XXZXXIZXZY": 0.03124999999999998, "YYZXXIZXZY": -0.03124999999999998, "YXZYXIZXZY": 0.03124999999999998, "XYZYXIZXZY": 0.03124999999999998, "YXZXYIZXZY": 0.03124999999999998, "XYZXYIZXZY": 0.03124999999999998, "XXZYYIZXZY": -0.03124999999999998, "YYZYYIZXZY": 0.03124999999999998, "YXZXXIZYZY": -0.03124999999999998, "XYZXXIZYZY": -0.03124999999999998, "XXZYXIZYZY": 0.03124999999999998, "YYZYXIZYZY": -0.03124999999999998, "XXZXYIZYZY": 0.03124999999999998, "YYZXYIZYZY": -0.03124999999999998, "YXZYYIZYZY": 0.03124999999999998, "XYZYYIZYZY": 0.03124999999999998, "ZYIZIXZXZX": -0.12499999999999992, "ZXIZIYZXZX": 0.12499999999999992, "ZXIZIXZYZX": -0.12499999999999992, "ZYIZIYZYZX": -0.12499999999999992, "ZXIZIXZXZY": 0.12499999999999992, "ZYIZIYZXZY": 0.12499999999999992, "ZYIZIXZYZY": -0.12499999999999992, "ZXIZIYZYZY": 0.12499999999999992, "YXZIXXZXZX": -0.03124999999999998, "XYZIXXZXZX": -0.03124999999999998, "XXZIYXZXZX": 0.03124999999999998, "YYZIYXZXZX": -0.03124999999999998, "XXZIXYZXZX": 0.03124999999999998, "YYZIXYZXZX": -0.03124999999999998, "YXZIYYZXZX": 0.03124999999999998, "XYZIYYZXZX": 0.03124999999999998, "XXZIXXZYZX": -0.03124999999999998, "YYZIXXZYZX": 0.03124999999999998, "YXZIYXZYZX": -0.03124999999999998, "XYZIYXZYZX": -0.03124999999999998, "YXZIXYZYZX": -0.03124999999999998, "XYZIXYZYZX": -0.03124999999999998, "XXZIYYZYZX": 0.03124999999999998, "YYZIYYZYZX": -0.03124999999999998, "XXZIXXZXZY": 0.03124999999999998, "YYZIXXZXZY": -0.03124999999999998, "YXZIYXZXZY": 0.03124999999999998, "XYZIYXZXZY": 0.03124999999999998, "YXZIXYZXZY": 0.03124999999999998, "XYZIXYZXZY": 0.03124999999999998, "XXZIYYZXZY": -0.03124999999999998, "YYZIYYZXZY": 0.03124999999999998, "YXZIXXZYZY": -0.03124999999999998, "XYZIXXZYZY": -0.03124999999999998, "XXZIYXZYZY": 0.03124999999999998, "YYZIYXZYZY": -0.03124999999999998, "XXZIXYZYZY": 0.03124999999999998, "YYZIXYZYZY": -0.03124999999999998, "YXZIYYZYZY": 0.03124999999999998, "XYZIYYZYZY": 0.03124999999999998, "IIIIIIYXIX": 0.12499999999999992, "ZIIIZIYXIX": -0.12499999999999992, "IIIIIIXYIX": 0.12499999999999992, "ZIIIZIXYIX": -0.12499999999999992, "IIIIIIXXIY": -0.12499999999999992, "ZIIIZIXXIY": 0.12499999999999992, "IIIIIIYYIY": 0.12499999999999992, "ZIIIZIYYIY": -0.12499999999999992, "YIIIIIXXIX": 0.03124999999999998, "YZZZZZXXIX": 0.03124999999999998, "XIIIIIYXIX": 0.03124999999999998, "XZZZZZYXIX": 0.03124999999999998, "XIIIIIXYIX": 0.03124999999999998, "XZZZZZXYIX": 0.03124999999999998, "YIIIIIYYIX": -0.03124999999999998, "YZZZZZYYIX": -0.03124999999999998, "YIZIZIXXZX": -0.03124999999999998, "YZIZIZXXZX": -0.03124999999999998, "XIZIZIYXZX": -0.03124999999999998, "XZIZIZYXZX": -0.03124999999999998, "XIZIZIXYZX": -0.03124999999999998, "XZIZIZXYZX": -0.03124999999999998, "YIZIZIYYZX": 0.03124999999999998, "YZIZIZYYZX": 0.03124999999999998, "XIIIIIXXIY": -0.03124999999999998, "XZZZZZXXIY": -0.03124999999999998, "YIIIIIYXIY": 0.03124999999999998, "YZZZZZYXIY": 0.03124999999999998, "YIIIIIXYIY": 0.03124999999999998, "YZZZZZXYIY": 0.03124999999999998, "XIIIIIYYIY": 0.03124999999999998, "XZZZZZYYIY": 0.03124999999999998, "XIZIZIXXZY": 0.03124999999999998, "XZIZIZXXZY": 0.03124999999999998, "YIZIZIYXZY": -0.03124999999999998, "YZIZIZYXZY": -0.03124999999999998, "YIZIZIXYZY": -0.03124999999999998, "YZIZIZXYZY": -0.03124999999999998, "XIZIZIYYZY": -0.03124999999999998, "XZIZIZYYZY": -0.03124999999999998, "ZYIIIIXXIX": -0.03124999999999998, "IYIIZIXXIX": 0.03124999999999998, "ZYZZIZXXIX": 0.03124999999999998, "IYZZZZXXIX": -0.03124999999999998, "ZXIIIIYXIX": -0.03124999999999998, "IXIIZIYXIX": 0.03124999999999998, "ZXZZIZYXIX": 0.03124999999999998, "IXZZZZYXIX": -0.03124999999999998, "ZXIIIIXYIX": -0.03124999999999998, "IXIIZIXYIX": 0.03124999999999998, "ZXZZIZXYIX": 0.03124999999999998, "IXZZZZXYIX": -0.03124999999999998, "ZYIIIIYYIX": 0.03124999999999998, "IYIIZIYYIX": -0.03124999999999998, "ZYZZIZYYIX": -0.03124999999999998, "IYZZZZYYIX": 0.03124999999999998, "ZXIIIIXXIY": 0.03124999999999998, "IXIIZIXXIY": -0.03124999999999998, "ZXZZIZXXIY": -0.03124999999999998, "IXZZZZXXIY": 0.03124999999999998, "ZYIIIIYXIY": -0.03124999999999998, "IYIIZIYXIY": 0.03124999999999998, "ZYZZIZYXIY": 0.03124999999999998, "IYZZZZYXIY": -0.03124999999999998, "ZYIIIIXYIY": -0.03124999999999998, "IYIIZIXYIY": 0.03124999999999998, "ZYZZIZXYIY": 0.03124999999999998, "IYZZZZXYIY": -0.03124999999999998, "ZXIIIIYYIY": -0.03124999999999998, "IXIIZIYYIY": 0.03124999999999998, "ZXZZIZYYIY": 0.03124999999999998, "IXZZZZYYIY": -0.03124999999999998, "YZXIZIXXZX": 0.06249999999999996, "XZYIZIXXZX": -0.06249999999999996, "XZXIZIYXZX": 0.06249999999999996, "YZYIZIYXZX": 0.06249999999999996, "XZXIZIXYZX": 0.06249999999999996, "YZYIZIXYZX": 0.06249999999999996, "YZXIZIYYZX": -0.06249999999999996, "XZYIZIYYZX": 0.06249999999999996, "XZXIZIXXZY": -0.06249999999999996, "YZYIZIXXZY": -0.06249999999999996, "YZXIZIYXZY": 0.06249999999999996, "XZYIZIYXZY": -0.06249999999999996, "YZXIZIXYZY": 0.06249999999999996, "XZYIZIXYZY": -0.06249999999999996, "XZXIZIYYZY": 0.06249999999999996, "YZYIZIYYZY": 0.06249999999999996, "YZZXIIXXIX": -0.03124999999999998, "XZZYIIXXIX": 0.03124999999999998, "XZZXIIYXIX": -0.03124999999999998, "YZZYIIYXIX": -0.03124999999999998, "XZZXIIXYIX": -0.03124999999999998, "YZZYIIXYIX": -0.03124999999999998, "YZZXIIYYIX": 0.03124999999999998, "XZZYIIYYIX": -0.03124999999999998, "YZIXZIXXZX": 0.03124999999999998, "XZIYZIXXZX": -0.03124999999999998, "XZIXZIYXZX": 0.03124999999999998, "YZIYZIYXZX": 0.03124999999999998, "XZIXZIXYZX": 0.03124999999999998, "YZIYZIXYZX": 0.03124999999999998, "YZIXZIYYZX": -0.03124999999999998, "XZIYZIYYZX": 0.03124999999999998, "XZZXIIXXIY": 0.03124999999999998, "YZZYIIXXIY": 0.03124999999999998, "YZZXIIYXIY": -0.03124999999999998, "XZZYIIYXIY": 0.03124999999999998, "YZZXIIXYIY": -0.03124999999999998, "XZZYIIXYIY": 0.03124999999999998, "XZZXIIYYIY": -0.03124999999999998, "YZZYIIYYIY": -0.03124999999999998, "XZIXZIXXZY": -0.03124999999999998, "YZIYZIXXZY": -0.03124999999999998, "YZIXZIYXZY": 0.03124999999999998, "XZIYZIYXZY": -0.03124999999999998, "YZIXZIXYZY": 0.03124999999999998, "XZIYZIXYZY": -0.03124999999999998, "XZIXZIYYZY": 0.03124999999999998, "YZIYZIYYZY": 0.03124999999999998, "IYZXIIXXIX": 0.03124999999999998, "IXZYIIXXIX": -0.03124999999999998, "ZYZXZIXXIX": -0.03124999999999998, "ZXZYZIXXIX": 0.03124999999999998, "IXZXIIYXIX": 0.03124999999999998, "IYZYIIYXIX": 0.03124999999999998, "ZXZXZIYXIX": -0.03124999999999998, "ZYZYZIYXIX": -0.03124999999999998, "IXZXIIXYIX": 0.03124999999999998, "IYZYIIXYIX": 0.03124999999999998, "ZXZXZIXYIX": -0.03124999999999998, "ZYZYZIXYIX": -0.03124999999999998, "IYZXIIYYIX": -0.03124999999999998, "IXZYIIYYIX": 0.03124999999999998, "ZYZXZIYYIX": 0.03124999999999998, "ZXZYZIYYIX": -0.03124999999999998, "IXZXIIXXIY": -0.03124999999999998, "IYZYIIXXIY": -0.03124999999999998, "ZXZXZIXXIY": 0.03124999999999998, "ZYZYZIXXIY": 0.03124999999999998, "IYZXIIYXIY": 0.03124999999999998, "IXZYIIYXIY": -0.03124999999999998, "ZYZXZIYXIY": -0.03124999999999998, "ZXZYZIYXIY": 0.03124999999999998, "IYZXIIXYIY": 0.03124999999999998, "IXZYIIXYIY": -0.03124999999999998, "ZYZXZIXYIY": -0.03124999999999998, "ZXZYZIXYIY": 0.03124999999999998, "IXZXIIYYIY": 0.03124999999999998, "IYZYIIYYIY": 0.03124999999999998, "ZXZXZIYYIY": -0.03124999999999998, "ZYZYZIYYIY": -0.03124999999999998, "YZZZXIXXIX": 0.06249999999999996, "XZZZYIXXIX": -0.06249999999999996, "XZZZXIYXIX": 0.06249999999999996, "YZZZYIYXIX": 0.06249999999999996, "XZZZXIXYIX": 0.06249999999999996, "YZZZYIXYIX": 0.06249999999999996, "YZZZXIYYIX": -0.06249999999999996, "XZZZYIYYIX": 0.06249999999999996, "XZZZXIXXIY": -0.06249999999999996, "YZZZYIXXIY": -0.06249999999999996, "YZZZXIYXIY": 0.06249999999999996, "XZZZYIYXIY": -0.06249999999999996, "YZZZXIXYIY": 0.06249999999999996, "XZZZYIXYIY": -0.06249999999999996, "XZZZXIYYIY": 0.06249999999999996, "YZZZYIYYIY": 0.06249999999999996, "IYZZXIXXIX": -0.03124999999999998, "IXZZYIXXIX": 0.03124999999999998, "IXZZXIYXIX": -0.03124999999999998, "IYZZYIYXIX": -0.03124999999999998, "IXZZXIXYIX": -0.03124999999999998, "IYZZYIXYIX": -0.03124999999999998, "IYZZXIYYIX": 0.03124999999999998, "IXZZYIYYIX": -0.03124999999999998, "ZYIZXIXXZX": -0.03124999999999998, "ZXIZYIXXZX": 0.03124999999999998, "ZXIZXIYXZX": -0.03124999999999998, "ZYIZYIYXZX": -0.03124999999999998, "ZXIZXIXYZX": -0.03124999999999998, "ZYIZYIXYZX": -0.03124999999999998, "ZYIZXIYYZX": 0.03124999999999998, "ZXIZYIYYZX": -0.03124999999999998, "IXZZXIXXIY": 0.03124999999999998, "IYZZYIXXIY": 0.03124999999999998, "IYZZXIYXIY": -0.03124999999999998, "IXZZYIYXIY": 0.03124999999999998, "IYZZXIXYIY": -0.03124999999999998, "IXZZYIXYIY": 0.03124999999999998, "IXZZXIYYIY": -0.03124999999999998, "IYZZYIYYIY": -0.03124999999999998, "ZXIZXIXXZY": 0.03124999999999998, "ZYIZYIXXZY": 0.03124999999999998, "ZYIZXIYXZY": -0.03124999999999998, "ZXIZYIYXZY": 0.03124999999999998, "ZYIZXIXYZY": -0.03124999999999998, "ZXIZYIXYZY": 0.03124999999999998, "ZXIZXIYYZY": -0.03124999999999998, "ZYIZYIYYZY": -0.03124999999999998, "YZZZZXXXIX": -0.03124999999999998, "XZZZZYXXIX": 0.03124999999999998, "XZZZZXYXIX": -0.03124999999999998, "YZZZZYYXIX": -0.03124999999999998, "XZZZZXXYIX": -0.03124999999999998, "YZZZZYXYIX": -0.03124999999999998, "YZZZZXYYIX": 0.03124999999999998, "XZZZZYYYIX": -0.03124999999999998, "YZIZIXXXZX": 0.03124999999999998, "XZIZIYXXZX": -0.03124999999999998, "XZIZIXYXZX": 0.03124999999999998, "YZIZIYYXZX": 0.03124999999999998, "XZIZIXXYZX": 0.03124999999999998, "YZIZIYXYZX": 0.03124999999999998, "YZIZIXYYZX": -0.03124999999999998, "XZIZIYYYZX": 0.03124999999999998, "XZZZZXXXIY": 0.03124999999999998, "YZZZZYXXIY": 0.03124999999999998, "YZZZZXYXIY": -0.03124999999999998, "XZZZZYYXIY": 0.03124999999999998, "YZZZZXXYIY": -0.03124999999999998, "XZZZZYXYIY": 0.03124999999999998, "XZZZZXYYIY": -0.03124999999999998, "YZZZZYYYIY": -0.03124999999999998, "XZIZIXXXZY": -0.03124999999999998, "YZIZIYXXZY": -0.03124999999999998, "YZIZIXYXZY": 0.03124999999999998, "XZIZIYYXZY": -0.03124999999999998, "YZIZIXXYZY": 0.03124999999999998, "XZIZIYXYZY": -0.03124999999999998, "XZIZIXYYZY": 0.03124999999999998, "YZIZIYYYZY": 0.03124999999999998, "ZYZZIXXXIX": -0.03124999999999998, "IYZZZXXXIX": 0.03124999999999998, "ZXZZIYXXIX": 0.03124999999999998, "IXZZZYXXIX": -0.03124999999999998, "ZXZZIXYXIX": -0.03124999999999998, "IXZZZXYXIX": 0.03124999999999998, "ZYZZIYYXIX": -0.03124999999999998, "IYZZZYYXIX": 0.03124999999999998, "ZXZZIXXYIX": -0.03124999999999998, "IXZZZXXYIX": 0.03124999999999998, "ZYZZIYXYIX": -0.03124999999999998, "IYZZZYXYIX": 0.03124999999999998, "ZYZZIXYYIX": 0.03124999999999998, "IYZZZXYYIX": -0.03124999999999998, "ZXZZIYYYIX": -0.03124999999999998, "IXZZZYYYIX": 0.03124999999999998, "ZXZZIXXXIY": 0.03124999999999998, "IXZZZXXXIY": -0.03124999999999998, "ZYZZIYXXIY": 0.03124999999999998, "IYZZZYXXIY": -0.03124999999999998, "ZYZZIXYXIY": -0.03124999999999998, "IYZZZXYXIY": 0.03124999999999998, "ZXZZIYYXIY": 0.03124999999999998, "IXZZZYYXIY": -0.03124999999999998, "ZYZZIXXYIY": -0.03124999999999998, "IYZZZXXYIY": 0.03124999999999998, "ZXZZIYXYIY": 0.03124999999999998, "IXZZZYXYIY": -0.03124999999999998, "ZXZZIXYYIY": -0.03124999999999998, "IXZZZXYYIY": 0.03124999999999998, "ZYZZIYYYIY": -0.03124999999999998, "IYZZZYYYIY": 0.03124999999999998, "YIIIZIXXXX": -0.03124999999999998, "YZZZIZXXXX": -0.03124999999999998, "XIIIZIYXXX": -0.03124999999999998, "XZZZIZYXXX": -0.03124999999999998, "XIIIZIXYXX": -0.03124999999999998, "XZZZIZXYXX": -0.03124999999999998, "YIIIZIYYXX": 0.03124999999999998, "YZZZIZYYXX": 0.03124999999999998, "XIIIZIXXYX": 0.03124999999999998, "XZZZIZXXYX": 0.03124999999999998, "YIIIZIYXYX": -0.03124999999999998, "YZZZIZYXYX": -0.03124999999999998, "YIIIZIXYYX": -0.03124999999999998, "YZZZIZXYYX": -0.03124999999999998, "XIIIZIYYYX": -0.03124999999999998, "XZZZIZYYYX": -0.03124999999999998, "XIIIZIXXXY": 0.03124999999999998, "XZZZIZXXXY": 0.03124999999999998, "YIIIZIYXXY": -0.03124999999999998, "YZZZIZYXXY": -0.03124999999999998, "YIIIZIXYXY": -0.03124999999999998, "YZZZIZXYXY": -0.03124999999999998, "XIIIZIYYXY": -0.03124999999999998, "XZZZIZYYXY": -0.03124999999999998, "YIIIZIXXYY": 0.03124999999999998, "YZZZIZXXYY": 0.03124999999999998, "XIIIZIYXYY": 0.03124999999999998, "XZZZIZYXYY": 0.03124999999999998, "XIIIZIXYYY": 0.03124999999999998, "XZZZIZXYYY": 0.03124999999999998, "YIIIZIYYYY": -0.03124999999999998, "YZZZIZYYYY": -0.03124999999999998, "YZZXZIXXXX": 0.03124999999999998, "XZZYZIXXXX": -0.03124999999999998, "XZZXZIYXXX": 0.03124999999999998, "YZZYZIYXXX": 0.03124999999999998, "XZZXZIXYXX": 0.03124999999999998, "YZZYZIXYXX": 0.03124999999999998, "YZZXZIYYXX": -0.03124999999999998, "XZZYZIYYXX": 0.03124999999999998, "XZZXZIXXYX": -0.03124999999999998, "YZZYZIXXYX": -0.03124999999999998, "YZZXZIYXYX": 0.03124999999999998, "XZZYZIYXYX": -0.03124999999999998, "YZZXZIXYYX": 0.03124999999999998, "XZZYZIXYYX": -0.03124999999999998, "XZZXZIYYYX": 0.03124999999999998, "YZZYZIYYYX": 0.03124999999999998, "XZZXZIXXXY": -0.03124999999999998, "YZZYZIXXXY": -0.03124999999999998, "YZZXZIYXXY": 0.03124999999999998, "XZZYZIYXXY": -0.03124999999999998, "YZZXZIXYXY": 0.03124999999999998, "XZZYZIXYXY": -0.03124999999999998, "XZZXZIYYXY": 0.03124999999999998, "YZZYZIYYXY": 0.03124999999999998, "YZZXZIXXYY": -0.03124999999999998, "XZZYZIXXYY": 0.03124999999999998, "XZZXZIYXYY": -0.03124999999999998, "YZZYZIYXYY": -0.03124999999999998, "XZZXZIXYYY": -0.03124999999999998, "YZZYZIXYYY": -0.03124999999999998, "YZZXZIYYYY": 0.03124999999999998, "XZZYZIYYYY": -0.03124999999999998, "ZYZZXIXXXX": -0.03124999999999998, "ZXZZYIXXXX": 0.03124999999999998, "ZXZZXIYXXX": -0.03124999999999998, "ZYZZYIYXXX": -0.03124999999999998, "ZXZZXIXYXX": -0.03124999999999998, "ZYZZYIXYXX": -0.03124999999999998, "ZYZZXIYYXX": 0.03124999999999998, "ZXZZYIYYXX": -0.03124999999999998, "ZXZZXIXXYX": 0.03124999999999998, "ZYZZYIXXYX": 0.03124999999999998, "ZYZZXIYXYX": -0.03124999999999998, "ZXZZYIYXYX": 0.03124999999999998, "ZYZZXIXYYX": -0.03124999999999998, "ZXZZYIXYYX": 0.03124999999999998, "ZXZZXIYYYX": -0.03124999999999998, "ZYZZYIYYYX": -0.03124999999999998, "ZXZZXIXXXY": 0.03124999999999998, "ZYZZYIXXXY": 0.03124999999999998, "ZYZZXIYXXY": -0.03124999999999998, "ZXZZYIYXXY": 0.03124999999999998, "ZYZZXIXYXY": -0.03124999999999998, "ZXZZYIXYXY": 0.03124999999999998, "ZXZZXIYYXY": -0.03124999999999998, "ZYZZYIYYXY": -0.03124999999999998, "ZYZZXIXXYY": 0.03124999999999998, "ZXZZYIXXYY": -0.03124999999999998, "ZXZZXIYXYY": 0.03124999999999998, "ZYZZYIYXYY": 0.03124999999999998, "ZXZZXIXYYY": 0.03124999999999998, "ZYZZYIXYYY": 0.03124999999999998, "ZYZZXIYYYY": -0.03124999999999998, "ZXZZYIYYYY": 0.03124999999999998, "YZZZIXXXXX": 0.03124999999999998, "XZZZIYXXXX": -0.03124999999999998, "XZZZIXYXXX": 0.03124999999999998, "YZZZIYYXXX": 0.03124999999999998, "XZZZIXXYXX": 0.03124999999999998, "YZZZIYXYXX": 0.03124999999999998, "YZZZIXYYXX": -0.03124999999999998, "XZZZIYYYXX": 0.03124999999999998, "XZZZIXXXYX": -0.03124999999999998, "YZZZIYXXYX": -0.03124999999999998, "YZZZIXYXYX": 0.03124999999999998, "XZZZIYYXYX": -0.03124999999999998, "YZZZIXXYYX": 0.03124999999999998, "XZZZIYXYYX": -0.03124999999999998, "XZZZIXYYYX": 0.03124999999999998, "YZZZIYYYYX": 0.03124999999999998, "XZZZIXXXXY": -0.03124999999999998, "YZZZIYXXXY": -0.03124999999999998, "YZZZIXYXXY": 0.03124999999999998, "XZZZIYYXXY": -0.03124999999999998, "YZZZIXXYXY": 0.03124999999999998, "XZZZIYXYXY": -0.03124999999999998, "XZZZIXYYXY": 0.03124999999999998, "YZZZIYYYXY": 0.03124999999999998, "YZZZIXXXYY": -0.03124999999999998, "XZZZIYXXYY": 0.03124999999999998, "XZZZIXYXYY": -0.03124999999999998, "YZZZIYYXYY": -0.03124999999999998, "XZZZIXXYYY": -0.03124999999999998, "YZZZIYXYYY": -0.03124999999999998, "YZZZIXYYYY": 0.03124999999999998, "XZZZIYYYYY": -0.03124999999999998}, "excite3": {"IYIXIIXZZI": 0.000261173618776437, "IXIYIIXZZI": -0.000261173618776437, "ZYIXZIXZZI": -0.000261173618776437, "ZXIYZIXZZI": 0.000261173618776437, "IXIXIIYZZI": 0.000261173618776437, "IYIYIIYZZI": 0.000261173618776437, "ZXIXZIYZZI": -0.000261173618776437, "ZYIYZIYZZI": -0.000261173618776437, "YZIZXIXZZI": 0.0014487154639019958, "XZIZYIXZZI": -0.0014487154639019958, "XZIZXIYZZI": 0.0014487154639019958, "YZIZYIYZZI": 0.0014487154639019958, "YZIXIIIXZI": 0.00014147092570187376, "XZIYIIIXZI": -0.00014147092570187376, "YZIXZIZXZI": -0.00014147092570187376, "XZIYZIZXZI": 0.00014147092570187376, "XZIXIIIYZI": 0.00014147092570187376, "YZIYIIIYZI": 0.00014147092570187376, "XZIXZIZYZI": -0.00014147092570187376, "YZIYZIZYZI": -0.00014147092570187376, "IYIZXIIXZI": 0.000230064210224984, "IXIZYIIXZI": -0.000230064210224984, "ZYIZXIZXZI": 0.000230064210224984, "ZXIZYIZXZI": -0.000230064210224984, "IXIZXIIYZI": 0.000230064210224984, "IYIZYIIYZI": 0.000230064210224984, "ZXIZXIZYZI": 0.000230064210224984, "ZYIZYIZYZI": 0.000230064210224984, "YZIXIIXZXI": 0.00020838697532335506, "XZIYIIXZXI": -0.00020838697532335506, "XZIXIIYZXI": 0.00020838697532335506, "YZIYIIYZXI": 0.00020838697532335506, "XZIXIIXZYI": -0.00020838697532335506, "YZIYIIXZYI": -0.00020838697532335506, "YZIXIIYZYI": 0.00020838697532335506, "XZIYIIYZYI": -0.00020838697532335506, "IYIZXIXZXI": 0.00014147092570195822, "IXIZYIXZXI": -0.00014147092570195822, "IXIZXIYZXI": 0.00014147092570195822, "IYIZYIYZXI": 0.00014147092570195822, "IXIZXIXZYI": -0.00014147092570195822, "IYIZYIXZYI": -0.00014147092570195822, "IYIZXIYZYI": 0.00014147092570195822, "IXIZYIYZYI": -0.00014147092570195822, "IYIXIIIXXI": 0.0002495163385066835, "IXIYIIIXXI": -0.0002495163385066835, "IXIXIIIYXI": 0.0002495163385066835, "IYIYIIIYXI": 0.0002495163385066835, "IXIXIIIXYI": -0.0002495163385066835, "IYIYIIIXYI": -0.0002495163385066835, "IYIXIIIYYI": 0.0002495163385066835, "IXIYIIIYYI": -0.0002495163385066835, "YZIZXIIXXI": 0.000261173618776467, "XZIZYIIXXI": -0.000261173618776467, "XZIZXIIYXI": 0.000261173618776467, "YZIZYIIYXI": 0.000261173618776467, "XZIZXIIXYI": -0.000261173618776467, "YZIZYIIXYI": -0.000261173618776467, "YZIZXIIYYI": 0.000261173618776467, "XZIZYIIYYI": -0.000261173618776467, "IYIZZXIXXI": 0.00013479301369507697, "IXIZZYIXXI": -0.00013479301369507697, "IXIZZXIYXI": 0.00013479301369507697, "IYIZZYIYXI": 0.00013479301369507697, "IXIZZXIXYI": -0.00013479301369507697, "IYIZZYIXYI": -0.00013479301369507697, "IYIZZXIYYI": 0.00013479301369507697, "IXIZZYIYYI": -0.00013479301369507697, "ZYIXZIZXZX": 0.00013479301369507738, "ZXIYZIZXZX": -0.00013479301369507738, "ZXIXZIZYZX": 0.00013479301369507738, "ZYIYZIZYZX": 0.00013479301369507738, "ZXIXZIZXZY": -0.00013479301369507738, "ZYIYZIZXZY": -0.00013479301369507738, "ZYIXZIZYZY": 0.00013479301369507738, "ZXIYZIZYZY": -0.00013479301369507738, "ZYIZIXZXZX": 0.00012616035417290576, "ZXIZIYZXZX": -0.00012616035417290576, "ZXIZIXZYZX": 0.00012616035417290576, "ZYIZIYZYZX": 0.00012616035417290576, "ZXIZIXZXZY": -0.00012616035417290576, "ZYIZIYZXZY": -0.00012616035417290576, "ZYIZIXZYZY": 0.00012616035417290576, "ZXIZIYZYZY": -0.00012616035417290576}, "excite4": {"IYZXIIIIII": 7.657228685756872e-05, "IXZYIIIIII": -7.657228685756872e-05, "YXIXXIIIII": 1.820482947886838e-05, "XYIXXIIIII": 1.820482947886838e-05, "XXIYXIIIII": -1.820482947886838e-05, "YYIYXIIIII": 1.820482947886838e-05, "XXIXYIIIII": -1.820482947886838e-05, "YYIXYIIIII": 1.820482947886838e-05, "YXIYYIIIII": -1.820482947886838e-05, "XYIYYIIIII": -1.820482947886838e-05, "YXIIXXIIII": 1.4791661921686671e-05, "XYIIXXIIII": 1.4791661921686671e-05, "XXIIYXIIII": -1.4791661921686671e-05, "YYIIYXIIII": 1.4791661921686671e-05, "XXIIXYIIII": -1.4791661921686671e-05, "YYIIXYIIII": 1.4791661921686671e-05, "YXIIYYIIII": -1.4791661921686671e-05, "XYIIYYIIII": -1.4791661921686671e-05, "YZXIIIXZII": 2.5424846783230238e-05, "XZYIIIXZII": -2.5424846783230238e-05, "XZXIIIYZII": 2.5424846783230238e-05, "YZYIIIYZII": 2.5424846783230238e-05, "IYIXIIXZZI": 0.000261173618776437, "IXIYIIXZZI": -0.000261173618776437, "ZYIXZIXZZI": -0.000261173618776437, "ZXIYZIXZZI": 0.000261173618776437, "IXIXIIYZZI": 0.000261173618776437, "IYIYIIYZZI": 0.000261173618776437, "ZXIXZIYZZI": -0.000261173618776437, "ZYIYZIYZZI": -0.000261173618776437, "YZIZXIXZZI": 0.0014487154639019958, "XZIZYIXZZI": -0.0014487154639019958, "XZIZXIYZZI": 0.0014487154639019958, "YZIZYIYZZI": 0.0014487154639019958, "ZYIZIXXZZI": -0.00012078080097237197, "IYIZZXXZZI": 0.00012078080097237197, "ZXIZIYXZZI": 0.00012078080097237197, "IXIZZYXZZI": -0.00012078080097237197, "ZXIZIXYZZI": -0.00012078080097237197, "IXIZZXYZZI": 0.00012078080097237197, "ZYIZIYYZZI": -0.00012078080097237197, "IYIZZYYZZI": 0.00012078080097237197, "IYXIIIIXII": 0.00017826419698491238, "IXYIIIIXII": -0.00017826419698491238, "IXXIIIIYII": 0.00017826419698491238, "IYYIIIIYII": 0.00017826419698491238, "YZIXIIIXZI": 0.00014147092570187376, "XZIYIIIXZI": -0.00014147092570187376, "YZIXZIZXZI": -0.00014147092570187376, "XZIYZIZXZI": 0.00014147092570187376, "XZIXIIIYZI": 0.00014147092570187376, "YZIYIIIYZI": 0.00014147092570187376, "XZIXZIZYZI": -0.00014147092570187376, "YZIYZIZYZI": -0.00014147092570187376, "IYIZXIIXZI": 0.000230064210224984, "IXIZYIIXZI": -0.000230064210224984, "ZYIZXIZXZI": 0.000230064210224984, "ZXIZYIZXZI": -0.000230064210224984, "IXIZXIIYZI": 0.000230064210224984, "IYIZYIIYZI": 0.000230064210224984, "ZXIZXIZYZI": 0.000230064210224984, "ZYIZYIZYZI": 0.000230064210224984, "YZIZZXIXZI": 5.103729211611022e-05, "XZIZZYIXZI": -5.103729211611022e-05, "YZIZIXZXZI": -5.103729211611022e-05, "XZIZIYZXZI": 5.103729211611022e-05, "XZIZZXIYZI": 5.103729211611022e-05, "YZIZZYIYZI": 5.103729211611022e-05, "XZIZIXZYZI": -5.103729211611022e-05, "YZIZIYZYZI": -5.103729211611022e-05, "YZIXIIXZXI": 0.00020838697532335506, "XZIYIIXZXI": -0.00020838697532335506, "XZIXIIYZXI": 0.00020838697532335506, "YZIYIIYZXI": 0.00020838697532335506, "XZIXIIXZYI": -0.00020838697532335506, "YZIYIIXZYI": -0.00020838697532335506, "YZIXIIYZYI": 0.00020838697532335506, "XZIYIIYZYI": -0.00020838697532335506, "IYIZXIXZXI": 0.00014147092570195822, "IXIZYIXZXI": -0.00014147092570195822, "IXIZXIYZXI": 0.00014147092570195822, "IYIZYIYZXI": 0.00014147092570195822, "IXIZXIXZYI": -0.00014147092570195822, "IYIZYIXZYI": -0.00014147092570195822, "IYIZXIYZYI": 0.00014147092570195822, "IXIZYIYZYI": -0.00014147092570195822, "IIZIIIIYXI": 7.657228685758062e-05, "IIZIIIIXYI": -7.657228685758062e-05, "IYIXIIIXXI": 0.0002495163385066835, "IXIYIIIXXI": -0.0002495163385066835, "IXIXIIIYXI": 0.0002495163385066835, "IYIYIIIYXI": 0.0002495163385066835, "IXIXIIIXYI": -0.0002495163385066835, "IYIYIIIXYI": -0.0002495163385066835, "IYIXIIIYYI": 0.0002495163385066835, "IXIYIIIYYI": -0.0002495163385066835, "YZIZXIIXXI": 0.000261173618776467, "XZIZYIIXXI": -0.000261173618776467, "XZIZXIIYXI": 0.000261173618776467, "YZIZYIIYXI": 0.000261173618776467, "XZIZXIIXYI": -0.000261173618776467, "YZIZYIIXYI": -0.000261173618776467, "YZIZXIIYYI": 0.000261173618776467, "XZIZYIIYYI": -0.000261173618776467, "IYIZZXIXXI": 0.00013479301369507697, "IXIZZYIXXI": -0.00013479301369507697, "IXIZZXIYXI": 0.00013479301369507697, "IYIZZYIYXI": 0.00013479301369507697, "IXIZZXIXYI": -0.00013479301369507697, "IYIZZYIXYI": -0.00013479301369507697, "IYIZZXIYYI": 0.00013479301369507697, "IXIZZYIYYI": -0.00013479301369507697, "IIIIIIYXXI": 1.8204829478862675e-05, "ZIIIZIYXXI": -1.8204829478862675e-05, "IIIIIIXYXI": 1.8204829478862675e-05, "ZIIIZIXYXI": -1.8204829478862675e-05, "IIIIIIXXYI": -1.8204829478862675e-05, "ZIIIZIXXYI": 1.8204829478862675e-05, "IIIIIIYYYI": 1.8204829478862675e-05, "ZIIIZIYYYI": -1.8204829478862675e-05, "ZYIZXIXZZX": -5.1037292116116214e-05, "ZXIZYIXZZX": 5.1037292116116214e-05, "ZXIZXIYZZX": -5.1037292116116214e-05, "ZYIZYIYZZX": -5.1037292116116214e-05, "ZXIZXIXZZY": 5.1037292116116214e-05, "ZYIZYIXZZY": 5.1037292116116214e-05, "ZYIZXIYZZY": -5.1037292116116214e-05, "ZXIZYIYZZY": 5.1037292116116214e-05, "YZIZIXXZZX": 3.358371283526732e-05, "XZIZIYXZZX": -3.358371283526732e-05, "XZIZIXYZZX": 3.358371283526732e-05, "YZIZIYYZZX": 3.358371283526732e-05, "XZIZIXXZZY": -3.358371283526732e-05, "YZIZIYXZZY": -3.358371283526732e-05, "YZIZIXYZZY": 3.358371283526732e-05, "XZIZIYYZZY": -3.358371283526732e-05, "ZYIXZIZXZX": 0.00013479301369507738, "ZXIYZIZXZX": -0.00013479301369507738, "ZXIXZIZYZX": 0.00013479301369507738, "ZYIYZIZYZX": 0.00013479301369507738, "ZXIXZIZXZY": -0.00013479301369507738, "ZYIYZIZXZY": -0.00013479301369507738, "ZYIXZIZYZY": 0.00013479301369507738, "ZXIYZIZYZY": -0.00013479301369507738, "YZIZXIZXZX": -0.00012078080097235816, "XZIZYIZXZX": 0.00012078080097235816, "XZIZXIZYZX": -0.00012078080097235816, "YZIZYIZYZX": -0.00012078080097235816, "XZIZXIZXZY": 0.00012078080097235816, "YZIZYIZXZY": 0.00012078080097235816, "YZIZXIZYZY": -0.00012078080097235816, "XZIZYIZYZY": 0.00012078080097235816, "ZYIZIXZXZX": 0.00012616035417290576, "ZXIZIYZXZX": -0.00012616035417290576, "ZXIZIXZYZX": 0.00012616035417290576, "ZYIZIYZYZX": 0.00012616035417290576, "ZXIZIXZXZY": -0.00012616035417290576, "ZYIZIYZXZY": -0.00012616035417290576, "ZYIZIXZYZY": 0.00012616035417290576, "ZXIZIYZYZY": -0.00012616035417290576, "IIIIIIYXIX": 1.479166192169412e-05, "ZIIIZIYXIX": -1.479166192169412e-05, "IIIIIIXYIX": 1.479166192169412e-05, "ZIIIZIXYIX": -1.479166192169412e-05, "IIIIIIXXIY": -1.479166192169412e-05, "ZIIIZIXXIY": 1.479166192169412e-05, "IIIIIIYYIY": 1.479166192169412e-05, "ZIIIZIYYIY": -1.479166192169412e-05}, "excite5": {"IYZXIIIIII": 7.657228685756872e-05, "IXZYIIIIII": -7.657228685756872e-05, "YXIXXIIIII": 1.820482947886838e-05, "XYIXXIIIII": 1.820482947886838e-05, "XXIYXIIIII": -1.820482947886838e-05, "YYIYXIIIII": 1.820482947886838e-05, "XXIXYIIIII": -1.820482947886838e-05, "YYIXYIIIII": 1.820482947886838e-05, "YXIYYIIIII": -1.820482947886838e-05, "XYIYYIIIII": -1.820482947886838e-05, "YXIIXXIIII": 1.4791661921686671e-05, "XYIIXXIIII": 1.4791661921686671e-05, "XXIIYXIIII": -1.4791661921686671e-05, "YYIIYXIIII": 1.4791661921686671e-05, "XXIIXYIIII": -1.4791661921686671e-05, "YYIIXYIIII": 1.4791661921686671e-05, "YXIIYYIIII": -1.4791661921686671e-05, "XYIIYYIIII": -1.4791661921686671e-05, "YZXIIIXZII": 2.5424846783230238e-05, "XZYIIIXZII": -2.5424846783230238e-05, "XZXIIIYZII": 2.5424846783230238e-05, "YZYIIIYZII": 2.5424846783230238e-05, "IYIXIIXZZI": 0.000261173618776437, "IXIYIIXZZI": -0.000261173618776437, "ZYIXZIXZZI": -0.000261173618776437, "ZXIYZIXZZI": 0.000261173618776437, "IXIXIIYZZI": 0.000261173618776437, "IYIYIIYZZI": 0.000261173618776437, "ZXIXZIYZZI": -0.000261173618776437, "ZYIYZIYZZI": -0.000261173618776437, "YZIZXIXZZI": 0.0014487154639019958, "XZIZYIXZZI": -0.0014487154639019958, "XZIZXIYZZI": 0.0014487154639019958, "YZIZYIYZZI": 0.0014487154639019958, "ZYIZIXXZZI": -0.00012078080097237197, "IYIZZXXZZI": 0.00012078080097237197, "ZXIZIYXZZI": 0.00012078080097237197, "IXIZZYXZZI": -0.00012078080097237197, "ZXIZIXYZZI": -0.00012078080097237197, "IXIZZXYZZI": 0.00012078080097237197, "ZYIZIYYZZI": -0.00012078080097237197, "IYIZZYYZZI": 0.00012078080097237197, "IYXIIIIXII": 0.00017826419698491238, "IXYIIIIXII": -0.00017826419698491238, "IXXIIIIYII": 0.00017826419698491238, "IYYIIIIYII": 0.00017826419698491238, "YZIXIIIXZI": 0.00014147092570187376, "XZIYIIIXZI": -0.00014147092570187376, "YZIXZIZXZI": -0.00014147092570187376, "XZIYZIZXZI": 0.00014147092570187376, "XZIXIIIYZI": 0.00014147092570187376, "YZIYIIIYZI": 0.00014147092570187376, "XZIXZIZYZI": -0.00014147092570187376, "YZIYZIZYZI": -0.00014147092570187376, "IYIZXIIXZI": 0.000230064210224984, "IXIZYIIXZI": -0.000230064210224984, "ZYIZXIZXZI": 0.000230064210224984, "ZXIZYIZXZI": -0.000230064210224984, "IXIZXIIYZI": 0.000230064210224984, "IYIZYIIYZI": 0.000230064210224984, "ZXIZXIZYZI": 0.000230064210224984, "ZYIZYIZYZI": 0.000230064210224984, "YZIZZXIXZI": 5.103729211611022e-05, "XZIZZYIXZI": -5.103729211611022e-05, "YZIZIXZXZI": -5.103729211611022e-05, "XZIZIYZXZI": 5.103729211611022e-05, "XZIZZXIYZI": 5.103729211611022e-05, "YZIZZYIYZI": 5.103729211611022e-05, "XZIZIXZYZI": -5.103729211611022e-05, "YZIZIYZYZI": -5.103729211611022e-05, "YZIXIIXZXI": 0.00020838697532335506, "XZIYIIXZXI": -0.00020838697532335506, "XZIXIIYZXI": 0.00020838697532335506, "YZIYIIYZXI": 0.00020838697532335506, "XZIXIIXZYI": -0.00020838697532335506, "YZIYIIXZYI": -0.00020838697532335506, "YZIXIIYZYI": 0.00020838697532335506, "XZIYIIYZYI": -0.00020838697532335506, "IYIZXIXZXI": 0.00014147092570195822, "IXIZYIXZXI": -0.00014147092570195822, "IXIZXIYZXI": 0.00014147092570195822, "IYIZYIYZXI": 0.00014147092570195822, "IXIZXIXZYI": -0.00014147092570195822, "IYIZYIXZYI": -0.00014147092570195822, "IYIZXIYZYI": 0.00014147092570195822, "IXIZYIYZYI": -0.00014147092570195822, "YZIZZXXZXI": 1.8246841675727484e-06, "XZIZZYXZXI": -1.8246841675727484e-06, "XZIZZXYZXI": 1.8246841675727484e-06, "YZIZZYYZXI": 1.8246841675727484e-06, "XZIZZXXZYI": -1.8246841675727484e-06, "YZIZZYXZYI": -1.8246841675727484e-06, "YZIZZXYZYI": 1.8246841675727484e-06, "XZIZZYYZYI": -1.8246841675727484e-06, "IIZIIIIYXI": 7.657228685758062e-05, "IIZIIIIXYI": -7.657228685758062e-05, "IYIXIIIXXI": 0.0002495163385066835, "IXIYIIIXXI": -0.0002495163385066835, "IXIXIIIYXI": 0.0002495163385066835, "IYIYIIIYXI": 0.0002495163385066835, "IXIXIIIXYI": -0.0002495163385066835, "IYIYIIIXYI": -0.0002495163385066835, "IYIXIIIYYI": 0.0002495163385066835, "IXIYIIIYYI": -0.0002495163385066835, "YZIZXIIXXI": 0.000261173618776467, "XZIZYIIXXI": -0.000261173618776467, "XZIZXIIYXI": 0.000261173618776467, "YZIZYIIYXI": 0.000261173618776467, "XZIZXIIXYI": -0.000261173618776467, "YZIZYIIXYI": -0.000261173618776467, "YZIZXIIYYI": 0.000261173618776467, "XZIZYIIYYI": -0.000261173618776467, "IYIZZXIXXI": 0.00013479301369507697, "IXIZZYIXXI": -0.00013479301369507697, "IXIZZXIYXI": 0.00013479301369507697, "IYIZZYIYXI": 0.00013479301369507697, "IXIZZXIXYI": -0.00013479301369507697, "IYIZZYIXYI": -0.00013479301369507697, "IYIZZXIYYI": 0.00013479301369507697, "IXIZZYIYYI": -0.00013479301369507697, "IIIIIIYXXI": 1.8204829478862675e-05, "ZIIIZIYXXI": -1.8204829478862675e-05, "IIIIIIXYXI": 1.8204829478862675e-05, "ZIIIZIXYXI": -1.8204829478862675e-05, "IIIIIIXXYI": -1.8204829478862675e-05, "ZIIIZIXXYI": 1.8204829478862675e-05, "IIIIIIYYYI": 1.8204829478862675e-05, "ZIIIZIYYYI": -1.8204829478862675e-05, "YZIXZIXZZX": 1.824684167575968e-06, "XZIYZIXZZX": -1.824684167575968e-06, "XZIXZIYZZX": 1.824684167575968e-06, "YZIYZIYZZX": 1.824684167575968e-06, "XZIXZIXZZY": -1.824684167575968e-06, "YZIYZIXZZY": -1.824684167575968e-06, "YZIXZIYZZY": 1.824684167575968e-06, "XZIYZIYZZY": -1.824684167575968e-06, "ZYIZXIXZZX": -5.1037292116116214e-05, "ZXIZYIXZZX": 5.1037292116116214e-05, "ZXIZXIYZZX": -5.1037292116116214e-05, "ZYIZYIYZZX": -5.1037292116116214e-05, "ZXIZXIXZZY": 5.1037292116116214e-05, "ZYIZYIXZZY": 5.1037292116116214e-05, "ZYIZXIYZZY": -5.1037292116116214e-05, "ZXIZYIYZZY": 5.1037292116116214e-05, "YZIZIXXZZX": 3.358371283526732e-05, "XZIZIYXZZX": -3.358371283526732e-05, "XZIZIXYZZX": 3.358371283526732e-05, "YZIZIYYZZX": 3.358371283526732e-05, "XZIZIXXZZY": -3.358371283526732e-05, "YZIZIYXZZY": -3.358371283526732e-05, "YZIZIXYZZY": 3.358371283526732e-05, "XZIZIYYZZY": -3.358371283526732e-05, "ZYIXZIZXZX": 0.00013479301369507738, "ZXIYZIZXZX": -0.00013479301369507738, "ZXIXZIZYZX": 0.00013479301369507738, "ZYIYZIZYZX": 0.00013479301369507738, "ZXIXZIZXZY": -0.00013479301369507738, "ZYIYZIZXZY": -0.00013479301369507738, "ZYIXZIZYZY": 0.00013479301369507738, "ZXIYZIZYZY": -0.00013479301369507738, "YZIZXIZXZX": -0.00012078080097235816, "XZIZYIZXZX": 0.00012078080097235816, "XZIZXIZYZX": -0.00012078080097235816, "YZIZYIZYZX": -0.00012078080097235816, "XZIZXIZXZY": 0.00012078080097235816, "YZIZYIZXZY": 0.00012078080097235816, "YZIZXIZYZY": -0.00012078080097235816, "XZIZYIZYZY": 0.00012078080097235816, "ZYIZIXZXZX": 0.00012616035417290576, "ZXIZIYZXZX": -0.00012616035417290576, "ZXIZIXZYZX": 0.00012616035417290576, "ZYIZIYZYZX": 0.00012616035417290576, "ZXIZIXZXZY": -0.00012616035417290576, "ZYIZIYZXZY": -0.00012616035417290576, "ZYIZIXZYZY": 0.00012616035417290576, "ZXIZIYZYZY": -0.00012616035417290576, "IIIIIIYXIX": 1.479166192169412e-05, "ZIIIZIYXIX": -1.479166192169412e-05, "IIIIIIXYIX": 1.479166192169412e-05, "ZIIIZIXYIX": -1.479166192169412e-05, "IIIIIIXXIY": -1.479166192169412e-05, "ZIIIZIXXIY": 1.479166192169412e-05, "IIIIIIYYIY": 1.479166192169412e-05, "ZIIIZIYYIY": -1.479166192169412e-05}, "excite6": {"IYZXIIIIII": 7.657228685756872e-05, "IXZYIIIIII": -7.657228685756872e-05, "YZZZXIIIII": 4.447970204027471e-06, "XZZZYIIIII": -4.447970204027471e-06, "YXIXXIIIII": 1.820482947886838e-05, "XYIXXIIIII": 1.820482947886838e-05, "XXIYXIIIII": -1.820482947886838e-05, "YYIYXIIIII": 1.820482947886838e-05, "XXIXYIIIII": -1.820482947886838e-05, "YYIXYIIIII": 1.820482947886838e-05, "YXIYYIIIII": -1.820482947886838e-05, "XYIYYIIIII": -1.820482947886838e-05, "YXIIXXIIII": 1.4791661921686671e-05, "XYIIXXIIII": 1.4791661921686671e-05, "XXIIYXIIII": -1.4791661921686671e-05, "YYIIYXIIII": 1.4791661921686671e-05, "XXIIXYIIII": -1.4791661921686671e-05, "YYIIXYIIII": 1.4791661921686671e-05, "YXIIYYIIII": -1.4791661921686671e-05, "XYIIYYIIII": -1.4791661921686671e-05, "IIZIIIYZZI": 4.447970204026659e-06, "ZIZIZIYZZI": -4.447970204026659e-06, "YZXIIIXZII": 2.5424846783230238e-05, "XZYIIIXZII": -2.5424846783230238e-05, "XZXIIIYZII": 2.5424846783230238e-05, "YZYIIIYZII": 2.5424846783230238e-05, "IYIXIIXZZI": 0.000261173618776437, "IXIYIIXZZI": -0.000261173618776437, "ZYIXZIXZZI": -0.000261173618776437, "ZXIYZIXZZI": 0.000261173618776437, "IXIXIIYZZI": 0.000261173618776437, "IYIYIIYZZI": 0.000261173618776437, "ZXIXZIYZZI": -0.000261173618776437, "ZYIYZIYZZI": -0.000261173618776437, "YZIZXIXZZI": 0.0014487154639019958, "XZIZYIXZZI": -0.0014487154639019958, "XZIZXIYZZI": 0.0014487154639019958, "YZIZYIYZZI": 0.0014487154639019958, "YXZXXIXZZI": -1.69356598897232e-07, "XYZXXIXZZI": -1.69356598897232e-07, "XXZYXIXZZI": 1.69356598897232e-07, "YYZYXIXZZI": -1.69356598897232e-07, "XXZXYIXZZI": 1.69356598897232e-07, "YYZXYIXZZI": -1.69356598897232e-07, "YXZYYIXZZI": 1.69356598897232e-07, "XYZYYIXZZI": 1.69356598897232e-07, "XXZXXIYZZI": -1.69356598897232e-07, "YYZXXIYZZI": 1.69356598897232e-07, "YXZYXIYZZI": -1.69356598897232e-07, "XYZYXIYZZI": -1.69356598897232e-07, "YXZXYIYZZI": -1.69356598897232e-07, "XYZXYIYZZI": -1.69356598897232e-07, "XXZYYIYZZI": 1.69356598897232e-07, "YYZYYIYZZI": -1.69356598897232e-07, "ZYIZIXXZZI": -0.00012078080097237197, "IYIZZXXZZI": 0.00012078080097237197, "ZXIZIYXZZI": 0.00012078080097237197, "IXIZZYXZZI": -0.00012078080097237197, "ZXIZIXYZZI": -0.00012078080097237197, "IXIZZXYZZI": 0.00012078080097237197, "ZYIZIYYZZI": -0.00012078080097237197, "IYIZZYYZZI": 0.00012078080097237197, "IYXIIIIXII": 0.00017826419698491238, "IXYIIIIXII": -0.00017826419698491238, "IXXIIIIYII": 0.00017826419698491238, "IYYIIIIYII": 0.00017826419698491238, "YZIXIIIXZI": 0.00014147092570187376, "XZIYIIIXZI": -0.00014147092570187376, "YZIXZIZXZI": -0.00014147092570187376, "XZIYZIZXZI": 0.00014147092570187376, "XZIXIIIYZI": 0.00014147092570187376, "YZIYIIIYZI": 0.00014147092570187376, "XZIXZIZYZI": -0.00014147092570187376, "YZIYZIZYZI": -0.00014147092570187376, "IYIZXIIXZI": 0.000230064210224984, "IXIZYIIXZI": -0.000230064210224984, "ZYIZXIZXZI": 0.000230064210224984, "ZXIZYIZXZI": -0.000230064210224984, "IXIZXIIYZI": 0.000230064210224984, "IYIZYIIYZI": 0.000230064210224984, "ZXIZXIZYZI": 0.000230064210224984, "ZYIZYIZYZI": 0.000230064210224984, "YXXZXIIXII": -4.250163471601769e-07, "XYXZXIIXII": -4.250163471601769e-07, "XXYZXIIXII": 4.250163471601769e-07, "YYYZXIIXII": -4.250163471601769e-07, "XXXZYIIXII": 4.250163471601769e-07, "YYXZYIIXII": -4.250163471601769e-07, "YXYZYIIXII": 4.250163471601769e-07, "XYYZYIIXII": 4.250163471601769e-07, "XXXZXIIYII": -4.250163471601769e-07, "YYXZXIIYII": 4.250163471601769e-07, "YXYZXIIYII": -4.250163471601769e-07, "XYYZXIIYII": -4.250163471601769e-07, "YXXZYIIYII": -4.250163471601769e-07, "XYXZYIIYII": -4.250163471601769e-07, "XXYZYIIYII": 4.250163471601769e-07, "YYYZYIIYII": -4.250163471601769e-07, "YZIZZXIXZI": 5.103729211611022e-05, "XZIZZYIXZI": -5.103729211611022e-05, "YZIZIXZXZI": -5.103729211611022e-05, "XZIZIYZXZI": 5.103729211611022e-05, "XZIZZXIYZI": 5.103729211611022e-05, "YZIZZYIYZI": 5.103729211611022e-05, "XZIZIXZYZI": -5.103729211611022e-05, "YZIZIYZYZI": -5.103729211611022e-05, "IYXIIIXXZI": -4.25016347161645e-07, "IXYIIIXXZI": 4.25016347161645e-07, "ZYXIZIXXZI": 4.25016347161645e-07, "ZXYIZIXXZI": -4.25016347161645e-07, "IXXIIIYXZI": -4.25016347161645e-07, "IYYIIIYXZI": -4.25016347161645e-07, "ZXXIZIYXZI": 4.25016347161645e-07, "ZYYIZIYXZI": 4.25016347161645e-07, "IXXIIIXYZI": -4.25016347161645e-07, "IYYIIIXYZI": -4.25016347161645e-07, "ZXXIZIXYZI": 4.25016347161645e-07, "ZYYIZIXYZI": 4.25016347161645e-07, "IYXIIIYYZI": 4.25016347161645e-07, "IXYIIIYYZI": -4.25016347161645e-07, "ZYXIZIYYZI": -4.25016347161645e-07, "ZXYIZIYYZI": 4.25016347161645e-07, "YZIXIIXZXI": 0.00020838697532335506, "XZIYIIXZXI": -0.00020838697532335506, "XZIXIIYZXI": 0.00020838697532335506, "YZIYIIYZXI": 0.00020838697532335506, "XZIXIIXZYI": -0.00020838697532335506, "YZIYIIXZYI": -0.00020838697532335506, "YZIXIIYZYI": 0.00020838697532335506, "XZIYIIYZYI": -0.00020838697532335506, "IYIZXIXZXI": 0.00014147092570195822, "IXIZYIXZXI": -0.00014147092570195822, "IXIZXIYZXI": 0.00014147092570195822, "IYIZYIYZXI": 0.00014147092570195822, "IXIZXIXZYI": -0.00014147092570195822, "IYIZYIXZYI": -0.00014147092570195822, "IYIZXIYZYI": 0.00014147092570195822, "IXIZYIYZYI": -0.00014147092570195822, "YZIZZXXZXI": 1.8246841675727484e-06, "XZIZZYXZXI": -1.8246841675727484e-06, "XZIZZXYZXI": 1.8246841675727484e-06, "YZIZZYYZXI": 1.8246841675727484e-06, "XZIZZXXZYI": -1.8246841675727484e-06, "YZIZZYXZYI": -1.8246841675727484e-06, "YZIZZXYZYI": 1.8246841675727484e-06, "XZIZZYYZYI": -1.8246841675727484e-06, "YXZXZXXZXI": -8.976949674140827e-08, "XYZXZXXZXI": -8.976949674140827e-08, "XXZYZXXZXI": 8.976949674140827e-08, "YYZYZXXZXI": -8.976949674140827e-08, "XXZXZYXZXI": 8.976949674140827e-08, "YYZXZYXZXI": -8.976949674140827e-08, "YXZYZYXZXI": 8.976949674140827e-08, "XYZYZYXZXI": 8.976949674140827e-08, "XXZXZXYZXI": -8.976949674140827e-08, "YYZXZXYZXI": 8.976949674140827e-08, "YXZYZXYZXI": -8.976949674140827e-08, "XYZYZXYZXI": -8.976949674140827e-08, "YXZXZYYZXI": -8.976949674140827e-08, "XYZXZYYZXI": -8.976949674140827e-08, "XXZYZYYZXI": 8.976949674140827e-08, "YYZYZYYZXI": -8.976949674140827e-08, "XXZXZXXZYI": 8.976949674140827e-08, "YYZXZXXZYI": -8.976949674140827e-08, "YXZYZXXZYI": 8.976949674140827e-08, "XYZYZXXZYI": 8.976949674140827e-08, "YXZXZYXZYI": 8.976949674140827e-08, "XYZXZYXZYI": 8.976949674140827e-08, "XXZYZYXZYI": -8.976949674140827e-08, "YYZYZYXZYI": 8.976949674140827e-08, "YXZXZXYZYI": -8.976949674140827e-08, "XYZXZXYZYI": -8.976949674140827e-08, "XXZYZXYZYI": 8.976949674140827e-08, "YYZYZXYZYI": -8.976949674140827e-08, "XXZXZYYZYI": 8.976949674140827e-08, "YYZXZYYZYI": -8.976949674140827e-08, "YXZYZYYZYI": 8.976949674140827e-08, "XYZYZYYZYI": 8.976949674140827e-08, "IIZIIIIYXI": 7.657228685758062e-05, "IIZIIIIXYI": -7.657228685758062e-05, "IYIXIIIXXI": 0.0002495163385066835, "IXIYIIIXXI": -0.0002495163385066835, "IXIXIIIYXI": 0.0002495163385066835, "IYIYIIIYXI": 0.0002495163385066835, "IXIXIIIXYI": -0.0002495163385066835, "IYIYIIIXYI": -0.0002495163385066835, "IYIXIIIYYI": 0.0002495163385066835, "IXIYIIIYYI": -0.0002495163385066835, "YZIZXIIXXI": 0.000261173618776467, "XZIZYIIXXI": -0.000261173618776467, "XZIZXIIYXI": 0.000261173618776467, "YZIZYIIYXI": 0.000261173618776467, "XZIZXIIXYI": -0.000261173618776467, "YZIZYIIXYI": -0.000261173618776467, "YZIZXIIYYI": 0.000261173618776467, "XZIZYIIYYI": -0.000261173618776467, "IYIZZXIXXI": 0.00013479301369507697, "IXIZZYIXXI": -0.00013479301369507697, "IXIZZXIYXI": 0.00013479301369507697, "IYIZZYIYXI": 0.00013479301369507697, "IXIZZXIXYI": -0.00013479301369507697, "IYIZZYIXYI": -0.00013479301369507697, "IYIZZXIYYI": 0.00013479301369507697, "IXIZZYIYYI": -0.00013479301369507697, "YXZIXXIXXI": -4.002045964012605e-08, "XYZIXXIXXI": -4.002045964012605e-08, "XXZIYXIXXI": 4.002045964012605e-08, "YYZIYXIXXI": -4.002045964012605e-08, "XXZIXYIXXI": 4.002045964012605e-08, "YYZIXYIXXI": -4.002045964012605e-08, "YXZIYYIXXI": 4.002045964012605e-08, "XYZIYYIXXI": 4.002045964012605e-08, "XXZIXXIYXI": -4.002045964012605e-08, "YYZIXXIYXI": 4.002045964012605e-08, "YXZIYXIYXI": -4.002045964012605e-08, "XYZIYXIYXI": -4.002045964012605e-08, "YXZIXYIYXI": -4.002045964012605e-08, "XYZIXYIYXI": -4.002045964012605e-08, "XXZIYYIYXI": 4.002045964012605e-08, "YYZIYYIYXI": -4.002045964012605e-08, "XXZIXXIXYI": 4.002045964012605e-08, "YYZIXXIXYI": -4.002045964012605e-08, "YXZIYXIXYI": 4.002045964012605e-08, "XYZIYXIXYI": 4.002045964012605e-08, "YXZIXYIXYI": 4.002045964012605e-08, "XYZIXYIXYI": 4.002045964012605e-08, "XXZIYYIXYI": -4.002045964012605e-08, "YYZIYYIXYI": 4.002045964012605e-08, "YXZIXXIYYI": -4.002045964012605e-08, "XYZIXXIYYI": -4.002045964012605e-08, "XXZIYXIYYI": 4.002045964012605e-08, "YYZIYXIYYI": -4.002045964012605e-08, "XXZIXYIYYI": 4.002045964012605e-08, "YYZIXYIYYI": -4.002045964012605e-08, "YXZIYYIYYI": 4.002045964012605e-08, "XYZIYYIYYI": 4.002045964012605e-08, "IIIIIIYXXI": 1.8204829478862675e-05, "ZIIIZIYXXI": -1.8204829478862675e-05, "IIIIIIXYXI": 1.8204829478862675e-05, "ZIIIZIXYXI": -1.8204829478862675e-05, "IIIIIIXXYI": -1.8204829478862675e-05, "ZIIIZIXXYI": 1.8204829478862675e-05, "IIIIIIYYYI": 1.8204829478862675e-05, "ZIIIZIYYYI": -1.8204829478862675e-05, "YZZZXIXXXI": -1.6935659889750184e-07, "XZZZYIXXXI": 1.6935659889750184e-07, "XZZZXIYXXI": -1.6935659889750184e-07, "YZZZYIYXXI": -1.6935659889750184e-07, "XZZZXIXYXI": -1.6935659889750184e-07, "YZZZYIXYXI": -1.6935659889750184e-07, "YZZZXIYYXI": 1.6935659889750184e-07, "XZZZYIYYXI": -1.6935659889750184e-07, "XZZZXIXXYI": 1.6935659889750184e-07, "YZZZYIXXYI": 1.6935659889750184e-07, "YZZZXIYXYI": -1.6935659889750184e-07, "XZZZYIYXYI": 1.6935659889750184e-07, "YZZZXIXYYI": -1.6935659889750184e-07, "XZZZYIXYYI": 1.6935659889750184e-07, "XZZZXIYYYI": -1.6935659889750184e-07, "YZZZYIYYYI": -1.6935659889750184e-07, "ZYZZIXXXXI": 4.410143033959544e-08, "IYZZZXXXXI": -4.410143033959544e-08, "ZXZZIYXXXI": -4.410143033959544e-08, "IXZZZYXXXI": 4.410143033959544e-08, "ZXZZIXYXXI": 4.410143033959544e-08, "IXZZZXYXXI": -4.410143033959544e-08, "ZYZZIYYXXI": 4.410143033959544e-08, "IYZZZYYXXI": -4.410143033959544e-08, "ZXZZIXXYXI": 4.410143033959544e-08, "IXZZZXXYXI": -4.410143033959544e-08, "ZYZZIYXYXI": 4.410143033959544e-08, "IYZZZYXYXI": -4.410143033959544e-08, "ZYZZIXYYXI": -4.410143033959544e-08, "IYZZZXYYXI": 4.410143033959544e-08, "ZXZZIYYYXI": 4.410143033959544e-08, "IXZZZYYYXI": -4.410143033959544e-08, "ZXZZIXXXYI": -4.410143033959544e-08, "IXZZZXXXYI": 4.410143033959544e-08, "ZYZZIYXXYI": -4.410143033959544e-08, "IYZZZYXXYI": 4.410143033959544e-08, "ZYZZIXYXYI": 4.410143033959544e-08, "IYZZZXYXYI": -4.410143033959544e-08, "ZXZZIYYXYI": -4.410143033959544e-08, "IXZZZYYXYI": 4.410143033959544e-08, "ZYZZIXXYYI": 4.410143033959544e-08, "IYZZZXXYYI": -4.410143033959544e-08, "ZXZZIYXYYI": -4.410143033959544e-08, "IXZZZYXYYI": 4.410143033959544e-08, "ZXZZIXYYYI": 4.410143033959544e-08, "IXZZZXYYYI": -4.410143033959544e-08, "ZYZZIYYYYI": 4.410143033959544e-08, "IYZZZYYYYI": -4.410143033959544e-08, "YZIXZIXZZX": 1.824684167575968e-06, "XZIYZIXZZX": -1.824684167575968e-06, "XZIXZIYZZX": 1.824684167575968e-06, "YZIYZIYZZX": 1.824684167575968e-06, "XZIXZIXZZY": -1.824684167575968e-06, "YZIYZIXZZY": -1.824684167575968e-06, "YZIXZIYZZY": 1.824684167575968e-06, "XZIYZIYZZY": -1.824684167575968e-06, "ZYIZXIXZZX": -5.1037292116116214e-05, "ZXIZYIXZZX": 5.1037292116116214e-05, "ZXIZXIYZZX": -5.1037292116116214e-05, "ZYIZYIYZZX": -5.1037292116116214e-05, "ZXIZXIXZZY": 5.1037292116116214e-05, "ZYIZYIXZZY": 5.1037292116116214e-05, "ZYIZXIYZZY": -5.1037292116116214e-05, "ZXIZYIYZZY": 5.1037292116116214e-05, "YZIZIXXZZX": 3.358371283526732e-05, "XZIZIYXZZX": -3.358371283526732e-05, "XZIZIXYZZX": 3.358371283526732e-05, "YZIZIYYZZX": 3.358371283526732e-05, "XZIZIXXZZY": -3.358371283526732e-05, "YZIZIYXZZY": -3.358371283526732e-05, "YZIZIXYZZY": 3.358371283526732e-05, "XZIZIYYZZY": -3.358371283526732e-05, "ZYIXZIZXZX": 0.00013479301369507738, "ZXIYZIZXZX": -0.00013479301369507738, "ZXIXZIZYZX": 0.00013479301369507738, "ZYIYZIZYZX": 0.00013479301369507738, "ZXIXZIZXZY": -0.00013479301369507738, "ZYIYZIZXZY": -0.00013479301369507738, "ZYIXZIZYZY": 0.00013479301369507738, "ZXIYZIZYZY": -0.00013479301369507738, "YZIZXIZXZX": -0.00012078080097235816, "XZIZYIZXZX": 0.00012078080097235816, "XZIZXIZYZX": -0.00012078080097235816, "YZIZYIZYZX": -0.00012078080097235816, "XZIZXIZXZY": 0.00012078080097235816, "YZIZYIZXZY": 0.00012078080097235816, "YZIZXIZYZY": -0.00012078080097235816, "XZIZYIZYZY": 0.00012078080097235816, "YXZXXIZXZX": 4.410143033960124e-08, "XYZXXIZXZX": 4.410143033960124e-08, "XXZYXIZXZX": -4.410143033960124e-08, "YYZYXIZXZX": 4.410143033960124e-08, "XXZXYIZXZX": -4.410143033960124e-08, "YYZXYIZXZX": 4.410143033960124e-08, "YXZYYIZXZX": -4.410143033960124e-08, "XYZYYIZXZX": -4.410143033960124e-08, "XXZXXIZYZX": 4.410143033960124e-08, "YYZXXIZYZX": -4.410143033960124e-08, "YXZYXIZYZX": 4.410143033960124e-08, "XYZYXIZYZX": 4.410143033960124e-08, "YXZXYIZYZX": 4.410143033960124e-08, "XYZXYIZYZX": 4.410143033960124e-08, "XXZYYIZYZX": -4.410143033960124e-08, "YYZYYIZYZX": 4.410143033960124e-08, "XXZXXIZXZY": -4.410143033960124e-08, "YYZXXIZXZY": 4.410143033960124e-08, "YXZYXIZXZY": -4.410143033960124e-08, "XYZYXIZXZY": -4.410143033960124e-08, "YXZXYIZXZY": -4.410143033960124e-08, "XYZXYIZXZY": -4.410143033960124e-08, "XXZYYIZXZY": 4.410143033960124e-08, "YYZYYIZXZY": -4.410143033960124e-08, "YXZXXIZYZY": 4.410143033960124e-08, "XYZXXIZYZY": 4.410143033960124e-08, "XXZYXIZYZY": -4.410143033960124e-08, "YYZYXIZYZY": 4.410143033960124e-08, "XXZXYIZYZY": -4.410143033960124e-08, "YYZXYIZYZY": 4.410143033960124e-08, "YXZYYIZYZY": -4.410143033960124e-08, "XYZYYIZYZY": -4.410143033960124e-08, "ZYIZIXZXZX": 0.00012616035417290576, "ZXIZIYZXZX": -0.00012616035417290576, "ZXIZIXZYZX": 0.00012616035417290576, "ZYIZIYZYZX": 0.00012616035417290576, "ZXIZIXZXZY": -0.00012616035417290576, "ZYIZIYZXZY": -0.00012616035417290576, "ZYIZIXZYZY": 0.00012616035417290576, "ZXIZIYZYZY": -0.00012616035417290576, "IIIIIIYXIX": 1.479166192169412e-05, "ZIIIZIYXIX": -1.479166192169412e-05, "IIIIIIXYIX": 1.479166192169412e-05, "ZIIIZIXYIX": -1.479166192169412e-05, "IIIIIIXXIY": -1.479166192169412e-05, "ZIIIZIXXIY": 1.479166192169412e-05, "IIIIIIYYIY": 1.479166192169412e-05, "ZIIIZIYYIY": -1.479166192169412e-05, "IYZXIIXXIX": -4.002045964015047e-08, "IXZYIIXXIX": 4.002045964015047e-08, "ZYZXZIXXIX": 4.002045964015047e-08, "ZXZYZIXXIX": -4.002045964015047e-08, "IXZXIIYXIX": -4.002045964015047e-08, "IYZYIIYXIX": -4.002045964015047e-08, "ZXZXZIYXIX": 4.002045964015047e-08, "ZYZYZIYXIX": 4.002045964015047e-08, "IXZXIIXYIX": -4.002045964015047e-08, "IYZYIIXYIX": -4.002045964015047e-08, "ZXZXZIXYIX": 4.002045964015047e-08, "ZYZYZIXYIX": 4.002045964015047e-08, "IYZXIIYYIX": 4.002045964015047e-08, "IXZYIIYYIX": -4.002045964015047e-08, "ZYZXZIYYIX": -4.002045964015047e-08, "ZXZYZIYYIX": 4.002045964015047e-08, "IXZXIIXXIY": 4.002045964015047e-08, "IYZYIIXXIY": 4.002045964015047e-08, "ZXZXZIXXIY": -4.002045964015047e-08, "ZYZYZIXXIY": -4.002045964015047e-08, "IYZXIIYXIY": -4.002045964015047e-08, "IXZYIIYXIY": 4.002045964015047e-08, "ZYZXZIYXIY": 4.002045964015047e-08, "ZXZYZIYXIY": -4.002045964015047e-08, "IYZXIIXYIY": -4.002045964015047e-08, "IXZYIIXYIY": 4.002045964015047e-08, "ZYZXZIXYIY": 4.002045964015047e-08, "ZXZYZIXYIY": -4.002045964015047e-08, "IXZXIIYYIY": -4.002045964015047e-08, "IYZYIIYYIY": -4.002045964015047e-08, "ZXZXZIYYIY": 4.002045964015047e-08, "ZYZYZIYYIY": 4.002045964015047e-08, "YZZXZIXXXX": -8.976949674142023e-08, "XZZYZIXXXX": 8.976949674142023e-08, "XZZXZIYXXX": -8.976949674142023e-08, "YZZYZIYXXX": -8.976949674142023e-08, "XZZXZIXYXX": -8.976949674142023e-08, "YZZYZIXYXX": -8.976949674142023e-08, "YZZXZIYYXX": 8.976949674142023e-08, "XZZYZIYYXX": -8.976949674142023e-08, "XZZXZIXXYX": 8.976949674142023e-08, "YZZYZIXXYX": 8.976949674142023e-08, "YZZXZIYXYX": -8.976949674142023e-08, "XZZYZIYXYX": 8.976949674142023e-08, "YZZXZIXYYX": -8.976949674142023e-08, "XZZYZIXYYX": 8.976949674142023e-08, "XZZXZIYYYX": -8.976949674142023e-08, "YZZYZIYYYX": -8.976949674142023e-08, "XZZXZIXXXY": 8.976949674142023e-08, "YZZYZIXXXY": 8.976949674142023e-08, "YZZXZIYXXY": -8.976949674142023e-08, "XZZYZIYXXY": 8.976949674142023e-08, "YZZXZIXYXY": -8.976949674142023e-08, "XZZYZIXYXY": 8.976949674142023e-08, "XZZXZIYYXY": -8.976949674142023e-08, "YZZYZIYYXY": -8.976949674142023e-08, "YZZXZIXXYY": 8.976949674142023e-08, "XZZYZIXXYY": -8.976949674142023e-08, "XZZXZIYXYY": 8.976949674142023e-08, "YZZYZIYXYY": 8.976949674142023e-08, "XZZXZIXYYY": 8.976949674142023e-08, "YZZYZIXYYY": 8.976949674142023e-08, "YZZXZIYYYY": -8.976949674142023e-08, "XZZYZIYYYY": 8.976949674142023e-08}, "excite7": {"IYZXIIIIII": 7.657228685756872e-05, "IXZYIIIIII": -7.657228685756872e-05, "YZZZXIIIII": 4.447970204027471e-06, "XZZZYIIIII": -4.447970204027471e-06, "YXZZXIIIII": 2.8447340793178052e-08, "XYZZXIIIII": 2.8447340793178052e-08, "XXZZYIIIII": -2.8447340793178052e-08, "YYZZYIIIII": 2.8447340793178052e-08, "YXIIXZIIII": -2.8447340793178052e-08, "XYIIXZIIII": -2.8447340793178052e-08, "XXIIYZIIII": 2.8447340793178052e-08, "YYIIYZIIII": -2.8447340793178052e-08, "YXIXXIIIII": 1.820482947886838e-05, "XYIXXIIIII": 1.820482947886838e-05, "XXIYXIIIII": -1.820482947886838e-05, "YYIYXIIIII": 1.820482947886838e-05, "XXIXYIIIII": -1.820482947886838e-05, "YYIXYIIIII": 1.820482947886838e-05, "YXIYYIIIII": -1.820482947886838e-05, "XYIYYIIIII": -1.820482947886838e-05, "YXIIXXIIII": 1.4791661921686671e-05, "XYIIXXIIII": 1.4791661921686671e-05, "XXIIYXIIII": -1.4791661921686671e-05, "YYIIYXIIII": 1.4791661921686671e-05, "XXIIXYIIII": -1.4791661921686671e-05, "YYIIXYIIII": 1.4791661921686671e-05, "YXIIYYIIII": -1.4791661921686671e-05, "XYIIYYIIII": -1.4791661921686671e-05, "IIZIIIYZZI": 4.447970204026659e-06, "ZIZIZIYZZI": -4.447970204026659e-06, "YIIIIIXIII": 2.2461916168290616e-08, "YZZZZZXIII": 2.2461916168290616e-08, "XIIIIIYIII": 2.2461916168290616e-08, "XZZZZZYIII": 2.2461916168290616e-08, "YIZIZIXZZZ": 2.2461916168290616e-08, "YZIZIZXZZZ": 2.2461916168290616e-08, "XIZIZIYZZZ": 2.2461916168290616e-08, "XZIZIZYZZZ": 2.2461916168290616e-08, "YZXIIIXZII": 2.5424846783230238e-05, "XZYIIIXZII": -2.5424846783230238e-05, "XZXIIIYZII": 2.5424846783230238e-05, "YZYIIIYZII": 2.5424846783230238e-05, "YZZXIIXIII": -3.310296485953213e-08, "XZZYIIXIII": 3.310296485953213e-08, "XZZXIIYIII": -3.310296485953213e-08, "YZZYIIYIII": -3.310296485953213e-08, "YZIXZIXZZZ": -3.310296485953213e-08, "XZIYZIXZZZ": 3.310296485953213e-08, "XZIXZIYZZZ": -3.310296485953213e-08, "YZIYZIYZZZ": -3.310296485953213e-08, "IYIXIIXZZI": 0.000261173618776437, "IXIYIIXZZI": -0.000261173618776437, "ZYIXZIXZZI": -0.000261173618776437, "ZXIYZIXZZI": 0.000261173618776437, "IXIXIIYZZI": 0.000261173618776437, "IYIYIIYZZI": 0.000261173618776437, "ZXIXZIYZZI": -0.000261173618776437, "ZYIYZIYZZI": -0.000261173618776437, "YZIZXIXZZI": 0.0014487154639019958, "XZIZYIXZZI": -0.0014487154639019958, "XZIZXIYZZI": 0.0014487154639019958, "YZIZYIYZZI": 0.0014487154639019958, "YXZXXIXZZI": -1.69356598897232e-07, "XYZXXIXZZI": -1.69356598897232e-07, "XXZYXIXZZI": 1.69356598897232e-07, "YYZYXIXZZI": -1.69356598897232e-07, "XXZXYIXZZI": 1.69356598897232e-07, "YYZXYIXZZI": -1.69356598897232e-07, "YXZYYIXZZI": 1.69356598897232e-07, "XYZYYIXZZI": 1.69356598897232e-07, "XXZXXIYZZI": -1.69356598897232e-07, "YYZXXIYZZI": 1.69356598897232e-07, "YXZYXIYZZI": -1.69356598897232e-07, "XYZYXIYZZI": -1.69356598897232e-07, "YXZXYIYZZI": -1.69356598897232e-07, "XYZXYIYZZI": -1.69356598897232e-07, "XXZYYIYZZI": 1.69356598897232e-07, "YYZYYIYZZI": -1.69356598897232e-07, "YZZZZXXIII": -6.55351849417011e-08, "XZZZZYXIII": 6.55351849417011e-08, "XZZZZXYIII": -6.55351849417011e-08, "YZZZZYYIII": -6.55351849417011e-08, "YZIZIXXZZZ": -6.55351849417011e-08, "XZIZIYXZZZ": 6.55351849417011e-08, "XZIZIXYZZZ": -6.55351849417011e-08, "YZIZIYYZZZ": -6.55351849417011e-08, "ZYIZIXXZZI": -0.00012078080097237197, "IYIZZXXZZI": 0.00012078080097237197, "ZXIZIYXZZI": 0.00012078080097237197, "IXIZZYXZZI": -0.00012078080097237197, "ZXIZIXYZZI": -0.00012078080097237197, "IXIZZXYZZI": 0.00012078080097237197, "ZYIZIYYZZI": -0.00012078080097237197, "IYIZZYYZZI": 0.00012078080097237197, "ZYIIIIZXII": 5.236013801050975e-08, "IYZZZZZXII": 5.236013801050975e-08, "ZXIIIIZYII": 5.236013801050975e-08, "IXZZZZZYII": 5.236013801050975e-08, "IYZIZIZXZZ": 5.236013801050975e-08, "ZYIZIZZXZZ": 5.236013801050975e-08, "IXZIZIZYZZ": 5.236013801050975e-08, "ZXIZIZZYZZ": 5.236013801050975e-08, "IYXIIIIXII": 0.00017826419698491238, "IXYIIIIXII": -0.00017826419698491238, "IXXIIIIYII": 0.00017826419698491238, "IYYIIIIYII": 0.00017826419698491238, "YZIXIIIXZI": 0.00014147092570187376, "XZIYIIIXZI": -0.00014147092570187376, "YZIXZIZXZI": -0.00014147092570187376, "XZIYZIZXZI": 0.00014147092570187376, "XZIXIIIYZI": 0.00014147092570187376, "YZIYIIIYZI": 0.00014147092570187376, "XZIXZIZYZI": -0.00014147092570187376, "YZIYZIZYZI": -0.00014147092570187376, "IYIZXIIXZI": 0.000230064210224984, "IXIZYIIXZI": -0.000230064210224984, "ZYIZXIZXZI": 0.000230064210224984, "ZXIZYIZXZI": -0.000230064210224984, "IXIZXIIYZI": 0.000230064210224984, "IYIZYIIYZI": 0.000230064210224984, "ZXIZXIZYZI": 0.000230064210224984, "ZYIZYIZYZI": 0.000230064210224984, "YXXZXIIXII": -4.250163471601769e-07, "XYXZXIIXII": -4.250163471601769e-07, "XXYZXIIXII": 4.250163471601769e-07, "YYYZXIIXII": -4.250163471601769e-07, "XXXZYIIXII": 4.250163471601769e-07, "YYXZYIIXII": -4.250163471601769e-07, "YXYZYIIXII": 4.250163471601769e-07, "XYYZYIIXII": 4.250163471601769e-07, "XXXZXIIYII": -4.250163471601769e-07, "YYXZXIIYII": 4.250163471601769e-07, "YXYZXIIYII": -4.250163471601769e-07, "XYYZXIIYII": -4.250163471601769e-07, "YXXZYIIYII": -4.250163471601769e-07, "XYXZYIIYII": -4.250163471601769e-07, "XXYZYIIYII": 4.250163471601769e-07, "YYYZYIIYII": -4.250163471601769e-07, "YZIZZXIXZI": 5.103729211611022e-05, "XZIZZYIXZI": -5.103729211611022e-05, "YZIZIXZXZI": -5.103729211611022e-05, "XZIZIYZXZI": 5.103729211611022e-05, "XZIZZXIYZI": 5.103729211611022e-05, "YZIZZYIYZI": 5.103729211611022e-05, "XZIZIXZYZI": -5.103729211611022e-05, "YZIZIYZYZI": -5.103729211611022e-05, "IIZIIIYXZI": 2.8447340793174075e-08, "ZIZIZIYXZI": -2.8447340793174075e-08, "IIZIIIXYZI": 2.8447340793174075e-08, "ZIZIZIXYZI": -2.8447340793174075e-08, "IIIIIIYXIZ": -2.8447340793174075e-08, "ZIIIZIYXIZ": 2.8447340793174075e-08, "IIIIIIXYIZ": -2.8447340793174075e-08, "ZIIIZIXYIZ": 2.8447340793174075e-08, "IYXIIIXXZI": -4.25016347161645e-07, "IXYIIIXXZI": 4.25016347161645e-07, "ZYXIZIXXZI": 4.25016347161645e-07, "ZXYIZIXXZI": -4.25016347161645e-07, "IXXIIIYXZI": -4.25016347161645e-07, "IYYIIIYXZI": -4.25016347161645e-07, "ZXXIZIYXZI": 4.25016347161645e-07, "ZYYIZIYXZI": 4.25016347161645e-07, "IXXIIIXYZI": -4.25016347161645e-07, "IYYIIIXYZI": -4.25016347161645e-07, "ZXXIZIXYZI": 4.25016347161645e-07, "ZYYIZIXYZI": 4.25016347161645e-07, "IYXIIIYYZI": 4.25016347161645e-07, "IXYIIIYYZI": -4.25016347161645e-07, "ZYXIZIYYZI": -4.25016347161645e-07, "ZXYIZIYYZI": 4.25016347161645e-07, "YIZIIIXZXI": -3.310296485952969e-08, "YZIZZZXZXI": -3.310296485952969e-08, "XIZIIIYZXI": -3.310296485952969e-08, "XZIZZZYZXI": -3.310296485952969e-08, "XIZIIIXZYI": 3.310296485952969e-08, "XZIZZZXZYI": 3.310296485952969e-08, "YIZIIIYZYI": -3.310296485952969e-08, "YZIZZZYZYI": -3.310296485952969e-08, "YZIXIIXZXI": 0.00020838697532335506, "XZIYIIXZXI": -0.00020838697532335506, "XZIXIIYZXI": 0.00020838697532335506, "YZIYIIYZXI": 0.00020838697532335506, "XZIXIIXZYI": -0.00020838697532335506, "YZIYIIXZYI": -0.00020838697532335506, "YZIXIIYZYI": 0.00020838697532335506, "XZIYIIYZYI": -0.00020838697532335506, "IYIZXIXZXI": 0.00014147092570195822, "IXIZYIXZXI": -0.00014147092570195822, "IXIZXIYZXI": 0.00014147092570195822, "IYIZYIYZXI": 0.00014147092570195822, "IXIZXIXZYI": -0.00014147092570195822, "IYIZYIXZYI": -0.00014147092570195822, "IYIZXIYZYI": 0.00014147092570195822, "IXIZYIYZYI": -0.00014147092570195822, "YZIZZXXZXI": 1.8246841675727484e-06, "XZIZZYXZXI": -1.8246841675727484e-06, "XZIZZXYZXI": 1.8246841675727484e-06, "YZIZZYYZXI": 1.8246841675727484e-06, "XZIZZXXZYI": -1.8246841675727484e-06, "YZIZZYXZYI": -1.8246841675727484e-06, "YZIZZXYZYI": 1.8246841675727484e-06, "XZIZZYYZYI": -1.8246841675727484e-06, "YXZXZXXZXI": -8.976949674140827e-08, "XYZXZXXZXI": -8.976949674140827e-08, "XXZYZXXZXI": 8.976949674140827e-08, "YYZYZXXZXI": -8.976949674140827e-08, "XXZXZYXZXI": 8.976949674140827e-08, "YYZXZYXZXI": -8.976949674140827e-08, "YXZYZYXZXI": 8.976949674140827e-08, "XYZYZYXZXI": 8.976949674140827e-08, "XXZXZXYZXI": -8.976949674140827e-08, "YYZXZXYZXI": 8.976949674140827e-08, "YXZYZXYZXI": -8.976949674140827e-08, "XYZYZXYZXI": -8.976949674140827e-08, "YXZXZYYZXI": -8.976949674140827e-08, "XYZXZYYZXI": -8.976949674140827e-08, "XXZYZYYZXI": 8.976949674140827e-08, "YYZYZYYZXI": -8.976949674140827e-08, "XXZXZXXZYI": 8.976949674140827e-08, "YYZXZXXZYI": -8.976949674140827e-08, "YXZYZXXZYI": 8.976949674140827e-08, "XYZYZXXZYI": 8.976949674140827e-08, "YXZXZYXZYI": 8.976949674140827e-08, "XYZXZYXZYI": 8.976949674140827e-08, "XXZYZYXZYI": -8.976949674140827e-08, "YYZYZYXZYI": 8.976949674140827e-08, "YXZXZXYZYI": -8.976949674140827e-08, "XYZXZXYZYI": -8.976949674140827e-08, "XXZYZXYZYI": 8.976949674140827e-08, "YYZYZXYZYI": -8.976949674140827e-08, "XXZXZYYZYI": 8.976949674140827e-08, "YYZXZYYZYI": -8.976949674140827e-08, "YXZYZYYZYI": 8.976949674140827e-08, "XYZYZYYZYI": 8.976949674140827e-08, "IIZIIIIYXI": 7.657228685758062e-05, "IIZIIIIXYI": -7.657228685758062e-05, "IYIXIIIXXI": 0.0002495163385066835, "IXIYIIIXXI": -0.0002495163385066835, "IXIXIIIYXI": 0.0002495163385066835, "IYIYIIIYXI": 0.0002495163385066835, "IXIXIIIXYI": -0.0002495163385066835, "IYIYIIIXYI": -0.0002495163385066835, "IYIXIIIYYI": 0.0002495163385066835, "IXIYIIIYYI": -0.0002495163385066835, "YZIZXIIXXI": 0.000261173618776467, "XZIZYIIXXI": -0.000261173618776467, "XZIZXIIYXI": 0.000261173618776467, "YZIZYIIYXI": 0.000261173618776467, "XZIZXIIXYI": -0.000261173618776467, "YZIZYIIXYI": -0.000261173618776467, "YZIZXIIYYI": 0.000261173618776467, "XZIZYIIYYI": -0.000261173618776467, "IYIZZXIXXI": 0.00013479301369507697, "IXIZZYIXXI": -0.00013479301369507697, "IXIZZXIYXI": 0.00013479301369507697, "IYIZZYIYXI": 0.00013479301369507697, "IXIZZXIXYI": -0.00013479301369507697, "IYIZZYIXYI": -0.00013479301369507697, "IYIZZXIYYI": 0.00013479301369507697, "IXIZZYIYYI": -0.00013479301369507697, "YXZIXXIXXI": -4.002045964012605e-08, "XYZIXXIXXI": -4.002045964012605e-08, "XXZIYXIXXI": 4.002045964012605e-08, "YYZIYXIXXI": -4.002045964012605e-08, "XXZIXYIXXI": 4.002045964012605e-08, "YYZIXYIXXI": -4.002045964012605e-08, "YXZIYYIXXI": 4.002045964012605e-08, "XYZIYYIXXI": 4.002045964012605e-08, "XXZIXXIYXI": -4.002045964012605e-08, "YYZIXXIYXI": 4.002045964012605e-08, "YXZIYXIYXI": -4.002045964012605e-08, "XYZIYXIYXI": -4.002045964012605e-08, "YXZIXYIYXI": -4.002045964012605e-08, "XYZIXYIYXI": -4.002045964012605e-08, "XXZIYYIYXI": 4.002045964012605e-08, "YYZIYYIYXI": -4.002045964012605e-08, "XXZIXXIXYI": 4.002045964012605e-08, "YYZIXXIXYI": -4.002045964012605e-08, "YXZIYXIXYI": 4.002045964012605e-08, "XYZIYXIXYI": 4.002045964012605e-08, "YXZIXYIXYI": 4.002045964012605e-08, "XYZIXYIXYI": 4.002045964012605e-08, "XXZIYYIXYI": -4.002045964012605e-08, "YYZIYYIXYI": 4.002045964012605e-08, "YXZIXXIYYI": -4.002045964012605e-08, "XYZIXXIYYI": -4.002045964012605e-08, "XXZIYXIYYI": 4.002045964012605e-08, "YYZIYXIYYI": -4.002045964012605e-08, "XXZIXYIYYI": 4.002045964012605e-08, "YYZIXYIYYI": -4.002045964012605e-08, "YXZIYYIYYI": 4.002045964012605e-08, "XYZIYYIYYI": 4.002045964012605e-08, "IIIIIIYXXI": 1.8204829478862675e-05, "ZIIIZIYXXI": -1.8204829478862675e-05, "IIIIIIXYXI": 1.8204829478862675e-05, "ZIIIZIXYXI": -1.8204829478862675e-05, "IIIIIIXXYI": -1.8204829478862675e-05, "ZIIIZIXXYI": 1.8204829478862675e-05, "IIIIIIYYYI": 1.8204829478862675e-05, "ZIIIZIYYYI": -1.8204829478862675e-05, "YZZZXIXXXI": -1.6935659889750184e-07, "XZZZYIXXXI": 1.6935659889750184e-07, "XZZZXIYXXI": -1.6935659889750184e-07, "YZZZYIYXXI": -1.6935659889750184e-07, "XZZZXIXYXI": -1.6935659889750184e-07, "YZZZYIXYXI": -1.6935659889750184e-07, "YZZZXIYYXI": 1.6935659889750184e-07, "XZZZYIYYXI": -1.6935659889750184e-07, "XZZZXIXXYI": 1.6935659889750184e-07, "YZZZYIXXYI": 1.6935659889750184e-07, "YZZZXIYXYI": -1.6935659889750184e-07, "XZZZYIYXYI": 1.6935659889750184e-07, "YZZZXIXYYI": -1.6935659889750184e-07, "XZZZYIXYYI": 1.6935659889750184e-07, "XZZZXIYYYI": -1.6935659889750184e-07, "YZZZYIYYYI": -1.6935659889750184e-07, "ZYZZIXXXXI": 4.410143033959544e-08, "IYZZZXXXXI": -4.410143033959544e-08, "ZXZZIYXXXI": -4.410143033959544e-08, "IXZZZYXXXI": 4.410143033959544e-08, "ZXZZIXYXXI": 4.410143033959544e-08, "IXZZZXYXXI": -4.410143033959544e-08, "ZYZZIYYXXI": 4.410143033959544e-08, "IYZZZYYXXI": -4.410143033959544e-08, "ZXZZIXXYXI": 4.410143033959544e-08, "IXZZZXXYXI": -4.410143033959544e-08, "ZYZZIYXYXI": 4.410143033959544e-08, "IYZZZYXYXI": -4.410143033959544e-08, "ZYZZIXYYXI": -4.410143033959544e-08, "IYZZZXYYXI": 4.410143033959544e-08, "ZXZZIYYYXI": 4.410143033959544e-08, "IXZZZYYYXI": -4.410143033959544e-08, "ZXZZIXXXYI": -4.410143033959544e-08, "IXZZZXXXYI": 4.410143033959544e-08, "ZYZZIYXXYI": -4.410143033959544e-08, "IYZZZYXXYI": 4.410143033959544e-08, "ZYZZIXYXYI": 4.410143033959544e-08, "IYZZZXYXYI": -4.410143033959544e-08, "ZXZZIYYXYI": -4.410143033959544e-08, "IXZZZYYXYI": 4.410143033959544e-08, "ZYZZIXXYYI": 4.410143033959544e-08, "IYZZZXXYYI": -4.410143033959544e-08, "ZXZZIYXYYI": -4.410143033959544e-08, "IXZZZYXYYI": 4.410143033959544e-08, "ZXZZIXYYYI": 4.410143033959544e-08, "IXZZZXYYYI": -4.410143033959544e-08, "ZYZZIYYYYI": 4.410143033959544e-08, "IYZZZYYYYI": -4.410143033959544e-08, "YIZIZIXZZX": -6.553518494170386e-08, "YZIZIZXZZX": -6.553518494170386e-08, "XIZIZIYZZX": -6.553518494170386e-08, "XZIZIZYZZX": -6.553518494170386e-08, "XIZIZIXZZY": 6.553518494170386e-08, "XZIZIZXZZY": 6.553518494170386e-08, "YIZIZIYZZY": -6.553518494170386e-08, "YZIZIZYZZY": -6.553518494170386e-08, "YZIXZIXZZX": 1.824684167575968e-06, "XZIYZIXZZX": -1.824684167575968e-06, "XZIXZIYZZX": 1.824684167575968e-06, "YZIYZIYZZX": 1.824684167575968e-06, "XZIXZIXZZY": -1.824684167575968e-06, "YZIYZIXZZY": -1.824684167575968e-06, "YZIXZIYZZY": 1.824684167575968e-06, "XZIYZIYZZY": -1.824684167575968e-06, "ZYIZXIXZZX": -5.1037292116116214e-05, "ZXIZYIXZZX": 5.1037292116116214e-05, "ZXIZXIYZZX": -5.1037292116116214e-05, "ZYIZYIYZZX": -5.1037292116116214e-05, "ZXIZXIXZZY": 5.1037292116116214e-05, "ZYIZYIXZZY": 5.1037292116116214e-05, "ZYIZXIYZZY": -5.1037292116116214e-05, "ZXIZYIYZZY": 5.1037292116116214e-05, "YZIZIXXZZX": 3.358371283526732e-05, "XZIZIYXZZX": -3.358371283526732e-05, "XZIZIXYZZX": 3.358371283526732e-05, "YZIZIYYZZX": 3.358371283526732e-05, "XZIZIXXZZY": -3.358371283526732e-05, "YZIZIYXZZY": -3.358371283526732e-05, "YZIZIXYZZY": 3.358371283526732e-05, "XZIZIYYZZY": -3.358371283526732e-05, "YXZXIXXZZX": -2.951025260238338e-08, "XYZXIXXZZX": -2.951025260238338e-08, "XXZYIXXZZX": 2.951025260238338e-08, "YYZYIXXZZX": -2.951025260238338e-08, "XXZXIYXZZX": 2.951025260238338e-08, "YYZXIYXZZX": -2.951025260238338e-08, "YXZYIYXZZX": 2.951025260238338e-08, "XYZYIYXZZX": 2.951025260238338e-08, "XXZXIXYZZX": -2.951025260238338e-08, "YYZXIXYZZX": 2.951025260238338e-08, "YXZYIXYZZX": -2.951025260238338e-08, "XYZYIXYZZX": -2.951025260238338e-08, "YXZXIYYZZX": -2.951025260238338e-08, "XYZXIYYZZX": -2.951025260238338e-08, "XXZYIYYZZX": 2.951025260238338e-08, "YYZYIYYZZX": -2.951025260238338e-08, "XXZXIXXZZY": 2.951025260238338e-08, "YYZXIXXZZY": -2.951025260238338e-08, "YXZYIXXZZY": 2.951025260238338e-08, "XYZYIXXZZY": 2.951025260238338e-08, "YXZXIYXZZY": 2.951025260238338e-08, "XYZXIYXZZY": 2.951025260238338e-08, "XXZYIYXZZY": -2.951025260238338e-08, "YYZYIYXZZY": 2.951025260238338e-08, "YXZXIXYZZY": -2.951025260238338e-08, "XYZXIXYZZY": -2.951025260238338e-08, "XXZYIXYZZY": 2.951025260238338e-08, "YYZYIXYZZY": -2.951025260238338e-08, "XXZXIYYZZY": 2.951025260238338e-08, "YYZXIYYZZY": -2.951025260238338e-08, "YXZYIYYZZY": 2.951025260238338e-08, "XYZYIYYZZY": 2.951025260238338e-08, "ZYIXZIZXZX": 0.00013479301369507738, "ZXIYZIZXZX": -0.00013479301369507738, "ZXIXZIZYZX": 0.00013479301369507738, "ZYIYZIZYZX": 0.00013479301369507738, "ZXIXZIZXZY": -0.00013479301369507738, "ZYIYZIZXZY": -0.00013479301369507738, "ZYIXZIZYZY": 0.00013479301369507738, "ZXIYZIZYZY": -0.00013479301369507738, "YZIZXIZXZX": -0.00012078080097235816, "XZIZYIZXZX": 0.00012078080097235816, "XZIZXIZYZX": -0.00012078080097235816, "YZIZYIZYZX": -0.00012078080097235816, "XZIZXIZXZY": 0.00012078080097235816, "YZIZYIZXZY": 0.00012078080097235816, "YZIZXIZYZY": -0.00012078080097235816, "XZIZYIZYZY": 0.00012078080097235816, "YXZXXIZXZX": 4.410143033960124e-08, "XYZXXIZXZX": 4.410143033960124e-08, "XXZYXIZXZX": -4.410143033960124e-08, "YYZYXIZXZX": 4.410143033960124e-08, "XXZXYIZXZX": -4.410143033960124e-08, "YYZXYIZXZX": 4.410143033960124e-08, "YXZYYIZXZX": -4.410143033960124e-08, "XYZYYIZXZX": -4.410143033960124e-08, "XXZXXIZYZX": 4.410143033960124e-08, "YYZXXIZYZX": -4.410143033960124e-08, "YXZYXIZYZX": 4.410143033960124e-08, "XYZYXIZYZX": 4.410143033960124e-08, "YXZXYIZYZX": 4.410143033960124e-08, "XYZXYIZYZX": 4.410143033960124e-08, "XXZYYIZYZX": -4.410143033960124e-08, "YYZYYIZYZX": 4.410143033960124e-08, "XXZXXIZXZY": -4.410143033960124e-08, "YYZXXIZXZY": 4.410143033960124e-08, "YXZYXIZXZY": -4.410143033960124e-08, "XYZYXIZXZY": -4.410143033960124e-08, "YXZXYIZXZY": -4.410143033960124e-08, "XYZXYIZXZY": -4.410143033960124e-08, "XXZYYIZXZY": 4.410143033960124e-08, "YYZYYIZXZY": -4.410143033960124e-08, "YXZXXIZYZY": 4.410143033960124e-08, "XYZXXIZYZY": 4.410143033960124e-08, "XXZYXIZYZY": -4.410143033960124e-08, "YYZYXIZYZY": 4.410143033960124e-08, "XXZXYIZYZY": -4.410143033960124e-08, "YYZXYIZYZY": 4.410143033960124e-08, "YXZYYIZYZY": -4.410143033960124e-08, "XYZYYIZYZY": -4.410143033960124e-08, "ZYIZIXZXZX": 0.00012616035417290576, "ZXIZIYZXZX": -0.00012616035417290576, "ZXIZIXZYZX": 0.00012616035417290576, "ZYIZIYZYZX": 0.00012616035417290576, "ZXIZIXZXZY": -0.00012616035417290576, "ZYIZIYZXZY": -0.00012616035417290576, "ZYIZIXZYZY": 0.00012616035417290576, "ZXIZIYZYZY": -0.00012616035417290576, "IIIIIIYXIX": 1.479166192169412e-05, "ZIIIZIYXIX": -1.479166192169412e-05, "IIIIIIXYIX": 1.479166192169412e-05, "ZIIIZIXYIX": -1.479166192169412e-05, "IIIIIIXXIY": -1.479166192169412e-05, "ZIIIZIXXIY": 1.479166192169412e-05, "IIIIIIYYIY": 1.479166192169412e-05, "ZIIIZIYYIY": -1.479166192169412e-05, "IYZXIIXXIX": -4.002045964015047e-08, "IXZYIIXXIX": 4.002045964015047e-08, "ZYZXZIXXIX": 4.002045964015047e-08, "ZXZYZIXXIX": -4.002045964015047e-08, "IXZXIIYXIX": -4.002045964015047e-08, "IYZYIIYXIX": -4.002045964015047e-08, "ZXZXZIYXIX": 4.002045964015047e-08, "ZYZYZIYXIX": 4.002045964015047e-08, "IXZXIIXYIX": -4.002045964015047e-08, "IYZYIIXYIX": -4.002045964015047e-08, "ZXZXZIXYIX": 4.002045964015047e-08, "ZYZYZIXYIX": 4.002045964015047e-08, "IYZXIIYYIX": 4.002045964015047e-08, "IXZYIIYYIX": -4.002045964015047e-08, "ZYZXZIYYIX": -4.002045964015047e-08, "ZXZYZIYYIX": 4.002045964015047e-08, "IXZXIIXXIY": 4.002045964015047e-08, "IYZYIIXXIY": 4.002045964015047e-08, "ZXZXZIXXIY": -4.002045964015047e-08, "ZYZYZIXXIY": -4.002045964015047e-08, "IYZXIIYXIY": -4.002045964015047e-08, "IXZYIIYXIY": 4.002045964015047e-08, "ZYZXZIYXIY": 4.002045964015047e-08, "ZXZYZIYXIY": -4.002045964015047e-08, "IYZXIIXYIY": -4.002045964015047e-08, "IXZYIIXYIY": 4.002045964015047e-08, "ZYZXZIXYIY": 4.002045964015047e-08, "ZXZYZIXYIY": -4.002045964015047e-08, "IXZXIIYYIY": -4.002045964015047e-08, "IYZYIIYYIY": -4.002045964015047e-08, "ZXZXZIYYIY": 4.002045964015047e-08, "ZYZYZIYYIY": 4.002045964015047e-08, "YZZXZIXXXX": -8.976949674142023e-08, "XZZYZIXXXX": 8.976949674142023e-08, "XZZXZIYXXX": -8.976949674142023e-08, "YZZYZIYXXX": -8.976949674142023e-08, "XZZXZIXYXX": -8.976949674142023e-08, "YZZYZIXYXX": -8.976949674142023e-08, "YZZXZIYYXX": 8.976949674142023e-08, "XZZYZIYYXX": -8.976949674142023e-08, "XZZXZIXXYX": 8.976949674142023e-08, "YZZYZIXXYX": 8.976949674142023e-08, "YZZXZIYXYX": -8.976949674142023e-08, "XZZYZIYXYX": 8.976949674142023e-08, "YZZXZIXYYX": -8.976949674142023e-08, "XZZYZIXYYX": 8.976949674142023e-08, "XZZXZIYYYX": -8.976949674142023e-08, "YZZYZIYYYX": -8.976949674142023e-08, "XZZXZIXXXY": 8.976949674142023e-08, "YZZYZIXXXY": 8.976949674142023e-08, "YZZXZIYXXY": -8.976949674142023e-08, "XZZYZIYXXY": 8.976949674142023e-08, "YZZXZIXYXY": -8.976949674142023e-08, "XZZYZIXYXY": 8.976949674142023e-08, "XZZXZIYYXY": -8.976949674142023e-08, "YZZYZIYYXY": -8.976949674142023e-08, "YZZXZIXXYY": 8.976949674142023e-08, "XZZYZIXXYY": -8.976949674142023e-08, "XZZXZIYXYY": 8.976949674142023e-08, "YZZYZIYXYY": 8.976949674142023e-08, "XZZXZIXYYY": 8.976949674142023e-08, "YZZYZIXYYY": 8.976949674142023e-08, "YZZXZIYYYY": -8.976949674142023e-08, "XZZYZIYYYY": 8.976949674142023e-08, "YZZZIXXXXX": -2.9510252602378937e-08, "XZZZIYXXXX": 2.9510252602378937e-08, "XZZZIXYXXX": -2.9510252602378937e-08, "YZZZIYYXXX": -2.9510252602378937e-08, "XZZZIXXYXX": -2.9510252602378937e-08, "YZZZIYXYXX": -2.9510252602378937e-08, "YZZZIXYYXX": 2.9510252602378937e-08, "XZZZIYYYXX": -2.9510252602378937e-08, "XZZZIXXXYX": 2.9510252602378937e-08, "YZZZIYXXYX": 2.9510252602378937e-08, "YZZZIXYXYX": -2.9510252602378937e-08, "XZZZIYYXYX": 2.9510252602378937e-08, "YZZZIXXYYX": -2.9510252602378937e-08, "XZZZIYXYYX": 2.9510252602378937e-08, "XZZZIXYYYX": -2.9510252602378937e-08, "YZZZIYYYYX": -2.9510252602378937e-08, "XZZZIXXXXY": 2.9510252602378937e-08, "YZZZIYXXXY": 2.9510252602378937e-08, "YZZZIXYXXY": -2.9510252602378937e-08, "XZZZIYYXXY": 2.9510252602378937e-08, "YZZZIXXYXY": -2.9510252602378937e-08, "XZZZIYXYXY": 2.9510252602378937e-08, "XZZZIXYYXY": -2.9510252602378937e-08, "YZZZIYYYXY": -2.9510252602378937e-08, "YZZZIXXXYY": 2.9510252602378937e-08, "XZZZIYXXYY": -2.9510252602378937e-08, "XZZZIXYXYY": 2.9510252602378937e-08, "YZZZIYYXYY": 2.9510252602378937e-08, "XZZZIXXYYY": 2.9510252602378937e-08, "YZZZIYXYYY": 2.9510252602378937e-08, "YZZZIXYYYY": -2.9510252602378937e-08, "XZZZIYYYYY": 2.9510252602378937e-08}}, "num_qubits": 10, "hf_config": "0011110011", "nc_config": "1111111111", "terms_noncon": ["IIIIIIIIII", "ZIZIZIIZZZ", "ZZZZZZIIII", "IIZIIIIIII", "IIIIIZIIII", "IIIIIIIIIZ", "IIIZIIIIII", "IIIIIIIIZI", "IIIIZIIIII", "ZIIIZIZIII", "IZIZIZIZZZ", "IIIIIIZIII", "ZIIIIIIIII", "IZIIIIIIII", "IIIIIIIZII", "ZZIZZZIIII", "ZIIIZIIZZZ", "IIZIIIXZZI", "ZIZIZIXZZI", "IIZZIIIIII", "IIZIIIIIZI", "IIZIIZIIII", "IIZIIIIIIZ", "ZIIIIIZIII", "IIZIZIIIII", "ZIZIZIZIII", "ZIZIIIIIII", "IIZIIIZIII", "IIIIZIZIII", "IZZIIIIIII", "IIZIIIIZII", "ZZZZZZIIIZ", "ZIZIZZIZZZ", "ZZZZZZIIZI", "ZIZZZIIZZZ", "ZZZIZZIIII", "ZIZIZIIZIZ", "ZZZZZIIIII", "ZIZIZIIZZI", "ZIIIZIIIII", "ZZZZZZZIII", "IIZIZIIZZZ", "IZZZZZIIII", "ZIZIZIZZZZ", "ZZZZZZIZII", "ZZZIZIIZZZ", "IZZZIZZIII", "ZIZIIIIZZZ", "ZZZZIZIIII", "IIZIIIZZZZ", "IIIZIIIIZI", "ZIZZZZIIII", "ZIZIZIIIZZ", "IIIIIZIIIZ", "IIIIIZIIZI", "IIIZIIIIIZ", "ZIIIZZZIII", "IIIIZIIIIZ", "IIIIIZZIII", "ZIIIIIIIIZ", "IIIIIZIZII", "IZIIIIIIIZ", "IIIZIIZIII", "ZIIIIIIIZI", "ZIIZZIZIII", "IIIIZIIIZI", "IZIIIIIZII", "ZZIIZIZIII", "IIIIZIIZII", "IZIIIIZIII", "ZIIIIIIZII", "ZIIIIZIIII", "IIIIIIZIIZ", "IIIZZIIIII", "ZIIIZIZIZI", "IIIZIZIIII", "IIIIIIIIZZ", "IIIZIIIZII", "IZIIIIIIZI", "ZIIZIIIIII", "IIIIIIZIZI", "IZIIIZIIII", "IIIIIIIZIZ", "IIIIZZIIII", "ZIIIZIZIIZ", "IZIIZIIIII", "ZIIIZIZZII", "IZIZIIIIII", "IIIIIIIZZI", "ZZIIIIIIII", "IIIIIIZZII", "IZIZIZXZZI", "ZZIZZZXZZI", "IIIIIIXZZI", "ZIIIZIXZZI", "IIIIIIXIIZ", "ZIIIZIXIIZ", "IIZZIIXZZI", "ZIZZZIXZZI", "IIZIIIXZII", "ZIZIZIXZII", "IIZIIZXZZI", "ZIZIZZXZZI", "IIZIIIXIZI", "ZIZIZIXIZI", "IIZIIIXZZZ", "ZIZIZIXZZZ", "IZZIIIXZZI", "ZZZIZIXZZI", "ZIZIIIXZZI", "IIZIZIXZZI"], "num_tapered": 4, "true_gs_nrg": -84.24986656602168, "ham_rotations": [[1.57079538088777, "ZIZIZIYZZI"], ["pi/2", "YIIIIIIIII"], ["pi/2", "YIZIZIIZZZ"], ["pi/2", "IYIIIIIIII"], ["pi/2", "IYIZIZIZZZ"], ["pi/2", "IIIIIIIYII"], ["pi/2", "IIIIIIIYZZ"], ["pi/2", "IIZIIIYZIZ"]], "noncon": -84.20105959631235, "truegs": -84.24986656602024, "G": {"ZIIIIIIIII": -1.0, "IZIIIIIIII": -1.0, "IIZIIIIIII": -1.0, "IIIZIIIIII": -1.0, "IIIIZIIIII": -1.0, "IIIIIZIIII": -1.0, "IIIIIIIZII": -1.0, "IIIIIIIIZI": -1.0, "IIIIIIIIIZ": -1.0}, "A": {"IIIIIIZIII": -0.9999999999999999}, "X_index": 6, "X_qubit": 3, "cs_vqe_energy": [-84.20105959631226, -84.20105959631236, -84.21346021882844, -84.21752968820056, -84.22441560433933, -84.23287385983565, -84.23907173724997, -84.24872886140655, -84.24978779199687, -84.24981388856274, -84.2498665660204], "cs_vqe_errors": [0.04880696970798226, 0.048806969707882786, 0.03640634719180014, 0.03233687781968797, 0.025450961680917317, 0.016992706184595363, 0.010794828770272602, 0.0011377046136971103, 7.87740233789691e-05, 5.267745750359154e-05, -1.5631940186722204e-13], "chem_acc_num_q": 7, "order": [4, 6, 8, 3, 7, 9, 5, 2, 1, 0], "ham_reduced": [{"": -84.20105959631226}, {"I": -83.74560654467939, "Z": 0.4554530516328845, "X": 2.6716217785272e-07}, {"II": -83.28232511119683, "ZI": 0.46328143490569096, "IX": -0.0015047115950003187, "IZ": 0.4632814334825791, "ZX": -0.001504691810471109, "ZZ": 0.007828383272806494, "XI": -0.0015042733737903047, "XX": 0.15209693994934279, "XZ": -0.0015045405359681353}, {"III": -83.00535380966289, "ZII": 0.459493819887725, "IXI": 0.026257834569727884, "IZI": 0.4538003008992926, "ZXI": -0.001504691810471109, "ZZI": 0.007828383272806494, "IIZ": 0.27697130153391697, "ZIZ": -0.0037876150179659285, "IXZ": 0.027762546164728175, "IZZ": -0.009481132583286561, "XII": 0.06010238426582794, "XXI": 0.15209693994934279, "XZI": -0.0015045405359681353, "XIZ": 0.061606657639618256, "IIX": 0.013010273368670833, "ZIX": -0.0008508226184737074, "IXX": -0.03175308135703168, "IZX": 0.013860352122401824, "XIX": -0.07735021550950072, "IYY": 0.0014737024656999759}, {"IIII": -82.65701628768856, "IZII": 0.45001266104365234, "ZIII": 0.348337521974328, "ZZII": -0.009481158844072607, "IIXI": 0.08786449579205054, "IIZI": 0.45001274415550485, "IZXI": -0.001504691810471109, "IZZI": 0.007828383272806494, "ZIXI": 0.06160666122232274, "ZIZI": -0.003787556743787751, "IIIZ": 0.3483375219743272, "IZIZ": -0.0037876150179659285, "ZIIZ": 0.07136622044041022, "IIXZ": 0.027762546164728175, "IIZZ": -0.009481132583286561, "XIII": -0.025043009613200058, "XZII": 0.013860382157861575, "XIXI": -0.07735021470466694, "XIZI": -0.0008508957845934258, "XIIZ": -0.03805328298187066, "ZXII": 0.027762537196444868, "IXII": 0.08786492146227266, "IXXI": 0.15209693994934279, "IXZI": -0.0015045405359681353, "IXIZ": 0.061606657639618256, "XXII": -0.03175306824641162, "YYII": 0.0014737024656999759, "IIIX": -0.025043009613199815, "IZIX": -0.0008508226184737074, "ZIIX": -0.03805328298187066, "IIXX": -0.03175308135703168, "IIZX": 0.013860352122401824, "XIIX": 0.06744626684491309, "IXIX": -0.07735021550950072, "IIYY": 0.0014737024656999759}, {"IIIII": -82.18646506570809, "IZIZI": -0.22876504174661788, "ZIIZI": -0.18264694184248434, "ZZIII": 0.25095455386686605, "ZIIII": 0.16569058013184373, "ZZIZI": 0.2604357127109386, "IIIZI": 0.4705512219804678, "IZIII": 0.22124761929703446, "IIXZI": -0.04393224434063357, "IIZZI": -0.2287650833025417, "IZXII": -0.000752638955313173, "IZZII": 0.31372270174325595, "ZIXII": 0.030803053001649684, "ZIZII": 0.29159117787034283, "ZIXZI": -0.030803608220673052, "ZIZZI": 0.2953787346141306, "IZXZI": 0.0007520528551579359, "IZZZI": 0.30589431847044946, "IIXII": 0.04393225145141698, "IIZII": 0.221247660852963, "IIIZZ": -0.182646941842485, "IZIIZ": 0.2915911487333851, "ZIIIZ": 0.34579472734745353, "ZIIZZ": 0.27442850690704335, "IZIZZ": 0.295378763751351, "IIXIZ": 0.01388103121851525, "IIZIZ": 0.25095456699714463, "IIXZZ": -0.013881514946212925, "IIZZZ": 0.2604356995804312, "IIIIZ": 0.16569058013184226, "XIIII": -0.012521504806600033, "XZIZI": -0.006930191078930788, "XIIZI": 0.012521504806600033, "XZIII": 0.006930191078930788, "XIXZI": 0.03867510735233347, "XIZZI": 0.0004254478922967129, "XIXII": -0.03867510735233347, "XIZII": -0.0004254478922967129, "XIIZZ": 0.01902664149093533, "XIIIZ": -0.01902664149093533, "ZXIZI": -0.013881268598222436, "IXIZI": -0.04393246073113634, "ZXIII": 0.013881268598222436, "IXIII": 0.04393246073113634, "IXXII": 0.07604846997467139, "IXZII": -0.0007522702679840676, "IXXZI": -0.07604846997467139, "IXZZI": 0.0007522702679840676, "IXIIZ": 0.030803328819809128, "IXIZZ": -0.030803328819809128, "XXIII": -0.015139682890355803, "YYIII": 0.0014737024656999759, "XXIZI": 0.016613385356055818, "IIYYI": -0.016194956671913466, "ZZYYI": 0.016194956671913466, "IIZXZ": -0.028906962154286345, "IIXXZ": -0.016194929328619195, "ZZZXZ": 0.028906962154286345, "ZZXXZ": 0.016194929328619195, "YIYXI": 0.011030861199347281, "XZYYI": -0.011030861199347281, "YIZYZ": -0.01443441859992817, "YIXYZ": -0.011030847545732792, "XZZXZ": -0.01443441859992817, "XZXXZ": -0.011030847545732792, "ZXYYI": 0.017768686176679108, "IYYXI": -0.017768686176679108, "IYZYZ": 0.016194973479433106, "IYXYZ": 0.01776867085774623, "ZXZXZ": 0.016194973479433106, "ZXXXZ": 0.01776867085774623, "XXYYI": -0.007078805777596769, "YYYYI": -0.007078805777596769, "YYZXZ": -0.011767719128084846, "YYXXZ": -0.0070787946464305465, "XXZXZ": -0.011767719128084846, "XXXXZ": -0.0070787946464305465, "IIIXI": 0.02890694683537435, "ZZIXI": -0.02890694683537435, "YIIYI": 0.014434408165764407, "XZIXI": 0.014434408165764407, "ZXIXI": -0.016194956671913466, "IYIYI": -0.016194956671913466, "XXIXI": 0.011767712432197278, "YYIXI": 0.011767712432197278, "IIYXY": 0.011767712432197278, "ZZYXY": -0.011767712432197278, "IIZXX": 0.014434419296921002, "IIXXX": 0.011767698778582459, "ZZZXX": -0.014434419296921002, "ZZXXX": -0.011767698778582459, "YIYYY": -0.000727103549673233, "XZYXY": -0.000727103549673233, "YIZYX": 0.017174364175953093, "YIXYX": -0.0007271197950270286, "XZZXX": 0.017174364175953093, "XZXXX": -0.0007271197950270286, "ZXYXY": -0.007078805777596769, "IYYYY": -0.007078805777596769, "IYZYX": -0.011030867895235181, "IYXYX": -0.007078795343423379, "ZXZXX": -0.011030867895235181, "ZXXXX": -0.007078795343423379, "XXYXY": 0.011729648031144718, "YYYXY": 0.011729648031144718, "YYZXX": -0.0007270924545152415, "YYXXX": 0.0117296487189119, "XXZXX": -0.0007270924545152415, "XXXXX": 0.0117296487189119, "IIIYY": 0.014434408165764407, "ZZIYY": -0.014434408165764407, "YIIXY": -0.017174364863733207, "XZIYY": 0.017174364863733207, "ZXIYY": -0.011030861199347283, "IYIXY": 0.011030861199347283, "XXIYY": -0.000727103549673233, "YYIYY": -0.000727103549673233, "IIIZX": 0.0125215048065999, "IZIIX": -0.0004254113092368537, "ZIIIX": -0.01902664149093533, "ZIIZX": 0.01902664149093533, "IZIZX": 0.0004254113092368537, "IIXIX": -0.01513968944566616, "IIZIX": 0.006930176758193747, "IIXZX": 0.016613391911365516, "IIZZX": -0.006930175364208077, "IIIIX": -0.0125215048065999, "XIIZX": -0.033723133422456544, "XIIIX": 0.033723133422456544, "IXIIX": -0.03867510775475036, "IXIZX": 0.03867510775475036, "IIYIY": 0.0014737024656999759}, {"IIIIII": -81.53600526235486, "IZIZII": -0.07252544549675136, "ZIIZII": -0.029054198835807427, "ZZIIII": 0.25095455386686605, "ZIIIII": 0.3348007126084751, "ZZIZII": 0.2604357127109386, "IIIZII": 0.35019853523817435, "IZIIII": 0.3827644938672541, "IIXZIZ": 0.06838652250998163, "IIZZII": -0.08795576237290167, "IZXIIZ": 0.000752638955313173, "IZZIII": 0.31372270174325595, "ZIXIIZ": -0.030803053001649684, "ZIZIII": 0.29159117787034283, "ZIXZIZ": 0.030803608220673052, "ZIZZII": 0.2953787346141306, "IZXZIZ": -0.0007520528551579359, "IZZZII": 0.30589431847044946, "IIXIIZ": -0.06838627792474174, "IIZIII": 0.34652791279936224, "IIIZZZ": 0.054564262847381834, "IZIIZZ": -0.141656950823214, "ZIIIZZ": -0.14926548536877057, "ZIIZZZ": -0.13721425345352167, "IZIZZZ": -0.14298602258298265, "IIXIZI": -0.02562420280664337, "IIZIZZ": -0.11274997974977405, "IIXZZI": 0.02562397771164017, "IIZZZZ": -0.12521736064426264, "IIIIZI": 0.3038463838080707, "IZIZZI": 0.15239274116836837, "ZIIZZI": 0.13721425345352167, "ZIIIZI": 0.196529241978683, "IZIIZI": 0.1499341979101711, "IIXZZZ": 0.039505492657853095, "IIZZZI": 0.13521833893616855, "IIXIZZ": -0.03950523402515862, "IIZIZI": 0.13820458724737059, "IIIZIZ": -0.12035268674229345, "IIIIIZ": 0.6504598033532151, "IZIZIZ": 0.15623959624986652, "ZIIZIZ": 0.1535927430066769, "ZIIIIZ": 0.16911013247663137, "IZIIIZ": 0.16151687457021963, "IIXZII": 0.02445427816934807, "IIZZIZ": 0.14080932092964002, "IIXIII": -0.024454026473324748, "IIZIIZ": 0.12528025194639927, "IIIZZI": -0.12808267899510317, "IIIIZZ": 0.13815580367622846, "XIIIII": -0.03613606729312414, "XZIZII": -0.006930191078930788, "XIIZII": 0.03613606729312414, "XZIIII": 0.006930191078930788, "XIXZIZ": -0.03867510735233347, "XIZZII": 0.0004254478922967129, "XIXIIZ": 0.03867510735233347, "XIZIII": -0.0004254478922967129, "XIIZZZ": 0.011074296933110734, "XIIIZZ": -0.011074296933110734, "XIIIZI": -0.030100938424046066, "XIIZZI": 0.030100938424046066, "XIIIIZ": -0.023614562486524108, "XIIZIZ": 0.023614562486524108, "ZXIZII": -0.013881268598222436, "IXIZII": -0.07836871716622419, "ZXIIII": 0.013881268598222436, "IXIIII": 0.07836871716622422, "IXXIIZ": -0.07604846997467139, "IXZIII": -0.0007522702679840676, "IXXZIZ": 0.07604846997467139, "IXZZII": 0.0007522702679840676, "IXIIZZ": 0.009429139483709062, "IXIZZZ": -0.009429139483709062, "IXIZZI": -0.04023246830351819, "IXIIZI": 0.04023246830351819, "IXIZIZ": -0.03443625643508787, "IXIIIZ": 0.03443625643508787, "XXIIII": -0.015139682890355803, "YYIIII": 0.0014737024656999759, "XXIZII": 0.016613385356055818, "IIYYII": -0.016194956671913466, "ZZYYII": 0.016194956671913466, "IIZXZI": -0.028906962154286345, "IIXXZZ": 0.016194929328619195, "ZZZXZI": 0.028906962154286345, "ZZXXZZ": -0.016194929328619195, "YIYXII": 0.011030861199347281, "XZYYII": -0.011030861199347281, "YIZYZI": -0.01443441859992817, "YIXYZZ": 0.011030847545732792, "XZZXZI": -0.01443441859992817, "XZXXZZ": 0.011030847545732792, "ZXYYII": 0.017768686176679108, "IYYXII": -0.017768686176679108, "IYZYZI": 0.016194973479433106, "IYXYZZ": -0.01776867085774623, "ZXZXZI": 0.016194973479433106, "ZXXXZZ": -0.01776867085774623, "XXYYII": -0.007078805777596769, "YYYYII": -0.007078805777596769, "YYZXZI": -0.011767719128084846, "YYXXZZ": 0.0070787946464305465, "XXZXZI": -0.011767719128084846, "XXXXZZ": 0.0070787946464305465, "IIIXIZ": -0.02890694683537435, "ZZIXIZ": 0.02890694683537435, "YIIYIZ": -0.014434408165764407, "XZIXIZ": -0.014434408165764407, "ZXIXIZ": 0.016194956671913466, "IYIYIZ": 0.016194956671913466, "XXIXIZ": -0.011767712432197278, "YYIXIZ": -0.011767712432197278, "IIYXYI": 0.011767712432197278, "ZZYXYI": -0.011767712432197278, "IIZXXZ": -0.014434419296921002, "IIXXXI": 0.011767698778582459, "ZZZXXZ": 0.014434419296921002, "ZZXXXI": -0.011767698778582459, "YIYYYI": -0.000727103549673233, "XZYXYI": -0.000727103549673233, "YIZYXZ": -0.017174364175953093, "YIXYXI": -0.0007271197950270286, "XZZXXZ": -0.017174364175953093, "XZXXXI": -0.0007271197950270286, "ZXYXYI": -0.007078805777596769, "IYYYYI": -0.007078805777596769, "IYZYXZ": 0.011030867895235181, "IYXYXI": -0.007078795343423379, "ZXZXXZ": 0.011030867895235181, "ZXXXXI": -0.007078795343423379, "XXYXYI": 0.011729648031144718, "YYYXYI": 0.011729648031144718, "YYZXXZ": 0.0007270924545152415, "YYXXXI": 0.0117296487189119, "XXZXXZ": 0.0007270924545152415, "XXXXXI": 0.0117296487189119, "IIIYYZ": -0.014434408165764407, "ZZIYYZ": 0.014434408165764407, "YIIXYZ": 0.017174364863733207, "XZIYYZ": -0.017174364863733207, "ZXIYYZ": 0.011030861199347283, "IYIXYZ": -0.011030861199347283, "XXIYYZ": 0.000727103549673233, "YYIYYZ": 0.000727103549673233, "IIIZXI": 0.030947986853086695, "IZIIXI": 0.01031059169049368, "ZIIIXI": 0.011074296933110734, "ZIIZXI": 0.030100938424046066, "IZIZXI": 0.010736002999730534, "IIXIXZ": 0.007569864851646228, "IIZIXI": 0.02474499269588005, "IIXZXZ": -0.00830667582686961, "IIZZXI": 0.017814816634679136, "IIIIXZ": 0.030947986853086695, "IZIZXZ": 0.01031059169049368, "ZIIZXZ": 0.011074296933110734, "ZIIIXZ": 0.030100938424046066, "IZIIXZ": 0.010736002999730534, "IIXZXI": 0.008306716084495907, "IIZZXZ": 0.024744991998887213, "IIXIXI": -0.0075698245940199315, "IIZIXZ": 0.0178148159376863, "IIIZXZ": 0.018426482046486795, "IIIIXI": 0.018426482046486795, "XIIZXI": -0.016861566711228272, "XIIIXI": 0.016861566711228272, "XIIIXZ": -0.016861566711228272, "XIIZXZ": 0.016861566711228272, "IXIIXI": -0.01933755387737518, "IXIZXI": 0.01933755387737518, "IXIZXZ": -0.01933755387737518, "IXIIXZ": 0.01933755387737518, "IIYIYZ": -0.0007368512328499879, "IIYIYI": 0.0007368512328499879, "IIIYZY": -0.0024988335970219855, "IIYYZX": -0.024801858951231492, "ZZIYZY": 0.0024988335970219855, "ZZYYZX": 0.024801858951231492, "IIXYZY": 0.024801861314884904, "ZZXYZY": -0.024801861314884904, "YIIXZY": -0.004173826746802859, "YIYXZX": 0.019251820195901322, "XZIYZY": 0.004173826746802859, "XZYYZX": -0.019251820195901322, "YIXXZY": -0.019251816247840246, "XZXYZY": 0.019251816247840246, "ZXIYZY": 0.008863404258181577, "ZXYYZX": 0.010131492426951287, "IYIXZY": -0.008863404258181577, "IYYXZX": -0.010131492426951287, "IYXXZY": 0.01013150081090401, "ZXXYZY": -0.01013150081090401, "XXIYZY": -0.008500370166892705, "XXYYZX": -0.004923464965541068, "YYIYZY": -0.008500370166892705, "YYYYZX": -0.004923464965541068, "YYXYZY": 0.004923473006099586, "XXXYZY": 0.004923473006099586, "IIZXZX": -0.0024988101367657304, "ZZZXZX": 0.0024988101367657304, "YIZYZX": 0.0041738449572349175, "XZZXZX": 0.0041738449572349175, "IYZYZX": 0.00886339467472672, "ZXZXZX": 0.00886339467472672, "YYZXZX": -0.008500365509748302, "XXZXZX": -0.008500365509748302, "IIZZIX": 0.03904595187551911, "IIZIIX": 0.02988890097022759, "IIYIZY": -0.010397857317417143, "IIIIZX": 0.029126574438549335, "IIYZZY": -0.005540563000191955, "IIIZZX": 0.01984499465117949, "IZZIZX": 0.018995063792224952, "IIZIZX": 0.03904595187551914, "IZZZZX": 0.017346179273546855, "ZIZZZX": 0.02413516830912108, "ZIZIZX": 0.02236166414645082, "IIZZZX": 0.02988890097022759, "IIYZIY": 0.005540609322733901, "IIIZIX": 0.02912655936224015, "IIYIIY": 0.01039790363995909, "IIIIIX": 0.019844979574870306, "IZZZIX": 0.018995063792224952, "IZZIIX": 0.017346179273546855, "ZIZIIX": 0.02413516830912108, "ZIZZIX": 0.02236166414645082, "XIZIZX": -0.015252043919250991, "XIZZZX": 0.015252043919250991, "XIZZIX": -0.015252043919250991, "XIZIIX": 0.015252043919250991, "IXZIZX": 0.019261279543173554, "IXZZZX": -0.019261279543173554, "IXZZIX": 0.019261279543173554, "IXZIIX": -0.019261279543173554, "IIXZIX": 0.015938466640158192, "IIXZZX": -0.015938466640158192, "IIYZXY": -0.010449709473743922, "IIIZXX": 0.003167361220861879, "IIYIXY": -0.00030173895764793043, "IIIIXX": -0.0007287445313716672, "IZZZXX": -0.0017561216696937853, "IZZIXX": 0.0034451001404465467, "IIZZXX": 0.03912568020026301, "ZIZIXX": -0.01476126721108035, "ZIZZXX": 0.02616020811140184, "IIZZYY": 0.03912568020026302, "IIZIYY": 0.0004907767081706342, "IIYZYX": -0.00030174126434321654, "IIIZYY": 0.003167351050988004, "IIYIYX": -0.010449711780439207, "IIIIYY": -0.0007287547012455425, "IZZZYY": -0.0017561216696937853, "IZZIYY": 0.0034451001404465467, "ZIZIYY": -0.01476126721108035, "ZIZZYY": 0.02616020811140184, "IIZIXX": 0.0004907767081706342, "XIZZXX": -0.007527236823776763, "XIZIXX": 0.007527236823776763, "XIZZYY": -0.007527236823776763, "XIZIYY": 0.007527236823776763, "IXZZXX": 0.0189500779795171, "IXZIXX": -0.0189500779795171, "IXZZYY": 0.0189500779795171, "IXZIYY": -0.0189500779795171, "IIXZYY": 0.010751450738091943, "IIXIXX": -0.010751450738091943}, {"IIIIIII": -80.70343260279928, "IZIIZII": 0.06828389856430167, "ZIZIZII": -0.09902848015929575, "ZZZIIII": -0.11275000398783966, "ZIIIIII": 0.4729565162847036, "ZZIIZII": 0.13521837630463512, "IIZIZII": -0.12035268674229345, "IZIIIII": 0.5080447226823595, "IIIIZII": 0.2298458484958809, "ZZZIZII": -0.1252173364063035, "ZZIIIII": 0.13820454987902636, "IIZIIII": 0.8325726595555879, "IZZIZII": 0.14080934406105303, "ZIIIZII": -0.12808267899510317, "ZIZIIII": 0.13815580367622846, "IZZIIII": 0.12528022881510534, "IIIXZIZ": 0.10282292673320166, "IIIZZII": 0.06828380130339451, "IZIXIIZ": 0.000752638955313173, "IZIZIII": 0.31372270174325595, "ZIZXIIZ": -0.00942927347802417, "ZIZZIII": -0.14165694190406036, "ZIIXZIZ": 0.040232612452880116, "ZIIZZII": 0.1523927031121217, "IZIXZIZ": -0.0007520528551579359, "IZIZZII": 0.30589431847044946, "IIIXIIZ": -0.10282238157985148, "IIIZIII": 0.50804481994301, "ZIZXZIZ": 0.009429004232207066, "ZIZZZII": -0.14298603150200892, "ZIIXIIZ": -0.040232326479673855, "ZIIZIII": 0.1499342359662825, "IIZXZIZ": 0.03443640422322002, "IIZZZII": 0.15623956367629624, "IIZXIIZ": -0.034436103655109726, "IIZZIII": 0.16151690714364772, "IIIIZZZ": -0.09902848015929505, "IZIIIZZ": -0.141656950823214, "ZIZIIZZ": 0.14926548536877057, "ZIIIZZZ": -0.13721425345352167, "IZIIZZZ": -0.14298602258298265, "IIZIZZZ": -0.1535927430066769, "IIIXIZI": -0.02562420280664337, "IIIZIZZ": -0.11274997974977405, "IIIXZZI": 0.02562397771164017, "IIIZZZZ": -0.12521736064426264, "IIIIIZI": 0.47295651628470203, "IZIIZZI": 0.15239274116836837, "ZIZIZZI": -0.13721425345352167, "ZIIIIZI": 0.196529241978683, "IZIIIZI": 0.1499341979101711, "IIZIIZI": 0.16911013247663137, "IIIXZZZ": 0.039505492657853095, "IIIZZZI": 0.13521833893616855, "IIIXIZZ": -0.03950523402515862, "IIIZIZI": 0.13820458724737059, "IIIIZIZ": -0.12035268674229345, "IIIIIIZ": 0.8325726595555875, "IZIIZIZ": 0.15623959624986652, "ZIZIZIZ": -0.1535927430066769, "ZIIIIIZ": 0.16911013247663137, "IZIIIIZ": 0.16151687457021963, "IIZIIIZ": 0.1821128562023724, "IIIXZII": 0.02445427816934807, "IIIZZIZ": 0.14080932092964002, "IIIXIII": -0.024454026473324748, "IIIZIIZ": 0.12528025194639927, "IIIIZZI": -0.12808267899510317, "IIIIIZZ": 0.13815580367622846, "XIIIIII": -0.05456254933961092, "XZIIZII": -0.02474499985625809, "XIZIZII": -0.05456254933961092, "XZZIIII": -0.02474499985625809, "XZIIIII": -0.0178148087773273, "XZZIZII": -0.0178148087773273, "XIZIIII": -0.018426482046486795, "XIIIZII": -0.018426482046486795, "XIIXZIZ": -0.019337563630228687, "XIIZZII": -0.010310573398959043, "XIZXIIZ": -0.019337563630228687, "XIZZIII": -0.010310573398959043, "XIIXIIZ": 0.019337543722104777, "XIIZIII": -0.010736021291255756, "XIZXZIZ": 0.019337543722104777, "XIZZZII": -0.010736021291255756, "XIIIZZZ": 0.011074296933110734, "XIZIIZZ": 0.011074296933110734, "XIIIIZI": -0.030100938424046066, "XIZIZZI": -0.030100938424046066, "XIIIIIZ": -0.023614562486524108, "XIZIZIZ": -0.023614562486524108, "ZXZIZII": 0.03950536475384496, "IXZIZII": 0.10282286214302118, "ZXIIIII": -0.025624096155622524, "ZXZIIII": -0.03950536475384496, "IXZIIII": -0.10282286214302118, "ZXIIZII": 0.025624096155622524, "IXIIZII": 0.02445414497679696, "IXIIIII": -0.02445414497679696, "IXZXIIZ": 0.07604846997467139, "IXZZIII": 0.0007522702679840676, "IXZXZIZ": -0.07604846997467139, "IXZZZII": -0.0007522702679840676, "IXZIIZZ": -0.009429139483709062, "IXZIZZZ": 0.009429139483709062, "IXZIZZI": 0.04023246830351819, "IXZIIZI": -0.04023246830351819, "IXZIZIZ": 0.03443625643508787, "IXZIIIZ": -0.03443625643508787, "XXIIIII": -0.007569841445177901, "YYZIIII": -0.0007368512328499879, "XXZIZII": -0.008306692678027909, "XXIIZII": 0.008306692678027909, "YYIIIII": 0.0007368512328499879, "XXZIIII": 0.007569841445177901, "IZXIZII": -0.0748191058690442, "ZIXIIII": -0.029126564603128968, "IZXIIII": -0.02988890097022759, "ZZXIIII": -0.07481910586904422, "ZIXIZII": -0.019844989410312583, "IIXIZII": -0.029126564603128968, "ZZXIZII": -0.02988890097022759, "IIXIIII": -0.019844989410312583, "ZZXXIIZ": 0.019261261575598723, "ZZXZIII": -0.018995082011598042, "ZZXXZIZ": -0.019261295951039533, "ZZXZZII": -0.017346161054157504, "IZXXZIZ": 0.019261261575598723, "IZXZZII": -0.018995082011598042, "IZXXIIZ": -0.019261295951039533, "IZXZIII": -0.017346161054157504, "ZZXIZZZ": 0.02413516830912108, "IZXIIZZ": 0.02413516830912108, "ZZXIIZI": -0.02236166414645082, "IZXIZZI": -0.02236166414645082, "ZZXIIIZ": -0.035773153993525306, "IZXIZIZ": -0.035773153993525306, "XIXIIII": 0.0031673513364057996, "YZYIIII": 0.037856744034438054, "XZXIIII": 0.037856744034438054, "XIXIZII": -0.0007287448167883716, "YZYIZII": 0.0004907767081706342, "YIYIIII": 0.0031673513364057996, "YIYIZII": -0.0007287448167883716, "XZXIZII": 0.0004907767081706342, "XZXXIIZ": -0.018950079640636622, "XZXZIII": -0.0017561037446791874, "XZXXZIZ": 0.018950081238253393, "XZXZZII": 0.003445082215431193, "YZYXIIZ": -0.018950079640636622, "YZYZIII": -0.0017561037446791874, "YZYXZIZ": 0.018950081238253393, "YZYZZII": 0.003445082215431193, "XZXIZZZ": 0.01476126721108035, "YZYIZZZ": 0.01476126721108035, "XZXIIZI": 0.02616020811140184, "YZYIIZI": 0.02616020811140184, "XZXIIIZ": -0.0012689361658250304, "YZYIIIZ": -0.0012689361658250304, "IXXIIII": 0.015938466640158192, "ZYYIIII": -0.005540581771711346, "ZYYIZII": -0.01039788486844683, "IYYIZII": 0.01039788486844683, "IYYIIII": 0.005540581771711346, "ZXXIIII": -0.015938466640158192, "YXYIZII": -0.010751450738091943, "XYYIIII": 0.0003017382683231497, "XYYIZII": 0.010449712469768798, "YYXIIII": 0.010449712469768798, "YYXIZII": 0.0003017382683231497, "XXXIIII": 0.010751450738091943, "IIIYYII": -0.016194956671913466, "ZZZYYII": -0.016194956671913466, "IIIZXZI": -0.028906962154286345, "IIIXXZZ": 0.016194929328619195, "ZZZZXZI": -0.028906962154286345, "ZZZXXZZ": 0.016194929328619195, "YIZYXII": -0.011030861199347281, "XZZYYII": 0.011030861199347281, "YIZZYZI": 0.01443441859992817, "YIZXYZZ": -0.011030847545732792, "XZZZXZI": 0.01443441859992817, "XZZXXZZ": -0.011030847545732792, "ZXIYYII": 0.017768686176679108, "IYZYXII": 0.017768686176679108, "IYZZYZI": -0.016194973479433106, "IYZXYZZ": 0.01776867085774623, "ZXIZXZI": 0.016194973479433106, "ZXIXXZZ": -0.01776867085774623, "XXIYYII": -0.007078805777596769, "YYIYYII": -0.007078805777596769, "YYIZXZI": -0.011767719128084846, "YYIXXZZ": 0.0070787946464305465, "XXIZXZI": -0.011767719128084846, "XXIXXZZ": 0.0070787946464305465, "IZYYXII": -0.008863394674726719, "IIXYYII": 0.008863394674726719, "IZYZYZI": 0.0024988185207128017, "IZYXYZZ": -0.008863392311080437, "IIXZXZI": 0.0024988185207128017, "IIXXXZZ": -0.008863392311080437, "IXXYYII": -0.01013150081090401, "IYYYYII": -0.01013150081090401, "IXXZXZI": -0.02480187089833263, "IXXXXZZ": 0.010131477350642105, "IYYZXZI": -0.02480187089833263, "IYYXXZZ": 0.010131477350642105, "IIIIXIZ": -0.02890694683537435, "ZZZIXIZ": -0.02890694683537435, "YIZIYIZ": 0.014434408165764407, "XZZIXIZ": 0.014434408165764407, "ZXIIXIZ": 0.016194956671913466, "IYZIYIZ": -0.016194956671913466, "XXIIXIZ": -0.011767712432197278, "YYIIXIZ": -0.011767712432197278, "IZYIYIZ": 0.0024988101367657304, "IIXIXIZ": 0.0024988101367657304, "IXXIXIZ": -0.024801861314884904, "IYYIXIZ": -0.024801861314884904, "IIIYXYI": 0.011767712432197278, "ZZZYXYI": 0.011767712432197278, "IIIZXXZ": -0.014434419296921002, "IIIXXXI": 0.011767698778582459, "ZZZZXXZ": -0.014434419296921002, "ZZZXXXI": 0.011767698778582459, "YIZYYYI": 0.000727103549673233, "XZZYXYI": 0.000727103549673233, "YIZZYXZ": 0.017174364175953093, "YIZXYXI": 0.0007271197950270286, "XZZZXXZ": 0.017174364175953093, "XZZXXXI": 0.0007271197950270286, "ZXIYXYI": -0.007078805777596769, "IYZYYYI": 0.007078805777596769, "IYZZYXZ": -0.011030867895235181, "IYZXYXI": 0.007078795343423379, "ZXIZXXZ": 0.011030867895235181, "ZXIXXXI": -0.007078795343423379, "XXIYXYI": 0.011729648031144718, "YYIYXYI": 0.011729648031144718, "YYIZXXZ": 0.0007270924545152415, "YYIXXXI": 0.0117296487189119, "XXIZXXZ": 0.0007270924545152415, "XXIXXXI": 0.0117296487189119, "IZYYYYI": -0.008500365509748302, "IIXYXYI": -0.008500365509748302, "IZYZYXZ": -0.004173836916676734, "IZYXYXI": -0.00850036945781419, "IIXZXXZ": -0.004173836916676734, "IIXXXXI": -0.00850036945781419, "IXXYXYI": 0.004923473006099586, "IYYYXYI": 0.004923473006099586, "IXXZXXZ": -0.019251820904979837, "IXXXXXI": 0.004923454795667193, "IYYZXXZ": -0.019251820904979837, "IYYXXXI": 0.004923454795667193, "IIIIYYZ": -0.014434408165764407, "ZZZIYYZ": -0.014434408165764407, "YIZIXYZ": -0.017174364863733207, "XZZIYYZ": 0.017174364863733207, "ZXIIYYZ": 0.011030861199347283, "IYZIXYZ": 0.011030861199347283, "XXIIYYZ": 0.000727103549673233, "YYIIYYZ": 0.000727103549673233, "IZYIXYZ": 0.004173844957234917, "IIXIYYZ": -0.004173844957234917, "IXXIYYZ": -0.019251816247840246, "IYYIYYZ": -0.019251816247840246, "IIIIZXI": 0.0545625493396108, "IZIIIXI": 0.01031059169049368, "ZIZIIXI": -0.011074296933110734, "ZIIIZXI": 0.030100938424046066, "IZIIZXI": 0.010736002999730534, "IIZIZXI": 0.023614562486524108, "IIIXIXZ": 0.007569864851646228, "IIIZIXI": 0.02474499269588005, "IIIXZXZ": -0.00830667582686961, "IIIZZXI": 0.017814816634679136, "IIIIIXZ": 0.0545625493396108, "IZIIZXZ": 0.01031059169049368, "ZIZIZXZ": -0.011074296933110734, "ZIIIIXZ": 0.030100938424046066, "IZIIIXZ": 0.010736002999730534, "IIZIIXZ": 0.023614562486524108, "IIIXZXI": 0.008306716084495907, "IIIZZXZ": 0.024744991998887213, "IIIXIXI": -0.0075698245940199315, "IIIZIXZ": 0.0178148159376863, "IIIIZXZ": 0.018426482046486795, "IIIIIXI": 0.018426482046486795, "XIIIZXI": -0.016861566711228272, "XIZIIXI": -0.016861566711228272, "XIIIIXZ": -0.016861566711228272, "XIZIZXZ": -0.016861566711228272, "IXZIIXI": 0.01933755387737518, "IXZIZXI": -0.01933755387737518, "IXZIZXZ": 0.01933755387737518, "IXZIIXZ": -0.01933755387737518, "ZZXIZXI": -0.015252043919250991, "IZXIIXI": -0.015252043919250991, "ZZXIIXZ": -0.015252043919250991, "IZXIZXZ": -0.015252043919250991, "XZXIZXI": 0.007527236823776763, "YZYIZXI": 0.007527236823776763, "XZXIIXZ": 0.007527236823776763, "YZYIIXZ": 0.007527236823776763, "IIIYIYZ": -0.0007368512328499879, "IIIYIYI": 0.0007368512328499879, "IIIIYZY": -0.0024988335970219855, "IIIYYZX": -0.024801858951231492, "ZZZIYZY": -0.0024988335970219855, "ZZZYYZX": -0.024801858951231492, "IIIXYZY": 0.024801861314884904, "ZZZXYZY": 0.024801861314884904, "YIZIXZY": 0.004173826746802859, "YIZYXZX": -0.019251820195901322, "XZZIYZY": -0.004173826746802859, "XZZYYZX": 0.019251820195901322, "YIZXXZY": 0.019251816247840246, "XZZXYZY": -0.019251816247840246, "ZXIIYZY": 0.008863404258181577, "ZXIYYZX": 0.010131492426951287, "IYZIXZY": 0.008863404258181577, "IYZYXZX": 0.010131492426951287, "IYZXXZY": -0.01013150081090401, "ZXIXYZY": -0.01013150081090401, "XXIIYZY": -0.008500370166892705, "XXIYYZX": -0.004923464965541068, "YYIIYZY": -0.008500370166892705, "YYIYYZX": -0.004923464965541068, "YYIXYZY": 0.004923473006099586, "XXIXYZY": 0.004923473006099586, "IZYIXZY": -0.015430242746656202, "IZYYXZX": 0.009982126053871956, "IIXIYZY": 0.015430242746656202, "IIXYYZX": -0.009982126053871956, "IZYXXZY": -0.00998211145829091, "IIXXYZY": 0.00998211145829091, "IXXIYZY": 0.009982077181784977, "IXXYYZX": -0.036236655197248537, "IYYIYZY": 0.009982077181784977, "IYYYYZX": -0.036236655197248537, "IXXXYZY": 0.036236645755114386, "IYYXYZY": 0.036236645755114386, "IIIZXZX": -0.0024988101367657304, "ZZZZXZX": -0.0024988101367657304, "YIZZYZX": -0.0041738449572349175, "XZZZXZX": -0.0041738449572349175, "IYZZYZX": -0.00886339467472672, "ZXIZXZX": 0.00886339467472672, "YYIZXZX": -0.008500365509748302, "XXIZXZX": -0.008500365509748302, "IZYZYZX": 0.015430252188813474, "IIXZXZX": 0.015430252188813474, "IXXZXZX": 0.00998211145829091, "IYYZXZX": 0.00998211145829091, "IIIZZIX": 0.07481910586904442, "IIIZIIX": 0.02988890097022759, "IIIYIZY": -0.010397857317417143, "IIIIIZX": 0.029126574438549335, "IIIYZZY": -0.005540563000191955, "IIIIZZX": 0.01984499465117949, "IZIZIZX": 0.018995063792224952, "IIIZIZX": 0.07481910586904444, "IZIZZZX": 0.017346179273546855, "ZIZZZZX": -0.02413516830912108, "ZIIZIZX": 0.02236166414645082, "IIZZIZX": 0.035773153993525306, "IIIZZZX": 0.02988890097022759, "IIIYZIY": 0.005540609322733901, "IIIIZIX": 0.02912655936224015, "IIIYIIY": 0.01039790363995909, "IIIIIIX": 0.019844979574870306, "IZIZZIX": 0.018995063792224952, "IZIZIIX": 0.017346179273546855, "ZIZZIIX": -0.02413516830912108, "ZIIZZIX": 0.02236166414645082, "IIZZZIX": 0.035773153993525306, "XIIZIZX": -0.015252043919250991, "XIZZZZX": -0.015252043919250991, "XIIZZIX": -0.015252043919250991, "XIZZIIX": -0.015252043919250991, "IXZZIZX": -0.019261279543173554, "IXZZZZX": 0.019261279543173554, "IXZZZIX": -0.019261279543173554, "IXZZIIX": 0.019261279543173554, "ZZXZIZX": -0.025510064011573724, "IZXZZZX": -0.025510064011573724, "ZZXZZIX": -0.025510064011573724, "IZXZIIX": -0.025510064011573724, "XZXZIZX": -0.005188080440037311, "YZYZIZX": -0.005188080440037311, "XZXZZIX": -0.005188080440037311, "YZYZZIX": -0.005188080440037311, "IIIXZIX": 0.015938466640158192, "IIIXZZX": -0.015938466640158192, "IIIYZXY": -0.010449709473743922, "IIIIZXX": 0.003167361220861879, "IIIYIXY": -0.00030173895764793043, "IIIIIXX": -0.0007287445313716672, "IZIZZXX": -0.0017561216696937853, "IZIZIXX": 0.0034451001404465467, "IIIZZXX": 0.03785674403443798, "ZIZZIXX": 0.01476126721108035, "ZIIZZXX": 0.02616020811140184, "IIZZZXX": -0.0012689361658250304, "IIIZZYY": 0.037856744034437985, "IIIZIYY": 0.0004907767081706342, "IIIYZYX": -0.00030174126434321654, "IIIIZYY": 0.003167351050988004, "IIIYIYX": -0.010449711780439207, "IIIIIYY": -0.0007287547012455425, "IZIZZYY": -0.0017561216696937853, "IZIZIYY": 0.0034451001404465467, "ZIZZIYY": 0.01476126721108035, "ZIIZZYY": 0.02616020811140184, "IIZZZYY": -0.0012689361658250304, "IIIZIXX": 0.0004907767081706342, "XIIZZXX": -0.007527236823776763, "XIZZIXX": -0.007527236823776763, "XIIZZYY": -0.007527236823776763, "XIZZIYY": -0.007527236823776763, "IXZZZXX": -0.0189500779795171, "IXZZIXX": 0.0189500779795171, "IXZZZYY": -0.0189500779795171, "IXZZIYY": 0.0189500779795171, "ZZXZZXX": 0.005188080440037311, "IZXZIXX": 0.005188080440037311, "ZZXZZYY": 0.005188080440037311, "IZXZIYY": 0.005188080440037311, "XZXZZXX": 0.030954328800402883, "YZYZZXX": 0.030954328800402883, "XZXZZYY": 0.030954328800402883, "YZYZZYY": 0.030954328800402883, "IIIXZYY": 0.010751450738091943, "IIIXIXX": -0.010751450738091943}, {"IIIIIIII": -79.06248439487513, "ZIZIIZII": -0.3751222844678103, "IZIZIZII": -0.38378036386535375, "ZZZZIIII": 0.11275000398783966, "ZIIIIIII": 1.6409482079241582, "IIZIIZII": -0.30683838590350865, "ZZIZIZII": -0.2847518837060581, "IZIIIIII": 0.8241500384263387, "ZZZIIZII": -0.13521837630463512, "IIIZIZII": -0.12035268674229345, "ZZIIIIII": 0.3511935221416351, "IIZIIIII": 0.8157011146190124, "ZIIIIZII": -0.2298458484958809, "IZZZIZII": -0.1252173364063035, "ZIZIIIII": 0.30765639193665295, "IZZIIIII": 0.13820454987902636, "IIIZIIII": 1.170148779487688, "ZIZZIZII": -0.14080934406105303, "IZIIIZII": -0.12808267899510317, "ZIIZIIII": 0.3375761199320998, "IZIZIIII": 0.13815580367622846, "IIZZIIII": 0.12528022881510534, "ZIIIXZIZ": -0.19164351985870054, "ZIIIZZII": -0.37512210319100836, "IIZIXIIZ": 0.000752638955313173, "IIZIZIII": 0.31372270174325595, "ZZIZXIIZ": 0.00942927347802417, "ZZIZZIII": 0.14165694190406036, "IIIIXZIZ": -0.0888205931254989, "IIIIZZII": -0.30683830188761385, "ZZIIXZIZ": -0.040232612452880116, "ZZIIZZII": -0.1523927031121217, "ZIZIXZIZ": 0.0007520528551579359, "ZIZIZZII": -0.30589431847044946, "IIIIXIIZ": -0.19164239345036072, "IIIIZIII": 0.8157012958952827, "IZIZXZIZ": 0.009429004232207066, "IZIZZZII": -0.14298603150200892, "ZIIIXIIZ": -0.08882001187050922, "ZIIIZIII": 0.3076564759522728, "IZIIXIIZ": -0.040232326479673855, "IZIIZIII": 0.1499342359662825, "ZIIZXZIZ": -0.03443640422322002, "ZIIZZZII": -0.15623956367629624, "IIIZXIIZ": -0.034436103655109726, "IIIZZIII": 0.16151690714364772, "IIIIIZZZ": -0.38378036386535314, "ZIZIIIZZ": 0.141656950823214, "IZIZIIZZ": 0.14926548536877057, "ZIIIIZZZ": -0.2847518837060581, "IZIIIZZZ": -0.13721425345352167, "IIZIIZZZ": -0.14298602258298265, "IIIZIZZZ": -0.1535927430066769, "ZIIIXIZI": 0.02562420280664337, "ZIIIZIZZ": 0.11274997974977405, "IIIIXZZI": 0.02562397771164017, "IIIIZZZZ": -0.12521736064426264, "IIIIIIZI": 0.8241500384263372, "ZIZIIZZI": -0.15239274116836837, "IZIZIZZI": -0.13721425345352167, "ZIIIIIZI": 0.3511935221416351, "IZIIIIZI": 0.196529241978683, "IIZIIIZI": 0.1499341979101711, "IIIZIIZI": 0.16911013247663137, "ZIIIXZZZ": -0.039505492657853095, "ZIIIZZZI": -0.13521833893616855, "IIIIXIZZ": -0.03950523402515862, "IIIIZIZI": 0.13820458724737059, "IIIIIZIZ": -0.12035268674229345, "IIIIIIIZ": 1.170148779487687, "ZIZIIZIZ": -0.15623959624986652, "IZIZIZIZ": -0.1535927430066769, "ZIIIIIIZ": 0.3375761199320998, "IZIIIIIZ": 0.16911013247663137, "IIZIIIIZ": 0.16151687457021963, "IIIZIIIZ": 0.1821128562023724, "ZIIIXZII": -0.02445427816934807, "ZIIIZZIZ": -0.14080932092964002, "IIIIXIII": -0.024454026473324748, "IIIIZIIZ": 0.12528025194639927, "IIIIIZZI": -0.12808267899510317, "IIIIIIZZ": 0.13815580367622846, "YZIZYIZZ": -0.005921448772451623, "YZZZYZZZ": -0.005921448772451623, "XZZZZZZI": -0.006088798628287572, "XZZZXZZZ": -0.005921454531892287, "XZIZZIZI": -0.006088798628287572, "XZIZXIZZ": -0.005921454531892287, "IXIIIIII": 0.05791287308382641, "ZXIIIIII": 0.1124754224234373, "IXZIIZII": -0.02474499985625809, "IXIZIZII": 0.05791287308382641, "ZXIZIZII": 0.1124754224234373, "IXZZIIII": -0.02474499985625809, "ZXZIIIII": 0.0178148087773273, "ZXZZIZII": 0.0178148087773273, "ZXIZIIII": 0.018426482046486795, "ZXIIIZII": 0.018426482046486795, "IXIIXZIZ": -0.019337563630228687, "IXIIZZII": -0.010310573398959043, "IXIZXIIZ": -0.019337563630228687, "IXIZZIII": -0.010310573398959043, "ZXIIXIIZ": -0.019337543722104777, "ZXIIZIII": 0.010736021291255756, "ZXIZXZIZ": -0.019337543722104777, "ZXIZZZII": 0.010736021291255756, "ZXIIIZZZ": -0.011074296933110734, "ZXIZIIZZ": -0.011074296933110734, "ZXIIIIZI": 0.030100938424046066, "ZXIZIZZI": 0.030100938424046066, "ZXIIIIIZ": 0.023614562486524108, "ZXIZIZIZ": 0.023614562486524108, "ZZXZIZII": -0.03950536475384496, "IIXZIZII": -0.08882030288492268, "ZZXIIIII": 0.025624096155622524, "ZIXZIZII": -0.19164316502794387, "IZXZIIII": -0.03950536475384496, "ZIXZIIII": -0.08882030288492268, "IZXIIZII": 0.025624096155622524, "IIXZIIII": -0.19164316502794387, "ZIXIIZII": -0.02445414497679696, "IIXIIIII": -0.02445414497679696, "IIXZXIIZ": 0.07604846997467139, "IIXZZIII": 0.0007522702679840676, "ZIXZXZIZ": 0.07604846997467139, "ZIXZZZII": 0.0007522702679840676, "ZIXZIIZZ": 0.009429139483709062, "IIXZIZZZ": 0.009429139483709062, "ZIXZIZZI": -0.04023246830351819, "IIXZIIZI": -0.04023246830351819, "ZIXZIZIZ": -0.03443625643508787, "IIXZIIIZ": -0.03443625643508787, "YZXIYZZZ": -0.007221016602945752, "XZYIYZZZ": 0.007221016602945752, "YZYIZZZI": -0.005921441942037906, "YZYIXZZZ": -0.007221022204083115, "XZXIZZZI": -0.005921441942037906, "XZXIXZZZ": -0.007221022204083115, "IXXIIIII": -0.007569841445177901, "ZYYZIIII": 0.0007368512328499879, "IXXZIZII": -0.008306692678027909, "ZXXIIZII": -0.008306692678027909, "IYYIIIII": 0.0007368512328499879, "ZXXZIIII": -0.007569841445177901, "ZIZXIZII": 0.13951498438646398, "ZZIXIIII": 0.029126564603128968, "ZIZXIIII": 0.02988890097022759, "IZZXIIII": 0.06469587851741977, "ZZZXIIII": 0.13951498438646398, "IZIXIZII": -0.019844989410312583, "ZIIXIZII": 0.029126564603128968, "ZZZXIZII": 0.02988890097022759, "IIZXIZII": 0.06469587851741977, "IIIXIIII": -0.019844989410312583, "ZZZXXIIZ": -0.019261261575598723, "ZZZXZIII": 0.018995082011598042, "IZZXXZIZ": -0.019261295951039533, "IZZXZZII": -0.017346161054157504, "ZIZXXZIZ": -0.019261261575598723, "ZIZXZZII": 0.018995082011598042, "IIZXXIIZ": -0.019261295951039533, "IIZXZIII": -0.017346161054157504, "ZZZXIZZZ": -0.02413516830912108, "ZIZXIIZZ": -0.02413516830912108, "ZZZXIIZI": 0.02236166414645082, "ZIZXIZZI": 0.02236166414645082, "ZZZXIIIZ": 0.035773153993525306, "ZIZXIZIZ": 0.035773153993525306, "IXIXIIII": 0.0031673513364057996, "IYZYIIII": 0.060179152951031, "IXZXIIII": 0.060179152951031, "ZXIXIZII": 0.0007287448167883716, "IYZYIZII": 0.0004907767081706342, "ZXZXIIII": 0.022322408916592942, "IYIYIIII": 0.0031673513364057996, "ZYIYIZII": 0.0007287448167883716, "IXZXIZII": 0.0004907767081706342, "ZYZYIIII": 0.022322408916592942, "IXZXXIIZ": -0.018950079640636622, "IXZXZIII": -0.0017561037446791874, "ZXZXXZIZ": -0.018950081238253393, "ZXZXZZII": -0.003445082215431193, "IYZYXIIZ": -0.018950079640636622, "IYZYZIII": -0.0017561037446791874, "ZYZYXZIZ": -0.018950081238253393, "ZYZYZZII": -0.003445082215431193, "IXZXIZZZ": 0.01476126721108035, "IYZYIZZZ": 0.01476126721108035, "IXZXIIZI": 0.02616020811140184, "IYZYIIZI": 0.02616020811140184, "IXZXIIIZ": -0.0012689361658250304, "IYZYIIIZ": -0.0012689361658250304, "IIXXIIII": 0.015938466640158192, "ZZYYIIII": 0.005540581771711346, "IZYYIZII": -0.01039788486844683, "ZIYYIZII": -0.01039788486844683, "IIYYIIII": 0.005540581771711346, "ZZXXIIII": 0.015938466640158192, "ZYXYIZII": 0.010751450738091943, "IXYYIIII": 0.0003017382683231497, "ZXYYIZII": -0.010449712469768798, "IYYXIIII": 0.010449712469768798, "ZYYXIZII": -0.0003017382683231497, "IXXXIIII": 0.010751450738091943, "XZZZIIZI": -0.00608880422943089, "XZIZIZZI": -0.00608880422943089, "XZXIIIZI": -0.005921448772451623, "YZYIIIZI": -0.005921448772451623, "IIIIYYII": -0.016194956671913466, "ZZZZYYII": 0.016194956671913466, "IIIIZXZI": -0.028906962154286345, "IIIIXXZZ": 0.016194929328619195, "ZZZZZXZI": 0.028906962154286345, "ZZZZXXZZ": -0.016194929328619195, "XIIIIXZZ": 0.009691499373175093, "YZIZIYZZ": -0.009691499373175093, "XZIZIXII": 0.009691499373175093, "YIIIIYII": -0.009691499373175093, "ZYIZYXII": 0.011030861199347281, "IXZZYYII": 0.011030861199347281, "ZYIZZYZI": -0.01443441859992817, "ZYIZXYZZ": 0.011030847545732792, "IXZZZXZI": 0.01443441859992817, "IXZZXXZZ": -0.011030847545732792, "XXIIIXZZ": 0.0005053446912474659, "YYIIIXZZ": 0.0005053446912474659, "YXIIIYII": -0.0005053446912474659, "XYIIIYII": 0.0005053446912474659, "ZZXIYYII": -0.017768686176679108, "ZIYZYXII": -0.017768686176679108, "ZIYZZYZI": 0.016194973479433106, "ZIYZXYZZ": -0.01776867085774623, "ZZXIZXZI": -0.016194973479433106, "ZZXIXXZZ": 0.01776867085774623, "IXXIYYII": -0.007078805777596769, "IYYIYYII": -0.007078805777596769, "IYYIZXZI": -0.011767719128084846, "IYYIXXZZ": 0.0070787946464305465, "IXXIZXZI": -0.011767719128084846, "IXXIXXZZ": 0.0070787946464305465, "ZIZYYXII": 0.008863394674726719, "IIIXYYII": 0.008863394674726719, "ZIZYZYZI": -0.0024988185207128017, "ZIZYXYZZ": 0.008863392311080437, "IIIXZXZI": 0.0024988185207128017, "IIIXXXZZ": -0.008863392311080437, "XZZXIXZZ": -0.014864979068631537, "YZZYIXZZ": -0.014864979068631537, "YZZXIYII": 0.014864979068631537, "XZZYIYII": -0.014864979068631537, "IIXXYYII": -0.01013150081090401, "IIYYYYII": -0.01013150081090401, "IIXXZXZI": -0.02480187089833263, "IIXXXXZZ": 0.010131477350642105, "IIYYZXZI": -0.02480187089833263, "IIYYXXZZ": 0.010131477350642105, "ZIIIIXIZ": 0.02890694683537435, "IZZZIXIZ": -0.02890694683537435, "IYIZIYIZ": 0.014434408165764407, "ZXZZIXIZ": -0.014434408165764407, "IZXIIXIZ": 0.016194956671913466, "IIYZIYIZ": -0.016194956671913466, "ZXXIIXIZ": 0.011767712432197278, "ZYYIIXIZ": 0.011767712432197278, "IIZYIYIZ": 0.0024988101367657304, "ZIIXIXIZ": -0.0024988101367657304, "ZIXXIXIZ": 0.024801861314884904, "ZIYYIXIZ": 0.024801861314884904, "ZIIIYXYI": -0.011767712432197278, "IZZZYXYI": 0.011767712432197278, "ZIIIZXXZ": 0.014434419296921002, "ZIIIXXXI": -0.011767698778582459, "IZZZZXXZ": -0.014434419296921002, "IZZZXXXI": 0.011767698778582459, "XIIIIYYZ": -0.0005053446912474659, "YZIZIXYZ": -0.0005053446912474659, "XZIZIXXZ": -0.0005053446912474659, "YIIIIYXZ": 0.0005053446912474659, "IYIZYYYI": 0.000727103549673233, "ZXZZYXYI": -0.000727103549673233, "IYIZZYXZ": 0.017174364175953093, "IYIZXYXI": 0.0007271197950270286, "ZXZZZXXZ": -0.017174364175953093, "ZXZZXXXI": -0.0007271197950270286, "XXIIIYYZ": -0.014023611932223993, "YYIIIYYZ": -0.014023611932223993, "YXIIIYXZ": 0.014023611932223993, "XYIIIYXZ": -0.014023611932223993, "IZXIYXYI": -0.007078805777596769, "IIYZYYYI": 0.007078805777596769, "IIYZZYXZ": -0.011030867895235181, "IIYZXYXI": 0.007078795343423379, "IZXIZXXZ": 0.011030867895235181, "IZXIXXXI": -0.007078795343423379, "ZXXIYXYI": -0.011729648031144718, "ZYYIYXYI": -0.011729648031144718, "ZYYIZXXZ": -0.0007270924545152415, "ZYYIXXXI": -0.0117296487189119, "ZXXIZXXZ": -0.0007270924545152415, "ZXXIXXXI": -0.0117296487189119, "IIZYYYYI": -0.008500365509748302, "ZIIXYXYI": 0.008500365509748302, "IIZYZYXZ": -0.004173836916676734, "IIZYXYXI": -0.00850036945781419, "ZIIXZXXZ": 0.004173836916676734, "ZIIXXXXI": 0.00850036945781419, "XZZXIYYZ": 0.011704287187748293, "YZZYIYYZ": 0.011704287187748293, "YZZXIYXZ": -0.011704287187748293, "XZZYIYXZ": 0.011704287187748293, "ZIXXYXYI": -0.004923473006099586, "ZIYYYXYI": -0.004923473006099586, "ZIXXZXXZ": 0.019251820904979837, "ZIXXXXXI": -0.004923454795667193, "ZIYYZXXZ": 0.019251820904979837, "ZIYYXXXI": -0.004923454795667193, "IIIIIYYZ": -0.014434408165764407, "ZZZZIYYZ": 0.014434408165764407, "ZYIZIXYZ": 0.017174364863733207, "IXZZIYYZ": 0.017174364863733207, "ZZXIIYYZ": -0.011030861199347283, "ZIYZIXYZ": -0.011030861199347283, "IXXIIYYZ": 0.000727103549673233, "IYYIIYYZ": 0.000727103549673233, "ZIZYIXYZ": -0.004173844957234917, "IIIXIYYZ": -0.004173844957234917, "IIXXIYYZ": -0.019251816247840246, "IIYYIYYZ": -0.019251816247840246, "IIIIIZXI": -0.05791287308382641, "ZIIIIZXI": -0.11247542242343722, "IIZIIIXI": 0.01031059169049368, "ZZIZIIXI": 0.011074296933110734, "ZZIIIZXI": -0.030100938424046066, "ZIZIIZXI": -0.010736002999730534, "ZIIZIZXI": -0.023614562486524108, "IIIIXIXZ": 0.007569864851646228, "IIIIZIXI": 0.02474499269588005, "ZIIIXZXZ": 0.00830667582686961, "ZIIIZZXI": -0.017814816634679136, "IIIIIIXZ": -0.05791287308382641, "ZIIIIIXZ": -0.11247542242343722, "IIZIIZXZ": 0.01031059169049368, "ZZIZIZXZ": 0.011074296933110734, "ZZIIIIXZ": -0.030100938424046066, "ZIZIIIXZ": -0.010736002999730534, "ZIIZIIXZ": -0.023614562486524108, "IIIIXZXI": 0.008306716084495907, "IIIIZZXZ": 0.024744991998887213, "ZIIIXIXI": 0.0075698245940199315, "ZIIIZIXZ": -0.0178148159376863, "ZIIIIZXZ": -0.018426482046486795, "ZIIIIIXI": -0.018426482046486795, "IXIIIZXI": -0.016861566711228272, "IXIZIIXI": -0.016861566711228272, "IXIIIIXZ": -0.016861566711228272, "IXIZIZXZ": -0.016861566711228272, "IIXZIIXI": 0.01933755387737518, "ZIXZIZXI": 0.01933755387737518, "IIXZIZXZ": 0.01933755387737518, "ZIXZIIXZ": 0.01933755387737518, "IZZXIZXI": -0.015252043919250991, "IIZXIIXI": -0.015252043919250991, "IZZXIIXZ": -0.015252043919250991, "IIZXIZXZ": -0.015252043919250991, "ZXZXIZXI": -0.007527236823776763, "ZYZYIZXI": -0.007527236823776763, "ZXZXIIXZ": -0.007527236823776763, "ZYZYIIXZ": -0.007527236823776763, "IIIIYIYZ": -0.0007368512328499879, "ZIIIYIYI": -0.0007368512328499879, "IIIIIYZY": -0.0024988335970219855, "IIIIYYZX": -0.024801858951231492, "ZZZZIYZY": 0.0024988335970219855, "ZZZZYYZX": 0.024801858951231492, "IIIIXYZY": 0.024801861314884904, "ZZZZXYZY": -0.024801861314884904, "YIIIZXIY": -0.014864979068631537, "XZIZZYIY": -0.014864979068631537, "YZIZZYIX": 0.014864979068631537, "XIIIZXIX": -0.014864979068631537, "ZYIZIXZY": -0.004173826746802859, "ZYIZYXZX": 0.019251820195901322, "IXZZIYZY": -0.004173826746802859, "IXZZYYZX": 0.019251820195901322, "ZYIZXXZY": -0.019251816247840246, "IXZZXYZY": -0.019251816247840246, "YXIIZXIY": -0.011704287187748297, "XYIIZXIY": 0.011704287187748297, "XXIIZXIX": -0.011704287187748297, "YYIIZXIX": -0.011704287187748297, "ZZXIIYZY": -0.008863404258181577, "ZZXIYYZX": -0.010131492426951287, "ZIYZIXZY": -0.008863404258181577, "ZIYZYXZX": -0.010131492426951287, "ZIYZXXZY": 0.01013150081090401, "ZZXIXYZY": 0.01013150081090401, "IXXIIYZY": -0.008500370166892705, "IXXIYYZX": -0.004923464965541068, "IYYIIYZY": -0.008500370166892705, "IYYIYYZX": -0.004923464965541068, "IYYIXYZY": 0.004923473006099586, "IXXIXYZY": 0.004923473006099586, "ZIZYIXZY": 0.015430242746656202, "ZIZYYXZX": -0.009982126053871956, "IIIXIYZY": 0.015430242746656202, "IIIXYYZX": -0.009982126053871956, "ZIZYXXZY": 0.00998211145829091, "IIIXXYZY": 0.00998211145829091, "YZZXZXIY": 0.03608182742161506, "XZZYZXIY": -0.03608182742161506, "XZZXZXIX": 0.03608182742161506, "YZZYZXIX": 0.03608182742161506, "IIXXIYZY": 0.009982077181784977, "IIXXYYZX": -0.036236655197248537, "IIYYIYZY": 0.009982077181784977, "IIYYYYZX": -0.036236655197248537, "IIXXXYZY": 0.036236645755114386, "IIYYXYZY": 0.036236645755114386, "ZIIIZXZX": 0.0024988101367657304, "IZZZZXZX": -0.0024988101367657304, "IYIZZYZX": -0.0041738449572349175, "ZXZZZXZX": 0.0041738449572349175, "IIYZZYZX": -0.00886339467472672, "IZXIZXZX": 0.00886339467472672, "ZYYIZXZX": 0.008500365509748302, "ZXXIZXZX": 0.008500365509748302, "IIZYZYZX": 0.015430252188813474, "ZIIXZXZX": -0.015430252188813474, "ZIXXZXZX": -0.00998211145829091, "ZIYYZXZX": -0.00998211145829091, "IIIIZZIX": 0.1395149843864642, "IIIIZIIX": 0.02988890097022759, "IIIIYIZY": -0.010397857317417143, "IIIIIIZX": 0.029126574438549335, "ZIIIYZZY": 0.005540563000191955, "ZIIIIZZX": -0.01984499465117949, "IIZIZIZX": 0.018995063792224952, "ZIIIZIZX": 0.06469587851741977, "ZIZIZZZX": -0.017346179273546855, "IIIIZIZX": 0.1395149843864642, "IZIZZZZX": -0.02413516830912108, "IZIIZIZX": 0.02236166414645082, "IIIZZIZX": 0.035773153993525306, "IIIIZZZX": 0.02988890097022759, "IIIIYZIY": 0.005540609322733901, "IIIIIZIX": 0.02912655936224015, "ZIIIYIIY": -0.01039790363995909, "ZIIIIIIX": -0.019844979574870306, "IIZIZZIX": 0.018995063792224952, "ZIIIZZIX": 0.06469587851741977, "ZIZIZIIX": -0.017346179273546855, "IZIZZIIX": -0.02413516830912108, "IZIIZZIX": 0.02236166414645082, "IIIZZZIX": 0.035773153993525306, "ZXIIZIZX": 0.015252043919250991, "ZXIZZZZX": 0.015252043919250991, "ZXIIZZIX": 0.015252043919250991, "ZXIZZIIX": 0.015252043919250991, "IIXZZIZX": -0.019261279543173554, "ZIXZZZZX": -0.019261279543173554, "IIXZZZIX": -0.019261279543173554, "ZIXZZIIX": -0.019261279543173554, "ZZZXZIZX": 0.025510064011573724, "ZIZXZZZX": 0.025510064011573724, "ZZZXZZIX": 0.025510064011573724, "ZIZXZIIX": 0.025510064011573724, "IXZXZIZX": -0.005188080440037311, "IYZYZIZX": -0.005188080440037311, "IXZXZZIX": -0.005188080440037311, "IYZYZZIX": -0.005188080440037311, "IIIIXZIX": 0.015938466640158192, "ZIIIXZZX": 0.015938466640158192, "ZIIIYZXY": 0.010449709473743922, "ZIIIIZXX": -0.003167361220861879, "IIIIYIXY": -0.00030173895764793043, "IIIIIIXX": -0.0007287445313716672, "ZIZIZZXX": 0.0017561216696937853, "IIZIZIXX": 0.0034451001404465467, "ZIIIZZXX": -0.060179152951030934, "ZZIZZIXX": -0.01476126721108035, "IIIIZZXX": -0.022322408916592942, "ZZIIZZXX": -0.02616020811140184, "ZIIZZZXX": 0.0012689361658250304, "ZIIIZZYY": -0.06017915295103093, "ZIIIZIYY": -0.0004907767081706342, "ZIIIYZYX": 0.00030174126434321654, "ZIIIIZYY": -0.003167351050988004, "IIIIYIYX": -0.010449711780439207, "IIIIIIYY": -0.0007287547012455425, "ZIZIZZYY": 0.0017561216696937853, "IIZIZIYY": 0.0034451001404465467, "ZZIZZIYY": -0.01476126721108035, "IIIIZZYY": -0.022322408916592942, "ZZIIZZYY": -0.02616020811140184, "ZIIZZZYY": 0.0012689361658250304, "ZIIIZIXX": -0.0004907767081706342, "IXIIZZXX": -0.007527236823776763, "IXIZZIXX": -0.007527236823776763, "IXIIZZYY": -0.007527236823776763, "IXIZZIYY": -0.007527236823776763, "ZIXZZZXX": 0.0189500779795171, "IIXZZIXX": 0.0189500779795171, "ZIXZZZYY": 0.0189500779795171, "IIXZZIYY": 0.0189500779795171, "IZZXZZXX": 0.005188080440037311, "IIZXZIXX": 0.005188080440037311, "IZZXZZYY": 0.005188080440037311, "IIZXZIYY": 0.005188080440037311, "ZXZXZZXX": -0.030954328800402883, "ZYZYZZXX": -0.030954328800402883, "ZXZXZZYY": -0.030954328800402883, "ZYZYZZYY": -0.030954328800402883, "ZIIIXZYY": -0.010751450738091943, "IIIIXIXX": -0.010751450738091943}, {"IIIIIIIII": -67.8346738775637, "IZIZIIZII": -0.5874594370971074, "ZIZIZIZII": 0.576506007683393, "ZZZZZIIII": -0.11275000398783966, "IZIIIIIII": 2.192103834597375, "IIIZIIZII": -0.30683838590350865, "ZZZIZIZII": 0.2847518837060581, "IIZIIIIII": 1.0678334266682175, "IZZZIIZII": -0.13521837630463512, "ZIIIZIZII": 0.12035268674229345, "IZZIIIIII": 0.3511935221416351, "IIIZIIIII": 1.0132302687155401, "IZIIIIZII": -0.2298458484958809, "ZIZZZIZII": 0.1252173364063035, "IZIZIIIII": 0.30765639193665295, "IIZZIIIII": 0.13820454987902636, "ZIIIZIIII": 0.236553378290528, "IIIIZIIII": 1.406702157778216, "IZIZZIZII": -0.14080934406105303, "ZIZIIIZII": 0.12808267899510317, "IZIIZIIII": 0.3375761199320998, "IIZIZIIII": 0.13815580367622846, "ZIIZIIIII": 0.19752915409652783, "IIIZZIIII": 0.12528022881510534, "ZIZIIIIII": 0.24368338824187877, "ZZIIIIIII": 0.5511556266732169, "IIZIZIZII": 0.1927256438180392, "ZZIZIIZII": -0.21233715262929706, "ZIIIIIIII": 11.227810517311418, "IZIIIXZIZ": -0.28223625463046614, "IZIIIZZII": -0.592840883448401, "IIIZIXIIZ": 0.000752638955313173, "IIIZIZIII": 0.31372270174325595, "ZZZIZXIIZ": -0.00942927347802417, "ZZZIZZIII": -0.14165694190406036, "IIIIIXZIZ": -0.0888205931254989, "IIIIIZZII": -0.30683830188761385, "IZZIIXZIZ": -0.040232612452880116, "IZZIIZZII": -0.1523927031121217, "IZIZIXZIZ": 0.0007520528551579359, "IZIZIZZII": -0.30589431847044946, "IIIIIXIIZ": -0.282234732835251, "IIIIIZIII": 1.015980080244243, "ZIZIZXZIZ": -0.009429004232207066, "ZIZIZZZII": 0.14298603150200892, "IZIIIXIIZ": -0.08882001187050922, "IZIIIZIII": 0.3076564759522728, "IIZIIXIIZ": -0.040232326479673855, "IIZIIZIII": 0.1499342359662825, "IZIIZXZIZ": -0.03443640422322002, "IZIIZZZII": -0.15623956367629624, "ZIIIIXIIZ": -0.09059233938489032, "ZIIIIZIII": 0.2002787843489601, "IIIIZXIIZ": -0.034436103655109726, "IIIIZZIII": 0.16151690714364772, "ZZIIIXZIZ": -0.09059273477176562, "ZZIIIZZII": -0.21771878025739264, "IIIIIIZZZ": -0.5843795097541657, "IZIZIIIZZ": 0.141656950823214, "ZIZIZIIZZ": -0.14926548536877057, "IZIIIIZZZ": -0.2847518837060581, "IIZIIIZZZ": -0.13721425345352167, "IIIZIIZZZ": -0.14298602258298265, "IIIIZIZZZ": -0.1535927430066769, "ZIIIIIZZZ": -0.20059914588881264, "IZIIIXIZI": 0.02562420280664337, "IZIIIZIZZ": 0.11274997974977405, "IIIIIXZZI": 0.02562397771164017, "IIIIIZZZZ": -0.12521736064426264, "IIIIIIIZI": 1.0748019365516146, "IZIZIIZZI": -0.15239274116836837, "ZIZIZIZZI": 0.13721425345352167, "IZIIIIIZI": 0.3511935221416351, "IIZIIIIZI": 0.196529241978683, "IIIZIIIZI": 0.1499341979101711, "IIIIZIIZI": 0.16911013247663137, "ZIIIIIIZI": 0.25065189812527744, "IZIIIXZZZ": -0.039505492657853095, "IZIIIZZZI": -0.13521833893616855, "IIIIIXIZZ": -0.03950523402515862, "IIIIIZIZI": 0.13820458724737059, "IIIIIIZIZ": -0.12035268674229345, "IIIIIIIIZ": 1.4212288433152276, "IZIZIIZIZ": -0.15623959624986652, "ZIZIZIZIZ": 0.1535927430066769, "IZIIIIIIZ": 0.3375761199320998, "IIZIIIIIZ": 0.16911013247663137, "IIIZIIIIZ": 0.16151687457021963, "IIIIZIIIZ": 0.1821128562023724, "ZIIIIIIIZ": 0.25108006382754045, "IZIIIXZII": -0.02445427816934807, "IZIIIZZIZ": -0.14080932092964002, "IIIIIXIII": -0.024454026473324748, "IIIIIZIIZ": 0.12528025194639927, "IIIIIIZZI": -0.12808267899510317, "IIIIIIIZZ": 0.13815580367622846, "XIZIZIZII": -0.0043870613365145335, "XZZZZIIII": 0.01319709753335116, "XIZZZIIII": 0.007091603943015608, "XZIZZIIII": 0.005447997131396283, "XZZIZIIII": 0.0007483836450294134, "XZIZZIZII": 0.0014694952730704002, "XZZZIIIII": -0.0014694952730704002, "XZIIIIZII": -0.0007483836450294134, "XZZZIIZII": -0.005447997131396283, "XIIZIIZII": -0.007091603943015608, "XZIZIIZII": -0.01319709753335116, "XIIIIIIII": 0.0043870613365145335, "XIZZZXZIZ": -0.0017551334382944336, "XIZZZZZII": -0.0013053715104787435, "XZZZZXIIZ": -0.001755132239506383, "XZZZZZIII": -3.802927708648973e-05, "XZIZIXZIZ": 0.001755132239506383, "XZIZIZZII": 3.802927708648973e-05, "XIIZIXIIZ": 0.0017551334382944336, "XIIZIZIII": 0.0013053715104787435, "XZZZZIZZZ": 0.002079268253874826, "XZIZIIIZZ": -0.002079268253874826, "XZZZZIIZI": 0.004826134450411719, "XZIZIIZZI": -0.004826134450411719, "XZZZZIIIZ": 0.00020365349719160062, "XZIZIIZIZ": -0.00020365349719160062, "ZYZIZYIZZ": 0.005921448772451623, "ZYZZZYZZZ": 0.005921448772451623, "ZXZZZZZZI": 0.006088798628287572, "ZXZZZXZZZ": 0.005921454531892287, "ZXZIZZIZI": 0.006088798628287572, "ZXZIZXIZZ": 0.005921454531892287, "XZXZIIZII": 0.005918980791196091, "YIYZZIIII": -0.005357732323145543, "XZXIIIIII": -0.004354912124887926, "XIXZIIZII": -0.003162312037999923, "YIYZZIZII": 0.0017294790014551948, "XIXIIIZII": 0.002481634999349707, "YIYIIIZII": 0.002481634999349707, "XIXZZIZII": 0.0017294790014551948, "YIYZIIZII": -0.003162312037999923, "YZYIIIIII": -0.004354912124887926, "XIXZZIIII": -0.005357732323145543, "YZYZIIZII": 0.005918980791196091, "XZXZIXIIZ": 0.00021175448207935027, "XZXZIZIII": -0.0010404828276720293, "XIXZIXZIZ": 0.00021175699849465985, "XIXZIZZII": 0.0016198368153112288, "YIYZIXZIZ": 0.00021175699849465985, "YIYZIZZII": 0.0016198368153112288, "YZYZIXIIZ": 0.00021175448207935027, "YZYZIZIII": -0.0010404828276720293, "XIXZIIIZZ": -0.005323072473018383, "YIYZIIIZZ": -0.005323072473018383, "XIXZIIZZI": -0.0028716583214541706, "YIYZIIZZI": -0.0028716583214541706, "XIXZIIZIZ": 0.004035600502195267, "YIYZIIZIZ": 0.004035600502195267, "ZIXIIIIII": -0.05791287308382641, "ZZXIIIIII": -0.1669065411901486, "ZIXZIIZII": 0.02474499985625809, "IIXIZIZII": 0.05791287308382641, "IZXIZIZII": 0.1669065411901486, "IIXZZIIII": -0.02474499985625809, "ZZXZIIIII": -0.0178148087773273, "IZXZZIZII": 0.0178148087773273, "ZZXIZIIII": -0.018426482046486795, "IZXIIIZII": 0.018426482046486795, "ZZXIZIZII": 0.054431118766711306, "IZXIIIIII": -0.054431118766711306, "ZIXIIXZIZ": 0.019337563630228687, "ZIXIIZZII": 0.010310573398959043, "IIXIZXIIZ": -0.019337563630228687, "IIXIZZIII": -0.010310573398959043, "ZZXIIXIIZ": 0.019337543722104777, "ZZXIIZIII": -0.010736021291255756, "IZXIZXZIZ": -0.019337543722104777, "IZXIZZZII": 0.010736021291255756, "ZZXIIIZZZ": 0.011074296933110734, "IZXIZIIZZ": -0.011074296933110734, "ZZXIIIIZI": -0.030100938424046066, "IZXIZIZZI": 0.030100938424046066, "ZZXIIIIIZ": -0.023614562486524108, "IZXIZIZIZ": 0.023614562486524108, "ZZZXZIZII": 0.03950536475384496, "ZIIXZIZII": 0.08882030288492268, "IZZXIIIII": 0.025624096155622524, "ZZIXZIZII": 0.278394262263151, "ZIZXZIIII": 0.03950536475384496, "ZZIXZIIII": 0.08882030288492268, "IIZXIIZII": 0.025624096155622524, "ZIIXZIIII": 0.278394262263151, "IIIXZIIII": 0.08675109723520713, "ZZIXIIZII": 0.02445414497679696, "IZIXZIZII": 0.08675109723520713, "ZIIXIIIII": 0.02445414497679696, "ZIIXZXIIZ": -0.07604846997467139, "ZIIXZZIII": -0.0007522702679840676, "ZZIXZXZIZ": -0.07604846997467139, "ZZIXZZZII": -0.0007522702679840676, "ZZIXZIIZZ": -0.009429139483709062, "ZIIXZIZZZ": -0.009429139483709062, "ZZIXZIZZI": 0.04023246830351819, "ZIIXZIIZI": 0.04023246830351819, "ZZIXZIZIZ": 0.03443625643508787, "ZIIXZIIIZ": 0.03443625643508787, "XZIXZIZII": -0.0013542580706807114, "YIZYIIZII": 0.004077881658053124, "YZZYIIIII": 0.002723623587372412, "XIZXIIZII": 0.0013542580706807114, "YZIYZIZII": -0.004077881658053124, "YIIYZIIII": -0.002723623587372412, "IYZXIYZZZ": -0.007221016602945752, "IXZYIYZZZ": 0.007221016602945752, "IYZYIZZZI": -0.005921441942037906, "IYZYIXZZZ": -0.007221022204083115, "IXZXIZZZI": -0.005921441942037906, "IXZXIXZZZ": -0.007221022204083115, "YIYXZIZII": 0.0011665991610442, "YZXYZIIII": 0.0022018673269953667, "YIXYZIZII": 0.0010352681659511658, "XZXXZIIII": 0.0011665991610442, "XIYYZIZII": -0.0022018673269953667, "XZYYZIIII": -0.0010352681659511658, "ZIXXIIIII": 0.007569841445177901, "IZYYZIIII": 0.0007368512328499879, "IIXXZIZII": -0.008306692678027909, "ZZXXIIZII": 0.008306692678027909, "ZIYYIIIII": -0.0007368512328499879, "IZXXZIIII": -0.007569841445177901, "YIZIYIZII": -0.0209744049293962, "YZZZYIIII": 0.006942739716113399, "XIIIXIIII": 0.0033909458370182744, "YZZIYIZII": -0.013952915826349091, "YIIIYIZII": -0.008168668890507809, "XIZZXIZII": -0.005549027597219225, "YIZZYIZII": -0.005549027597219225, "XIIIXIZII": -0.008168668890507809, "XZZIXIZII": -0.013952915826349091, "YIIIYIIII": 0.0033909458370182744, "XZZZXIIII": 0.006942739716113399, "XIZIXIZII": -0.0209744049293962, "YZZIYXIIZ": 0.0018818267512958275, "YZZIYZIII": 0.0023629602452141484, "XIZIXXZIZ": 0.0018818234758481063, "XIZIXZZII": -0.0010997980201491822, "YIZIYXZIZ": 0.0018818234758481063, "YIZIYZZII": -0.0010997980201491822, "XZZIXXIIZ": 0.0018818267512958275, "XZZIXZIII": 0.0023629602452141484, "YIZIYIIZZ": 0.001739384630172086, "XIZIXIIZZ": 0.001739384630172086, "YIZIYIZZI": -0.0034118780749398973, "XIZIXIZZI": -0.0034118780749398973, "YIZIYIZIZ": -0.003228125052947114, "XIZIXIZIZ": -0.003228125052947114, "ZZIZXIZII": 0.06841162871445919, "ZZZIXIIII": -0.029126564603128968, "ZZIZXIIII": -0.02988890097022759, "ZIZZXIIII": -0.06469587851741977, "ZZZZXIIII": -0.20792661310092317, "ZIZIXIZII": 0.019844989410312583, "IZZZXIIII": -0.06841162871445919, "IZIIXIZII": 0.029126564603128968, "IZZZXIZII": 0.02988890097022759, "IIIZXIZII": 0.06469587851741977, "IZIZXIZII": 0.20792661310092317, "IIIIXIIII": -0.019844989410312583, "ZZZZXXIIZ": 0.019261261575598723, "ZZZZXZIII": -0.018995082011598042, "ZIZZXXZIZ": 0.019261295951039533, "ZIZZXZZII": 0.017346161054157504, "IZIZXXZIZ": -0.019261261575598723, "IZIZXZZII": 0.018995082011598042, "IIIZXXIIZ": -0.019261295951039533, "IIIZXZIII": -0.017346161054157504, "ZZZZXIZZZ": 0.02413516830912108, "IZIZXIIZZ": -0.02413516830912108, "ZZZZXIIZI": -0.02236166414645082, "IZIZXIZZI": 0.02236166414645082, "ZZZZXIIIZ": -0.035773153993525306, "IZIZXIZIZ": 0.035773153993525306, "IIXIXIIII": 0.0031673513364057996, "ZIYZYIIII": 0.026164329046162005, "IIXZXIIII": 0.086343481997193, "IZXIXIZII": 0.0007287448167883716, "ZIYZYIZII": -0.0004907767081706342, "IZXZXIIII": 0.022322408916592942, "IIYIYIIII": 0.0031673513364057996, "ZIXZXIIII": 0.026164329046162005, "IIYZYIIII": 0.086343481997193, "IZYIYIZII": 0.0007287448167883716, "ZIXZXIZII": -0.0004907767081706342, "IZYZYIIII": 0.022322408916592942, "IIXZXXIIZ": -0.018950079640636622, "IIXZXZIII": -0.0017561037446791874, "IZXZXXZIZ": -0.018950081238253393, "IZXZXZZII": -0.003445082215431193, "IIYZYXIIZ": -0.018950079640636622, "IIYZYZIII": -0.0017561037446791874, "IZYZYXZIZ": -0.018950081238253393, "IZYZYZZII": -0.003445082215431193, "IIXZXIZZZ": 0.01476126721108035, "IIYZYIZZZ": 0.01476126721108035, "IIXZXIIZI": 0.02616020811140184, "IIYZYIIZI": 0.02616020811140184, "IIXZXIIIZ": -0.0012689361658250304, "IIYZYIIIZ": -0.0012689361658250304, "XZYIYIZII": -0.005610284205286519, "YZYIXIIII": 0.005198675876395554, "XZYIYIIII": -0.005610284205286519, "YZYIXIZII": 0.005198675876395554, "XZXIXIZII": -0.00041160832889096323, "XZXIXIIII": -0.00041160832889096323, "YIZXYIZII": 0.007679964755914472, "XZZXXIIII": 0.007679964755914472, "YZZXYIIII": 0.0053447100107423175, "XIZXXIZII": 0.0053447100107423175, "YIZYXIZII": -0.0023352547451721524, "XZZYYIIII": 0.0023352547451721524, "ZIIXXIIII": -0.015938466640158192, "IZZYYIIII": 0.005540581771711346, "IIZYYIZII": -0.01039788486844683, "ZZIYYIZII": 0.01039788486844683, "ZIIYYIIII": -0.005540581771711346, "IZZXXIIII": 0.015938466640158192, "ZZYXYIZII": -0.010751450738091943, "ZIXYYIIII": -0.0003017382683231497, "ZZXYYIZII": 0.010449712469768798, "ZIYYXIIII": -0.010449712469768798, "ZZYYXIZII": 0.0003017382683231497, "ZIXXXIIII": -0.010751450738091943, "ZXZZZIIZI": 0.00608880422943089, "ZXZIZIZZI": 0.00608880422943089, "IXZXIIIZI": -0.005921448772451623, "IYZYIIIZI": -0.005921448772451623, "YIZIZYXII": -0.0009684913838389781, "XZZZZYYII": -0.0009684913838389781, "YIZIZZYZI": -0.003081687249738865, "YIZIZXYZZ": -0.0009684942988293431, "XZZZZZXZI": 0.003081687249738865, "XZZZZXXZZ": 0.0009684942988293431, "ZIIIIYYII": 0.016194956671913466, "IZZZZYYII": 0.016194956671913466, "ZIIIIZXZI": 0.028906962154286345, "ZIIIIXXZZ": -0.016194929328619195, "IZZZZZXZI": 0.028906962154286345, "IZZZZXXZZ": -0.016194929328619195, "XYIZIIYZZ": -0.003967451072257246, "YXIZIIYZZ": 0.003967451072257246, "XXIZIIXII": 0.003967451072257246, "YYIZIIXII": 0.003967451072257246, "ZXIIIIXZZ": -0.009691499373175093, "IYZIZIYZZ": -0.009691499373175093, "IXZIZIXII": 0.009691499373175093, "ZYIIIIYII": 0.009691499373175093, "ZZYIZYXII": -0.011030861199347281, "ZIXZZYYII": -0.011030861199347281, "ZZYIZZYZI": 0.01443441859992817, "ZZYIZXYZZ": -0.011030847545732792, "ZIXZZZXZI": -0.01443441859992817, "ZIXZZXXZZ": 0.011030847545732792, "IXXIIIXZZ": 0.0005053446912474659, "IYYIIIXZZ": 0.0005053446912474659, "IYXIIIYII": -0.0005053446912474659, "IXYIIIYII": 0.0005053446912474659, "XIZYIYXII": -0.0007864145823079798, "YIZXIYXII": 0.0007864145823079798, "XIZYIZYZI": -0.0023227487106434923, "XIZYIXYZZ": -0.0007864167794128905, "YIZXIZYZI": 0.0023227487106434923, "YIZXIXYZZ": 0.0007864167794128905, "ZZZXIYYII": 0.017768686176679108, "IZIYZYXII": -0.017768686176679108, "IZIYZZYZI": 0.016194973479433106, "IZIYZXYZZ": -0.01776867085774623, "ZZZXIZXZI": 0.016194973479433106, "ZZZXIXXZZ": -0.01776867085774623, "IIXXIYYII": -0.007078805777596769, "IIYYIYYII": -0.007078805777596769, "IIYYIZXZI": -0.011767719128084846, "IIYYIXXZZ": 0.0070787946464305465, "IIXXIZXZI": -0.011767719128084846, "IIXXIXXZZ": 0.0070787946464305465, "ZZIZYYXII": -0.008863394674726719, "ZIIIXYYII": -0.008863394674726719, "ZZIZYZYZI": 0.0024988185207128017, "ZZIZYXYZZ": -0.008863392311080437, "ZIIIXZXZI": -0.0024988185207128017, "ZIIIXXXZZ": 0.008863392311080437, "IXZZXIXZZ": -0.014864979068631537, "IYZZYIXZZ": -0.014864979068631537, "IYZZXIYII": 0.014864979068631537, "IXZZYIYII": -0.014864979068631537, "IIIXXYYII": -0.01013150081090401, "IIIYYYYII": -0.01013150081090401, "IIIXXZXZI": -0.02480187089833263, "IIIXXXXZZ": 0.010131477350642105, "IIIYYZXZI": -0.02480187089833263, "IIIYYXXZZ": 0.010131477350642105, "YZZIZIYIZ": 0.003081688165843146, "XIZZZIXIZ": -0.003081688165843146, "ZZIIIIXIZ": -0.02890694683537435, "IIZZZIXIZ": -0.02890694683537435, "ZIYIZIYIZ": -0.014434408165764407, "ZZXZZIXIZ": 0.014434408165764407, "XZZYIIYIZ": 0.0023227494545196895, "YZZXIIYIZ": -0.0023227494545196895, "ZIZXIIXIZ": -0.016194956671913466, "IIIYZIYIZ": -0.016194956671913466, "IZXXIIXIZ": 0.011767712432197278, "IZYYIIXIZ": 0.011767712432197278, "ZIIZYIYIZ": -0.0024988101367657304, "ZZIIXIXIZ": 0.0024988101367657304, "IZIXXIXIZ": 0.024801861314884904, "IZIYYIXIZ": 0.024801861314884904, "YZZIZYYYI": 0.001247023632230544, "XIZZZYXYI": -0.001247023632230544, "YZZIZZYXZ": 0.003314428317946413, "YZZIZXYXI": 0.0012470267673724688, "XIZZZZXXZ": -0.003314428317946413, "XIZZZXXXI": -0.0012470267673724688, "ZZIIIYXYI": 0.011767712432197278, "IIZZZYXYI": 0.011767712432197278, "ZZIIIZXXZ": -0.014434419296921002, "ZZIIIXXXI": 0.011767698778582459, "IIZZZZXXZ": -0.014434419296921002, "IIZZZXXXI": 0.011767698778582459, "XYIZIIXYZ": -0.0033627525441585985, "YXIZIIXYZ": 0.0033627525441585985, "XXIZIIXXZ": -0.0033627525441585985, "YYIZIIXXZ": -0.0033627525441585985, "ZXIIIIYYZ": 0.0005053446912474659, "IYZIZIXYZ": -0.0005053446912474659, "IXZIZIXXZ": -0.0005053446912474659, "ZYIIIIYXZ": -0.0005053446912474659, "ZIYIZYYYI": -0.000727103549673233, "ZZXZZYXYI": 0.000727103549673233, "ZIYIZZYXZ": -0.017174364175953093, "ZIYIZXYXI": -0.0007271197950270286, "ZZXZZZXXZ": 0.017174364175953093, "ZZXZZXXXI": 0.0007271197950270286, "IXXIIIYYZ": -0.014023611932223993, "IYYIIIYYZ": -0.014023611932223993, "IYXIIIYXZ": 0.014023611932223993, "IXYIIIYXZ": -0.014023611932223993, "XZZYIYYYI": 0.0008617979837367493, "YZZXIYYYI": -0.0008617979837367493, "XZZYIZYXZ": 0.0024136219780928098, "XZZYIXYXI": 0.0008618002667993651, "YZZXIZYXZ": -0.0024136219780928098, "YZZXIXYXI": -0.0008618002667993651, "ZIZXIYXYI": 0.007078805777596769, "IIIYZYYYI": 0.007078805777596769, "IIIYZZYXZ": -0.011030867895235181, "IIIYZXYXI": 0.007078795343423379, "ZIZXIZXXZ": -0.011030867895235181, "ZIZXIXXXI": 0.007078795343423379, "IZXXIYXYI": -0.011729648031144718, "IZYYIYXYI": -0.011729648031144718, "IZYYIZXXZ": -0.0007270924545152415, "IZYYIXXXI": -0.0117296487189119, "IZXXIZXXZ": -0.0007270924545152415, "IZXXIXXXI": -0.0117296487189119, "ZIIZYYYYI": 0.008500365509748302, "ZZIIXYXYI": -0.008500365509748302, "ZIIZYZYXZ": 0.004173836916676734, "ZIIZYXYXI": 0.00850036945781419, "ZZIIXZXXZ": -0.004173836916676734, "ZZIIXXXXI": -0.00850036945781419, "IXZZXIYYZ": 0.011704287187748293, "IYZZYIYYZ": 0.011704287187748293, "IYZZXIYXZ": -0.011704287187748293, "IXZZYIYXZ": 0.011704287187748293, "IZIXXYXYI": -0.004923473006099586, "IZIYYYXYI": -0.004923473006099586, "IZIXXZXXZ": 0.019251820904979837, "IZIXXXXXI": -0.004923454795667193, "IZIYYZXXZ": 0.019251820904979837, "IZIYYXXXI": -0.004923454795667193, "YIZIZIXYZ": 0.0033144294975164367, "XZZZZIYYZ": 0.0033144294975164367, "ZIIIIIYYZ": 0.014434408165764407, "IZZZZIYYZ": 0.014434408165764407, "ZZYIZIXYZ": -0.017174364863733207, "ZIXZZIYYZ": -0.017174364863733207, "XIZYIIXYZ": 0.0024136227932747443, "YIZXIIXYZ": -0.0024136227932747443, "ZZZXIIYYZ": 0.011030861199347283, "IZIYZIXYZ": -0.011030861199347283, "IIXXIIYYZ": 0.000727103549673233, "IIYYIIYYZ": 0.000727103549673233, "ZZIZYIXYZ": 0.004173844957234917, "ZIIIXIYYZ": 0.004173844957234917, "IIIXXIYYZ": -0.019251816247840246, "IIIYYIYYZ": -0.019251816247840246, "IIIIIIZXI": -0.05791287308382641, "IZIIIIZXI": -0.1667354431133184, "IIIZIIIXI": 0.01031059169049368, "ZZZIZIIXI": -0.011074296933110734, "IZZIIIZXI": -0.030100938424046066, "IZIZIIZXI": -0.010736002999730534, "IZIIZIZXI": -0.023614562486524108, "ZZIIIIZXI": -0.054260020689881165, "IIIIIXIXZ": 0.007569864851646228, "IIIIIZIXI": 0.02474499269588005, "IZIIIXZXZ": 0.00830667582686961, "IZIIIZZXI": -0.017814816634679136, "IIIIIIIXZ": -0.05791287308382641, "IZIIIIIXZ": -0.1667354431133184, "IIIZIIZXZ": 0.01031059169049368, "ZZZIZIZXZ": -0.011074296933110734, "IZZIIIIXZ": -0.030100938424046066, "IZIZIIIXZ": -0.010736002999730534, "IZIIZIIXZ": -0.023614562486524108, "ZZIIIIIXZ": -0.054260020689881165, "IIIIIXZXI": 0.008306716084495907, "IIIIIZZXZ": 0.024744991998887213, "IZIIIXIXI": 0.0075698245940199315, "IZIIIZIXZ": -0.0178148159376863, "IZIIIIZXZ": -0.018426482046486795, "IZIIIIIXI": -0.018426482046486795, "XIZZZIZXI": -3.465985012716039e-05, "XIIZIIIXI": 3.465985012716039e-05, "XIZZZIIXZ": -3.465985012716039e-05, "XIIZIIZXZ": 3.465985012716039e-05, "XZXZIIIXI": -0.0006218626809845637, "YZYZIIIXI": -0.0006218626809845637, "XZXZIIZXZ": -0.0006218626809845637, "YZYZIIZXZ": -0.0006218626809845637, "ZIXIIIZXI": 0.016861566711228272, "IIXIZIIXI": -0.016861566711228272, "ZIXIIIIXZ": 0.016861566711228272, "IIXIZIZXZ": -0.016861566711228272, "ZIIXZIIXI": -0.01933755387737518, "ZZIXZIZXI": -0.01933755387737518, "ZIIXZIZXZ": -0.01933755387737518, "ZZIXZIIXZ": -0.01933755387737518, "YZZIYIIXI": 0.0005401360227829401, "XZZIXIIXI": 0.0005401360227829401, "YZZIYIZXZ": 0.0005401360227829401, "XZZIXIZXZ": 0.0005401360227829401, "ZIZZXIZXI": 0.015252043919250991, "IIIZXIIXI": -0.015252043919250991, "ZIZZXIIXZ": 0.015252043919250991, "IIIZXIZXZ": -0.015252043919250991, "IZXZXIZXI": -0.007527236823776763, "IZYZYIZXI": -0.007527236823776763, "IZXZXIIXZ": -0.007527236823776763, "IZYZYIIXZ": -0.007527236823776763, "IIIIIYIYZ": -0.0007368512328499879, "IZIIIYIYI": -0.0007368512328499879, "YIZIZIXZY": -0.004579772206362748, "YIZIZYXZX": 0.005798144571802181, "XZZZZIYZY": -0.004579772206362748, "XZZZZYYZX": 0.005798144571802181, "YIZIZXXZY": -0.005798140239760419, "XZZZZXYZY": -0.005798140239760419, "ZIIIIIYZY": 0.0024988335970219855, "ZIIIIYYZX": 0.024801858951231492, "IZZZZIYZY": 0.0024988335970219855, "IZZZZYYZX": 0.024801858951231492, "ZIIIIXYZY": -0.024801861314884904, "IZZZZXYZY": -0.024801861314884904, "XXIZIZYIY": -0.00811125152740624, "YYIZIZYIY": -0.00811125152740624, "XYIZIZYIX": 0.00811125152740624, "YXIZIZYIX": -0.00811125152740624, "ZYIIIZXIY": 0.014864979068631537, "IXZIZZYIY": -0.014864979068631537, "IYZIZZYIX": 0.014864979068631537, "ZXIIIZXIX": 0.014864979068631537, "ZZYIZIXZY": 0.004173826746802859, "ZZYIZYXZX": -0.019251820195901322, "ZIXZZIYZY": 0.004173826746802859, "ZIXZZYYZX": -0.019251820195901322, "ZZYIZXXZY": 0.019251816247840246, "ZIXZZXYZY": 0.019251816247840246, "IYXIIZXIY": -0.011704287187748297, "IXYIIZXIY": 0.011704287187748297, "IXXIIZXIX": -0.011704287187748297, "IYYIIZXIX": -0.011704287187748297, "XIZYIIXZY": -0.0034628812860270685, "XIZYIYXZX": 0.004449234632666852, "YIZXIIXZY": 0.0034628812860270685, "YIZXIYXZX": -0.004449234632666852, "XIZYIXXZY": -0.004449231357100774, "YIZXIXXZY": 0.004449231357100774, "ZZZXIIYZY": 0.008863404258181577, "ZZZXIYYZX": 0.010131492426951287, "IZIYZIXZY": -0.008863404258181577, "IZIYZYXZX": -0.010131492426951287, "IZIYZXXZY": 0.01013150081090401, "ZZZXIXYZY": -0.01013150081090401, "IIXXIIYZY": -0.008500370166892705, "IIXXIYYZX": -0.004923464965541068, "IIYYIIYZY": -0.008500370166892705, "IIYYIYYZX": -0.004923464965541068, "IIYYIXYZY": 0.004923473006099586, "IIXXIXYZY": 0.004923473006099586, "ZZIZYIXZY": -0.015430242746656202, "ZZIZYYXZX": 0.009982126053871956, "ZIIIXIYZY": -0.015430242746656202, "ZIIIXYYZX": 0.009982126053871956, "ZZIZYXXZY": -0.00998211145829091, "ZIIIXXYZY": -0.00998211145829091, "IYZZXZXIY": 0.03608182742161506, "IXZZYZXIY": -0.03608182742161506, "IXZZXZXIX": 0.03608182742161506, "IYZZYZXIX": 0.03608182742161506, "IIIXXIYZY": 0.009982077181784977, "IIIXXYYZX": -0.036236655197248537, "IIIYYIYZY": 0.009982077181784977, "IIIYYYYZX": -0.036236655197248537, "IIIXXXYZY": 0.036236645755114386, "IIIYYXYZY": 0.036236645755114386, "YZZIZZYZX": -0.004579777690866971, "XIZZZZXZX": 0.004579777690866971, "ZZIIIZXZX": -0.0024988101367657304, "IIZZZZXZX": -0.0024988101367657304, "ZIYIZZYZX": 0.0041738449572349175, "ZZXZZZXZX": -0.0041738449572349175, "XZZYIZYZX": -0.003462885494588267, "YZZXIZYZX": 0.003462885494588267, "IIIYZZYZX": -0.00886339467472672, "ZIZXIZXZX": -0.00886339467472672, "IZYYIZXZX": 0.008500365509748302, "IZXXIZXZX": 0.008500365509748302, "ZIIZYZYZX": -0.015430252188813474, "ZZIIXZXZX": 0.015430252188813474, "IZIXXZXZX": -0.00998211145829091, "IZIYYZXZX": -0.00998211145829091, "IIIIIZZIX": 0.2169369867843077, "IIIIIZIIX": 0.02988890097022759, "IIIIIYIZY": -0.010397857317417143, "IIIIIIIZX": 0.029126574438549335, "IZIIIYZZY": 0.005540563000191955, "IZIIIIZZX": -0.01984499465117949, "IIIZIZIZX": 0.018995063792224952, "IZIIIZIZX": 0.06469587851741977, "IZIZIZZZX": -0.017346179273546855, "IIIIIZIZX": 0.2169369867843077, "ZIZIZZZZX": 0.02413516830912108, "IIZIIZIZX": 0.02236166414645082, "ZIIIIZIZX": 0.0774220023978435, "IIIIZZIZX": 0.035773153993525306, "IIIIIZZZX": 0.02988890097022759, "IIIIIYZIY": 0.005540609322733901, "IIIIIIZIX": 0.02912655936224015, "IZIIIYIIY": -0.01039790363995909, "IZIIIIIIX": -0.019844979574870306, "IIIZIZZIX": 0.018995063792224952, "IZIIIZZIX": 0.06469587851741977, "IZIZIZIIX": -0.017346179273546855, "ZIZIZZIIX": 0.02413516830912108, "IIZIIZZIX": 0.02236166414645082, "ZIIIIZZIX": 0.0774220023978435, "IIIIZZZIX": 0.035773153993525306, "XZZZZZIZX": -0.0016515612068461892, "XZIZIZZZX": 0.0016515612068461892, "XZZZZZZIX": -0.0016515612068461892, "XZIZIZIIX": 0.0016515612068461892, "XIXZIZZZX": 0.004658539853612613, "YIYZIZZZX": 0.004658539853612613, "XIXZIZIIX": 0.004658539853612613, "YIYZIZIIX": 0.004658539853612613, "ZZXIIZIZX": -0.015252043919250991, "IZXIZZZZX": 0.015252043919250991, "ZZXIIZZIX": -0.015252043919250991, "IZXIZZIIX": 0.015252043919250991, "ZIIXZZIZX": 0.019261279543173554, "ZZIXZZZZX": 0.019261279543173554, "ZIIXZZZIX": 0.019261279543173554, "ZZIXZZIIX": 0.019261279543173554, "XIZIXZZZX": -0.0016731487702620015, "YIZIYZZZX": -0.0016731487702620015, "XIZIXZIIX": -0.0016731487702620015, "YIZIYZIIX": -0.0016731487702620015, "ZZZZXZIZX": -0.025510064011573724, "IZIZXZZZX": 0.025510064011573724, "ZZZZXZZIX": -0.025510064011573724, "IZIZXZIIX": 0.025510064011573724, "IIXZXZIZX": -0.005188080440037311, "IIYZYZIZX": -0.005188080440037311, "IIXZXZZIX": -0.005188080440037311, "IIYZYZZIX": -0.005188080440037311, "IIIIIXZIX": 0.015938466640158192, "IZIIIXZZX": 0.015938466640158192, "IZIIIYZXY": 0.010449709473743922, "IZIIIIZXX": -0.003167361220861879, "IIIIIYIXY": -0.00030173895764793043, "IIIIIIIXX": -0.0007287445313716672, "IZIZIZZXX": 0.0017561216696937853, "IIIZIZIXX": 0.0034451001404465467, "IZIIIZZXX": -0.09194982813984899, "ZZZIZZIXX": 0.01476126721108035, "IIIIIZZXX": -0.022322408916592942, "IZZIIZZXX": -0.02616020811140184, "ZZIIIZZXX": -0.031770675188818064, "IZIIZZZXX": 0.0012689361658250304, "IZIIIZZYY": -0.09194982813984899, "IZIIIZIYY": -0.0004907767081706342, "IZIIIYZYX": 0.00030174126434321654, "IZIIIIZYY": -0.003167351050988004, "IIIIIYIYX": -0.010449711780439207, "IIIIIIIYY": -0.0007287547012455425, "IZIZIZZYY": 0.0017561216696937853, "IIIZIZIYY": 0.0034451001404465467, "ZZZIZZIYY": 0.01476126721108035, "IIIIIZZYY": -0.022322408916592942, "IZZIIZZYY": -0.02616020811140184, "ZZIIIZZYY": -0.031770675188818064, "IZIIZZZYY": 0.0012689361658250304, "IZIIIZIXX": -0.0004907767081706342, "XIZZZZZXX": -0.005070148182503577, "XIIZIZIXX": 0.005070148182503577, "XIZZZZZYY": -0.005070148182503577, "XIIZIZIYY": 0.005070148182503577, "XZXZIZIXX": 0.004756790815567912, "YZYZIZIXX": 0.004756790815567912, "XZXZIZIYY": 0.004756790815567912, "YZYZIZIYY": 0.004756790815567912, "ZIXIIZZXX": 0.007527236823776763, "IIXIZZIXX": -0.007527236823776763, "ZIXIIZZYY": 0.007527236823776763, "IIXIZZIYY": -0.007527236823776763, "ZZIXZZZXX": -0.0189500779795171, "ZIIXZZIXX": -0.0189500779795171, "ZZIXZZZYY": -0.0189500779795171, "ZIIXZZIYY": -0.0189500779795171, "XZZIXZIXX": 0.002306121500740073, "YZZIYZIXX": 0.002306121500740073, "XZZIXZIYY": 0.002306121500740073, "YZZIYZIYY": 0.002306121500740073, "ZIZZXZZXX": -0.005188080440037311, "IIIZXZIXX": 0.005188080440037311, "ZIZZXZZYY": -0.005188080440037311, "IIIZXZIYY": 0.005188080440037311, "IZXZXZZXX": -0.030954328800402883, "IZYZYZZXX": -0.030954328800402883, "IZXZXZZYY": -0.030954328800402883, "IZYZYZZYY": -0.030954328800402883, "IZIIIXZYY": -0.010751450738091943, "IIIIIXIXX": -0.010751450738091943}, {"IIIIIIIIII": -55.42076216288624, "ZIZIZIIZII": 0.8051783030467161, "IZIZIZIZII": 0.7771051535722057, "ZZZZZZIIII": 0.11275000398783966, "IIZIIIIIII": 2.743259461270592, "ZIIIZIIZII": 0.30683838590350865, "IZZZIZIZII": 0.2847518837060581, "IIIZIIIIII": 1.318485324793495, "ZIZZZIIZII": 0.13521837630463512, "IZIIIZIZII": 0.12035268674229345, "IIZZIIIIII": 0.3511935221416351, "IIIIZIIIII": 1.2135089673724713, "ZIZIIIIZII": 0.2298458484958809, "IZIZZZIZII": 0.1252173364063035, "IIZIZIIIII": 0.30765639193665295, "IIIZZIIIII": 0.13820454987902636, "ZZIIIZIIII": -0.236553378290528, "IIIIIZIIII": 1.6577822216057563, "ZIZIZZIZII": 0.14080934406105303, "IZIZIIIZII": 0.12808267899510317, "IIZIIZIIII": 0.3375761199320998, "IIIZIZIIII": 0.13815580367622846, "ZZIIZIIIII": -0.19752915409652783, "IIIIZZIIII": 0.12528022881510534, "ZZIZIIIIII": -0.24368338824187877, "ZZZIIIIIII": -0.5511556266732169, "ZIIZIZIZII": -0.1927256438180392, "IZZIZIIZII": -0.21233715262929706, "ZZIIIIIIII": -12.41391171467746, "IIZIIIXZIZ": -0.3689875527168604, "ZIZIIIZZII": 0.805177954019122, "ZIIIZIXIIZ": -0.000752638955313173, "IIIIZIZIII": 0.31372270174325595, "IZZZIZXIIZ": -0.00942927347802417, "ZZZZIZZIII": 0.14165694190406036, "IIIIIIXZIZ": -0.0888205931254989, "ZIIIIIZZII": 0.30683830188761385, "IIZZIIXZIZ": -0.040232612452880116, "ZIZZIIZZII": 0.1523927031121217, "IIZIZIXZIZ": 0.0007520528551579359, "ZIZIZIZZII": 0.30589431847044946, "ZIIIIIXIIZ": 0.36898564322618477, "IIIIIIZIII": 1.2135093163991635, "ZZIZIZXZIZ": 0.009429004232207066, "IZIZIZZZII": 0.14298603150200892, "ZIZIIIXIIZ": 0.08882001187050922, "IIZIIIZIII": 0.3076564759522728, "ZIIZIIXIIZ": 0.040232326479673855, "IIIZIIZIII": 0.1499342359662825, "IIZIIZXZIZ": -0.03443640422322002, "ZIZIIZZZII": 0.15623956367629624, "IZIIIIXIIZ": -0.09059233938489032, "ZZIIIIZIII": -0.2002787843489601, "ZIIIIZXIIZ": 0.034436103655109726, "IIIIIZZIII": 0.16151690714364772, "ZZZIIIXZIZ": 0.09059273477176562, "IZZIIIZZII": -0.21771878025739264, "IIIIIIIZZZ": -0.777105153572205, "ZIZIZIIIZZ": -0.141656950823214, "IZIZIZIIZZ": -0.14926548536877057, "IIZIIIIZZZ": -0.2847518837060581, "IIIZIIIZZZ": -0.13721425345352167, "IIIIZIIZZZ": -0.14298602258298265, "IIIIIZIZZZ": -0.1535927430066769, "ZZIIIIIZZZ": 0.20059914588881264, "IIZIIIXIZI": 0.02562420280664337, "ZIZIIIZIZZ": -0.11274997974977405, "ZIIIIIXZZI": -0.02562397771164017, "IIIIIIZZZZ": -0.12521736064426264, "IIIIIIIIZI": 1.3184853247934933, "ZIZIZIIZZI": 0.15239274116836837, "IZIZIZIZZI": 0.13721425345352167, "IIZIIIIIZI": 0.3511935221416351, "IIIZIIIIZI": 0.196529241978683, "IIIIZIIIZI": 0.1499341979101711, "IIIIIZIIZI": 0.16911013247663137, "ZZIIIIIIZI": -0.25065189812527744, "IIZIIIXZZZ": -0.039505492657853095, "ZIZIIIZZZI": 0.13521833893616855, "ZIIIIIXIZZ": 0.03950523402515862, "IIIIIIZIZI": 0.13820458724737059, "IIIIIIIZIZ": -0.12035268674229345, "ZIIIIIIIIZ": 0.236553378290528, "IIIIIIIIIZ": 1.6577822216057556, "ZIZIZIIZIZ": 0.15623959624986652, "IZIZIZIZIZ": 0.1535927430066769, "IIZIIIIIIZ": 0.3375761199320998, "IIIZIIIIIZ": 0.16911013247663137, "IIIIZIIIIZ": 0.16151687457021963, "IIIIIZIIIZ": 0.1821128562023724, "ZZIIIIIIIZ": -0.25108006382754045, "IIZIIIXZII": -0.02445427816934807, "ZIZIIIZZIZ": 0.14080932092964002, "ZIIIIIXIII": 0.024454026473324748, "IIIIIIZIIZ": 0.12528025194639927, "IIIIIIIZZI": -0.12808267899510317, "ZIIIIIIIZI": 0.24368338824187877, "IIIIIIIIZZ": 0.13815580367622846, "ZIIIIIIZZZ": -0.1927256438180392, "ZIIIZIIIII": 0.20027869865693104, "ZIZIIIIIII": 0.5511556266732169, "IIZIZIIZII": 0.2177188659496087, "ZIIIIIIIII": 12.413911714677464, "ZZIZIZIZII": 0.20059914588881264, "ZIIZIIIIII": 0.25065189812527744, "IZIIIIIIII": -1.18610119736604, "ZIIIIZIIII": 0.25108006382754045, "IIIIIIXIIZ": 0.08675091039093373, "ZIIIIIZIII": 0.19752923615492057, "ZIZIIIXZIZ": -0.08675129808639424, "IIZIIIZZII": 0.21233707057072093, "XIZIZIXZII": 0.003841431594772134, "XZIIIIXIII": 0.003841431594772134, "XIZIZIIZIZ": -0.0053817096866717535, "YIZIZIYZII": 0.0038414366853713987, "XZIIIIIIIZ": -0.0053817096866717535, "YZIIIIYIII": 0.0038414366853713987, "IXIZIZIZII": -0.0043870613365145335, "ZXZZZZIIII": -0.07314533074511764, "ZXIZZZIIII": -0.007091603943015608, "ZXZIZZIIII": -0.005447997131396283, "ZXZZIZIIII": -0.0007483836450294134, "IXZIZZIZII": 0.0014694952730704002, "ZXZZZIIIII": 0.0014694952730704002, "IXZIIIIZII": -0.0007483836450294134, "IXZZZIIZII": -0.005447997131396283, "IXIIZIIZII": -0.007091603943015608, "IXZIZIIZII": -0.07314533074511764, "ZXIIIIIIII": -0.0043870613365145335, "ZXIZZZXZIZ": 0.0017551334382944336, "IXIZZZZZII": -0.0013053715104787435, "IXZZZZXIIZ": -0.001755132239506383, "ZXZZZZZIII": 3.802927708648973e-05, "ZXZIZIXZIZ": -0.001755132239506383, "IXZIZIZZII": 3.802927708648973e-05, "IXIIZIXIIZ": 0.0017551334382944336, "ZXIIZIZIII": -0.0013053715104787435, "ZXZZZZIZZZ": -0.002079268253874826, "IXZIZIIIZZ": -0.002079268253874826, "ZXZZZZIIZI": -0.004826134450411719, "IXZIZIIZZI": -0.004826134450411719, "ZXZZZZIIIZ": -0.00020365349719160062, "IXZIZIIZIZ": -0.00020365349719160062, "IXZZZZIIII": -0.05994823321176648, "ZXZIZIIZII": -0.05994823321176648, "XXZZZZXIII": -0.0023227494545196895, "YYIIIIXIII": -0.0023227494545196895, "XXZZZZIIIZ": 0.003081685968736505, "YXZZZZYIII": -0.0023227523695094486, "YYIIIIIIIZ": 0.003081685968736505, "XYIIIIYIII": 0.0023227523695094486, "XZXZIZZIZZ": 0.006512028610684368, "YIYZIZZIZZ": -0.006512028610684368, "YZYZIZZIZZ": 0.006512028610684368, "XIXZIZZIZZ": -0.006512028610684368, "ZZYZIZYIZZ": -0.005921448772451623, "IZYZZZYZZZ": 0.005921448772451623, "ZZXZZZZZZI": -0.006088798628287572, "IZXZZZXZZZ": 0.005921454531892287, "IZXZIZZIZI": 0.006088798628287572, "ZZXZIZXIZZ": -0.005921454531892287, "YXYZZZZZZZ": 0.003967451072257246, "YYXIZIZIZZ": -0.003967451072257246, "XXXZZZZZZZ": 0.003967451072257246, "XYYIZIZIZZ": 0.003967451072257246, "ZXZXZIIZII": -0.005918980791196091, "ZYIYZZIIII": 0.005357732323145543, "IXZXIIIIII": -0.004354912124887926, "ZXIXZIIZII": -0.042709517791887724, "IYIYZZIZII": 0.0017294790014551948, "ZXIXIIIZII": -0.002481634999349707, "IYIYIIIZII": 0.002481634999349707, "ZXIXZZIZII": -0.0017294790014551948, "IYIYZIIZII": 0.042709517791887724, "ZYZYIIIIII": 0.004354912124887926, "IXIXZZIIII": -0.005357732323145543, "IYZYZIIZII": 0.005918980791196091, "ZXZXZIXIIZ": -0.00021175448207935027, "IXZXZIZIII": -0.0010404828276720293, "IXIXZIXZIZ": 0.00021175699849465985, "ZXIXZIZZII": -0.0016198368153112288, "ZYIYZIXZIZ": -0.00021175699849465985, "IYIYZIZZII": 0.0016198368153112288, "IYZYZIXIIZ": 0.00021175448207935027, "ZYZYZIZIII": 0.0010404828276720293, "ZXIXZIIIZZ": 0.005323072473018383, "IYIYZIIIZZ": -0.005323072473018383, "ZXIXZIIZZI": 0.0028716583214541706, "IYIYZIIZZI": -0.0028716583214541706, "ZXIXZIIZIZ": -0.004035600502195267, "IYIYZIIZIZ": 0.004035600502195267, "IXIXZIIZII": -0.04587182982988765, "ZYIYZIIZII": 0.04587182982988765, "XXIXZIXZII": -0.0024136227932747443, "YXZYIIXIII": -0.0024136227932747443, "XXIXZIIZIZ": 0.0033144272144519527, "YXIXZIYZII": -0.002413625928416147, "YXZYIIIIIZ": 0.0033144272144519527, "XXZYIIYIII": 0.002413625928416147, "IZIXIIIIII": -0.05791287308382641, "IZZXIIIIII": -0.22116656188002978, "ZZIXZIIZII": -0.02474499985625809, "IIIXIZIZII": 0.05791287308382641, "IIZXIZIZII": 0.22116656188002978, "ZIIXZZIIII": 0.02474499985625809, "IZZXZIIIII": -0.0178148087773273, "IIZXZZIZII": 0.0178148087773273, "IZZXIZIIII": -0.018426482046486795, "IIZXIIIZII": 0.018426482046486795, "ZZZXIZIZII": -0.054431118766711306, "ZIZXIIIIII": 0.054431118766711306, "IZIXIIXZIZ": 0.019337563630228687, "ZZIXIIZZII": -0.010310573398959043, "IIIXIZXIIZ": -0.019337563630228687, "ZIIXIZZIII": 0.010310573398959043, "ZZZXIIXIIZ": -0.019337543722104777, "IZZXIIZIII": -0.010736021291255756, "ZIZXIZXZIZ": 0.019337543722104777, "IIZXIZZZII": 0.010736021291255756, "IZZXIIIZZZ": 0.011074296933110734, "IIZXIZIIZZ": -0.011074296933110734, "IZZXIIIIZI": -0.030100938424046066, "IIZXIZIZZI": 0.030100938424046066, "IZZXIIIIIZ": -0.023614562486524108, "IIZXIZIZIZ": 0.023614562486524108, "ZZZXIIIIII": -0.054260020689881165, "ZIZXIZIZII": 0.054260020689881165, "YYYYZZZZZZ": -0.0033627525441585985, "YYXXZZZZZZ": -0.0033627525441585985, "XYXYZZZZZZ": -0.0033627525441585985, "XYYXZZZZZZ": 0.0033627525441585985, "XZZIXZXZII": -0.002749544560403225, "YIZIYZXZII": 0.002749544560403225, "XZZIXZIZIZ": 0.0038414289939566206, "YZZIXZYZII": -0.002749548194039517, "YIZIYZIZIZ": -0.0038414289939566206, "XIZIYZYZII": -0.002749548194039517, "ZZZZXZIZII": -0.03950536475384496, "ZZIIXZIZII": -0.08882030288492268, "ZIZZXIIIII": -0.025624096155622524, "ZZZIXZIZII": -0.36898679109313026, "IZIZXZIIII": 0.03950536475384496, "IZZIXZIIII": 0.08882030288492268, "IIIZXIIZII": 0.025624096155622524, "IZIIXZIIII": 0.36898679109313026, "ZIIIXZIIII": -0.08675109723520713, "ZZZIXIIZII": -0.02445414497679696, "IIZIXZIZII": 0.08675109723520713, "IZIIXIIIII": 0.02445414497679696, "ZZIIXZXIIZ": 0.07604846997467139, "IZIIXZZIII": -0.0007522702679840676, "IZZIXZXZIZ": -0.07604846997467139, "ZZZIXZZZII": 0.0007522702679840676, "ZZZIXZIIZZ": 0.009429139483709062, "IZIIXZIZZZ": -0.009429139483709062, "ZZZIXZIZZI": -0.04023246830351819, "IZIIXZIIZI": 0.04023246830351819, "ZZZIXZIZIZ": -0.03443625643508787, "IZIIXZIIIZ": 0.03443625643508787, "ZZIIXZIIII": 0.09059252882997924, "IZZIXZIZII": -0.09059252882997924, "YXIIYZXIII": -0.0007864145823079798, "YYIZXIXZII": 0.0007864145823079798, "YXIIYZIIIZ": 0.0009684906399633868, "XXIIYZYIII": 0.00078641549841053, "YYIZXIIZIZ": -0.0009684906399633868, "XYIZXIYZII": -0.00078641549841053, "ZXZIXZIZII": 0.0013542580706807114, "IYIZYIIZII": 0.004077881658053124, "ZYZZYIIIII": -0.002723623587372412, "ZXIZXIIZII": -0.0013542580706807114, "IYZIYZIZII": -0.004077881658053124, "ZYIIYZIIII": 0.002723623587372412, "IIYZXIYZZZ": -0.007221016602945752, "IIXZYIYZZZ": 0.007221016602945752, "ZIYZYIZZZI": 0.005921441942037906, "IIYZYIXZZZ": -0.007221022204083115, "ZIXZXIZZZI": 0.005921441942037906, "IIXZXIXZZZ": -0.007221022204083115, "YYZYYZXIII": 0.0008617979837367493, "YYZXXZXIII": 0.0008617979837367493, "YYZYYZIIIZ": -0.0012470228170491315, "XYZYYZYIII": -0.0008617991633049045, "YYZXXZIIIZ": -0.0012470228170491315, "XYZXXZYIII": -0.0008617991633049045, "ZYIYXZIZII": -0.0011665991610442, "IYZXYZIIII": 0.0022018673269953667, "ZYIXYZIZII": -0.0010352681659511658, "ZXZXXZIIII": -0.0011665991610442, "IXIYYZIZII": -0.0022018673269953667, "ZXZYYZIIII": 0.0010352681659511658, "ZZIXXIIIII": -0.007569841445177901, "IIZYYZIIII": 0.0007368512328499879, "ZIIXXZIZII": 0.008306692678027909, "IZZXXIIZII": 0.008306692678027909, "ZZIYYIIIII": 0.0007368512328499879, "IIZXXZIIII": -0.007569841445177901, "IYIZIYIZII": -0.12506426575287277, "ZYZZZYIIII": -0.006942739716113399, "IXIIIXIIII": 0.0033909458370182744, "IYZZIYIZII": -0.013952915826349091, "IYIIIYIZII": -0.008168668890507809, "ZXIZZXIZII": 0.005549027597219225, "IYIZZYIZII": -0.005549027597219225, "ZXIIIXIZII": 0.008168668890507809, "ZXZZIXIZII": 0.013952915826349091, "ZYIIIYIIII": -0.0033909458370182744, "IXZZZXIIII": 0.006942739716113399, "ZXIZIXIZII": 0.12506426575287277, "IYZZIYXIIZ": 0.0018818267512958275, "ZYZZIYZIII": -0.0023629602452141484, "IXIZIXXZIZ": 0.0018818234758481063, "ZXIZIXZZII": 0.0010997980201491822, "ZYIZIYXZIZ": -0.0018818234758481063, "IYIZIYZZII": -0.0010997980201491822, "ZXZZIXXIIZ": -0.0018818267512958275, "IXZZIXZIII": 0.0023629602452141484, "IYIZIYIIZZ": 0.001739384630172086, "ZXIZIXIIZZ": -0.001739384630172086, "IYIZIYIZZI": -0.0034118780749398973, "ZXIZIXIZZI": 0.0034118780749398973, "IYIZIYIZIZ": -0.003228125052947114, "ZXIZIXIZIZ": 0.003228125052947114, "IXIZIXIZII": 0.10408986082347657, "ZYIZIYIZII": -0.10408986082347657, "XXIZIXXZII": 0.003462885494588267, "YXZZZYXIII": 0.003462885494588267, "XXIZIXIZIZ": -0.004579774415296854, "YXIZIXYZII": 0.0034628898266310737, "YXZZZYIIIZ": -0.004579774415296854, "XXZZZYYIII": -0.0034628898266310737, "ZZZIZXIZII": -0.06841162871445919, "IZZZIXIIII": -0.029126564603128968, "IZZIZXIIII": -0.02988890097022759, "IZIZZXIIII": -0.06469587851741977, "IZZZZXIIII": -0.28534861549876667, "ZZIZIXIZII": -0.019844989410312583, "ZIZZZXIIII": 0.06841162871445919, "IIZIIXIZII": 0.029126564603128968, "IIZZZXIZII": 0.02988890097022759, "IIIIZXIZII": 0.06469587851741977, "IIZIZXIZII": 0.28534861549876667, "ZIIIIXIIII": 0.019844989410312583, "ZZZZZXXIIZ": -0.019261261575598723, "IZZZZXZIII": -0.018995082011598042, "IZIZZXXZIZ": 0.019261295951039533, "ZZIZZXZZII": -0.017346161054157504, "ZIZIZXXZIZ": 0.019261261575598723, "IIZIZXZZII": 0.018995082011598042, "IIIIZXXIIZ": -0.019261295951039533, "ZIIIZXZIII": 0.017346161054157504, "IZZZZXIZZZ": 0.02413516830912108, "IIZIZXIIZZ": -0.02413516830912108, "IZZZZXIIZI": -0.02236166414645082, "IIZIZXIZZI": 0.02236166414645082, "IZZZZXIIIZ": -0.035773153993525306, "IIZIZXIZIZ": 0.035773153993525306, "ZZZZZXIIII": -0.0774220023978435, "ZIZIZXIZII": 0.0774220023978435, "YYYIIYZZZZ": 0.008111251527406238, "YYXIIXZZZZ": 0.008111251527406238, "XYXIIYZZZZ": 0.008111251527406238, "XYYIIXZZZZ": -0.008111251527406238, "IIIXIXIIII": 0.0031673513364057996, "ZZIYZYIIII": -0.026164329046162005, "IIIXZXIIII": 0.11811415718601107, "ZIZXIXIZII": -0.0007287448167883716, "IZIYZYIZII": -0.0004907767081706342, "IIZXZXIIII": 0.022322408916592942, "IIIYIYIIII": 0.0031673513364057996, "ZZIXZXIIII": -0.026164329046162005, "IIIYZYIIII": 0.11811415718601107, "ZIZYIYIZII": -0.0007287448167883716, "IZIXZXIZII": -0.0004907767081706342, "IIZYZYIIII": 0.022322408916592942, "ZIIXZXXIIZ": 0.018950079640636622, "IIIXZXZIII": -0.0017561037446791874, "IIZXZXXZIZ": -0.018950081238253393, "ZIZXZXZZII": 0.003445082215431193, "ZIIYZYXIIZ": 0.018950079640636622, "IIIYZYZIII": -0.0017561037446791874, "IIZYZYXZIZ": -0.018950081238253393, "ZIZYZYZZII": 0.003445082215431193, "IIIXZXIZZZ": 0.01476126721108035, "IIIYZYIZZZ": 0.01476126721108035, "IIIXZXIIZI": 0.02616020811140184, "IIIYZYIIZI": 0.02616020811140184, "IIIXZXIIIZ": -0.0012689361658250304, "IIIYZYIIIZ": -0.0012689361658250304, "ZIIXZXIIII": 0.031770675188818064, "ZIIYZYIIII": 0.031770675188818064, "IXZYIYIZII": -0.005610284205286519, "IYZYIXIIII": 0.005198675876395554, "ZXZYIYIIII": 0.005610284205286519, "ZYZYIXIZII": -0.005198675876395554, "IXZXIXIZII": -0.00041160832889096323, "ZXZXIXIIII": 0.00041160832889096323, "YYZZYYXIII": -0.004449231357100773, "YYZZXXXIII": -0.004449231357100773, "YYZZYYIIIZ": 0.005798136031198176, "XYZZYYYIII": 0.004449236841600957, "YYZZXXIIIZ": 0.005798136031198176, "XYZZXXYIII": 0.004449236841600957, "ZYIZXYIZII": -0.007679964755914472, "ZXZZXXIIII": -0.007679964755914472, "IYZZXYIIII": 0.0053447100107423175, "IXIZXXIZII": 0.0053447100107423175, "ZYIZYXIZII": 0.0023352547451721524, "ZXZZYYIIII": -0.0023352547451721524, "ZZIIXXIIII": 0.015938466640158192, "IIZZYYIIII": 0.005540581771711346, "ZIIZYYIZII": 0.01039788486844683, "IZZIYYIZII": 0.01039788486844683, "ZZIIYYIIII": 0.005540581771711346, "IIZZXXIIII": 0.015938466640158192, "ZZZYXYIZII": 0.010751450738091943, "IZIXYYIIII": -0.0003017382683231497, "ZZZXYYIZII": -0.010449712469768798, "IZIYYXIIII": -0.010449712469768798, "ZZZYYXIZII": -0.0003017382683231497, "IZIXXXIIII": -0.010751450738091943, "XIIIZIZIIZ": 0.005381713320311683, "XZZIIIZZIZ": 0.005381713320311683, "XXIZZZZZIZ": -0.003081688165843146, "YYZIIIZZIZ": -0.003081688165843146, "IZXZZZIIZI": 0.00608880422943089, "ZZXZIZIZZI": -0.00608880422943089, "XXZXZIZIIZ": -0.0033144294975164367, "YXIYIIZZIZ": -0.0033144294975164367, "XZIIXZZIIZ": -0.003841431594772134, "YIIIYZZIIZ": 0.003841431594772134, "YXZIYZZZIZ": -0.0009684913838389781, "YYZZXIZIIZ": 0.0009684913838389781, "IIXZXIIIZI": -0.005921448772451623, "IIYZYIIIZI": -0.005921448772451623, "YYIYYZZZIZ": 0.001247023632230544, "YYIXXZZZIZ": 0.001247023632230544, "XXZZIXZIIZ": 0.004579777690866971, "YXIZZYZZIZ": 0.004579777690866971, "YYIZYYZZIZ": -0.005798140239760419, "YYIZXXZZIZ": -0.005798140239760419, "YYIZZZYYZI": 0.0027236277371237767, "XYIZZZIYZZ": -0.004387058760217609, "XYZZZZYXZI": 0.004077880950149876, "YYZZZZIXZZ": -0.0007483875023264007, "YYZZZZZXZZ": -0.07314533074511753, "XYIZIZZYZZ": -0.001305373170671387, "YXZIZIZYZZ": 0.002079268253874826, "YYIZZZZXZZ": -0.007091603943015608, "YYZIZZZXZZ": -0.004826134450411719, "YYZZIZZXZZ": 3.8030937278566344e-05, "YYZZZIZXZZ": -0.00020365349719160062, "XXZZZZZXZZ": -0.05994823321176648, "YYZZZZZXIZ": -0.005447997131396283, "XYZZZZZYIZ": 0.0014694952730704002, "YYZZZZZXZI": 0.0014694952730704002, "XYZZZZZYZI": -0.005447997131396283, "YYZZZZYYIZ": -0.00272362287946977, "XYZZZZIYII": -0.0007483862213240403, "XYIZZZYXIZ": -0.004077885807803883, "YYIZZZIXII": -0.004387057479215249, "XYZZIZZYII": 3.8030937278566344e-05, "XYIZZZZYII": -0.007091603943015608, "YYIZIZZXII": -0.001305373170671387, "XYZZZZZYII": -0.07314533074511753, "XXZIZIZXII": -0.002079268253874826, "XYZIZZZYII": -0.004826134450411719, "YXZZZZZYII": 0.05994823321176648, "XYZZZIZYII": -0.00020365349719160062, "ZYIZIZYXII": 0.0009684913838389781, "ZXZZZZYYII": 0.0009684913838389781, "IYIZIZZYZI": -0.003081687249738865, "ZYIZIZXYZZ": 0.0009684942988293431, "IXZZZZZXZI": 0.003081687249738865, "ZXZZZZXXZZ": -0.0009684942988293431, "XZIIIIZXZZ": 0.007873502070773428, "YZIZIZZYZZ": -0.007873502070773428, "YZIIIIZYII": -0.007873502070773428, "XZIZIZZXII": 0.007873502070773428, "ZZIIIIYYII": -0.016194956671913466, "IIZZZZYYII": 0.016194956671913466, "IZIIIIZXZI": 0.028906962154286345, "ZZIIIIXXZZ": 0.016194929328619195, "ZIZZZZZXZI": -0.028906962154286345, "IIZZZZXXZZ": -0.016194929328619195, "ZXYIZIIYZZ": 0.003967451072257246, "IYXIZIIYZZ": 0.003967451072257246, "ZXXIZIIXII": -0.003967451072257246, "IYYIZIIXII": 0.003967451072257246, "IZXIIIIXZZ": -0.009691499373175093, "IIYZIZIYZZ": -0.009691499373175093, "IIXZIZIXII": 0.009691499373175093, "IZYIIIIYII": 0.009691499373175093, "XZZYIZZYZZ": 0.00017109807683013522, "YIZXIZZYZZ": 0.00017109807683013522, "YZZYIZZXII": 0.00017109807683013522, "XIZXIZZXII": -0.00017109807683013522, "ZZZYIZYXII": 0.011030861199347281, "IZIXZZYYII": -0.011030861199347281, "IZZYIZZYZI": 0.01443441859992817, "ZZZYIZXYZZ": 0.011030847545732792, "ZZIXZZZXZI": 0.01443441859992817, "IZIXZZXXZZ": 0.011030847545732792, "YXIYZZZXZZ": -3.465985012716039e-05, "YYIYZIZYZZ": -3.465985012716039e-05, "XXIYZZZYII": -3.465985012716039e-05, "XYIYZIZXII": 3.465985012716039e-05, "IIXXIIIXZZ": 0.0005053446912474659, "IIYYIIIXZZ": 0.0005053446912474659, "IIYXIIIYII": -0.0005053446912474659, "IIXYIIIYII": 0.0005053446912474659, "ZXIZYIYXII": 0.0007864145823079798, "IYIZXIYXII": 0.0007864145823079798, "IXIZYIZYZI": -0.0023227487106434923, "ZXIZYIXYZZ": 0.0007864167794128905, "ZYIZXIZYZI": -0.0023227487106434923, "IYIZXIXYZZ": 0.0007864167794128905, "XXIZYIZYZZ": -0.0017551322035334336, "YXZZYIZXZZ": 0.0017551322035334336, "XXZZYIZYII": 0.0017551322035334336, "YXIZYIZXII": -0.0017551322035334336, "IZZZXIYYII": 0.017768686176679108, "IIZIYZYXII": -0.017768686176679108, "ZIZIYZZYZI": -0.016194973479433106, "IIZIYZXYZZ": -0.01776867085774623, "ZZZZXIZXZI": -0.016194973479433106, "IZZZXIXXZZ": -0.01776867085774623, "IIIXXIYYII": -0.007078805777596769, "IIIYYIYYII": -0.007078805777596769, "ZIIYYIZXZI": 0.011767719128084846, "IIIYYIXXZZ": 0.0070787946464305465, "ZIIXXIZXZI": 0.011767719128084846, "IIIXXIXXZZ": 0.0070787946464305465, "YIZIZXZYZZ": -0.009010373683384284, "XZZIZYZYZZ": -0.009010373683384284, "YZZIZYZXII": -0.009010373683384284, "XIZIZXZXII": 0.009010373683384284, "ZZZIZYYXII": 0.008863394674726719, "IZIIIXYYII": -0.008863394674726719, "IZZIZYZYZI": 0.0024988185207128017, "ZZZIZYXYZZ": 0.008863392311080437, "ZZIIIXZXZI": 0.0024988185207128017, "IZIIIXXXZZ": 0.008863392311080437, "YXIIIYZXZZ": 0.0016515612068461892, "YYIZIYZYZZ": 0.0016515612068461892, "XXIIIYZYII": 0.0016515612068461892, "XYIZIYZXII": -0.0016515612068461892, "IIXZZXIXZZ": -0.014864979068631537, "IIYZZYIXZZ": -0.014864979068631537, "IIYZZXIYII": 0.014864979068631537, "IIXZZYIYII": -0.014864979068631537, "YYZYIYZXZZ": 0.005070148182503577, "YYZXIXZXZZ": 0.005070148182503577, "XYZYIYZYII": 0.005070148182503577, "XYZXIXZYII": 0.005070148182503577, "IIIIXXYYII": -0.01013150081090401, "IIIIYYYYII": -0.01013150081090401, "ZIIIXXZXZI": 0.02480187089833263, "IIIIXXXXZZ": 0.010131477350642105, "ZIIIYYZXZI": 0.02480187089833263, "IIIIYYXXZZ": 0.010131477350642105, "YYIZZZXXIZ": 0.0013542580706807114, "YYZZZZXXZI": -0.0013542580706807114, "ZYZZIZIYIZ": -0.003081688165843146, "ZXIZZZIXIZ": 0.003081688165843146, "ZZZIIIIXIZ": 0.02890694683537435, "IIIZZZIXIZ": -0.02890694683537435, "ZZIYIZIYIZ": 0.014434408165764407, "IZZXZZIXIZ": 0.014434408165764407, "ZXZZYIIYIZ": -0.0023227494545196895, "IYZZXIIYIZ": -0.0023227494545196895, "IZIZXIIXIZ": -0.016194956671913466, "IIIIYZIYIZ": -0.016194956671913466, "IIZXXIIXIZ": 0.011767712432197278, "IIZYYIIXIZ": 0.011767712432197278, "ZZIIZYIYIZ": 0.0024988101367657304, "IZZIIXIXIZ": 0.0024988101367657304, "IIZIXXIXIZ": 0.024801861314884904, "IIZIYYIXIZ": 0.024801861314884904, "YYIZZZZYYZ": 0.005357732323145543, "XYIZZZZXYZ": -0.0017294790014551948, "YYZZZZYYXZ": -0.0010352722852931175, "XYZZZZIYXI": 0.004354911145618442, "XYIZZZYXXZ": -0.0022018649795981496, "YYIZZZIXXI": 0.0024816370821105936, "YYZZZZZXXI": 0.005918980791196091, "YYIZZZZXXI": 0.04270951779188771, "XYZZIZZYXI": 0.0010404826273714902, "YXIIZIZYXI": 0.005323072473018383, "YYIIZZZXXI": -0.0028716583214541706, "YYIZIZZXXI": 0.0016198370156129582, "YYIZZIZXXI": 0.004035600502195267, "XXIZZZZXXI": 0.04587182982988765, "YYIZZZYXYZ": -0.0010352658185544708, "XYIZZZIXYI": -0.0024816359786161333, "XYZZZZYYYZ": 0.0022018714463367963, "YYZZZZIYYI": 0.004354910042123981, "XYIZIZZXYI": -0.0016198370156129582, "YYZZIZZYYI": 0.0010404826273714902, "XYIZZZZXYI": -0.04270951779188771, "XXIIZIZYYI": -0.005323072473018383, "XYZZZZZXYI": -0.005918980791196091, "XYIIZZZXYI": 0.0028716583214541706, "YXIZZZZXYI": 0.04587182982988765, "XYIZZIZXYI": -0.004035600502195267, "YYIZZZZXXZ": 0.0017294790014551948, "XYIZZZZYXZ": 0.005357732323145543, "ZYZZIZYYYI": -0.001247023632230544, "ZXIZZZYXYI": 0.001247023632230544, "IYZZIZZYXZ": 0.003314428317946413, "ZYZZIZXYXI": -0.0012470267673724688, "IXIZZZZXXZ": -0.003314428317946413, "ZXIZZZXXXI": 0.0012470267673724688, "XZZIIIZXXI": -0.0001710980768301352, "YZZZIZZYXI": 0.0001710980768301352, "YZZIIIZXYI": -0.0001710980768301352, "XZZZIZZYYI": -0.0001710980768301352, "ZZZIIIYXYI": -0.011767712432197278, "IIIZZZYXYI": 0.011767712432197278, "IZZIIIZXXZ": -0.014434419296921002, "ZZZIIIXXXI": -0.011767698778582459, "ZIIZZZZXXZ": 0.014434419296921002, "IIIZZZXXXI": 0.011767698778582459, "ZXYIZIIXYZ": 0.0033627525441585985, "IYXIZIIXYZ": 0.0033627525441585985, "ZXXIZIIXXZ": 0.0033627525441585985, "IYYIZIIXXZ": -0.0033627525441585985, "IZXIIIIYYZ": 0.0005053446912474659, "IIYZIZIXYZ": -0.0005053446912474659, "IIXZIZIXXZ": -0.0005053446912474659, "IZYIIIIYXZ": -0.0005053446912474659, "XZIYIZZYXI": -0.0069685098833987425, "YIIXIZZYXI": -0.0069685098833987425, "YZIYIZZYYI": -0.0069685098833987425, "XIIXIZZYYI": 0.0069685098833987425, "ZZIYIZYYYI": 0.000727103549673233, "IZZXZZYXYI": 0.000727103549673233, "IZIYIZZYXZ": -0.017174364175953093, "ZZIYIZXYXI": 0.0007271197950270286, "ZZZXZZZXXZ": -0.017174364175953093, "IZZXZZXXXI": 0.0007271197950270286, "YXZYZZZXXI": 0.0006218626809845637, "YYZYZIZYXI": 0.0006218626809845637, "XXZYZZZXYI": -0.0006218626809845637, "XYZYZIZYYI": -0.0006218626809845637, "IIXXIIIYYZ": -0.014023611932223993, "IIYYIIIYYZ": -0.014023611932223993, "IIYXIIIYXZ": 0.014023611932223993, "IIXYIIIYXZ": -0.014023611932223993, "ZXZZYIYYYI": -0.0008617979837367493, "IYZZXIYYYI": -0.0008617979837367493, "IXZZYIZYXZ": 0.0024136219780928098, "ZXZZYIXYXI": -0.0008618002667993651, "ZYZZXIZYXZ": 0.0024136219780928098, "IYZZXIXYXI": -0.0008618002667993651, "XXZZYIZYXI": -0.00021175546627937744, "YXIZYIZXXI": 0.00021175546627937744, "XXIZYIZXYI": -0.00021175546627937744, "YXZZYIZYYI": -0.00021175546627937744, "IZIZXIYXYI": 0.007078805777596769, "IIIIYZYYYI": 0.007078805777596769, "ZIIIYZZYXZ": 0.011030867895235181, "IIIIYZXYXI": 0.007078795343423379, "ZZIZXIZXXZ": 0.011030867895235181, "IZIZXIXXXI": 0.007078795343423379, "IIZXXIYXYI": -0.011729648031144718, "IIZYYIYXYI": -0.011729648031144718, "ZIZYYIZXXZ": 0.0007270924545152415, "IIZYYIXXXI": -0.0117296487189119, "ZIZXXIZXXZ": 0.0007270924545152415, "IIZXXIXXXI": -0.0117296487189119, "YIIIZXZYXI": 0.00560634614265605, "XZIIZYZYXI": 0.00560634614265605, "YZIIZYZYYI": 0.00560634614265605, "XIIIZXZYYI": -0.00560634614265605, "ZZIIZYYYYI": -0.008500365509748302, "IZZIIXYXYI": -0.008500365509748302, "IZIIZYZYXZ": 0.004173836916676734, "ZZIIZYXYXI": -0.00850036945781419, "ZZZIIXZXXZ": 0.004173836916676734, "IZZIIXXXXI": -0.00850036945781419, "YXZIIYZXXI": 0.004658539853612613, "YYZZIYZYXI": 0.004658539853612613, "XXZIIYZXYI": -0.004658539853612613, "XYZZIYZYYI": -0.004658539853612613, "IIXZZXIYYZ": 0.011704287187748293, "IIYZZYIYYZ": 0.011704287187748293, "IIYZZXIYXZ": -0.011704287187748293, "IIXZZYIYXZ": 0.011704287187748293, "YYIYIYZXXI": 0.004756790815567912, "YYIXIXZXXI": 0.004756790815567912, "XYIYIYZXYI": -0.004756790815567912, "XYIXIXZXYI": -0.004756790815567912, "IIZIXXYXYI": -0.004923473006099586, "IIZIYYYXYI": -0.004923473006099586, "ZIZIXXZXXZ": -0.019251820904979837, "IIZIXXXXXI": -0.004923454795667193, "ZIZIYYZXXZ": -0.019251820904979837, "IIZIYYXXXI": -0.004923454795667193, "YYZZZZXYYZ": -0.0011665991610442, "YYIZZZXXXZ": 0.0011665991610442, "ZYIZIZIXYZ": -0.0033144294975164367, "ZXZZZZIYYZ": -0.0033144294975164367, "ZZIIIIIYYZ": -0.014434408165764407, "IIZZZZIYYZ": 0.014434408165764407, "ZZZYIZIXYZ": 0.017174364863733207, "IZIXZZIYYZ": -0.017174364863733207, "ZXIZYIIXYZ": -0.0024136227932747443, "IYIZXIIXYZ": -0.0024136227932747443, "IZZZXIIYYZ": 0.011030861199347283, "IIZIYZIXYZ": -0.011030861199347283, "IIIXXIIYYZ": 0.000727103549673233, "IIIYYIIYYZ": 0.000727103549673233, "ZZZIZYIXYZ": -0.004173844957234917, "IZIIIXIYYZ": 0.004173844957234917, "IIIIXXIYYZ": -0.019251816247840246, "IIIIYYIYYZ": -0.019251816247840246, "IIIIIIIZXI": -0.05791287308382641, "IIZIIIIZXI": -0.2211665618800297, "ZIIIZIIIXI": -0.01031059169049368, "IZZZIZIIXI": -0.011074296933110734, "IIZZIIIZXI": -0.030100938424046066, "IIZIZIIZXI": -0.010736002999730534, "IIZIIZIZXI": -0.023614562486524108, "ZZZIIIIZXI": 0.054260020689881165, "IIIIIIXIXZ": 0.007569864851646228, "ZIIIIIZIXI": -0.02474499269588005, "ZIZIIIXZXZ": -0.00830667582686961, "IIZIIIZZXI": -0.017814816634679136, "IIIIIIIIXZ": -0.05791287308382641, "IIZIIIIIXZ": -0.2211665618800297, "ZIIIZIIZXZ": -0.01031059169049368, "IZZZIZIZXZ": -0.011074296933110734, "IIZZIIIIXZ": -0.030100938424046066, "IIZIZIIIXZ": -0.010736002999730534, "IIZIIZIIXZ": -0.023614562486524108, "ZZZIIIIIXZ": 0.054260020689881165, "IIIIIIXZXI": 0.008306716084495907, "ZIIIIIZZXZ": -0.024744991998887213, "ZIZIIIXIXI": -0.0075698245940199315, "IIZIIIZIXZ": -0.0178148159376863, "IIZIIIIZXZ": -0.018426482046486795, "ZIZIIIIIXZ": -0.054431118766711306, "IIZIIIIIXI": -0.018426482046486795, "ZIZIIIIZXI": -0.054431118766711306, "ZXIZZZIZXI": 3.465985012716039e-05, "IXIIZIIIXI": 3.465985012716039e-05, "ZXIZZZIIXZ": 3.465985012716039e-05, "IXIIZIIZXZ": 3.465985012716039e-05, "ZXZXZIIIXI": 0.0006218626809845637, "IYZYZIIIXI": -0.0006218626809845637, "ZXZXZIIZXZ": 0.0006218626809845637, "IYZYZIIZXZ": -0.0006218626809845637, "IZIXIIIZXI": 0.016861566711228272, "IIIXIZIIXI": -0.016861566711228272, "IZIXIIIIXZ": 0.016861566711228272, "IIIXIZIZXZ": -0.016861566711228272, "ZZIIXZIIXI": 0.01933755387737518, "IZZIXZIZXI": -0.01933755387737518, "ZZIIXZIZXZ": 0.01933755387737518, "IZZIXZIIXZ": -0.01933755387737518, "IYZZIYIIXI": 0.0005401360227829401, "ZXZZIXIIXI": -0.0005401360227829401, "IYZZIYIZXZ": 0.0005401360227829401, "ZXZZIXIZXZ": -0.0005401360227829401, "IZIZZXIZXI": 0.015252043919250991, "IIIIZXIIXI": -0.015252043919250991, "IZIZZXIIXZ": 0.015252043919250991, "IIIIZXIZXZ": -0.015252043919250991, "IIZXZXIZXI": -0.007527236823776763, "IIZYZYIZXI": -0.007527236823776763, "IIZXZXIIXZ": -0.007527236823776763, "IIZYZYIIXZ": -0.007527236823776763, "IIIIIIYIYZ": -0.0007368512328499879, "ZIZIIIYIYI": 0.0007368512328499879, "YYZZZZIYZY": -0.12506426575287274, "XYIZIZIXZY": 0.0023629620252464266, "YXZIZIIXZY": 0.001739384630172086, "YYIZZZIYZY": -0.013952915826349091, "YYZIZZIYZY": -0.0034118780749398973, "YYZZIZIYZY": -0.0010997962401184532, "YYZZZIIYZY": -0.003228125052947114, "XXZZZZIYZY": -0.10408986082347657, "YYIZZZXXZX": -0.005344716577926903, "XYIZZZZXZY": 0.006942734660511004, "XYZZZZXYZX": 0.007679959507046284, "YYZZZZZYZY": -0.005549034861750138, "YYZZZZIXIX": -0.0033909458370182744, "XYZZZZIYIX": -0.008168668890507809, "YYZZZZIYIY": -0.008168668890507809, "XYZZZZIXIY": 0.0033909458370182744, "XYZZIZIYZX": -0.0010997962401184532, "XYIZZZIYZX": -0.013952915826349091, "YYIZIZIXZX": -0.0023629620252464266, "XYZZZZIYZX": -0.12506426575287274, "XXZIZIIXZX": 0.001739384630172086, "XYZIZZIYZX": -0.0034118780749398973, "YXZZZZIYZX": 0.10408986082347657, "XYZZZIIYZX": -0.003228125052947114, "YYZZZZXYZY": 0.005344704761875175, "XYZZZZZYZX": -0.005549032652816032, "XYIZZZXXZY": 0.007679971323098012, "YYIZZZZXZX": -0.006942732451576898, "ZYIZIZIXZY": 0.004579772206362748, "IYIZIZYXZX": 0.005798144571802181, "ZXZZZZIYZY": 0.004579772206362748, "IXZZZZYYZX": 0.005798144571802181, "IYIZIZXXZY": -0.005798140239760419, "IXZZZZXYZY": -0.005798140239760419, "XZIIIIIYZY": 0.009010373683384285, "YZIZIZIXZY": 0.009010373683384285, "YZIIIIIYZX": -0.009010373683384285, "XZIZIZIXZX": 0.009010373683384285, "ZZIIIIIYZY": -0.0024988335970219855, "IZIIIIYYZX": 0.024801858951231492, "IIZZZZIYZY": 0.0024988335970219855, "ZIZZZZYYZX": -0.024801858951231492, "IZIIIIXYZY": -0.024801861314884904, "ZIZZZZXYZY": 0.024801861314884904, "IXXIZIZYIY": -0.00811125152740624, "ZYYIZIZYIY": 0.00811125152740624, "IXYIZIZYIX": 0.00811125152740624, "ZYXIZIZYIX": 0.00811125152740624, "ZZYIIIZXIY": -0.014864979068631537, "ZIXZIZZYIY": 0.014864979068631537, "ZIYZIZZYIX": -0.014864979068631537, "ZZXIIIZXIX": -0.014864979068631537, "XZZYIZIXZY": -0.00560634614265605, "YIZXIZIXZY": -0.00560634614265605, "YZZYIZIXZX": 0.00560634614265605, "XIZXIZIXZX": -0.00560634614265605, "ZZZYIZIXZY": -0.004173826746802859, "IZZYIZYXZX": -0.019251820195901322, "IZIXZZIYZY": 0.004173826746802859, "ZZIXZZYYZX": 0.019251820195901322, "IZZYIZXXZY": 0.019251816247840246, "ZZIXZZXYZY": -0.019251816247840246, "YXIYZZIYZY": -0.0005401360227829401, "YYIYZIIXZY": 0.0005401360227829401, "XXIYZZIYZX": -0.0005401360227829401, "XYIYZIIXZX": 0.0005401360227829401, "ZIYXIIZXIY": 0.011704287187748297, "ZIXYIIZXIY": -0.011704287187748297, "ZIXXIIZXIX": 0.011704287187748297, "ZIYYIIZXIX": 0.011704287187748297, "ZXIZYIIXZY": 0.0034628812860270685, "IXIZYIYXZX": 0.004449234632666852, "IYIZXIIXZY": 0.0034628812860270685, "ZYIZXIYXZX": 0.004449234632666852, "IXIZYIXXZY": -0.004449231357100774, "ZYIZXIXXZY": -0.004449231357100774, "XXIZYIIXZY": 0.0018818245161540497, "YXZZYIIYZY": 0.0018818245161540497, "XXZZYIIYZX": 0.0018818245161540497, "YXIZYIIXZX": -0.0018818245161540497, "IZZZXIIYZY": 0.008863404258181577, "ZZZZXIYYZX": -0.010131492426951287, "IIZIYZIXZY": -0.008863404258181577, "ZIZIYZYXZX": 0.010131492426951287, "ZIZIYZXXZY": -0.01013150081090401, "ZZZZXIXYZY": 0.01013150081090401, "IIIXXIIYZY": -0.008500370166892705, "ZIIXXIYYZX": 0.004923464965541068, "IIIYYIIYZY": -0.008500370166892705, "ZIIYYIYYZX": 0.004923464965541068, "ZIIYYIXYZY": -0.004923473006099586, "ZIIXXIXYZY": -0.004923473006099586, "YIZIZXIXZY": 0.014526685537012482, "XZZIZYIXZY": 0.014526685537012482, "YZZIZYIXZX": -0.014526685537012482, "XIZIZXIXZX": 0.014526685537012482, "ZZZIZYIXZY": 0.015430242746656202, "IZZIZYYXZX": 0.009982126053871956, "IZIIIXIYZY": -0.015430242746656202, "ZZIIIXYYZX": -0.009982126053871956, "IZZIZYXXZY": -0.00998211145829091, "ZZIIIXXYZY": 0.00998211145829091, "YXIIIYIYZY": -0.0016731487702620015, "YYIZIYIXZY": 0.0016731487702620015, "XXIIIYIYZX": -0.0016731487702620015, "XYIZIYIXZX": 0.0016731487702620015, "ZIYZZXZXIY": -0.03608182742161506, "ZIXZZYZXIY": 0.03608182742161506, "ZIXZZXZXIX": -0.03608182742161506, "ZIYZZYZXIX": -0.03608182742161506, "YYZYIYIYZY": 0.002306121500740073, "YYZXIXIYZY": 0.002306121500740073, "XYZYIYIYZX": 0.002306121500740073, "XYZXIXIYZX": 0.002306121500740073, "IIIIXXIYZY": 0.009982077181784977, "ZIIIXXYYZX": 0.036236655197248537, "IIIIYYIYZY": 0.009982077181784977, "ZIIIYYYYZX": 0.036236655197248537, "ZIIIXXXYZY": -0.036236645755114386, "ZIIIYYXYZY": -0.036236645755114386, "XYIZZZYXZX": -0.0023352547451721524, "XYZZZZYYZY": 0.0023352547451721524, "IYZZIZZYZX": -0.004579777690866971, "IXIZZZZXZX": 0.004579777690866971, "IZZIIIZXZX": -0.0024988101367657304, "ZIIZZZZXZX": 0.0024988101367657304, "IZIYIZZYZX": 0.0041738449572349175, "ZZZXZZZXZX": 0.0041738449572349175, "IXZZYIZYZX": -0.003462885494588267, "ZYZZXIZYZX": -0.003462885494588267, "ZIIIYZZYZX": 0.00886339467472672, "ZZIZXIZXZX": 0.00886339467472672, "ZIZYYIZXZX": -0.008500365509748302, "ZIZXXIZXZX": -0.008500365509748302, "IZIIZYZYZX": -0.015430252188813474, "ZZZIIXZXZX": -0.015430252188813474, "ZIZIXXZXZX": 0.00998211145829091, "ZIZIYYZXZX": 0.00998211145829091, "IIIIIIZZIX": -0.06841162871445919, "ZIIIIIZIIX": -0.02988890097022759, "IIIIIIYIZY": -0.010397857317417143, "ZIIIIIIIZX": -0.029126574438549335, "ZIZIIIYZZY": -0.005540563000191955, "IIZIIIIZZX": -0.01984499465117949, "ZIIIZIZIZX": -0.018995063792224952, "ZIZIIIZIZX": -0.06469587851741977, "IIZIZIZZZX": -0.017346179273546855, "ZIIIIIZIZX": -0.2853486154987669, "ZZIZIZZZZX": -0.02413516830912108, "ZIIZIIZIZX": -0.02236166414645082, "IZIIIIZIZX": 0.0774220023978435, "ZIIIIZZIZX": -0.035773153993525306, "IIIIIIZIZX": -0.06841162871445919, "ZIIIIIZZZX": -0.02988890097022759, "IIIIIIYZIY": 0.005540609322733901, "ZIIIIIIZIX": -0.02912655936224015, "ZIZIIIYIIY": 0.01039790363995909, "IIZIIIIIIX": -0.019844979574870306, "ZIIIZIZZIX": -0.018995063792224952, "ZIZIIIZZIX": -0.06469587851741977, "IIZIZIZIIX": -0.017346179273546855, "ZIIIIIZZIX": -0.2853486154987669, "ZZIZIZZIIX": -0.02413516830912108, "ZIIZIIZZIX": -0.02236166414645082, "IZIIIIZZIX": 0.0774220023978435, "ZIIIIZZZIX": -0.035773153993525306, "IXZZZZZIZX": -0.0016515612068461892, "ZXZIZIZZZX": -0.0016515612068461892, "IXZZZZZZIX": -0.0016515612068461892, "ZXZIZIZIIX": -0.0016515612068461892, "IXIXZIZZZX": 0.004658539853612613, "ZYIYZIZZZX": -0.004658539853612613, "IXIXZIZIIX": 0.004658539853612613, "ZYIYZIZIIX": -0.004658539853612613, "ZZZXIIZIZX": 0.015252043919250991, "ZIZXIZZZZX": -0.015252043919250991, "ZZZXIIZZIX": 0.015252043919250991, "ZIZXIZZIIX": -0.015252043919250991, "ZZIIXZZIZX": -0.019261279543173554, "IZZIXZZZZX": 0.019261279543173554, "ZZIIXZZZIX": -0.019261279543173554, "IZZIXZZIIX": 0.019261279543173554, "IXIZIXZZZX": -0.0016731487702620015, "ZYIZIYZZZX": 0.0016731487702620015, "IXIZIXZIIX": -0.0016731487702620015, "ZYIZIYZIIX": 0.0016731487702620015, "ZZZZZXZIZX": 0.025510064011573724, "ZIZIZXZZZX": -0.025510064011573724, "ZZZZZXZZIX": 0.025510064011573724, "ZIZIZXZIIX": -0.025510064011573724, "ZIIXZXZIZX": 0.005188080440037311, "ZIIYZYZIZX": 0.005188080440037311, "ZIIXZXZZIX": 0.005188080440037311, "ZIIYZYZZIX": 0.005188080440037311, "IIIIIIXZIX": 0.015938466640158192, "ZIZIIIXZZX": -0.015938466640158192, "IIZIIIYZXY": 0.010449709473743922, "ZIZIIIIZXX": 0.003167361220861879, "ZIIIIIYIXY": 0.00030173895764793043, "IIIIIIIIXX": -0.0007287445313716672, "ZIZIZIZZXX": -0.0017561216696937853, "IIIIZIZIXX": 0.0034451001404465467, "ZIZIIIZZXX": 0.118114157186011, "ZZZZIZZIXX": -0.01476126721108035, "ZIIIIIZZXX": 0.022322408916592942, "ZIZZIIZZXX": 0.02616020811140184, "IZZIIIZZXX": -0.031770675188818064, "ZIZIIZZZXX": -0.0012689361658250304, "IIZIIIZZYY": 0.026164329046162005, "ZIZIIIZIYY": 0.0004907767081706342, "IIZIIIYZYX": 0.00030174126434321654, "ZIZIIIIZYY": 0.003167351050988004, "ZIIIIIYIYX": 0.010449711780439207, "IIIIIIIIYY": -0.0007287547012455425, "ZIZIZIZZYY": -0.0017561216696937853, "IIIIZIZIYY": 0.0034451001404465467, "ZIZIIIZZYY": 0.118114157186011, "ZZZZIZZIYY": -0.01476126721108035, "ZIIIIIZZYY": 0.022322408916592942, "ZIZZIIZZYY": 0.02616020811140184, "IZZIIIZZYY": -0.031770675188818064, "ZIZIIZZZYY": -0.0012689361658250304, "IIZIIIZZXX": 0.026164329046162005, "ZIZIIIZIXX": 0.0004907767081706342, "IXIZZZZZXX": -0.005070148182503577, "ZXIIZIZIXX": -0.005070148182503577, "IXIZZZZZYY": -0.005070148182503577, "ZXIIZIZIYY": -0.005070148182503577, "IXZXZIZIXX": 0.004756790815567912, "ZYZYZIZIXX": -0.004756790815567912, "IXZXZIZIYY": 0.004756790815567912, "ZYZYZIZIYY": -0.004756790815567912, "ZZIXIIZZXX": -0.007527236823776763, "ZIIXIZZIXX": 0.007527236823776763, "ZZIXIIZZYY": -0.007527236823776763, "ZIIXIZZIYY": 0.007527236823776763, "ZZZIXZZZXX": 0.0189500779795171, "IZIIXZZIXX": -0.0189500779795171, "ZZZIXZZZYY": 0.0189500779795171, "IZIIXZZIYY": -0.0189500779795171, "IXZZIXZIXX": 0.002306121500740073, "ZYZZIYZIXX": -0.002306121500740073, "IXZZIXZIYY": 0.002306121500740073, "ZYZZIYZIYY": -0.002306121500740073, "ZZIZZXZZXX": 0.005188080440037311, "ZIIIZXZIXX": -0.005188080440037311, "ZZIZZXZZYY": 0.005188080440037311, "ZIIIZXZIYY": -0.005188080440037311, "ZIZXZXZZXX": 0.030954328800402883, "ZIZYZYZZXX": 0.030954328800402883, "ZIZXZXZZYY": 0.030954328800402883, "ZIZYZYZZYY": 0.030954328800402883, "IIZIIIXZYY": -0.010751450738091943, "ZIIIIIXIXX": 0.010751450738091943, "YYIZZZIXYY": -0.005610284205286519, "XYIZZZIYYY": 0.005610284205286519, "YYIZZZIYYX": -0.005198675876395554, "XYIZZZIXYX": -0.005198675876395554, "YYIZZZIXXX": -0.00041160832889096323, "XYIZZZIYXX": 0.00041160832889096323}], "expressible": {"uccs": ["1011011011", "1011010101", "0110111011", "0110110101", "0111010111", "1010111001", "0111011001", "1010110111", "0111100101", "0110110110", "0111100110", "0111101011", "1011010110", "0101110111", "0111011010", "1011100111", "1011101010", "0011111101", "1110010011", "0011111110", "1111000011", "1001111011"], "uccsd": "full", "uccsdt": "full", "excite3": ["0111101011", "1011010110", "0101110111", "0111011010", "1011100111", "1011101010", "0011110101", "0110110011", "0011111101", "1110010011", "0011111110", "1111000011", "1001111011"], "excite4": "full", "excite5": "full", "excite6": "full", "excite7": "full"}, "symmetrygen": ["ZIZIZIIIZIZIZZ", "IIZIIIIIIZIIII", "ZIIIZIIZIIIZII", "ZZZZZZZIIIIIII"], "taperqubits": [0, 4, 2, 7], "tapersector": [-1, 1, 1, -1], "stabilizers": ["IIIIIIIIIIIIIX", "IIIIIIIIIXIIII", "IIIIIIIIIIIXII", "IIIIIIXIIIIIII"], "hf_energy": -84.20105959631229}
