# Supplementary material for: A Stabilizer Framework for the Contextual Subspace Variational Quantum Eigensolver and the Noncontextual Projection Ansatz
Source: J Chem Theory Comput. 2023 Jan 23;19(3):808–21. doi: 10.1021/acs.jctc.2c00910 (PMC9933439; doi:10.1021/acs.jctc.2c00910)
Supplement: Supplementary file 1 — ct2c00910_si_001.zip [file ct2c00910_si_001.zip › anc/model_data/model_data_F2_STO-3G_SINGLET.json]

{"ham": {"IIIIIIIIIIIIIIII": -146.9188602288782, "ZIIIIIIIIIIIIIII": 2.7239838031542156, "IZIIIIIIIIIIIIII": 2.673099323792453, "ZZIIIIIIIIIIIIII": 0.15817419988454776, "IIZIIIIIIIIIIIII": 2.673099323792453, "ZIZIIIIIIIIIIIII": 0.15817419988454773, "IZZIIIIIIIIIIIII": 0.15063058367553941, "IIIZIIIIIIIIIIII": 2.759455609517941, "ZIIZIIIIIIIIIIII": 0.10827804148086886, "IZIZIIIIIIIIIIII": 0.14889896997646623, "IIZZIIIIIIIIIIII": 0.1488989699764662, "IIIIZIIIIIIIIIII": 2.709212163953067, "ZIIIZIIIIIIIIIII": 0.15794079129321553, "IZIIZIIIIIIIIIII": 0.08963747873245305, "IIZIZIIIIIIIIIII": 0.1493050489500721, "IIIZZIIIIIIIIIII": 0.1471616564581534, "IIIIIZIIIIIIIIII": 2.709212163953068, "ZIIIIZIIIIIIIIII": 0.15794079129321564, "IZIIIZIIIIIIIIII": 0.14930504895007216, "IIZIIZIIIIIIIIII": 0.08963747873245313, "IIIZIZIIIIIIIIII": 0.1471616564581534, "IIIIZZIIIIIIIIII": 0.1477537224531253, "IIIIIIZIIIIIIIII": 3.0296334693971425, "ZIIIIIZIIIIIIIII": 0.14024472768462226, "IZIIIIZIIIIIIIII": 0.1322548655605813, "IIZIIIZIIIIIIIII": 0.13225486556058125, "IIIZIIZIIIIIIIII": 0.124369366346476, "IIIIZIZIIIIIIIII": 0.13432937908751882, "IIIIIZZIIIIIIIII": 0.1343293790875188, "IIIIIIIZIIIIIIII": 3.21402895868044, "ZIIIIIIZIIIIIIII": 0.15130964860216403, "IZIIIIIZIIIIIIII": 0.1414128354771726, "IIZIIIIZIIIIIIII": 0.14141283547717257, "IIIZIIIZIIIIIIII": 0.1334850094489918, "IIIIZIIZIIIIIIII": 0.1360179402363081, "IIIIIZIZIIIIIIII": 0.1360179402363081, "IIIIIIZZIIIIIIII": 0.09887288985595985, "ZZZZZZZZIIIIIIII": -0.09543787036395467, "IIIIIIIIZIIIIIII": 16.926229548817545, "ZIIIIIIIZIIIIIII": 0.21965462394118346, "IZIIIIIIZIIIIIII": 0.20303649175399324, "IIZIIIIIZIIIIIII": 0.20303649175399333, "IIIZIIIIZIIIIIII": 0.19775231839562835, "IIIIZIIIZIIIIIII": 0.1981135915561699, "IIIIIZIIZIIIIIII": 0.19811359155616992, "IIIIIIZIZIIIIIII": 0.19451636358290966, "ZZZZZZZIZIIIIIII": -0.19555338823191779, "IIIIIIIZZIIIIIII": 0.19553169895923259, "ZZZZZZIZZIIIIIII": -0.19451389517994247, "ZZZZZIZZZIIIIIII": -0.19813462748030927, "ZZZZIZZZZIIIIIII": -0.19813462748030922, "ZZZIZZZZZIIIIIII": -0.19781011071482138, "ZZIZZZZZZIIIIIII": -0.2029664326317149, "ZIZZZZZZZIIIIIII": -0.2029664326317149, "IZZZZZZZZIIIIIII": -0.21955924607405605, "ZZZZZZZZZIIIIIII": -16.926100431782928, "IIIIIIIIIZIIIIII": 2.723983803154221, "ZIIIIIIIIZIIIIII": 0.1935041873299204, "IZIIIIIIIZIIIIII": 0.16672773587848108, "IIZIIIIIIZIIIIII": 0.16672773587848105, "IIIZIIIIIZIIIIII": 0.176053267629814, "IIIIZIIIIZIIIIII": 0.1656164373099826, "IIIIIZIIIZIIIIII": 0.1656164373099827, "IIIIIIZIIZIIIIII": 0.16524630140720598, "IIIIIIIZIZIIIIII": 0.17606039054966596, "IIIIIIIIZZIIIIII": 0.22483474974786108, "ZZZZZZZZZZIIIIII": -0.2248443872269456, "IIIIIIIIIIZIIIII": 2.6730993237924565, "ZIIIIIIIIIZIIIII": 0.16672773587848108, "IZIIIIIIIIZIIIII": 0.17213363900994566, "IIZIIIIIIIZIIIII": 0.1577982687870081, "IIIZIIIIIIZIIIII": 0.15643743179559533, "IIIIZIIIIIZIIIII": 0.1696323082924386, "IIIIIZIIIIZIIIII": 0.15590250813116624, "IIIIIIZIIIZIIIII": 0.15935421426218063, "IIIIIIIZIIZIIIII": 0.16197851584278283, "IIIIIIIIZIZIIIII": 0.2068905868137121, "ZZZZZZZZZIZIIIII": -0.20688920568834776, "IIIIIIIIIZZIIIII": 0.15817419988454776, "IIIIIIIIIIIZIIII": 2.6730993237924565, "ZIIIIIIIIIIZIIII": 0.16672773587848105, "IZIIIIIIIIIZIIII": 0.1577982687870081, "IIZIIIIIIIIZIIII": 0.1721336390099456, "IIIZIIIIIIIZIIII": 0.1564374317955953, "IIIIZIIIIIIZIIII": 0.15590250813116618, "IIIIIZIIIIIZIIII": 0.1696323082924387, "IIIIIIZIIIIZIIII": 0.1593542142621806, "IIIIIIIZIIIZIIII": 0.1619785158427828, "IIIIIIIIZIIZIIII": 0.20689058681371214, "ZZZZZZZZZIIZIIII": -0.20688920568834776, "IIIIIIIIIZIZIIII": 0.15817419988454773, "IIIIIIIIIIZZIIII": 0.15063058367553941, "IZZIZZIIIIZZIIII": 0.1477537224531253, "IIIZZZIZZZZZIIII": -0.19451389517994247, "IIIIIIIIIIIIZIII": 2.7594556095179446, "ZIIIIIIIIIIIZIII": 0.176053267629814, "IZIIIIIIIIIIZIII": 0.15643743179559533, "IIZIIIIIIIIIZIII": 0.1564374317955953, "IIIZIIIIIIIIZIII": 0.17122069950590674, "IIIIZIIIIIIIZIII": 0.15481408245132733, "IIIIIZIIIIIIZIII": 0.15481408245132733, "IIIIIIZIIIIIZIII": 0.15957053428548676, "IIIIIIIZIIIIZIII": 0.1604391025191722, "IIIIIIIIZIIIZIII": 0.20150758804104588, "ZZZZZZZZZIIIZIII": -0.20149398466550789, "IIIIIIIIIZIIZIII": 0.10827804148086886, "IIIIIIIIIIZIZIII": 0.14889896997646623, "IIIIIIIIIIIZZIII": 0.1488989699764662, "IZZZIIIZZIZZZIII": 0.19553169895923259, "IIIIIIIIIIIIIZII": 2.709212163953069, "ZIIIIIIIIIIIIZII": 0.1656164373099826, "IZIIIIIIIIIIIZII": 0.1696323082924386, "IIZIIIIIIIIIIZII": 0.15590250813116618, "IIIZIIIIIIIIIZII": 0.15481408245132733, "IIIIZIIIIIIIIZII": 0.16770154846501606, "IIIIIZIIIIIIIZII": 0.15440299779042227, "IIIIIIZIIIIIIZII": 0.1569822477459703, "IIIIIIIZIIIIIZII": 0.16167249703866315, "IIIIIIIIZIIIIZII": 0.20163851497752944, "ZZZZZZZZZIIIIZII": -0.20163938284471872, "IIIIIIIIIZIIIZII": 0.15794079129321553, "IIIIIIIIIIZIIZII": 0.08963747873245305, "IZZIZZIIIIZIIZII": 0.08963747873245313, "IIIIIIIIIIIZIZII": 0.1493050489500721, "IZZIZZIIIIIZIZII": 0.14930504895007216, "IZZIZIIIIIZZIZII": 0.16770154846501617, "IZZIIZIIIIZZIZII": 0.15440299779042227, "IZIIZZIIIIZZIZII": 0.1696323082924387, "IIZIZZIIIIZZIZII": 0.15590250813116624, "IZZIZZIIIIZZIZII": 2.7092121639530697, "ZZZIZZIIIIZZIZII": 0.1656164373099827, "IZZZZZIIIIZZIZII": 0.15481408245132733, "IZZIZZZIIIZZIZII": 0.15698224774597025, "IZZIZZIZIIZZIZII": 0.1616724970386632, "IZZIZZIIZIZZIZII": 0.20163851497752955, "ZIIZIIZZZIZZIZII": -0.20163938284471877, "IZZIZZIIIZZZIZII": 0.15794079129321564, "IIIIIIIIIIIIZZII": 0.1471616564581534, "IZZIZZIIIIZZZZII": 0.1471616564581534, "IIIIIIIIIIIIIIZI": 3.029633469397142, "ZIIIIIIIIIIIIIZI": 0.16524630140720598, "IZIIIIIIIIIIIIZI": 0.15935421426218063, "IIZIIIIIIIIIIIZI": 0.1593542142621806, "IIIZIIIIIIIIIIZI": 0.15957053428548676, "IIIIZIIIIIIIIIZI": 0.1569822477459703, "IIIIIZIIIIIIIIZI": 0.15698224774597025, "IIIIIIZIIIIIIIZI": 0.15844186920195524, "IIIIIIIZIIIIIIZI": 0.15660142247472508, "IIIIIIIIZIIIIIZI": 0.20549092775320593, "ZZZZZZZZZIIIIIZI": -0.20547352076427933, "IIIIIIIIIZIIIIZI": 0.14024472768462226, "IIIIIIIIIIZIIIZI": 0.1322548655605813, "IIIZZZIZZZZIIIZI": -0.2029664326317149, "IIIIIIIIIIIZIIZI": 0.13225486556058125, "IIIZZZIZZZIZIIZI": -0.2029664326317149, "IIIZZZIZZIZZIIZI": -0.21955924607405605, "ZZZIIIZIIZZZIIZI": 0.7180049737397537, "IIIZZZIZIZZZIIZI": -0.7183205883346517, "IIIZZZIIZZZZIIZI": -0.20492615332653147, "IIIZZIIZZZZZIIZI": -0.20163938284471877, "IIIZIZIZZZZZIIZI": -0.20163938284471872, "IIIIZZIZZZZZIIZI": -0.20149398466550789, "IIIZZZIZZZZZIIZI": -16.926100431782928, "ZIIZZZIZZZZZIIZI": -0.2248443872269456, "IZIZZZIZZZZZIIZI": -0.20688920568834776, "IIZZZZIZZZZZIIZI": -0.20688920568834776, "IIIZZZZZZZZZIIZI": -0.20547352076427933, "IIIIIIIIIIIIZIZI": 0.124369366346476, "IIIZZZIZZZZZZIZI": -0.19781011071482138, "IIIIIIIIIIIIIZZI": 0.13432937908751882, "IZZZIIIZZZIIIZZI": -0.19813462748030927, "IZZIZZIIIIZZIZZI": 0.1343293790875188, "IIIZZZIZZZZZIZZI": -0.19813462748030922, "IIIIIIIIIIIIIIIZ": 3.2140289586804442, "ZIIIIIIIIIIIIIIZ": 0.17606039054966596, "IZIIIIIIIIIIIIIZ": 0.16197851584278283, "IIZIIIIIIIIIIIIZ": 0.1619785158427828, "IIIZIIIIIIIIIIIZ": 0.1604391025191722, "IIIIZIIIIIIIIIIZ": 0.16167249703866315, "IIIIIZIIIIIIIIIZ": 0.1616724970386632, "IIIIIIZIIIIIIIIZ": 0.15660142247472508, "IIIIIIIZIIIIIIIZ": 0.17051822879706185, "IIIIIIIIZIIIIIIZ": 0.2049191794086447, "ZZZZZZZZZIIIIIIZ": -0.20492615332653147, "IIIIIIIIIZIIIIIZ": 0.15130964860216403, "IIIIIIIIIIZIIIIZ": 0.1414128354771726, "IIIIIIIIIIIZIIIZ": 0.14141283547717257, "IZZZIIIZZIZZIIIZ": 0.19775231839562835, "IIIIIIIIIIIIZIIZ": 0.1334850094489918, "IZZZIIIZZIZIZIIZ": 0.20303649175399333, "IZZZIIIZZIIZZIIZ": 0.20303649175399324, "ZIIIZZZIIIZZZIIZ": -0.7183205883346517, "IZZZIIIZIIZZZIIZ": 0.7186366496580462, "IZZZIIIIZIZZZIIZ": 0.2049191794086447, "IZZIIIIZZIZZZIIZ": 0.20150758804104588, "IZIZIIIZZIZZZIIZ": 0.20689058681371214, "IIZZIIIZZIZZZIIZ": 0.2068905868137121, "IZZZIIIZZIZZZIIZ": 16.926229548817545, "ZZZZIIIZZIZZZIIZ": 0.22483474974786108, "IZZZZIIZZIZZZIIZ": 0.20163851497752944, "IZZZIZIZZIZZZIIZ": 0.20163851497752955, "IZZZIIZZZIZZZIIZ": 0.20549092775320593, "IZZZIIIZZZZZZIIZ": 0.21965462394118346, "IIIIIIIIIIIIIZIZ": 0.1360179402363081, "IZZIZZIIIIZZIZIZ": 0.1360179402363081, "IIIZZZIZZIIIZZIZ": 0.19811359155616992, "IZZZIIIZZIZZZZIZ": 0.1981135915561699, "IIIIIIIIIIIIIIZZ": 0.09887288985595985, "IIIZZZIZZZZZIIZZ": -0.19555338823191779, "IZZIZZIIIZIIZIZZ": -0.09543787036395467, "IZZZIIIZZIZZZIZZ": 0.19451636358290966, "XIIIIIIIIIIIIIII": 0.030816872048096754, "XZIIIIIIIIIIIIII": 0.0009292535687726767, "XIZIIIIIIIIIIIII": 0.0009292535687726776, "XIIZIIIIIIIIIIII": 0.0007329632866601734, "XIIIZIIIIIIIIIII": 0.00038793904069456606, "XIIIIZIIIIIIIIII": 0.0003879390406945657, "XIIIIIZIIIIIIIII": 0.000289024666559773, "XIIIIIIZIIIIIIII": -0.0028291567768609772, "XZZZZZZZIIIIIIII": -0.0024461619677155514, "XIIIIIIIZIIIIIII": -0.0024461619677155514, "XZZZZZZIZIIIIIII": -0.0028291567768609772, "XZZZZZIZZIIIIIII": 0.000289024666559773, "XZZZZIZZZIIIIIII": 0.0003879390406945657, "XZZZIZZZZIIIIIII": 0.00038793904069456606, "XZZIZZZZZIIIIIII": 0.0007329632866601734, "XZIZZZZZZIIIIIII": 0.0009292535687726776, "XIZZZZZZZIIIIIII": 0.0009292535687726767, "XZZZZZZZZIIIIIII": 0.030816872048096754, "XIIIIIIIIZIIIIII": -0.0027325677806709927, "XZZZZZZZZZIIIIII": -0.0027325677806709927, "XIIIIIIIIIZIIIII": -0.00038779210172301063, "XZZZZZZZZIZIIIII": -0.00038779210172301063, "XIIIIIIIIIIZIIII": -0.0003877921017230101, "XZZZZZZZZIIZIIII": -0.0003877921017230101, "XIIIIIIIIIIIZIII": 0.0014047647981501386, "XZZZZZZZZIIIZIII": 0.0014047647981501386, "XIIIIIIIIIIIIZII": -0.0007398193270601016, "XZZZZZZZZIIIIZII": -0.0007398193270601016, "XZZIZZIIIIZZIZII": -0.0007398193270601024, "XIIZIIZZZIZZIZII": -0.0007398193270601024, "XIIIIIIIIIIIIIZI": 0.00146316988780744, "XZZZZZZZZIIIIIZI": 0.00146316988780744, "XZZIIIZIIZZZIIZI": -0.01581199708480458, "XIIZZZIZZZZZIIZI": -0.01581199708480458, "XIIIIIIIIIIIIIIZ": -0.0025760084680043205, "XZZZZZZZZIIIIIIZ": -0.0025760084680043205, "XIIIZZZIIIZZZIIZ": 0.0158545494156437, "XZZZIIIZZIZZZIIZ": 0.0158545494156437, "IXZIIIZIIIIIZZZI": -3.0425944556980585e-05, "ZXIZZZIZZIIIZZZI": -3.0425944556980585e-05, "ZXIIIIIIIIIIIIZZ": 3.0425944556980585e-05, "IXZZZZZZZIIIIIZZ": 3.0425944556980585e-05, "XXIZZZIZZIIIZZZI": -1.0242971174001754e-05, "YYIZZZIZZIIIZZZI": -1.0242971174001754e-05, "XXIIIIIIIIIIIIZZ": 1.0242971174001754e-05, "YYIIIIIIIIIIIIZZ": 1.0242971174001754e-05, "IIXIIIZIIIIIZZZI": -0.003718359939043071, "ZZXZZZIZZIIIZZZI": -0.003718359939043071, "ZZXIIIIIIIIIIIZZ": 0.003718359939043071, "IIXZZZZZZIIIIIZZ": 0.003718359939043071, "XZXZZZIZZIIIZZZI": -0.0012517952761944022, "YZYZZZIZZIIIZZZI": -0.0012517952761944022, "XZXIIIIIIIIIIIZZ": 0.0012517952761944022, "YZYIIIIIIIIIIIZZ": 0.0012517952761944022, "IXXIZIIIIIIIIIII": -0.0004882700369949105, "IYYIZIIIIIIIIIII": -0.0004882700369949105, "IXXIIZIIIIIIIIII": 0.0004882700369948927, "IYYIIZIIIIIIIIII": 0.0004882700369948927, "IXXIIIIIIIIIIZII": 0.00011235332707912211, "IYYIIIIIIIIIIZII": 0.00011235332707912211, "IXXIZZIIIIZZIZII": 0.00011235332707914823, "IYYIZZIIIIZZIZII": 0.00011235332707914823, "ZZZXIIIIIIIIIIII": 0.01414209322830579, "IIIXZZZZZIIIIIII": 0.01414209322830579, "ZIIXZZIIIZIIZIZZ": 0.01414209322830579, "IZZXIIZZZZIIZIZZ": 0.01414209322830579, "XZZXIIIIIIIIIIII": 0.10410614413139935, "YZZYIIIIIIIIIIII": 0.10410614413139935, "XIIXZZIIIZIIZIZZ": 0.10410614413139935, "YIIYZZIIIZIIZIZZ": 0.10410614413139935, "IXZXIIIIIZZZZZII": -9.9682827219959e-06, "IYZYIIIIIZZZZZII": -9.9682827219959e-06, "IXIXIIIZZIZZZIZI": 9.9682827219959e-06, "IYIYIIIZZIZZZIZI": 9.9682827219959e-06, "IIXXIIIIIZZZZZII": -0.0012182255530345026, "IIYYIIIIIZZZZZII": -0.0012182255530345026, "IZXXIIIZZIZZZIZI": 0.0012182255530345026, "IZYYIIIZZIZZZIZI": 0.0012182255530345026, "IXZZXIIIIIIIIIII": -0.11208010933328397, "IYZZYIIIIIIIIIII": -0.11208010933328397, "IXIZXZIIIZIIZIZZ": 0.11208010933328397, "IYIZYZIIIZIIZIZZ": 0.11208010933328397, "IIXZXIIIIIIIIIII": 0.0009171094913937751, "IIYZYIIIIIIIIIII": 0.0009171094913937751, "IZXZXZIIIZIIZIZZ": -0.0009171094913937751, "IZYZYZIIIZIIZIZZ": -0.0009171094913937751, "ZXIXXIIIIIIIIIII": -0.00018703527774009769, "ZYIYXIIIIIIIIIII": -0.0008258830310414308, "ZXIYYIIIIIIIIIII": 0.0006388477533013335, "IXZXXZZZZIIIIIII": 0.00018703527774009769, "IYZYXZZZZIIIIIII": 0.0008258830310414308, "IXZYYZZZZIIIIIII": -0.0006388477533013335, "XXIXXIIIIIIIIIII": -0.0008536650748739311, "YYIXXIIIIIIIIIII": 0.0549457835033191, "XYIYXIIIIIIIIIII": -0.05579944857819303, "YXIXYIIIIIIIIIII": -0.05579944857819303, "XXIYYIIIIIIIIIII": 0.0549457835033191, "YYIYYIIIIIIIIIII": -0.0008536650748739311, "ZZXXXIIIIIIIIIII": 1.5304395174244913e-06, "ZZYYXIIIIIIIIIII": 6.757891039317805e-06, "ZZXYYIIIIIIIIIII": -5.22745152189332e-06, "IIXXXZZZZIIIIIII": -1.5304395174244913e-06, "IIYYXZZZZIIIIIII": -6.757891039317805e-06, "IIXYYZZZZIIIIIII": 5.22745152189332e-06, "XZXXXIIIIIIIIIII": 6.985221082451009e-06, "YZYXXIIIIIIIIIII": -0.0004496007352483629, "XZYYXIIIIIIIIIII": 0.0004565859563308138, "YZXXYIIIIIIIIIII": 0.0004565859563308138, "XZXYYIIIIIIIIIII": -0.0004496007352483629, "YZYYYIIIIIIIIIII": 6.985221082451009e-06, "ZZZZZXIIIZZZZZII": 0.0035047553644094818, "IIIIIXZZZZZZZZII": 0.0035047553644094818, "IZZZIXZIIIZZZIZI": 0.0035047553644094818, "ZIIIZXIZZIZZZIZI": 0.0035047553644094818, "XZZZZXIIIZZZZZII": 0.001127758367754668, "YZZZZYIIIZZZZZII": 0.001127758367754668, "XIIIZXIZZIZZZIZI": 0.001127758367754668, "YIIIZYIZZIZZZIZI": 0.001127758367754668, "IXZZZXIIIIIIIIII": 0.0009171094913937866, "IYZZZYIIIIIIIIII": 0.0009171094913937866, "IXIZIXIIIZIIZIZZ": -0.0009171094913937866, "IYIZIYIIIZIIZIZZ": -0.0009171094913937866, "IIXZZXIIIIIIIIII": 0.11208010933328401, "IIYZZYIIIIIIIIII": 0.11208010933328401, "IZXZIXIIIZIIZIZZ": -0.11208010933328401, "IZYZIYIIIZIIZIZZ": -0.11208010933328401, "IIIXIXIZZIIIZZZI": -0.0009686463655552542, "IIIYIYIZZIIIZZZI": -0.0009686463655552542, "IIIXZXIIIIIIIIZZ": -0.0009686463655552542, "IIIYZYIIIIIIIIZZ": -0.0009686463655552542, "ZXIXZXIIIIIIIIII": 1.5304395174244898e-06, "ZYIYZXIIIIIIIIII": 6.757891039317877e-06, "ZXIYZYIIIIIIIIII": -5.227451521893378e-06, "IXZXIXZZZIIIIIII": -1.5304395174244898e-06, "IYZYIXZZZIIIIIII": -6.757891039317877e-06, "IXZYIYZZZIIIIIII": 5.227451521893378e-06, "XXIXZXIIIIIIIIII": 6.985221082451009e-06, "YYIXZXIIIIIIIIII": -0.00044960073524836846, "XYIYZXIIIIIIIIII": 0.00045658595633081946, "YXIXZYIIIIIIIIII": 0.00045658595633081946, "XXIYZYIIIIIIIIII": -0.00044960073524836846, "YYIYZYIIIIIIIIII": 6.985221082451009e-06, "ZZXXZXIIIIIIIIII": 0.00018703527774009725, "ZZYYZXIIIIIIIIII": 0.0008258830310414308, "ZZXYZYIIIIIIIIII": -0.0006388477533013334, "IIXXIXZZZIIIIIII": -0.00018703527774009725, "IIYYIXZZZIIIIIII": -0.0008258830310414308, "IIXYIYZZZIIIIIII": 0.0006388477533013334, "XZXXZXIIIIIIIIII": 0.0008536650748739328, "YZYXZXIIIIIIIIII": -0.05494578350331909, "XZYYZXIIIIIIIIII": 0.05579944857819303, "YZXXZYIIIIIIIIII": 0.05579944857819303, "XZXYZYIIIIIIIIII": -0.05494578350331909, "YZYYZYIIIIIIIIII": 0.0008536650748739328, "IZIIXXIIIIIIIIII": -0.0004882700369949017, "IIZIXXIIIIIIIIII": 0.0004882700369949009, "IZIIYYIIIIIIIIII": -0.0004882700369949017, "IIZIYYIIIIIIIIII": 0.0004882700369949009, "IIIIXXIIIIZIIIII": 0.00011235332707913212, "IIIIYYIIIIZIIIII": 0.00011235332707913212, "IIIIXXIIIIIZIIII": -0.00011235332707912565, "IIIIYYIIIIIZIIII": -0.00011235332707912565, "IXXIXXIIIIIIIIII": -0.0002772702509091904, "IYYIXXIIIIIIIIII": 0.05994484046852804, "IXYIYXIIIIIIIIII": -0.06022211071943724, "IYXIXYIIIIIIIIII": -0.06022211071943724, "IXXIYYIIIIIIIIII": 0.05994484046852804, "IYYIYYIIIIIIIIII": -0.0002772702509091904, "ZZZZZIXIIIIIIIII": 0.006795935308945113, "ZZZZIZXIIIIIIIII": 0.006795935308945109, "ZZZIZZXIIIIIIIII": 0.0062269244326791755, "ZZIZZZXIIIIIIIII": 0.007726471579326409, "ZIZZZZXIIIIIIIII": 0.007726471579326412, "IZZZZZXIIIIIIIII": 0.008724977639922108, "ZZZZZZXIIIIIIIII": 0.17670534914982172, "IIIIIIXZIIIIIIII": 0.00012588999769118706, "ZZZZZZXZIIIIIIII": 0.0003478478025507839, "IIIIIIXIZIIIIIII": 0.0003478478025507839, "ZZZZZZXIZIIIIIII": 0.00012588999769118706, "IIIIIIXZZIIIIIII": 0.17670534914982172, "ZIIIIIXZZIIIIIII": 0.008724977639922108, "IZIIIIXZZIIIIIII": 0.007726471579326412, "IIZIIIXZZIIIIIII": 0.007726471579326409, "IIIZIIXZZIIIIIII": 0.0062269244326791755, "IIIIZIXZZIIIIIII": 0.006795935308945109, "IIIIIZXZZIIIIIII": 0.006795935308945113, "ZZZZZZXIIZIIIIII": 0.002933217108755426, "IIIIIIXZZZIIIIII": 0.002933217108755426, "ZZZZZZXIIIZIIIII": 0.0021191642181609747, "IIIIIIXZZIZIIIII": 0.0021191642181609747, "ZZZZZZXIIIIZIIII": 0.0021191642181609726, "IIIIIIXZZIIZIIII": 0.0021191642181609726, "ZZZZZZXIIIIIZIII": 0.0017911785411165548, "IIIIIIXZZIIIZIII": 0.0017911785411165548, "ZZZZZZXIIIIIIZII": 0.001970549626347392, "IIIIIIXZZIIIIZII": 0.001970549626347392, "ZIIZIIXIIIZZIZII": 0.0019705496263473917, "IZZIZZXZZIZZIZII": 0.0019705496263473917, "ZZZZZZXIIIIIIIZI": 0.00318489431982725, "IIIIIIXZZIIIIIZI": 0.00318489431982725, "IIIZZZXIIZZZIIZI": -0.06812773759153551, "ZZZIIIXZZZZZIIZI": -0.06812773759153551, "ZZZZZZXIIIIIIIIZ": 0.0031567426506203615, "IIIIIIXZZIIIIIIZ": 0.0031567426506203615, "IZZZIIXIIIZZZIIZ": 0.06817808709461928, "ZIIIZZXZZIZZZIIZ": 0.06817808709461928, "XZZZZIXIIIIIIIII": -0.008014035842165375, "XZZZIZXIIIIIIIII": -0.008014035842165375, "XZZIZZXIIIIIIIII": -0.03396285634449115, "XZIZZZXIIIIIIIII": -0.005353668775064928, "XIZZZZXIIIIIIIII": -0.005353668775064921, "XZZZZZXIIIIIIIII": -0.1738396363379069, "YZZZZIYIIIIIIIII": -0.008014035842165375, "YZZZIZYIIIIIIIII": -0.008014035842165375, "YZZIZZYIIIIIIIII": -0.03396285634449115, "YZIZZZYIIIIIIIII": -0.005353668775064928, "YIZZZZYIIIIIIIII": -0.005353668775064921, "YZZZZZYIIIIIIIII": -0.1738396363379069, "XZZZZZXZIIIIIIII": -0.004805583042687746, "YZZZZZYZIIIIIIII": -0.004805583042687746, "XZZZZZXIZIIIIIII": -0.013452110724201206, "YZZZZZYIZIIIIIII": -0.013452110724201206, "XIIIIIXZZIIIIIII": -0.013499004673100959, "YIIIIIYZZIIIIIII": -0.013499004673100959, "XZZZZZXIIZIIIIII": -0.016145776000530278, "YZZZZZYIIZIIIIII": -0.016145776000530278, "XZZZZZXIIIZIIIII": -0.010055080461985725, "YZZZZZYIIIZIIIII": -0.010055080461985725, "XZZZZZXIIIIZIIII": -0.01005508046198573, "YZZZZZYIIIIZIIII": -0.01005508046198573, "XZZZZZXIIIIIZIII": -0.0002063502392419269, "YZZZZZYIIIIIZIII": -0.0002063502392419269, "XZZZZZXIIIIIIZII": -0.01171323473327758, "YZZZZZYIIIIIIZII": -0.01171323473327758, "XIIZIIXIIIZZIZII": -0.011713234733277575, "YIIZIIYIIIZZIZII": -0.011713234733277575, "XZZZZZXIIIIIIIZI": -0.0021665255736475868, "YZZZZZYIIIIIIIZI": -0.0021665255736475868, "XZZIIIXZZZZZIIZI": 0.01577189475677937, "YZZIIIYZZZZZIIZI": 0.01577189475677937, "XZZZZZXIIIIIIIIZ": -0.020109815734949667, "YZZZZZYIIIIIIIIZ": -0.020109815734949667, "XIIIZZXZZIZZZIIZ": -0.015739231727976345, "YIIIZZYZZIZZZIIZ": -0.015739231727976345, "IXZIIIXZZIIIZZZI": -4.347087531649996e-05, "IYZIIIYZZIIIZZZI": -4.347087531649996e-05, "IXZZZZXIIIIIIIZZ": 4.347087531649996e-05, "IYZZZZYIIIIIIIZZ": 4.347087531649996e-05, "IIXIIIXZZIIIZZZI": -0.005312583180098019, "IIYIIIYZZIIIZZZI": -0.005312583180098019, "IIXZZZXIIIIIIIZZ": 0.005312583180098019, "IIYZZZYIIIIIIIZZ": 0.005312583180098019, "IIIXZZXIIIIIIIII": -0.04812484891795103, "IIIYZZYIIIIIIIII": -0.04812484891795103, "IZZXIIXIIZIIZIZZ": -0.04812484891795103, "IZZYIIYIIZIIZIZZ": -0.04812484891795103, "IXZXXZXIIIIIIIII": 0.0012645495945894291, "IYZYXZXIIIIIIIII": -0.025312397432278987, "IXZYYZXIIIIIIIII": 0.02657694702686841, "IYZXXZYIIIIIIIII": 0.02657694702686841, "IXZXYZYIIIIIIIII": -0.025312397432278987, "IYZYYZYIIIIIIIII": 0.0012645495945894291, "IIXXXZXIIIIIIIII": -1.0347334977052147e-05, "IIYYXZXIIIIIIIII": 0.00020712185304926932, "IIXYYZXIIIIIIIII": -0.00021746918802632146, "IIYXXZYIIIIIIIII": -0.00021746918802632146, "IIXXYZYIIIIIIIII": 0.00020712185304926932, "IIYYYZYIIIIIIIII": -1.0347334977052147e-05, "IIIIIXXIIZZZZZII": 0.0048253856825977185, "IIIIIYYIIZZZZZII": 0.0048253856825977185, "IZZZIXXZZIZZZIZI": 0.0048253856825977185, "IZZZIYYZZIZZZIZI": 0.0048253856825977185, "IXZXIXXIIIIIIIII": -1.0347334977052215e-05, "IYZYIXXIIIIIIIII": 0.00020712185304927163, "IXZYIYXIIIIIIIII": -0.00021746918802632395, "IYZXIXYIIIIIIIII": -0.00021746918802632395, "IXZXIYYIIIIIIIII": 0.00020712185304927163, "IYZYIYYIIIIIIIII": -1.0347334977052215e-05, "IIXXIXXIIIIIIIII": -0.0012645495945894317, "IIYYIXXIIIIIIIII": 0.025312397432278977, "IIXYIYXIIIIIIIII": -0.026576947026868417, "IIYXIXYIIIIIIIII": -0.026576947026868417, "IIXXIYYIIIIIIIII": 0.025312397432278977, "IIYYIYYIIIIIIIII": -0.0012645495945894317, "ZZZZZZZXIIIIIIII": -0.06300662211315067, "IIIIIIIXZIIIIIII": -0.06300662211315067, "ZIIZIIZXIZIIZIZZ": -0.06300662211315067, "IZZIZZIXZZIIZIZZ": -0.06300662211315067, "XZZZZZZXIIIIIIII": 0.03324233064296449, "YZZZZZZYIIIIIIII": 0.03324233064296449, "XIIZIIZXIZIIZIZZ": 0.03324233064296449, "YIIZIIZYIZIIZIZZ": 0.03324233064296449, "IXZZZZZXIZZZZZII": 3.772511527665632e-05, "IYZZZZZYIZZZZZII": 3.772511527665632e-05, "IXIIZZZXZIZZZIZI": -3.772511527665632e-05, "IYIIZZZYZIZZZIZI": -3.772511527665632e-05, "IIXZZZZXIZZZZZII": 0.004610392853303131, "IIYZZZZYIZZZZZII": 0.004610392853303131, "IZXIZZZXZIZZZIZI": -0.004610392853303131, "IZYIZZZYZIZZZIZI": -0.004610392853303131, "IIIXZZIXIIIIIIII": -0.029880470268422738, "IIIXZIZXIIIIIIII": -0.010979554200417015, "IIIXIZZXIIIIIIII": -0.010979554200417012, "IIIXZZZXIIIIIIII": -0.13490538425531173, "ZIIXZZZXIIIIIIII": -0.004332717494218101, "IZIXZZZXIIIIIIII": -0.011075442831723478, "IIZXZZZXIIIIIIII": -0.011075442831723488, "IIIYZZIYIIIIIIII": -0.029880470268422738, "IIIYZIZYIIIIIIII": -0.010979554200417015, "IIIYIZZYIIIIIIII": -0.010979554200417012, "IIIYZZZYIIIIIIII": -0.13490538425531173, "ZIIYZZZYIIIIIIII": -0.004332717494218101, "IZIYZZZYIIIIIIII": -0.011075442831723478, "IIZYZZZYIIIIIIII": -0.011075442831723488, "ZZZXIIIXZIIIIIII": -0.0081976345032071, "IIIXZZZXZIIIIIII": -0.008158393909354902, "ZZZYIIIYZIIIIIII": -0.0081976345032071, "IIIYZZZYZIIIIIII": -0.008158393909354902, "IIIXZZZXIZIIIIII": -0.018191158304790435, "IIIYZZZYIZIIIIII": -0.018191158304790435, "IIIXZZZXIIZIIIII": -0.006188706241259541, "IIIYZZZYIIZIIIII": -0.006188706241259541, "IIIXZZZXIIIZIIII": -0.006188706241259547, "IIIYZZZYIIIZIIII": -0.006188706241259547, "IIIXZZZXIIIIZIII": -0.00374866152742654, "IIIYZZZYIIIIZIII": -0.00374866152742654, "IIIXZZZXIIIIIZII": -0.008606911404351028, "IIIYZZZYIIIIIZII": -0.008606911404351028, "IZZXIIZXIIZZIZII": -0.00860691140435103, "IZZYIIZYIIZZIZII": -0.00860691140435103, "IIIXZZZXIIIIIIZI": -0.00021287992771311447, "IIIYZZZYIIIIIIZI": -0.00021287992771311447, "IIIXIIZXZZZZIIZI": -0.006462658532795981, "IIIYIIZYZZZZIIZI": -0.006462658532795981, "IIIXZZZXIIIIIIIZ": -0.020638453109121463, "IIIYZZZYIIIIIIIZ": -0.020638453109121463, "IZZXZZZXZIZZZIIZ": 0.006428878889612735, "IZZYZZZYZIZZZIIZ": 0.006428878889612735, "XIIXZZZXIIIIIIII": 0.0074819167483934235, "YIIYZZZXIIIIIIII": 0.00635821088211406, "XIIYZZZYIIIIIIII": 0.0011237058662793636, "XZZXIIIXZIIIIIII": -0.0074819167483934235, "YZZYIIIXZIIIIIII": -0.00635821088211406, "XZZYIIIYZIIIIIII": -0.0011237058662793636, "ZXIIXZZXIIIIIIII": -0.007114052391991631, "ZYIIYZZXIIIIIIII": -0.006527942713229547, "ZXIIYZZYIIIIIIII": -0.0005861096787620825, "IXZZXIIXZIIIIIII": 0.007114052391991631, "IYZZYIIXZIIIIIII": 0.006527942713229547, "IXZZYIIYZIIIIIII": 0.0005861096787620825, "XXIIXZZXIIIIIIII": 0.009522853060173309, "YYIIXZZXIIIIIIII": -0.0020022423977749115, "XYIIYZZXIIIIIIII": 0.011525095457948218, "YXIIXZZYIIIIIIII": 0.011525095457948218, "XXIIYZZYIIIIIIII": -0.0020022423977749115, "YYIIYZZYIIIIIIII": 0.009522853060173309, "ZZXIXZZXIIIIIIII": 5.8211622113671615e-05, "ZZYIYZZXIIIIIIII": 5.341570647272542e-05, "ZZXIYZZYIIIIIIII": 4.7959156409462214e-06, "IIXZXIIXZIIIIIII": -5.8211622113671615e-05, "IIYZYIIXZIIIIIII": -5.341570647272542e-05, "IIXZYIIYZIIIIIII": -4.7959156409462214e-06, "XZXIXZZXIIIIIIII": -7.792193439661163e-05, "YZYIXZZXIIIIIIII": 1.6383598463577606e-05, "XZYIYZZXIIIIIIII": -9.430553286018927e-05, "YZXIXZZYIIIIIIII": -9.430553286018927e-05, "XZXIYZZYIIIIIIII": 1.6383598463577606e-05, "YZYIYZZYIIIIIIII": -7.792193439661163e-05, "IIIZZXZXZIIIZZZI": 0.004930828116599182, "IIIZZYZYZIIIZZZI": 0.004930828116599182, "IIIIIXZXIIIIIIZZ": 0.004930828116599182, "IIIIIYZYIIIIIIZZ": 0.004930828116599182, "ZXIIIXZXIIIIIIII": 5.821162211367224e-05, "ZYIIIYZXIIIIIIII": 5.341570647272599e-05, "ZXIIIYZYIIIIIIII": 4.795915640946299e-06, "IXZZZXIXZIIIIIII": -5.821162211367224e-05, "IYZZZYIXZIIIIIII": -5.341570647272599e-05, "IXZZZYIYZIIIIIII": -4.795915640946299e-06, "XXIIIXZXIIIIIIII": -7.792193439661255e-05, "YYIIIXZXIIIIIIII": 1.6383598463577864e-05, "XYIIIYZXIIIIIIII": -9.43055328601903e-05, "YXIIIXZYIIIIIIII": -9.43055328601903e-05, "XXIIIYZYIIIIIIII": 1.6383598463577864e-05, "YYIIIYZYIIIIIIII": -7.792193439661255e-05, "ZZXIIXZXIIIIIIII": 0.0071140523919916345, "ZZYIIYZXIIIIIIII": 0.006527942713229553, "ZZXIIYZYIIIIIIII": 0.0005861096787620839, "IIXZZXIXZIIIIIII": -0.0071140523919916345, "IIYZZYIXZIIIIIII": -0.006527942713229553, "IIXZZYIYZIIIIIII": -0.0005861096787620839, "XZXIIXZXIIIIIIII": -0.009522853060173309, "YZYIIXZXIIIIIIII": 0.0020022423977749124, "XZYIIYZXIIIIIIII": -0.011525095457948217, "YZXIIXZYIIIIIIII": -0.011525095457948217, "XZXIIYZYIIIIIIII": 0.0020022423977749124, "YZYIIYZYIIIIIIII": -0.009522853060173309, "IIIIIIXXIIIIIIII": 0.10403402985295998, "IIIIIIYYIIIIIIII": 0.10403402985295998, "IZZIZZXXIZIIZIZZ": 0.10403402985295998, "IZZIZZYYIZIIZIZZ": 0.10403402985295998, "ZZZXIIXXIIIIIIII": -0.0016549666964969598, "ZZZYIIYXIIIIIIII": -0.0018500354372122734, "ZZZXIIYYIIIIIIII": 0.00019506874071531288, "IIIXZZXXZIIIIIII": 0.0016549666964969598, "IIIYZZYXZIIIIIII": 0.0018500354372122734, "IIIXZZYYZIIIIIII": -0.00019506874071531288, "XZZXIIXXIIIIIIII": 0.045810036718834234, "YZZYIIXXIIIIIIII": 0.03368617283870209, "XZZYIIYXIIIIIIII": 0.012123863880132141, "YZZXIIXYIIIIIIII": 0.012123863880132141, "XZZXIIYYIIIIIIII": 0.03368617283870209, "YZZYIIYYIIIIIIII": 0.045810036718834234, "IXZZXIXXIIIIIIII": -0.04275538057618614, "IYZZYIXXIIIIIIII": -0.03850845773008033, "IXZZYIYXIIIIIIII": -0.00424692284610581, "IYZZXIXYIIIIIIII": -0.00424692284610581, "IXZZXIYYIIIIIIII": -0.03850845773008033, "IYZZYIYYIIIIIIII": -0.04275538057618614, "IIXZXIXXIIIIIIII": 0.00034985124093672633, "IIYZYIXXIIIIIIII": 0.00031510026438477825, "IIXZYIYXIIIIIIII": 3.475097655194794e-05, "IIYZXIXYIIIIIIII": 3.475097655194794e-05, "IIXZXIYYIIIIIIII": 0.00031510026438477825, "IIYZYIYYIIIIIIII": 0.00034985124093672633, "IXZZZXXXIIIIIIII": 0.0003498512409367308, "IYZZZYXXIIIIIIII": 0.0003151002643847825, "IXZZZYYXIIIIIIII": 3.475097655194833e-05, "IYZZZXXYIIIIIIII": 3.475097655194833e-05, "IXZZZXYYIIIIIIII": 0.0003151002643847825, "IYZZZYYYIIIIIIII": 0.0003498512409367308, "IIXZZXXXIIIIIIII": 0.04275538057618614, "IIYZZYXXIIIIIIII": 0.03850845773008033, "IIXZZYYXIIIIIIII": 0.004246922846105812, "IIYZZXXYIIIIIIII": 0.004246922846105812, "IIXZZXYYIIIIIIII": 0.03850845773008033, "IIYZZYYYIIIIIIII": 0.04275538057618614, "IIIIIIIIXIIIIIII": 0.6228827179706972, "ZZZZZZZZXIIIIIII": 0.6228827179706972, "IZZIZZIIXZIIZIZZ": 0.6228827179706972, "ZIIZIIZZXZIIZIZZ": 0.6228827179706972, "XZZZZZZZXIIIIIII": -0.01830071138335925, "YZZZZZZZYIIIIIII": -0.01830071138335925, "XIIZIIZZXZIIZIZZ": -0.01830071138335925, "YIIZIIZZYZIIZIZZ": -0.01830071138335925, "IXZZZZZZXZZZZZII": 3.0071275892262084e-05, "IYZZZZZZYZZZZZII": 3.0071275892262084e-05, "IXIIZZZIXIZZZIZI": -3.0071275892262084e-05, "IYIIZZZIYIZZZIZI": -3.0071275892262084e-05, "IIXZZZZZXZZZZZII": 0.0036750158202745195, "IIYZZZZZYZZZZZII": 0.0036750158202745195, "IZXIZZZIXIZZZIZI": -0.0036750158202745195, "IZYIZZZIYIZZZIZI": -0.0036750158202745195, "ZZZXIIIIXIIIIIII": -0.001733477392420295, "IIIXZZZIXIIIIIII": -0.0022401135597458683, "IIIXZZIZXIIIIIII": 0.000273356495566318, "IIIXZIZZXIIIIIII": -0.0023235754162795855, "IIIXIZZZXIIIIIII": -0.002323575416279586, "IIIXZZZZXIIIIIII": -0.0443237901808046, "ZIIXZZZZXIIIIIII": -0.00521321948918569, "IZIXZZZZXIIIIIII": -0.002406584334830824, "IIZXZZZZXIIIIIII": -0.0024065843348308243, "ZZZYIIIIYIIIIIII": -0.001733477392420295, "IIIYZZZIYIIIIIII": -0.0022401135597458683, "IIIYZZIZYIIIIIII": 0.000273356495566318, "IIIYZIZZYIIIIIII": -0.0023235754162795855, "IIIYIZZZYIIIIIII": -0.002323575416279586, "IIIYZZZZYIIIIIII": -0.0443237901808046, "ZIIYZZZZYIIIIIII": -0.00521321948918569, "IZIYZZZZYIIIIIII": -0.002406584334830824, "IIZYZZZZYIIIIIII": -0.0024065843348308243, "IIIXZZZZXZIIIIII": -0.0033689418973530554, "IIIYZZZZYZIIIIII": -0.0033689418973530554, "IIIXZZZZXIZIIIII": -0.0011170671678690364, "IIIYZZZZYIZIIIII": -0.0011170671678690364, "IIIXZZZZXIIZIIII": -0.0011170671678690368, "IIIYZZZZYIIZIIII": -0.0011170671678690368, "IIIXZZZZXIIIZIII": 0.0004177357209483969, "IIIYZZZZYIIIZIII": 0.0004177357209483969, "IIIXZZZZXIIIIZII": -0.0013549290507243322, "IIIYZZZZYIIIIZII": -0.0013549290507243322, "IZZXIIZZXIZZIZII": -0.0013549290507243316, "IZZYIIZZYIZZIZII": -0.0013549290507243316, "IIIXZZZZXIIIIIZI": -9.092644429646868e-05, "IIIYZZZZYIIIIIZI": -9.092644429646868e-05, "IIIXIIZIXZZZIIZI": -0.01587557062072608, "IIIYIIZIYZZZIIZI": -0.01587557062072608, "IIIXZZZZXIIIIIIZ": -0.003389625144646982, "IIIYZZZZYIIIIIIZ": -0.003389625144646982, "IZZXZZZIXIZZZIIZ": 0.015863018664447, "IZZYZZZIYIZZZIIZ": 0.015863018664447, "XZZXIIIIXIIIIIII": 0.10086683002063691, "YZZYIIIIXIIIIIII": 0.10095909932611191, "XIIXZZZZXIIIIIII": -0.10086683002063691, "YIIYZZZZXIIIIIII": -0.10095909932611191, "XZZYIIIIYIIIIIII": -9.226930547500791e-05, "XIIYZZZZYIIIIIII": 9.226930547500791e-05, "IXZZXIIIXIIIIIII": -0.10836174939424091, "IYZZYIIIXIIIIIII": -0.10840509351300946, "ZXIIXZZZXIIIIIII": 0.10836174939424091, "ZYIIYZZZXIIIIIII": 0.10840509351300946, "IXZZYIIIYIIIIIII": 4.334411876855468e-05, "ZXIIYZZZYIIIIIII": -4.334411876855468e-05, "XXIIXZZZXIIIIIII": -0.002766276569662798, "YYIIXZZZXIIIIIII": -0.0001068071903945774, "XYIIYZZZXIIIIIII": -0.0026594693792682217, "YXIIXZZZYIIIIIII": -0.0026594693792682217, "XXIIYZZZYIIIIIII": -0.0001068071903945774, "YYIIYZZZYIIIIIII": -0.002766276569662798, "IIXZXIIIXIIIIIII": 0.000886683546836795, "IIYZYIIIXIIIIIII": 0.0008870382155015133, "ZZXIXZZZXIIIIIII": -0.000886683546836795, "ZZYIYZZZXIIIIIII": -0.0008870382155015133, "IIXZYIIIYIIIIIII": -3.5466866471848697e-07, "ZZXIYZZZYIIIIIII": 3.5466866471848697e-07, "XZXIXZZZXIIIIIII": 2.2635403489070042e-05, "YZYIXZZZXIIIIIII": 8.739631736858374e-07, "XZYIYZZZXIIIIIII": 2.1761440315384218e-05, "YZXIXZZZYIIIIIII": 2.1761440315384218e-05, "XZXIYZZZYIIIIIII": 8.739631736858374e-07, "YZYIYZZZYIIIIIII": 2.2635403489070042e-05, "IIIZZXZIXIIIZZZI": 0.003524923421359588, "IIIZZYZIYIIIZZZI": 0.003524923421359588, "IIIIIXZZXIIIIIZZ": 0.003524923421359588, "IIIIIYZZYIIIIIZZ": 0.003524923421359588, "IXZZZXIIXIIIIIII": 0.000886683546836806, "IYZZZYIIXIIIIIII": 0.0008870382155015243, "ZXIIIXZZXIIIIIII": -0.000886683546836806, "ZYIIIYZZXIIIIIII": -0.0008870382155015243, "IXZZZYIIYIIIIIII": -3.546686647184285e-07, "ZXIIIYZZYIIIIIII": 3.546686647184285e-07, "XXIIIXZZXIIIIIII": 2.2635403489070273e-05, "YYIIIXZZXIIIIIII": 8.739631736858222e-07, "XYIIIYZZXIIIIIII": 2.1761440315384448e-05, "YXIIIXZZYIIIIIII": 2.1761440315384448e-05, "XXIIIYZZYIIIIIII": 8.739631736858222e-07, "YYIIIYZZYIIIIIII": 2.2635403489070273e-05, "IIXZZXIIXIIIIIII": 0.10836174939424095, "IIYZZYIIXIIIIIII": 0.1084050935130095, "ZZXIIXZZXIIIIIII": -0.10836174939424095, "ZZYIIYZZXIIIIIII": -0.1084050935130095, "IIXZZYIIYIIIIIII": -4.334411876855105e-05, "ZZXIIYZZYIIIIIII": 4.334411876855105e-05, "XZXIIXZZXIIIIIII": 0.002766276569662798, "YZYIIXZZXIIIIIII": 0.00010680719039457675, "XZYIIYZZXIIIIIII": 0.0026594693792682212, "YZXIIXZZYIIIIIII": 0.0026594693792682212, "XZXIIYZZYIIIIIII": 0.00010680719039457675, "YZYIIYZZYIIIIIII": 0.002766276569662798, "IIIIIIXZXIIIIIII": -0.06805219709692809, "IIIIIIYZYIIIIIII": -0.06805219709692809, "IZZIZZXZXZIIZIZZ": -0.06805219709692809, "IZZIZZYZYZIIZIZZ": -0.06805219709692809, "IIIXZZXIXIIIIIII": -0.045313076681757096, "IIIYZZYIXIIIIIII": -0.045316307301473055, "ZZZXIIXZXIIIIIII": 0.045313076681757096, "ZZZYIIYZXIIIIIII": 0.045316307301473055, "IIIXZZYIYIIIIIII": 3.230619715954665e-06, "ZZZXIIYZYIIIIIII": -3.230619715954665e-06, "XZZXIIXZXIIIIIII": -0.007466173640014697, "YZZYIIXZXIIIIIII": -0.006904641341311843, "XZZYIIYZXIIIIIII": -0.0005615322987028548, "YZZXIIXZYIIIIIII": -0.0005615322987028548, "XZZXIIYZYIIIIIII": -0.006904641341311843, "YZZYIIYZYIIIIIII": -0.007466173640014697, "IXZZXIXZXIIIIIII": 0.006902240226569012, "IYZZYIXZXIIIIIII": 0.007201694858519805, "IXZZYIYZXIIIIIII": -0.0002994546319507927, "IYZZXIXZYIIIIIII": -0.0002994546319507927, "IXZZXIYZYIIIIIII": 0.007201694858519805, "IYZZYIYZYIIIIIII": 0.006902240226569012, "IIXZXIXZXIIIIIII": -5.647844261860059e-05, "IIYZYIXZXIIIIIII": -5.892876754099384e-05, "IIXZYIYZXIIIIIII": 2.4503249223932736e-06, "IIYZXIXZYIIIIIII": 2.4503249223932736e-06, "IIXZXIYZYIIIIIII": -5.892876754099384e-05, "IIYZYIYZYIIIIIII": -5.647844261860059e-05, "IXZZZXXZXIIIIIII": -5.6478442618601334e-05, "IYZZZYXZXIIIIIII": -5.892876754099457e-05, "IXZZZYYZXIIIIIII": 2.4503249223932093e-06, "IYZZZXXZYIIIIIII": 2.4503249223932093e-06, "IXZZZXYZYIIIIIII": -5.892876754099457e-05, "IYZZZYYZYIIIIIII": -5.6478442618601334e-05, "IIXZZXXZXIIIIIII": -0.006902240226569011, "IIYZZYXZXIIIIIII": -0.007201694858519808, "IIXZZYYZXIIIIIII": 0.0002994546319507939, "IIYZZXXZYIIIIIII": 0.0002994546319507939, "IIXZZXYZYIIIIIII": -0.007201694858519808, "IIYZZYYZYIIIIIII": -0.006902240226569011, "IIIIIIIXXIIIIIII": 0.16452837263892922, "ZIIIIIIXXIIIIIII": 0.00672413303931583, "IZIIIIIXXIIIIIII": 0.006643547128970097, "IIZIIIIXXIIIIIII": 0.006643547128970103, "IIIZIIIXXIIIIIII": 0.006592597293961426, "IIIIZIIXXIIIIIII": 0.006564602462405238, "IIIIIZIXXIIIIIII": 0.006564602462405244, "IIIIIIZXXIIIIIII": 0.00027412948488555187, "ZZZZZZZXXIIIIIII": -0.00012108397838177582, "IIIIIIIYYIIIIIII": 0.16452837263892922, "ZIIIIIIYYIIIIIII": 0.00672413303931583, "IZIIIIIYYIIIIIII": 0.006643547128970097, "IIZIIIIYYIIIIIII": 0.006643547128970103, "IIIZIIIYYIIIIIII": 0.006592597293961426, "IIIIZIIYYIIIIIII": 0.006564602462405238, "IIIIIZIYYIIIIIII": 0.006564602462405244, "IIIIIIZYYIIIIIII": 0.00027412948488555187, "ZZZZZZZYYIIIIIII": -0.00012108397838177582, "IIIIIIIXXZIIIIII": 0.0019791041353656763, "IIIIIIIYYZIIIIII": 0.0019791041353656763, "IIIIIIIXXIZIIIII": 0.0018604421790733264, "IIIIIIIYYIZIIIII": 0.0018604421790733264, "IIIIIIIXXIIZIIII": 0.0018604421790733294, "IIIIIIIYYIIZIIII": 0.0018604421790733294, "IIIIIIIXXIIIZIII": 0.0018975376657186574, "IIIIIIIYYIIIZIII": 0.0018975376657186574, "IIIIIIIXXIIIIZII": 0.0016337743458060593, "IIIIIIIYYIIIIZII": 0.0016337743458060593, "IZZIZZIXXIZZIZII": 0.0016337743458060634, "IZZIZZIYYIZZIZII": 0.0016337743458060634, "IIIIIIIXXIIIIIZI": 0.0031770378014701387, "IIIIIIIYYIIIIIZI": 0.0031770378014701387, "IIIZZZIXXZZZIIZI": 0.0628855381347689, "IIIZZZIYYZZZIIZI": 0.0628855381347689, "IIIIIIIXXIIIIIIZ": 0.0021825731026733153, "IIIIIIIYYIIIIIIZ": 0.0021825731026733153, "IZZZIIIXXIZZZIIZ": -0.06293854808067811, "IZZZIIIYYIZZZIIZ": -0.06293854808067811, "XIIIIIIXXIIIIIII": -0.030111535520738787, "XZZZZZZXXIIIIIII": 0.030111535520738787, "YIIIIIIYXIIIIIII": -0.030109078112459116, "YZZZZZZYXIIIIIII": 0.030109078112459116, "XIIIIIIYYIIIIIII": -2.4574082796711716e-06, "XZZZZZZYYIIIIIII": 2.4574082796711716e-06, "IIIIIIXXXIIIIIII": 0.09401685922156773, "ZZZZZZXXXIIIIIII": -0.09401685922156773, "IIIIIIYYXIIIIIII": 0.09401904267376576, "ZZZZZZYYXIIIIIII": -0.09401904267376576, "IIIIIIXYYIIIIIII": -2.1834521980305406e-06, "ZZZZZZXYYIIIIIII": 2.1834521980305406e-06, "XZZZZZXXXIIIIIII": 0.0019104221240487532, "YZZZZZYXXIIIIIII": 0.0019250053983844487, "XZZZZZYYXIIIIIII": -1.4583274335695893e-05, "YZZZZZXXYIIIIIII": -1.4583274335695893e-05, "XZZZZZXYYIIIIIII": 0.0019250053983844487, "YZZZZZYYYIIIIIII": 0.0019104221240487532, "IIIIIIIIIXIIIIII": 0.030816872048096744, "ZIIIIIIIIXIIIIII": -0.0027325677806709927, "IZIIIIIIIXIIIIII": -0.00038779210172301063, "IIZIIIIIIXIIIIII": -0.0003877921017230101, "IIIZIIIIIXIIIIII": 0.0014047647981501386, "IIIIZIIIIXIIIIII": -0.0007398193270601016, "IIIIIZIIIXIIIIII": -0.0007398193270601024, "IIIIIIZIIXIIIIII": 0.00146316988780744, "IIIIIIIZIXIIIIII": -0.0025760084680043205, "IIIIIIIIZXIIIIII": 0.0158545494156437, "ZZZZZZZZZXIIIIII": -0.01581199708480458, "IIIIIIIIIXZIIIII": 0.0009292535687726767, "IIIIIIIIIXIZIIII": 0.0009292535687726776, "IIIZZZIZZXZZIIII": 0.000289024666559773, "IIIIIIIIIXIIZIII": 0.0007329632866601734, "IIIIIIIIIXIIIZII": 0.00038793904069456606, "IZZIZZIIIXZZIZII": 0.0003879390406945657, "IIIIIIIIIXIIIIZI": 0.000289024666559773, "IIIZZZIZZXZIIIZI": 0.0009292535687726776, "IIIZZZIZZXIZIIZI": 0.0009292535687726767, "ZZZIIIZIIXZZIIZI": -0.01581199708480458, "IIIZZZIZIXZZIIZI": 0.0158545494156437, "IIIZZZIIZXZZIIZI": -0.0025760084680043205, "IIIZZIIZZXZZIIZI": -0.0007398193270601024, "IIIZIZIZZXZZIIZI": -0.0007398193270601016, "IIIIZZIZZXZZIIZI": 0.0014047647981501386, "IIIZZZIZZXZZIIZI": 0.030816872048096744, "ZIIZZZIZZXZZIIZI": -0.0027325677806709927, "IZIZZZIZZXZZIIZI": -0.00038779210172301063, "IIZZZZIZZXZZIIZI": -0.0003877921017230101, "IIIZZZZZZXZZIIZI": 0.00146316988780744, "IIIZZZIZZXZZZIZI": 0.0007329632866601734, "IZZZIIIZZXIIIZZI": 0.0003879390406945657, "IIIZZZIZZXZZIZZI": 0.00038793904069456606, "IIIIIIIIIXIIIIIZ": -0.0028291567768609772, "IZZZIIIZZXZZZIIZ": -0.0024461619677155514, "IIIZZZIZZXZZIIZZ": -0.0028291567768609772, "IZZIZZIIIXIIZIZZ": -0.0024461619677155514, "XIIIIIIIIXIIIIII": 0.005285141152889505, "XZZZZZZZZXIIIIII": 0.005285141152889505, "XZZIIIZIIXZZIIZI": 0.005285141152889505, "XIIZZZIZZXZZIIZI": 0.005285141152889505, "IIIYIIZIIYZZIIZI": 0.0031470448052874456, "ZZZYZZIZZYZZIIZI": 0.0031470448052874456, "ZIIXZZIIIXIIZIZZ": 0.0031470448052874456, "IZZXIIZZZXIIZIZZ": 0.0031470448052874456, "YZZXZZIZZYZZIIZI": 0.0018442775918326338, "XZZYZZIZZYZZIIZI": -0.0018442775918326338, "XIIXZZIIIXIIZIZZ": -0.0018442775918326338, "YIIYZZIIIXIIZIZZ": -0.0018442775918326338, "IYIXZZIIIYIIZIII": 4.153490923583072e-05, "IXIYZZIIIYIIZIII": -4.153490923583072e-05, "IXZXIIIIIXZZZZII": 4.153490923583072e-05, "IYZYIIIIIXZZZZII": 4.153490923583072e-05, "IZYXZZIIIYIIZIII": 0.005075988431027021, "IZXYZZIIIYIIZIII": -0.005075988431027021, "IIXXIIIIIXZZZZII": 0.005075988431027021, "IIYYIIIIIXZZZZII": 0.005075988431027021, "IYZIXZIZZYZZIIZI": -0.0015144812934683959, "IXZIYZIZZYZZIIZI": 0.0015144812934683959, "IXIZXZIIIXIIZIZZ": -0.0015144812934683959, "IYIZYZIIIXIIZIZZ": -0.0015144812934683959, "IIYIXZIZZYZZIIZI": 1.2392432315068398e-05, "IIXIYZIZZYZZIIZI": -1.2392432315068398e-05, "IZXZXZIIIXIIZIZZ": 1.2392432315068398e-05, "IZYZYZIIIXIIZIZZ": 1.2392432315068398e-05, "ZIIZIYIIIYIIZIII": 0.001127758367754668, "IZZIZYZZZYIIZIII": 0.001127758367754668, "ZZZZZXIIIXZZZZII": 0.001127758367754668, "IIIIIXZZZXZZZZII": 0.001127758367754668, "YIIZIXIIIYIIZIII": -0.007675646016767068, "XIIZIYIIIYIIZIII": 0.007675646016767068, "XZZZZXIIIXZZZZII": 0.007675646016767068, "YZZZZYIIIXZZZZII": 0.007675646016767068, "IYZIIXIZZYZZIIZI": 1.2392432315068514e-05, "IXZIIYIZZYZZIIZI": -1.2392432315068514e-05, "IXIZIXIIIXIIZIZZ": 1.2392432315068514e-05, "IYIZIYIIIXIIZIZZ": 1.2392432315068514e-05, "IIYIIXIZZYZZIIZI": 0.0015144812934683959, "IIXIIYIZZYZZIIZI": -0.0015144812934683959, "IZXZIXIIIXIIZIZZ": 0.0015144812934683959, "IZYZIYIIIXIIZIZZ": 0.0015144812934683959, "ZZZZZZXIIXIIIIII": 0.0022728900836784085, "IIIIIIXZZXIIIIII": 0.0022728900836784085, "IIIZZZXIIXZZIIZI": 0.0022728900836784085, "ZZZIIIXZZXZZIIZI": 0.0022728900836784085, "XZZZZZXIIXIIIIII": 0.005791760531166683, "YZZZZZYIIXIIIIII": 0.005791760531166683, "XZZIIIXZZXZZIIZI": 0.005791760531166683, "YZZIIIYZZXZZIIZI": 0.005791760531166683, "IIIYIIXZZYZZIIZI": 0.005741061532398331, "IIIXIIYZZYZZIIZI": -0.005741061532398331, "IZZXIIXIIXIIZIZZ": 0.005741061532398331, "IZZYIIYIIXIIZIZZ": 0.005741061532398331, "IZZIZYXIIYIIZIII": 0.003699198891112201, "IZZIZXYIIYIIZIII": -0.003699198891112201, "IIIIIXXIIXZZZZII": 0.003699198891112201, "IIIIIYYIIXZZZZII": 0.003699198891112201, "IIIZZZIYIYZZIIZI": 0.003133252530505368, "ZZZIIIZYZYZZIIZI": 0.003133252530505368, "ZIIZIIZXIXIIZIZZ": 0.003133252530505368, "IZZIZZIXZXIIZIZZ": 0.003133252530505368, "YZZIIIZXZYZZIIZI": -0.004745028903950153, "XZZIIIZYZYZZIIZI": 0.004745028903950153, "XIIZIIZXIXIIZIZZ": 0.004745028903950153, "YIIZIIZYIXIIZIZZ": 0.004745028903950153, "IYIZIIZXIYIIZIII": 4.335768858251948e-05, "IXIZIIZYIYIIZIII": -4.335768858251948e-05, "IXZZZZZXIXZZZZII": 4.335768858251948e-05, "IYZZZZZYIXZZZZII": 4.335768858251948e-05, "IZYZIIZXIYIIZIII": 0.005298750609790266, "IZXZIIZYIYIIZIII": -0.005298750609790266, "IIXZZZZXIXZZZZII": 0.005298750609790266, "IIYZZZZYIXZZZZII": 0.005298750609790266, "IIIXZZZXIXIIIIII": 0.005645121295903397, "IIIYZZZYIXIIIIII": 0.005645121295903397, "IIIXIIZXZXZZIIZI": -0.005645121295903397, "IIIYIIZYZXZZIIZI": -0.005645121295903397, "IIIZZZYXZYZZIIZI": 0.0016094672670844525, "IIIZZZXYZYZZIIZI": -0.0016094672670844525, "IZZIZZXXIXIIZIZZ": -0.0016094672670844525, "IZZIZZYYIXIIZIZZ": -0.0016094672670844525, "ZZZIIIZIYYZZIIZI": -0.01830071138335925, "IIIZZZIZYYZZIIZI": -0.01830071138335925, "IZZIZZIIXXIIZIZZ": -0.01830071138335925, "ZIIZIIZZXXIIZIZZ": -0.01830071138335925, "YZZIIIZIXYZZIIZI": -0.005180125806677611, "XZZIIIZIYYZZIIZI": 0.005180125806677611, "XIIZIIZZXXIIZIZZ": 0.005180125806677611, "YIIZIIZZYXIIZIZZ": 0.005180125806677611, "IYIZIIZZXYIIZIII": 9.369008000315933e-06, "IXIZIIZZYYIIZIII": -9.369008000315933e-06, "IXZZZZZZXXZZZZII": 9.369008000315933e-06, "IYZZZZZZYXZZZZII": 9.369008000315933e-06, "IZYZIIZZXYIIZIII": 0.0011449880857998251, "IZXZIIZZYYIIZIII": -0.0011449880857998251, "IIXZZZZZXXZZZZII": 0.0011449880857998251, "IIYZZZZZYXZZZZII": 0.0011449880857998251, "IIIXZZZZXXIIIIII": 0.0032393141107624392, "IIIYZZZZYXIIIIII": 0.0032393141107624392, "IIIXIIZIXXZZIIZI": -0.0032393141107624392, "IIIYIIZIYXZZIIZI": -0.0032393141107624392, "IIIZZZYIXYZZIIZI": -0.0022871210037751404, "IIIZZZXIYYZZIIZI": 0.0022871210037751404, "IZZIZZXZXXIIZIZZ": 0.0022871210037751404, "IZZIZZYZYXIIZIZZ": 0.0022871210037751404, "IIIIIIIXXXIIIIII": 0.0031307951222257027, "IIIIIIIYYXIIIIII": 0.0031307951222257027, "IIIZZZIXXXZZIIZI": -0.0031307951222257027, "IIIZZZIYYXZZIIZI": -0.0031307951222257027, "IZZIZZIIIIXIZIII": -0.0008870382155015243, "IIIIIIIIIIXZZZII": 0.000886683546836806, "IIIZZZIZZZXIZZZI": -3.546686647184285e-07, "IIIZZZIZZIXZIIIZ": 3.546686647184285e-07, "IIIIIIIIIZXIIIZZ": -0.000886683546836806, "IZZIZZIIIZXZIZZZ": 0.0008870382155015243, "ZXIIIIIIIZXIIIII": 0.003922773056632831, "IXZZZZZZZZXIIIII": 0.003922773056632831, "IXZIIIZIIIXZIIZI": 0.003922773056632831, "ZXIZZZIZZIXZIIZI": 0.003922773056632831, "XXIIIIIIIZXIIIII": 0.0013170456704956876, "YYIIIIIIIZXIIIII": 0.0013170456704956876, "XXIZZZIZZIXZIIZI": 0.0013170456704956876, "YYIZZZIZZIXZIIZI": 0.0013170456704956876, "ZIIXZZIIIIXIZIII": 3.2103916826780235e-06, "IZZXIIZZZIXIZIII": 3.2103916826780235e-06, "ZZZXIIIIIIXZZZII": -3.2103916826780235e-06, "IIIXZZZZZIXZZZII": -3.2103916826780235e-06, "XIIXZZIIIIXIZIII": -0.0004981208655666502, "YIIYZZIIIIXIZIII": -0.0004981208655666502, "XZZXIIIIIIXZZZII": 0.0004981208655666502, "YZZYIIIIIIXZZZII": 0.0004981208655666502, "IYZXZZIZZIYZIIZI": 0.0012895171669617873, "IXZYZZIZZIYZIIZI": -0.0012895171669617873, "IYIXZZIIIIYIZIZZ": 0.0012895171669617873, "IXIYZZIIIIYIZIZZ": -0.0012895171669617873, "IIIZYIZIIIYZIIZI": -0.0036750158202745195, "ZZZIYZIZZIYZIIZI": -0.0036750158202745195, "ZIIZYZIIIIYIZIZZ": 0.0036750158202745195, "IZZIYIZZZIYIZIZZ": 0.0036750158202745195, "YZZIXZIZZIYZIIZI": 0.0011449880857998256, "XZZIYZIZZIYZIIZI": -0.0011449880857998256, "YIIZXZIIIIYIZIZZ": -0.0011449880857998256, "XIIZYZIIIIYIZIZZ": 0.0011449880857998256, "IXIZXZIIIIXIZIII": -0.0006006233640740337, "IYIZYZIIIIXIZIII": -0.0006006233640740337, "IXZZXIIIIIXZZZII": -0.0006006233640740337, "IYZZYIIIIIXZZZII": -0.0006006233640740337, "IZXZXZIIIIXIZIII": -0.006587629829727054, "IZYZYZIIIIXIZIII": -0.006587629829727054, "IIXZXIIIIIXZZZII": -0.006587629829727054, "IIYZYIIIIIXZZZII": -0.006587629829727054, "IIIXXIIIIZXIIIII": 0.0010311902752944049, "IIIYYIIIIZXIIIII": 0.0010311902752944049, "IIIXXZIZZIXZIIZI": -0.0010311902752944049, "IIIYYZIZZIXZIIZI": -0.0010311902752944049, "IIIZZYZIIIYZIIZI": 3.0071275892262084e-05, "ZZZIIYIZZIYZIIZI": 3.0071275892262084e-05, "ZIIZIYIIIIYIZIZZ": -3.0071275892262084e-05, "IZZIZYZZZIYIZIZZ": -3.0071275892262084e-05, "YZZIIXIZZIYZIIZI": -9.369008000315933e-06, "XZZIIYIZZIYZIIZI": 9.369008000315933e-06, "YIIZIXIIIIYIZIZZ": 9.369008000315933e-06, "XIIZIYIIIIYIZIZZ": -9.369008000315933e-06, "IXIZIXIIIIXIZIII": 0.006597459181094071, "IYIZIYIIIIXIZIII": 0.006597459181094071, "IXZZZXIIIIXZZZII": 0.006597459181094071, "IYZZZYIIIIXZZZII": 0.006597459181094071, "IZXZIXIIIIXIZIII": 0.0006006233640740409, "IZYZIYIIIIXIZIII": 0.0006006233640740409, "IIXZZXIIIIXZZZII": 0.0006006233640740409, "IIYZZYIIIIXZZZII": 0.0006006233640740409, "IIIXZXIIIZXIIIII": -8.4378432045714e-06, "IIIYZYIIIZXIIIII": -8.4378432045714e-06, "IIIXIXIZZIXZIIZI": 8.4378432045714e-06, "IIIYIYIZZIXZIIZI": 8.4378432045714e-06, "IXZZZZXIIZXIIIII": 0.0056073073611654384, "IYZZZZYIIZXIIIII": 0.0056073073611654384, "IXZIIIXZZIXZIIZI": 0.0056073073611654384, "IYZIIIYZZIXZIIZI": 0.0056073073611654384, "IZZXIIXIIIXIZIII": 0.00026345089072576044, "IZZYIIYIIIXIZIII": 0.00026345089072576044, "IIIXZZXIIIXZZZII": -0.00026345089072576044, "IIIYZZYIIIXZZZII": -0.00026345089072576044, "IIIZYIXZZIYZIIZI": -0.005013128548147227, "IIIZXIYZZIYZIIZI": 0.005013128548147227, "IZZIYIXIIIYIZIZZ": 0.005013128548147227, "IZZIXIYIIIYIZIZZ": -0.005013128548147227, "IIIZZYXZZIYZIIZI": 4.102055039410674e-05, "IIIZZXYZZIYZIIZI": -4.102055039410674e-05, "IZZIZYXIIIYIZIZZ": -4.102055039410674e-05, "IZZIZXYIIIYIZIZZ": 4.102055039410674e-05, "ZIIZIIZXIIXIZIII": 1.5690591196069673e-05, "IZZIZZIXZIXIZIII": 1.5690591196069673e-05, "ZZZZZZZXIIXZZZII": -1.5690591196069673e-05, "IIIIIIIXZIXZZZII": -1.5690591196069673e-05, "XIIZIIZXIIXIZIII": -0.00013766322144270976, "YIIZIIZYIIXIZIII": -0.00013766322144270976, "XZZZZZZXIIXZZZII": 0.00013766322144270976, "YZZZZZZYIIXZZZII": 0.00013766322144270976, "IYZIIIZXZIYZIIZI": -0.004783104949896772, "IXZIIIZYZIYZIIZI": 0.004783104949896772, "IYIZIIZXIIYIZIZZ": -0.004783104949896772, "IXIZIIZYIIYIZIZZ": 0.004783104949896772, "IIIIXZZXIZXIIIII": -0.0051965025320652135, "IIIIYZZYIZXIIIII": -0.0051965025320652135, "IIIZXIZXZIXZIIZI": 0.0051965025320652135, "IIIZYIZYZIXZIIZI": 0.0051965025320652135, "IIIIIXZXIZXIIIII": 4.2521030917602566e-05, "IIIIIYZYIZXIIIII": 4.2521030917602566e-05, "IIIZZXZXZIXZIIZI": -4.2521030917602566e-05, "IIIZZYZYZIXZIIZI": -4.2521030917602566e-05, "IZZIZZXXIIXIZIII": -0.0005244264859535965, "IZZIZZYYIIXIZIII": -0.0005244264859535965, "IIIIIIXXIIXZZZII": 0.0005244264859535965, "IIIIIIYYIIXZZZII": 0.0005244264859535965, "IZZIZZIIXIXIZIII": -0.0009171094913937866, "ZIIZIIZZXIXIZIII": -0.0009171094913937866, "IIIIIIIIXIXZZZII": 0.0009171094913937866, "ZZZZZZZZXIXZZZII": 0.0009171094913937866, "XIIZIIZZXIXIZIII": 1.2392432315068514e-05, "YIIZIIZZYIXIZIII": 1.2392432315068514e-05, "XZZZZZZZXIXZZZII": -1.2392432315068514e-05, "YZZZZZZZYIXZZZII": -1.2392432315068514e-05, "IYZIIIZIXIYZIIZI": -0.0038540950597188307, "IXZIIIZIYIYZIIZI": 0.0038540950597188307, "IYIZIIZZXIYIZIZZ": -0.0038540950597188307, "IXIZIIZZYIYIZIZZ": 0.0038540950597188307, "IIIIXZZZXZXIIIII": -0.003718359939043071, "IIIIYZZZYZXIIIII": -0.003718359939043071, "IIIZXIZIXIXZIIZI": 0.003718359939043071, "IIIZYIZIYIXZIIZI": 0.003718359939043071, "IIIIIXZZXZXIIIII": 3.0425944556980585e-05, "IIIIIYZZYZXIIIII": 3.0425944556980585e-05, "IIIZZXZIXIXZIIZI": -3.0425944556980585e-05, "IIIZZYZIYIXZIIZI": -3.0425944556980585e-05, "IZZIZZXZXIXIZIII": 1.5457892224494598e-05, "IZZIZZYZYIXIZIII": 1.5457892224494598e-05, "IIIIIIXZXIXZZZII": -1.5457892224494598e-05, "IIIIIIYZYIXZZZII": -1.5457892224494598e-05, "IZZZIIIZZYYZZIZI": 2.1761440315384448e-05, "IIIZZZIZZXXIZZZI": -8.739631736858222e-07, "IIIZZZIZZYYIZZZI": -2.2635403489070273e-05, "IIIIIIIIIXXIIIZZ": 2.2635403489070273e-05, "IIIIIIIIIYYIIIZZ": 8.739631736858222e-07, "IZZIZZIIIXXZIZZZ": -2.1761440315384448e-05, "ZXIIIIIIIXXIIIII": 0.0013170456704956876, "IXZZZZZZZXXIIIII": 0.0013170456704956876, "ZXIIIIIIIYYIIIII": 0.0013170456704956876, "IXZZZZZZZYYIIIII": 0.0013170456704956876, "XXIIIIIIIXXIIIII": 0.008553535993933298, "YYIIIIIIIXXIIIII": 0.008553535993933298, "XXIIIIIIIYYIIIII": 0.008553535993933298, "YYIIIIIIIYYIIIII": 0.008553535993933298, "IIIXXIIIIXXIIIII": -0.005929653505900949, "IIIYYIIIIXXIIIII": -0.005929653505900949, "IIIXXIIIIYYIIIII": -0.005929653505900949, "IIIYYIIIIYYIIIII": -0.005929653505900949, "IIIXZXIIIXXIIIII": 4.8520130318281715e-05, "IIIYZYIIIXXIIIII": 4.8520130318281715e-05, "IIIXZXIIIYYIIIII": 4.8520130318281715e-05, "IIIYZYIIIYYIIIII": 4.8520130318281715e-05, "IXZZZZXIIXXIIIII": 0.004701411686920803, "IYZZZZYIIXXIIIII": 0.004701411686920803, "IXZZZZXIIYYIIIII": 0.004701411686920803, "IYZZZZYIIYYIIIII": 0.004701411686920803, "IIIIXZZXIXXIIIII": -0.0073009930075651755, "IIIIYZZYIXXIIIII": -0.0073009930075651755, "IIIIXZZXIYYIIIII": -0.0073009930075651755, "IIIIYZZYIYYIIIII": -0.0073009930075651755, "IIIIIXZXIXXIIIII": 5.974128704609724e-05, "IIIIIYZYIXXIIIII": 5.974128704609724e-05, "IIIIIXZXIYYIIIII": 5.974128704609724e-05, "IIIIIYZYIYYIIIII": 5.974128704609724e-05, "IIIIXZZZXXXIIIII": -0.0012517952761944026, "IIIIYZZZYXXIIIII": -0.0012517952761944026, "IIIIXZZZXYYIIIII": -0.0012517952761944026, "IIIIYZZZYYYIIIII": -0.0012517952761944026, "IIIIIXZZXXXIIIII": 1.0242971174001754e-05, "IIIIIYZZYXXIIIII": 1.0242971174001754e-05, "IIIIIXZZXYYIIIII": 1.0242971174001754e-05, "IIIIIYZZYYYIIIII": 1.0242971174001754e-05, "IZZIZZIIIIZXZIII": -0.1084050935130095, "IIIIIIIIIIIXZZII": 0.10836174939424095, "IIIZZZIZZZZXZZZI": -4.334411876855105e-05, "IIIZZZIZZIIXIIIZ": 4.334411876855105e-05, "IIIIIIIIIZZXIIZZ": -0.10836174939424095, "IZZIZZIIIZIXIZZZ": 0.1084050935130095, "ZZXIIIIIIZZXIIII": 0.0039227730566328296, "IIXZZZZZZZZXIIII": 0.0039227730566328296, "IIXIIIZIIIIXIIZI": 0.0039227730566328296, "ZZXZZZIZZIIXIIZI": 0.0039227730566328296, "XZXIIIIIIZZXIIII": 0.0013170456704956878, "YZYIIIIIIZZXIIII": 0.0013170456704956878, "XZXZZZIZZIIXIIZI": 0.0013170456704956878, "YZYZZZIZZIIXIIZI": 0.0013170456704956878, "ZIIXZZIIIIZXZIII": 0.0003923425219930716, "IZZXIIZZZIZXZIII": 0.0003923425219930716, "ZZZXIIIIIIIXZZII": -0.0003923425219930716, "IIIXZZZZZIIXZZII": -0.0003923425219930716, "XIIXZZIIIIZXZIII": -0.06087543700922005, "YIIYZZIIIIZXZIII": -0.06087543700922005, "XZZXIIIIIIIXZZII": 0.06087543700922005, "YZZYIIIIIIIXZZII": 0.06087543700922005, "IIYXZZIZZIIYIIZI": 0.0012895171669617875, "IIXYZZIZZIIYIIZI": -0.0012895171669617875, "IZYXZZIIIIZYZIZZ": 0.0012895171669617875, "IZXYZZIIIIZYZIZZ": -0.0012895171669617875, "IIIZYIZIIIIYIIZI": 3.00712758922618e-05, "ZZZIYZIZZIIYIIZI": 3.00712758922618e-05, "ZIIZYZIIIIZYZIZZ": -3.00712758922618e-05, "IZZIYIZZZIZYZIZZ": -3.00712758922618e-05, "YZZIXZIZZIIYIIZI": -9.36900800031582e-06, "XZZIYZIZZIIYIIZI": 9.36900800031582e-06, "YIIZXZIIIIZYZIZZ": 9.36900800031582e-06, "XIIZYZIIIIZYZIZZ": -9.36900800031582e-06, "IXIZXZIIIIZXZIII": -0.06680974054916429, "IYIZYZIIIIZXZIII": -0.06680974054916429, "IXZZXIIIIIIXZZII": -0.06680974054916429, "IYZZYIIIIIIXZZII": -0.06680974054916429, "IZXZXZIIIIZXZIII": 0.0006006233640740266, "IZYZYZIIIIZXZIII": 0.0006006233640740266, "IIXZXIIIIIIXZZII": 0.0006006233640740266, "IIYZYIIIIIIXZZII": 0.0006006233640740266, "IIIXXIIIIZZXIIII": -8.437843204571301e-06, "IIIYYIIIIZZXIIII": -8.437843204571301e-06, "IIIXXZIZZIIXIIZI": 8.437843204571301e-06, "IIIYYZIZZIIXIIZI": 8.437843204571301e-06, "IIIZZYZIIIIYIIZI": 0.0036750158202745195, "ZZZIIYIZZIIYIIZI": 0.0036750158202745195, "ZIIZIYIIIIZYZIZZ": -0.0036750158202745195, "IZZIZYZZZIZYZIZZ": -0.0036750158202745195, "YZZIIXIZZIIYIIZI": -0.0011449880857998254, "XZZIIYIZZIIYIIZI": 0.0011449880857998254, "YIIZIXIIIIZYZIZZ": 0.0011449880857998254, "XIIZIYIIIIZYZIZZ": -0.0011449880857998254, "IXIZIXIIIIZXZIII": 0.0006006233640740409, "IYIZIYIIIIZXZIII": 0.0006006233640740409, "IXZZZXIIIIIXZZII": 0.0006006233640740409, "IYZZZYIIIIIXZZII": 0.0006006233640740409, "IZXZIXIIIIZXZIII": 0.07999482955998555, "IZYZIYIIIIZXZIII": 0.07999482955998555, "IIXZZXIIIIIXZZII": 0.07999482955998555, "IIYZZYIIIIIXZZII": 0.07999482955998555, "IIIXZXIIIZZXIIII": -0.001031190275294405, "IIIYZYIIIZZXIIII": -0.001031190275294405, "IIIXIXIZZIIXIIZI": 0.001031190275294405, "IIIYIYIZZIIXIIZI": 0.001031190275294405, "IIXZZZXIIZZXIIII": 0.0056073073611654384, "IIYZZZYIIZZXIIII": 0.0056073073611654384, "IIXIIIXZZIIXIIZI": 0.0056073073611654384, "IIYIIIYZZIIXIIZI": 0.0056073073611654384, "IZZXIIXIIIZXZIII": 0.03219637885506937, "IZZYIIYIIIZXZIII": 0.03219637885506937, "IIIXZZXIIIIXZZII": -0.03219637885506937, "IIIYZZYIIIIXZZII": -0.03219637885506937, "IIIZYIXZZIIYIIZI": 4.102055039410626e-05, "IIIZXIYZZIIYIIZI": -4.102055039410626e-05, "IZZIYIXIIIZYZIZZ": -4.102055039410626e-05, "IZZIXIYIIIZYZIZZ": 4.102055039410626e-05, "IIIZZYXZZIIYIIZI": 0.005013128548147224, "IIIZZXYZZIIYIIZI": -0.005013128548147224, "IZZIZYXIIIZYZIZZ": -0.005013128548147224, "IZZIZXYIIIZYZIZZ": 0.005013128548147224, "ZIIZIIZXIIZXZIII": 0.0019175498599264212, "IZZIZZIXZIZXZIII": 0.0019175498599264212, "ZZZZZZZXIIIXZZII": -0.0019175498599264212, "IIIIIIIXZIIXZZII": -0.0019175498599264212, "XIIZIIZXIIZXZIII": -0.01682384606773848, "YIIZIIZYIIZXZIII": -0.01682384606773848, "XZZZZZZXIIIXZZII": 0.01682384606773848, "YZZZZZZYIIIXZZII": 0.01682384606773848, "IIYIIIZXZIIYIIZI": -0.004783104949896774, "IIXIIIZYZIIYIIZI": 0.004783104949896774, "IZYZIIZXIIZYZIZZ": -0.004783104949896774, "IZXZIIZYIIZYZIZZ": 0.004783104949896774, "IIIIXZZXIZZXIIII": 4.252103091760212e-05, "IIIIYZZYIZZXIIII": 4.252103091760212e-05, "IIIZXIZXZIIXIIZI": -4.252103091760212e-05, "IIIZYIZYZIIXIIZI": -4.252103091760212e-05, "IIIIIXZXIZZXIIII": 0.005196502532065214, "IIIIIYZYIZZXIIII": 0.005196502532065214, "IIIZZXZXZIIXIIZI": -0.005196502532065214, "IIIZZYZYZIIXIIZI": -0.005196502532065214, "IZZIZZXXIIZXZIII": -0.06409025141983969, "IZZIZZYYIIZXZIII": -0.06409025141983969, "IIIIIIXXIIIXZZII": 0.06409025141983969, "IIIIIIYYIIIXZZII": 0.06409025141983969, "IZZIZZIIXIZXZIII": -0.11208010933328401, "ZIIZIIZZXIZXZIII": -0.11208010933328401, "IIIIIIIIXIIXZZII": 0.11208010933328401, "ZZZZZZZZXIIXZZII": 0.11208010933328401, "XIIZIIZZXIZXZIII": 0.0015144812934683959, "YIIZIIZZYIZXZIII": 0.0015144812934683959, "XZZZZZZZXIIXZZII": -0.0015144812934683959, "YZZZZZZZYIIXZZII": -0.0015144812934683959, "IIYIIIZIXIIYIIZI": -0.0038540950597188307, "IIXIIIZIYIIYIIZI": 0.0038540950597188307, "IZYZIIZZXIZYZIZZ": -0.0038540950597188307, "IZXZIIZZYIZYZIZZ": 0.0038540950597188307, "IIIIXZZZXZZXIIII": 3.042594455698023e-05, "IIIIYZZZYZZXIIII": 3.042594455698023e-05, "IIIZXIZIXIIXIIZI": -3.042594455698023e-05, "IIIZYIZIYIIXIIZI": -3.042594455698023e-05, "IIIIIXZZXZZXIIII": 0.003718359939043071, "IIIIIYZZYZZXIIII": 0.003718359939043071, "IIIZZXZIXIIXIIZI": -0.003718359939043071, "IIIZZYZIYIIXIIZI": -0.003718359939043071, "IZZIZZXZXIZXZIII": 0.0018891116784217877, "IZZIZZYZYIZXZIII": 0.0018891116784217877, "IIIIIIXZXIIXZZII": -0.0018891116784217877, "IIIIIIYZYIIXZZII": -0.0018891116784217877, "IZZZIIIZZYIYZIZI": 0.0026594693792682212, "IIIZZZIZZXZXZZZI": -0.00010680719039457675, "IIIZZZIZZYZYZZZI": -0.002766276569662798, "IIIIIIIIIXZXIIZZ": 0.002766276569662798, "IIIIIIIIIYZYIIZZ": 0.00010680719039457675, "IZZIZZIIIXIXIZZZ": -0.0026594693792682212, "ZZXIIIIIIXZXIIII": 0.0013170456704956878, "IIXZZZZZZXZXIIII": 0.0013170456704956878, "ZZXIIIIIIYZYIIII": 0.0013170456704956878, "IIXZZZZZZYZYIIII": 0.0013170456704956878, "XZXIIIIIIXZXIIII": 0.008553535993933301, "YZYIIIIIIXZXIIII": 0.008553535993933301, "XZXIIIIIIYZYIIII": 0.008553535993933301, "YZYIIIIIIYZYIIII": 0.008553535993933301, "IIIXXIIIIXZXIIII": 4.852013031828114e-05, "IIIYYIIIIXZXIIII": 4.852013031828114e-05, "IIIXXIIIIYZYIIII": 4.852013031828114e-05, "IIIYYIIIIYZYIIII": 4.852013031828114e-05, "IIIXZXIIIXZXIIII": 0.005929653505900949, "IIIYZYIIIXZXIIII": 0.005929653505900949, "IIIXZXIIIYZYIIII": 0.005929653505900949, "IIIYZYIIIYZYIIII": 0.005929653505900949, "IIXZZZXIIXZXIIII": 0.004701411686920801, "IIYZZZYIIXZXIIII": 0.004701411686920801, "IIXZZZXIIYZYIIII": 0.004701411686920801, "IIYZZZYIIYZYIIII": 0.004701411686920801, "IIIIXZZXIXZXIIII": 5.9741287046096625e-05, "IIIIYZZYIXZXIIII": 5.9741287046096625e-05, "IIIIXZZXIYZYIIII": 5.9741287046096625e-05, "IIIIYZZYIYZYIIII": 5.9741287046096625e-05, "IIIIIXZXIXZXIIII": 0.007300993007565179, "IIIIIYZYIXZXIIII": 0.007300993007565179, "IIIIIXZXIYZYIIII": 0.007300993007565179, "IIIIIYZYIYZYIIII": 0.007300993007565179, "IIIIXZZZXXZXIIII": 1.0242971174001637e-05, "IIIIYZZZYXZXIIII": 1.0242971174001637e-05, "IIIIXZZZXYZYIIII": 1.0242971174001637e-05, "IIIIYZZZYYZYIIII": 1.0242971174001637e-05, "IIIIIXZZXXZXIIII": 0.0012517952761944022, "IIIIIYZZYXZXIIII": 0.0012517952761944022, "IIIIIXZZXYZYIIII": 0.0012517952761944022, "IIIIIYZZYYZYIIII": 0.0012517952761944022, "IIIIZIIIIIXXIIII": 0.00011235332707912211, "IIIIIZIIIIXXIIII": -0.00011235332707914823, "IIIIZIIIIIYYIIII": 0.00011235332707912211, "IIIIIZIIIIYYIIII": -0.00011235332707914823, "IIIIIIIIIIXXIZII": -0.0004882700369949105, "IZZIZZIIIIXXIZII": -0.0004882700369948927, "IIIIIIIIIIYYIZII": -0.0004882700369949105, "IZZIZZIIIIYYIZII": -0.0004882700369948927, "IXXIIIIIIIXXIIII": 0.0071676851114686815, "IYYIIIIIIIXXIIII": 0.0071676851114686815, "IXXIIIIIIIYYIIII": 0.0071676851114686815, "IYYIIIIIIIYYIIII": 0.0071676851114686815, "IIIIXXIIIIXXIIII": -0.006864900080636248, "IIIIYYIIIIXXIIII": -0.006864900080636248, "IIIIXXIIIIYYIIII": -0.006864900080636248, "IIIIYYIIIIYYIIII": -0.006864900080636248, "IIIZZZIZZIIIXIII": -0.000273356495566318, "IIIIIIIIIZZZXIII": -0.001733477392420295, "ZZZIIIZIIIIIXIZI": -0.01587557062072608, "IIIZZZIZIIIIXIZI": 0.015863018664447, "IIIZZZIIZIIIXIZI": 0.003389625144646982, "IIIZZIIZZIIIXIZI": 0.0013549290507243316, "IIIZIZIZZIIIXIZI": 0.0013549290507243322, "IIIIZZIZZIIIXIZI": -0.0004177357209483969, "IIIZZZIZZIIIXIZI": 0.04432379018080451, "ZIIZZZIZZIIIXIZI": 0.0033689418973530554, "IZIZZZIZZIIIXIZI": 0.0011170671678690364, "IIZZZZIZZIIIXIZI": 0.0011170671678690368, "IIIZZZZZZIIIXIZI": 9.092644429646868e-05, "IIIZZZIZZZIIXIZI": 0.00521321948918569, "IIIZZZIZZIZIXIZI": 0.002406584334830824, "IIIZZZIZZIIZXIZI": 0.0024065843348308243, "IZZIZZIIIIZZXIZI": -0.0022401135597458683, "IIIZZZIZZIIIXZZI": 0.002323575416279586, "IZZZIIIZZIZZXZZI": 0.0023235754162795855, "IZZZIIIZZZIIXIIZ": 0.001733477392420295, "IZZIZZIIIIZZXIIZ": 0.000273356495566318, "IIIZZZIZZIIIXIZZ": 0.0022401135597458683, "IZZIZZIIIIZIXIZZ": -0.0024065843348308243, "IZZIZZIIIIIZXIZZ": -0.002406584334830824, "IZZIZIIIIIZZXIZZ": -0.0013549290507243316, "IZZIIZIIIIZZXIZZ": -0.0013549290507243322, "IZIIZZIIIIZZXIZZ": -0.0011170671678690368, "IIZIZZIIIIZZXIZZ": -0.0011170671678690364, "IZZIZZIIIIZZXIZZ": -0.04432379018080451, "ZZZIZZIIIIZZXIZZ": -0.0033689418973530554, "IZZZZZIIIIZZXIZZ": 0.0004177357209483969, "IZZIZZZIIIZZXIZZ": -9.092644429646868e-05, "IZZIZZIZIIZZXIZZ": -0.003389625144646982, "IZZIZZIIZIZZXIZZ": -0.015863018664447, "ZIIZIIZZZIZZXIZZ": 0.01587557062072608, "IZZIZZIIIZZZXIZZ": -0.00521321948918569, "IIIIIIIIIIIIXZZZ": -0.0023235754162795855, "IZZIZZIIIIZZXZZZ": -0.002323575416279586, "XZZIIIZIIIIIXIZI": -0.0032393141107624392, "XIIZZZIZZIIIXIZI": -0.0032393141107624392, "XZZIZZIIIIZZXIZZ": 0.0032393141107624392, "XIIZIIZZZIZZXIZZ": 0.0032393141107624392, "ZYZIZZIIIIZZYIII": -8.4378432045714e-06, "IYIZIIZZZIZZYIII": -8.4378432045714e-06, "ZXIIIIIIIIIIXZII": -8.4378432045714e-06, "IXZZZZZZZIIIXZII": -8.4378432045714e-06, "YXZIZZIIIIZZYIII": -4.8520130318281715e-05, "XYZIZZIIIIZZYIII": 4.8520130318281715e-05, "XXIIIIIIIIIIXZII": 4.8520130318281715e-05, "YYIIIIIIIIIIXZII": 4.8520130318281715e-05, "ZIYIZZIIIIZZYIII": -0.0010311902752944049, "IZYZIIZZZIZZYIII": -0.0010311902752944049, "ZZXIIIIIIIIIXZII": -0.0010311902752944049, "IIXZZZZZZIIIXZII": -0.0010311902752944049, "YIXIZZIIIIZZYIII": -0.005929653505900949, "XIYIZZIIIIZZYIII": 0.005929653505900949, "XZXIIIIIIIIIXZII": 0.005929653505900949, "YZYIIIIIIIIIXZII": 0.005929653505900949, "ZZZXIIIIIZZZXIII": 0.0036838739506865436, "IIIXZZZZZZZZXIII": 0.0036838739506865436, "IIIYIIZIIIIIYIZI": -0.0036838739506865436, "ZZZYZZIZZIIIYIZI": -0.0036838739506865436, "XZZXIIIIIZZZXIII": -0.0006718015114899654, "YZZYIIIIIZZZXIII": -0.0006718015114899654, "YZZXZZIZZIIIYIZI": -0.0006718015114899654, "XZZYZZIZZIIIYIZI": 0.0006718015114899654, "IXZZXIIIIZZZXIII": 0.00039234252199307144, "IYZZYIIIIZZZXIII": 0.00039234252199307144, "IYZIXZIZZIIIYIZI": 0.00039234252199307144, "IXZIYZIZZIIIYIZI": -0.00039234252199307144, "IIXZXIIIIZZZXIII": -3.2103916826779846e-06, "IIYZYIIIIZZZXIII": -3.2103916826779846e-06, "IIYIXZIZZIIIYIZI": -3.2103916826779846e-06, "IIXIYZIZZIIIYIZI": 3.2103916826779846e-06, "IXZZZXIIIZZZXIII": -3.2103916826780227e-06, "IYZZZYIIIZZZXIII": -3.2103916826780227e-06, "IYZIIXIZZIIIYIZI": -3.2103916826780227e-06, "IXZIIYIZZIIIYIZI": 3.2103916826780227e-06, "IIXZZXIIIZZZXIII": -0.0003923425219930716, "IIYZZYIIIZZZXIII": -0.0003923425219930716, "IIYIIXIZZIIIYIZI": -0.0003923425219930716, "IIXIIYIZZIIIYIZI": 0.0003923425219930716, "IZZYIXIIIIZZYIII": -0.007652425993173914, "IZZXIYIIIIZZYIII": 0.007652425993173914, "IIIXZXIIIIIIXZII": 0.007652425993173914, "IIIYZYIIIIIIXZII": 0.007652425993173914, "IIIZZZXIIIIIXIZI": 0.0028085416164779805, "ZZZIIIXZZIIIXIZI": 0.0028085416164779805, "ZIIZIIXIIIZZXIZZ": -0.0028085416164779805, "IZZIZZXZZIZZXIZZ": -0.0028085416164779805, "XZZIIIXZZIIIXIZI": -0.005179529233695477, "YZZIIIYZZIIIXIZI": -0.005179529233695477, "XIIZIIXIIIZZXIZZ": 0.005179529233695477, "YIIZIIYIIIZZXIZZ": 0.005179529233695477, "IYIZIIXIIIZZYIII": -4.598170269943655e-05, "IXIZIIYIIIZZYIII": 4.598170269943655e-05, "IXZZZZXIIIIIXZII": -4.598170269943655e-05, "IYZZZZYIIIIIXZII": -4.598170269943655e-05, "IZYZIIXIIIZZYIII": -0.00561943182820093, "IZXZIIYIIIZZYIII": 0.00561943182820093, "IIXZZZXIIIIIXZII": -0.00561943182820093, "IIYZZZYIIIIIXZII": -0.00561943182820093, "IIIXZZXIIZZZXIII": 0.00443574589156262, "IIIYZZYIIZZZXIII": 0.00443574589156262, "IIIYIIXZZIIIYIZI": -0.00443574589156262, "IIIXIIYZZIIIYIZI": 0.00443574589156262, "ZZZZZZZXIZZZXIII": -0.0017349759704111186, "IIIIIIIXZZZZXIII": -0.0017349759704111186, "IIIZZZIYIIIIYIZI": 0.0017349759704111186, "ZZZIIIZYZIIIYIZI": 0.0017349759704111186, "XZZZZZZXIZZZXIII": 0.004521415429624035, "YZZZZZZYIZZZXIII": 0.004521415429624035, "YZZIIIZXZIIIYIZI": 0.004521415429624035, "XZZIIIZYZIIIYIZI": -0.004521415429624035, "IIIXIIZXZIIIXIZI": 0.004695059628242767, "IIIYIIZYZIIIXIZI": 0.004695059628242767, "IZZXIIZXIIZZXIZZ": 0.004695059628242767, "IZZYIIZYIIZZXIZZ": 0.004695059628242767, "IZZIZYZXIIZZYIII": -0.002372642796065982, "IZZIZXZYIIZZYIII": 0.002372642796065982, "IIIIIXZXIIIIXZII": -0.002372642796065982, "IIIIIYZYIIIIXZII": -0.002372642796065982, "IIIIIIXXIZZZXIII": -1.9041890612100564e-05, "IIIIIIYYIZZZXIII": -1.9041890612100564e-05, "IIIZZZYXZIIIYIZI": -1.9041890612100564e-05, "IIIZZZXYZIIIYIZI": 1.9041890612100564e-05, "IIIIIIIIXZZZXIII": 0.01414209322830579, "ZZZZZZZZXZZZXIII": 0.01414209322830579, "ZZZIIIZIYIIIYIZI": -0.01414209322830579, "IIIZZZIZYIIIYIZI": -0.01414209322830579, "XZZZZZZZXZZZXIII": 0.0031470448052874456, "YZZZZZZZYZZZXIII": 0.0031470448052874456, "YZZIIIZIXIIIYIZI": 0.0031470448052874456, "XZZIIIZIYIIIYIZI": -0.0031470448052874456, "IIIXIIZIXIIIXIZI": 0.003755269645417477, "IIIYIIZIYIIIXIZI": 0.003755269645417477, "IZZXIIZZXIZZXIZZ": 0.003755269645417477, "IZZYIIZZYIZZXIZZ": 0.003755269645417477, "IZZIZYZZXIZZYIII": -0.0009686463655552542, "IZZIZXZZYIZZYIII": 0.0009686463655552542, "IIIIIXZZXIIIXZII": -0.0009686463655552542, "IIIIIYZZYIIIXZII": -0.0009686463655552542, "IIIIIIXZXZZZXIII": -0.0028117722361939374, "IIIIIIYZYZZZXIII": -0.0028117722361939374, "IIIZZZYIXIIIYIZI": -0.0028117722361939374, "IIIZZZXIYIIIYIZI": 0.0028117722361939374, "IIIZZZIXXIIIXIZI": -0.0017295150197421665, "IIIZZZIYYIIIXIZI": -0.0017295150197421665, "IZZIZZIXXIZZXIZZ": -0.0017295150197421665, "IZZIZZIYYIZZXIZZ": -0.0017295150197421665, "IIIIIIIIIXZZXIII": 0.10086683002063691, "IIIIIIIIIYZZYIII": 0.10095909932611191, "IIIZZZIZZXIIXIZI": -9.226930547500791e-05, "IZZZIIIZZXIIXIIZ": 9.226930547500791e-05, "IZZIZZIIIXZZXIZZ": -0.10086683002063691, "IZZIZZIIIYZZYIZZ": -0.10095909932611191, "ZZZXIIIIIXZZXIII": -0.0006718015114899655, "IIIXZZZZZXZZXIII": -0.0006718015114899655, "ZZZXIIIIIYZZYIII": -0.0006718015114899655, "IIIXZZZZZYZZYIII": -0.0006718015114899655, "XZZXIIIIIXZZXIII": 0.0677752261489451, "YZZYIIIIIXZZXIII": 0.0677752261489451, "XZZXIIIIIYZZYIII": 0.0677752261489451, "YZZYIIIIIYZZYIII": 0.0677752261489451, "IXZZXIIIIXZZXIII": -0.06087543700922006, "IYZZYIIIIXZZXIII": -0.06087543700922006, "IXZZXIIIIYZZYIII": -0.06087543700922006, "IYZZYIIIIYZZYIII": -0.06087543700922006, "IIXZXIIIIXZZXIII": 0.000498120865566644, "IIYZYIIIIXZZXIII": 0.000498120865566644, "IIXZXIIIIYZZYIII": 0.000498120865566644, "IIYZYIIIIYZZYIII": 0.000498120865566644, "IXZZZXIIIXZZXIII": 0.0004981208655666502, "IYZZZYIIIXZZXIII": 0.0004981208655666502, "IXZZZXIIIYZZYIII": 0.0004981208655666502, "IYZZZYIIIYZZYIII": 0.0004981208655666502, "IIXZZXIIIXZZXIII": 0.06087543700922005, "IIYZZYIIIXZZXIII": 0.06087543700922005, "IIXZZXIIIYZZYIII": 0.06087543700922005, "IIYZZYIIIYZZYIII": 0.06087543700922005, "IIIXZZXIIXZZXIII": -0.03375650610524922, "IIIYZZYIIXZZXIII": -0.03375650610524922, "IIIXZZXIIYZZYIII": -0.03375650610524922, "IIIYZZYIIYZZYIII": -0.03375650610524922, "ZZZZZZZXIXZZXIII": -0.001836795452490025, "IIIIIIIXZXZZXIII": -0.001836795452490025, "ZZZZZZZXIYZZYIII": -0.001836795452490025, "IIIIIIIXZYZZYIII": -0.001836795452490025, "XZZZZZZXIXZZXIII": 0.01385844081057234, "YZZZZZZYIXZZXIII": 0.01385844081057234, "XZZZZZZXIYZZYIII": 0.01385844081057234, "YZZZZZZYIYZZYIII": 0.01385844081057234, "IIIIIIXXIXZZXIII": 0.05791123552944544, "IIIIIIYYIXZZXIII": 0.05791123552944544, "IIIIIIXXIYZZYIII": 0.05791123552944544, "IIIIIIYYIYZZYIII": 0.05791123552944544, "IIIIIIIIXXZZXIII": 0.10410614413139935, "ZZZZZZZZXXZZXIII": 0.10410614413139935, "IIIIIIIIXYZZYIII": 0.10410614413139935, "ZZZZZZZZXYZZYIII": 0.10410614413139935, "XZZZZZZZXXZZXIII": -0.0018442775918326338, "YZZZZZZZYXZZXIII": -0.0018442775918326338, "XZZZZZZZXYZZYIII": -0.0018442775918326338, "YZZZZZZZYYZZYIII": -0.0018442775918326338, "IIIIIIXZXXZZXIII": -0.001725112107616366, "IIIIIIYZYXZZXIII": -0.001725112107616366, "IIIIIIXZXYZZYIII": -0.001725112107616366, "IIIIIIYZYYZZYIII": -0.001725112107616366, "IZZIZZIIIZYZYIII": -5.227451521893378e-06, "IIIIIIIIIZXIXZII": 1.5304395174244898e-06, "IIIIIIIIIZYIYZII": 6.757891039317877e-06, "IZZZIIIZZIXIXIZI": 6.757891039317877e-06, "IZZZIIIZZIYIYIZI": 1.5304395174244898e-06, "IIIZZZIZZIXZXZZI": -5.227451521893378e-06, "IXZXIIIIIIXZXIII": 0.0075384618191290925, "IYZYIIIIIIXZXIII": 0.0075384618191290925, "IXZXIIIIIIYZYIII": 0.0075384618191290925, "IYZYIIIIIIYZYIII": 0.0075384618191290925, "ZZZZXIIIIIXZXIII": 0.0012182255530345026, "IIIIXZZZZIXZXIII": 0.0012182255530345026, "ZZZZXIIIIIYZYIII": 0.0012182255530345026, "IIIIXZZZZIYZYIII": 0.0012182255530345026, "XZZZXIIIIIXZXIII": -0.0050759884310270205, "YZZZYIIIIIXZXIII": -0.0050759884310270205, "XZZZXIIIIIYZYIII": -0.0050759884310270205, "YZZZYIIIIIYZYIII": -0.0050759884310270205, "ZZZZZXIIIIXZXIII": -9.9682827219959e-06, "IIIIIXZZZIXZXIII": -9.9682827219959e-06, "ZZZZZXIIIIYZYIII": -9.9682827219959e-06, "IIIIIXZZZIYZYIII": -9.9682827219959e-06, "XZZZZXIIIIXZXIII": 4.153490923583072e-05, "YZZZZYIIIIXZXIII": 4.153490923583072e-05, "XZZZZXIIIIYZYIII": 4.153490923583072e-05, "YZZZZYIIIIYZYIII": 4.153490923583072e-05, "IIIIXZXIIIXZXIII": 0.006883981422790359, "IIIIYZYIIIXZXIII": 0.006883981422790359, "IIIIXZXIIIYZYIII": 0.006883981422790359, "IIIIYZYIIIYZYIII": 0.006883981422790359, "IIIIIXXIIIXZXIII": -5.632903767648885e-05, "IIIIIYYIIIXZXIII": -5.632903767648885e-05, "IIIIIXXIIIYZYIII": -5.632903767648885e-05, "IIIIIYYIIIYZYIII": -5.632903767648885e-05, "IXZZZZZXIIXZXIII": -0.004886736590463937, "IYZZZZZYIIXZXIII": -0.004886736590463937, "IXZZZZZXIIYZYIII": -0.004886736590463937, "IYZZZZZYIIYZYIII": -0.004886736590463937, "IXZZZZZZXIXZXIII": -0.0012895171669617873, "IYZZZZZZYIXZXIII": -0.0012895171669617873, "IXZZZZZZXIYZYIII": -0.0012895171669617873, "IYZZZZZZYIYZYIII": -0.0012895171669617873, "IZZIZZIIIYYZXIII": 0.00045658595633081946, "IZZIZZIIIYXZYIII": -6.985221082451009e-06, "IZZIZZIIIXYZYIII": -0.00044960073524836846, "IIIIIIIIIXXIXZII": 6.985221082451009e-06, "IIIIIIIIIYYIXZII": -0.00044960073524836846, "IIIIIIIIIXYIYZII": 0.00045658595633081946, "IZZIZZIIIZIYYIII": -0.0006388477533013334, "IIIIIIIIIZZXXZII": 0.00018703527774009725, "IIIIIIIIIZZYYZII": 0.0008258830310414308, "IZZZIIIZZIZXXIZI": 0.0008258830310414308, "IZZZIIIZZIZYYIZI": 0.00018703527774009725, "IIIZZZIZZIIXXZZI": -0.0006388477533013334, "IIXXIIIIIIIXXIII": 0.007538461819129095, "IIYYIIIIIIIXXIII": 0.007538461819129095, "IIXXIIIIIIIYYIII": 0.007538461819129095, "IIYYIIIIIIIYYIII": 0.007538461819129095, "ZZZZXIIIIIIXXIII": -9.96828272199579e-06, "IIIIXZZZZIIXXIII": -9.96828272199579e-06, "ZZZZXIIIIIIYYIII": -9.96828272199579e-06, "IIIIXZZZZIIYYIII": -9.96828272199579e-06, "XZZZXIIIIIIXXIII": 4.153490923583022e-05, "YZZZYIIIIIIXXIII": 4.153490923583022e-05, "XZZZXIIIIIIYYIII": 4.153490923583022e-05, "YZZZYIIIIIIYYIII": 4.153490923583022e-05, "ZZZZZXIIIIIXXIII": -0.0012182255530345026, "IIIIIXZZZIIXXIII": -0.0012182255530345026, "ZZZZZXIIIIIYYIII": -0.0012182255530345026, "IIIIIXZZZIIYYIII": -0.0012182255530345026, "XZZZZXIIIIIXXIII": 0.005075988431027021, "YZZZZYIIIIIXXIII": 0.005075988431027021, "XZZZZXIIIIIYYIII": 0.005075988431027021, "YZZZZYIIIIIYYIII": 0.005075988431027021, "IIIIXZXIIIIXXIII": -5.63290376764881e-05, "IIIIYZYIIIIXXIII": -5.63290376764881e-05, "IIIIXZXIIIIYYIII": -5.63290376764881e-05, "IIIIYZYIIIIYYIII": -5.63290376764881e-05, "IIIIIXXIIIIXXIII": -0.006883981422790362, "IIIIIYYIIIIXXIII": -0.006883981422790362, "IIIIIXXIIIIYYIII": -0.006883981422790362, "IIIIIYYIIIIYYIII": -0.006883981422790362, "IIXZZZZXIIIXXIII": -0.004886736590463939, "IIYZZZZYIIIXXIII": -0.004886736590463939, "IIXZZZZXIIIYYIII": -0.004886736590463939, "IIYZZZZYIIIYYIII": -0.004886736590463939, "IIXZZZZZXIIXXIII": -0.0012895171669617877, "IIYZZZZZYIIXXIII": -0.0012895171669617877, "IIXZZZZZXIIYYIII": -0.0012895171669617877, "IIYZZZZZYIIYYIII": -0.0012895171669617877, "IZZIZZIIIYIYXIII": 0.05579944857819303, "IZZIZZIIIYIXYIII": -0.0008536650748739328, "IZZIZZIIIXIYYIII": -0.05494578350331909, "IIIIIIIIIXZXXZII": 0.0008536650748739328, "IIIIIIIIIYZYXZII": -0.05494578350331909, "IIIIIIIIIXZYYZII": 0.05579944857819303, "IZIIIIIIIIIIIXII": 0.00011235332707913212, "IIZIIIIIIIIIIXII": -0.00011235332707912565, "IIIIIIIIIIZIIXII": -0.0004882700369949017, "IZZIZZIIIIZIIXII": -0.0004882700369949009, "IIIIIIIIIIIZIXII": 0.0004882700369949009, "IZZIZZIIIIIZIXII": 0.0004882700369949017, "IZIIZZIIIIZZIXII": 0.00011235332707912565, "IIZIZZIIIIZZIXII": -0.00011235332707913212, "IXZIIIZIIIIIZXZI": 0.003718359939043071, "ZXIZZZIZZIIIZXZI": 0.003718359939043071, "ZYZIZZIIIIZZIYZZ": 0.003718359939043071, "IYIZIIZZZIZZIYZZ": 0.003718359939043071, "XXIZZZIZZIIIZXZI": 0.0012517952761944026, "YYIZZZIZZIIIZXZI": 0.0012517952761944026, "YXZIZZIIIIZZIYZZ": -0.0012517952761944026, "XYZIZZIIIIZZIYZZ": 0.0012517952761944026, "IIXIIIZIIIIIZXZI": -3.042594455698023e-05, "ZZXZZZIZZIIIZXZI": -3.042594455698023e-05, "ZIYIZZIIIIZZIYZZ": -3.042594455698023e-05, "IZYZIIZZZIZZIYZZ": -3.042594455698023e-05, "XZXZZZIZZIIIZXZI": -1.0242971174001637e-05, "YZYZZZIZZIIIZXZI": -1.0242971174001637e-05, "YIXIZZIIIIZZIYZZ": 1.0242971174001637e-05, "XIYIZZIIIIZZIYZZ": -1.0242971174001637e-05, "IXXIIIIIIIIIIXII": -0.006864900080636248, "IYYIIIIIIIIIIXII": -0.006864900080636248, "IXXIZZIIIIZZIXII": -0.006864900080636248, "IYYIZZIIIIZZIXII": -0.006864900080636248, "IXZXIIIIIZZZZXII": 0.0012182255530345026, "IYZYIIIIIZZZZXII": 0.0012182255530345026, "IYZXZZIZZIIIZYZI": 0.0012182255530345026, "IXZYZZIZZIIIZYZI": -0.0012182255530345026, "IIXXIIIIIZZZZXII": -9.96828272199579e-06, "IIYYIIIIIZZZZXII": -9.96828272199579e-06, "IIYXZZIZZIIIZYZI": -9.96828272199579e-06, "IIXYZZIZZIIIZYZI": 9.96828272199579e-06, "ZZZZXIIIIZZZZXII": 0.00350475536440948, "IIIIXZZZZZZZZXII": 0.00350475536440948, "IIIZYIZIIIIIZYZI": -0.00350475536440948, "ZZZIYZIZZIIIZYZI": -0.00350475536440948, "XZZZXIIIIZZZZXII": 0.0011277583677546678, "YZZZYIIIIZZZZXII": 0.0011277583677546678, "YZZIXZIZZIIIZYZI": 0.0011277583677546678, "XZZIYZIZZIIIZYZI": -0.0011277583677546678, "IIIXXZIZZIIIZXZI": -0.0009686463655552539, "IIIYYZIZZIIIZXZI": -0.0009686463655552539, "IZZYXZIIIIZZIYZZ": -0.0009686463655552539, "IZZXYZIIIIZZIYZZ": 0.0009686463655552539, "IIIIXXIIIIIIIXII": 0.006649275337296957, "IIIIYYIIIIIIIXII": 0.006649275337296957, "IZZIXXIIIIZZIXII": 0.006649275337296957, "IZZIYYIIIIZZIXII": 0.006649275337296957, "IXZIIIXZZIIIZXZI": 0.005312583180098019, "IYZIIIYZZIIIZXZI": 0.005312583180098019, "IYIZIIXIIIZZIYZZ": 0.005312583180098019, "IXIZIIYIIIZZIYZZ": -0.005312583180098019, "IIXIIIXZZIIIZXZI": -4.347087531649949e-05, "IIYIIIYZZIIIZXZI": -4.347087531649949e-05, "IZYZIIXIIIZZIYZZ": -4.347087531649949e-05, "IZXZIIYIIIZZIYZZ": 4.347087531649949e-05, "IIIIXZXIIZZZZXII": 0.004825385682597717, "IIIIYZYIIZZZZXII": 0.004825385682597717, "IIIZYIXZZIIIZYZI": -0.004825385682597717, "IIIZXIYZZIIIZYZI": 0.004825385682597717, "IXZZZZZXIZZZZXII": -0.00461039285330313, "IYZZZZZYIZZZZXII": -0.00461039285330313, "IYZIIIZXZIIIZYZI": -0.00461039285330313, "IXZIIIZYZIIIZYZI": 0.00461039285330313, "IIXZZZZXIZZZZXII": 3.772511527665593e-05, "IIYZZZZYIZZZZXII": 3.772511527665593e-05, "IIYIIIZXZIIIZYZI": 3.772511527665593e-05, "IIXIIIZYZIIIZYZI": -3.772511527665593e-05, "IIIZXIZXZIIIZXZI": 0.00493082811659918, "IIIZYIZYZIIIZXZI": 0.00493082811659918, "IZZIYIZXIIZZIYZZ": -0.00493082811659918, "IZZIXIZYIIZZIYZZ": 0.00493082811659918, "IXZZZZZZXZZZZXII": -0.0036750158202745195, "IYZZZZZZYZZZZXII": -0.0036750158202745195, "IYZIIIZIXIIIZYZI": -0.0036750158202745195, "IXZIIIZIYIIIZYZI": 0.0036750158202745195, "IIXZZZZZXZZZZXII": 3.00712758922618e-05, "IIYZZZZZYZZZZXII": 3.00712758922618e-05, "IIYIIIZIXIIIZYZI": 3.00712758922618e-05, "IIXIIIZIYIIIZYZI": -3.00712758922618e-05, "IIIZXIZIXIIIZXZI": 0.0035249234213595875, "IIIZYIZIYIIIZXZI": 0.0035249234213595875, "IZZIYIZZXIZZIYZZ": -0.0035249234213595875, "IZZIXIZZYIZZIYZZ": 0.0035249234213595875, "IXZXIIIIIXZZZXII": -0.0050759884310270205, "IYZYIIIIIXZZZXII": -0.0050759884310270205, "IXZXIIIIIYZZZYII": -0.0050759884310270205, "IYZYIIIIIYZZZYII": -0.0050759884310270205, "IIXXIIIIIXZZZXII": 4.153490923583022e-05, "IIYYIIIIIXZZZXII": 4.153490923583022e-05, "IIXXIIIIIYZZZYII": 4.153490923583022e-05, "IIYYIIIIIYZZZYII": 4.153490923583022e-05, "ZZZZXIIIIXZZZXII": 0.0011277583677546678, "IIIIXZZZZXZZZXII": 0.0011277583677546678, "ZZZZXIIIIYZZZYII": 0.0011277583677546678, "IIIIXZZZZYZZZYII": 0.0011277583677546678, "XZZZXIIIIXZZZXII": 0.007675646016767064, "YZZZYIIIIXZZZXII": 0.007675646016767064, "XZZZXIIIIYZZZYII": 0.007675646016767064, "YZZZYIIIIYZZZYII": 0.007675646016767064, "IIIIXZXIIXZZZXII": 0.003699198891112202, "IIIIYZYIIXZZZXII": 0.003699198891112202, "IIIIXZXIIYZZZYII": 0.003699198891112202, "IIIIYZYIIYZZZYII": 0.003699198891112202, "IXZZZZZXIXZZZXII": -0.005298750609790264, "IYZZZZZYIXZZZXII": -0.005298750609790264, "IXZZZZZXIYZZZYII": -0.005298750609790264, "IYZZZZZYIYZZZYII": -0.005298750609790264, "IIXZZZZXIXZZZXII": 4.335768858251896e-05, "IIYZZZZYIXZZZXII": 4.335768858251896e-05, "IIXZZZZXIYZZZYII": 4.335768858251896e-05, "IIYZZZZYIYZZZYII": 4.335768858251896e-05, "IXZZZZZZXXZZZXII": -0.0011449880857998256, "IYZZZZZZYXZZZXII": -0.0011449880857998256, "IXZZZZZZXYZZZYII": -0.0011449880857998256, "IYZZZZZZYYZZZYII": -0.0011449880857998256, "IIXZZZZZXXZZZXII": 9.36900800031582e-06, "IIYZZZZZYXZZZXII": 9.36900800031582e-06, "IIXZZZZZXYZZZYII": 9.36900800031582e-06, "IIYZZZZZYYZZZYII": 9.36900800031582e-06, "IIIIIIIIIIXZZXII": -0.10836174939424091, "IIIIIIIIIIYZZYII": -0.10840509351300946, "IIIZZZIZZZXIZXZI": 4.334411876855468e-05, "IZZZIIIZZIYIIYIZ": 4.334411876855468e-05, "IZZIZZIIIZXZIXZZ": -0.10840509351300946, "IZZIZZIIIZYZIYZZ": -0.10836174939424091, "ZZZXIIIIIIXZZXII": 0.00039234252199307155, "IIIXZZZZZIXZZXII": 0.00039234252199307155, "ZZZXIIIIIIYZZYII": 0.00039234252199307155, "IIIXZZZZZIYZZYII": 0.00039234252199307155, "XZZXIIIIIIXZZXII": -0.06087543700922005, "YZZYIIIIIIXZZXII": -0.06087543700922005, "XZZXIIIIIIYZZYII": -0.06087543700922005, "YZZYIIIIIIYZZYII": -0.06087543700922005, "IXZZXIIIIIXZZXII": 0.07999482955998555, "IYZZYIIIIIXZZXII": 0.07999482955998555, "IXZZXIIIIIYZZYII": 0.07999482955998555, "IYZZYIIIIIYZZYII": 0.07999482955998555, "IIXZXIIIIIXZZXII": -0.0006006233640740324, "IIYZYIIIIIXZZXII": -0.0006006233640740324, "IIXZXIIIIIYZZYII": -0.0006006233640740324, "IIYZYIIIIIYZZYII": -0.0006006233640740324, "IXZZZXIIIIXZZXII": -0.0006006233640740337, "IYZZZYIIIIXZZXII": -0.0006006233640740337, "IXZZZXIIIIYZZYII": -0.0006006233640740337, "IYZZZYIIIIYZZYII": -0.0006006233640740337, "IIXZZXIIIIXZZXII": -0.06680974054916428, "IIYZZYIIIIXZZXII": -0.06680974054916428, "IIXZZXIIIIYZZYII": -0.06680974054916428, "IIYZZYIIIIYZZYII": -0.06680974054916428, "IIIXZZXIIIXZZXII": 0.03219637885506933, "IIIYZZYIIIXZZXII": 0.03219637885506933, "IIIXZZXIIIYZZYII": 0.03219637885506933, "IIIYZZYIIIYZZYII": 0.03219637885506933, "ZZZZZZZXIIXZZXII": 0.0019175498599264173, "IIIIIIIXZIXZZXII": 0.0019175498599264173, "ZZZZZZZXIIYZZYII": 0.0019175498599264173, "IIIIIIIXZIYZZYII": 0.0019175498599264173, "XZZZZZZXIIXZZXII": -0.016823846067738485, "YZZZZZZYIIXZZXII": -0.016823846067738485, "XZZZZZZXIIYZZYII": -0.016823846067738485, "YZZZZZZYIIYZZYII": -0.016823846067738485, "IIIIIIXXIIXZZXII": -0.06409025141983969, "IIIIIIYYIIXZZXII": -0.06409025141983969, "IIIIIIXXIIYZZYII": -0.06409025141983969, "IIIIIIYYIIYZZYII": -0.06409025141983969, "IIIIIIIIXIXZZXII": -0.11208010933328401, "ZZZZZZZZXIXZZXII": -0.11208010933328401, "IIIIIIIIXIYZZYII": -0.11208010933328401, "ZZZZZZZZXIYZZYII": -0.11208010933328401, "XZZZZZZZXIXZZXII": 0.0015144812934683959, "YZZZZZZZYIXZZXII": 0.0015144812934683959, "XZZZZZZZXIYZZYII": 0.0015144812934683959, "YZZZZZZZYIYZZYII": 0.0015144812934683959, "IIIIIIXZXIXZZXII": 0.0018891116784217857, "IIIIIIYZYIXZZXII": 0.0018891116784217857, "IIIIIIXZXIYZZYII": 0.0018891116784217857, "IIIIIIYZYIYZZYII": 0.0018891116784217857, "IIIZZZIZZXXIZXZI": 0.0001068071903945774, "IIIZZZIZZYYIZXZI": 0.002766276569662798, "IIIZZZIZZYXIZYZI": -0.0026594693792682217, "IZZIZZIIIXXZIXZZ": 0.0026594693792682217, "IZZIZZIIIYXZIYZZ": -0.0001068071903945774, "IZZIZZIIIXYZIYZZ": 0.002766276569662798, "IIIIIIIIIIIXZXII": 0.000886683546836795, "IIIIIIIIIIIYZYII": 0.0008870382155015133, "IIIZZZIZZZZXZXZI": -3.5466866471848697e-07, "IZZZIIIZZIZYIYIZ": -3.5466866471848697e-07, "IZZIZZIIIZIXIXZZ": 0.0008870382155015133, "IZZIZZIIIZIYIYZZ": 0.000886683546836795, "ZZZXIIIIIIIXZXII": -3.2103916826779846e-06, "IIIXZZZZZIIXZXII": -3.2103916826779846e-06, "ZZZXIIIIIIIYZYII": -3.2103916826779846e-06, "IIIXZZZZZIIYZYII": -3.2103916826779846e-06, "XZZXIIIIIIIXZXII": 0.000498120865566644, "YZZYIIIIIIIXZXII": 0.000498120865566644, "XZZXIIIIIIIYZYII": 0.000498120865566644, "YZZYIIIIIIIYZYII": 0.000498120865566644, "IXZZXIIIIIIXZXII": -0.0006006233640740324, "IYZZYIIIIIIXZXII": -0.0006006233640740324, "IXZZXIIIIIIYZYII": -0.0006006233640740324, "IYZZYIIIIIIYZYII": -0.0006006233640740324, "IIXZXIIIIIIXZXII": 0.00659745918109407, "IIYZYIIIIIIXZXII": 0.00659745918109407, "IIXZXIIIIIIYZYII": 0.00659745918109407, "IIYZYIIIIIIYZYII": 0.00659745918109407, "IXZZZXIIIIIXZXII": -0.006587629829727055, "IYZZZYIIIIIXZXII": -0.006587629829727055, "IXZZZXIIIIIYZYII": -0.006587629829727055, "IYZZZYIIIIIYZYII": -0.006587629829727055, "IIXZZXIIIIIXZXII": 0.0006006233640740266, "IIYZZYIIIIIXZXII": 0.0006006233640740266, "IIXZZXIIIIIYZYII": 0.0006006233640740266, "IIYZZYIIIIIYZYII": 0.0006006233640740266, "IIIXZZXIIIIXZXII": -0.0002634508907257574, "IIIYZZYIIIIXZXII": -0.0002634508907257574, "IIIXZZXIIIIYZYII": -0.0002634508907257574, "IIIYZZYIIIIYZYII": -0.0002634508907257574, "ZZZZZZZXIIIXZXII": -1.5690591196069493e-05, "IIIIIIIXZIIXZXII": -1.5690591196069493e-05, "ZZZZZZZXIIIYZYII": -1.5690591196069493e-05, "IIIIIIIXZIIYZYII": -1.5690591196069493e-05, "XZZZZZZXIIIXZXII": 0.00013766322144270822, "YZZZZZZYIIIXZXII": 0.00013766322144270822, "XZZZZZZXIIIYZYII": 0.00013766322144270822, "YZZZZZZYIIIYZYII": 0.00013766322144270822, "IIIIIIXXIIIXZXII": 0.00052442648595359, "IIIIIIYYIIIXZXII": 0.00052442648595359, "IIIIIIXXIIIYZYII": 0.00052442648595359, "IIIIIIYYIIIYZYII": 0.00052442648595359, "IIIIIIIIXIIXZXII": 0.0009171094913937752, "ZZZZZZZZXIIXZXII": 0.0009171094913937752, "IIIIIIIIXIIYZYII": 0.0009171094913937752, "ZZZZZZZZXIIYZYII": 0.0009171094913937752, "XZZZZZZZXIIXZXII": -1.2392432315068398e-05, "YZZZZZZZYIIXZXII": -1.2392432315068398e-05, "XZZZZZZZXIIYZYII": -1.2392432315068398e-05, "YZZZZZZZYIIYZYII": -1.2392432315068398e-05, "IIIIIIXZXIIXZXII": -1.5457892224494354e-05, "IIIIIIYZYIIXZXII": -1.5457892224494354e-05, "IIIIIIXZXIIYZYII": -1.5457892224494354e-05, "IIIIIIYZYIIYZYII": -1.5457892224494354e-05, "IIIZZZIZZXZXZXZI": -8.739631736858374e-07, "IIIZZZIZZYZYZXZI": -2.2635403489070042e-05, "IIIZZZIZZYZXZYZI": 2.1761440315384218e-05, "IZZIZZIIIXIXIXZZ": -2.1761440315384218e-05, "IZZIZZIIIYIXIYZZ": 8.739631736858374e-07, "IZZIZZIIIXIYIYZZ": -2.2635403489070042e-05, "IIIIIIIIIIXXIXII": -0.0002772702509091904, "IZZIZZIIIIXXIXII": -0.0002772702509091904, "IIIIIIIIIIYYIXII": 0.05994484046852804, "IZZIZZIIIIYYIXII": 0.05994484046852804, "IIIIIIIIIIXYIYII": -0.06022211071943724, "IZZIZZIIIIXYIYII": -0.06022211071943724, "ZXIIIIIIIIIIXXII": 0.0010311902752944049, "IXZZZZZZZIIIXXII": 0.0010311902752944049, "ZXIIIIIIIIIIYYII": 0.0010311902752944049, "IXZZZZZZZIIIYYII": 0.0010311902752944049, "XXIIIIIIIIIIXXII": -0.005929653505900949, "YYIIIIIIIIIIXXII": -0.005929653505900949, "XXIIIIIIIIIIYYII": -0.005929653505900949, "YYIIIIIIIIIIYYII": -0.005929653505900949, "ZZXIIIIIIIIIXXII": -8.437843204571301e-06, "IIXZZZZZZIIIXXII": -8.437843204571301e-06, "ZZXIIIIIIIIIYYII": -8.437843204571301e-06, "IIXZZZZZZIIIYYII": -8.437843204571301e-06, "XZXIIIIIIIIIXXII": 4.852013031828114e-05, "YZYIIIIIIIIIXXII": 4.852013031828114e-05, "XZXIIIIIIIIIYYII": 4.852013031828114e-05, "YZYIIIIIIIIIYYII": 4.852013031828114e-05, "IIIXXIIIIIIIXXII": 0.007652425993173909, "IIIYYIIIIIIIXXII": 0.007652425993173909, "IIIXXIIIIIIIYYII": 0.007652425993173909, "IIIYYIIIIIIIYYII": 0.007652425993173909, "IXZZZZXIIIIIXXII": 0.005619431828200928, "IYZZZZYIIIIIXXII": 0.005619431828200928, "IXZZZZXIIIIIYYII": 0.005619431828200928, "IYZZZZYIIIIIYYII": 0.005619431828200928, "IIXZZZXIIIIIXXII": -4.5981702699435944e-05, "IIYZZZYIIIIIXXII": -4.5981702699435944e-05, "IIXZZZXIIIIIYYII": -4.5981702699435944e-05, "IIYZZZYIIIIIYYII": -4.5981702699435944e-05, "IIIIXZZXIIIIXXII": -0.0023726427960659826, "IIIIYZZYIIIIXXII": -0.0023726427960659826, "IIIIXZZXIIIIYYII": -0.0023726427960659826, "IIIIYZZYIIIIYYII": -0.0023726427960659826, "IIIIXZZZXIIIXXII": -0.0009686463655552539, "IIIIYZZZYIIIXXII": -0.0009686463655552539, "IIIIXZZZXIIIYYII": -0.0009686463655552539, "IIIIYZZZYIIIYYII": -0.0009686463655552539, "IIIIIIIIIZXIXXII": -0.00018703527774009769, "IIIIIIIIIZYIYXII": -0.0008258830310414308, "IIIIIIIIIZXIYYII": 0.0006388477533013335, "IIIZZZIZZIXZXXZI": 0.0006388477533013335, "IIIZZZIZZIYZXYZI": 0.0008258830310414308, "IIIZZZIZZIXZYYZI": -0.00018703527774009769, "IIIIIIIIIXXIXXII": -0.0008536650748739311, "IIIIIIIIIYYIXXII": 0.0549457835033191, "IIIIIIIIIXYIYXII": -0.05579944857819303, "IIIIIIIIIYXIXYII": -0.05579944857819303, "IIIIIIIIIXXIYYII": 0.0549457835033191, "IIIIIIIIIYYIYYII": -0.0008536650748739311, "IIIIIIIIIZZXXXII": 1.5304395174244913e-06, "IIIIIIIIIZZYYXII": 6.757891039317805e-06, "IIIIIIIIIZZXYYII": -5.22745152189332e-06, "IIIZZZIZZIIXXXZI": -5.22745152189332e-06, "IIIZZZIZZIIYXYZI": -6.757891039317805e-06, "IIIZZZIZZIIXYYZI": 1.5304395174244913e-06, "IIIIIIIIIXZXXXII": 6.985221082451009e-06, "IIIIIIIIIYZYXXII": -0.0004496007352483629, "IIIIIIIIIXZYYXII": 0.0004565859563308138, "IIIIIIIIIYZXXYII": 0.0004565859563308138, "IIIIIIIIIXZXYYII": -0.0004496007352483629, "IIIIIIIIIYZYYYII": 6.985221082451009e-06, "IZZIZZIIIZIIIIXI": 0.0062269244326791755, "IZZZIIIZZIZZIIXI": 0.0062269244326791755, "IZZIZZIIIIIIZIXI": 0.008724977639922108, "IZZIZIIIIZIIZIXI": 0.0019705496263473917, "IZZIIZIIIZIIZIXI": 0.001970549626347392, "IZIIZZIIIZIIZIXI": 0.0021191642181609726, "IIZIZZIIIZIIZIXI": 0.0021191642181609747, "IZZIZZIIIZIIZIXI": 0.17670534914982178, "ZZZIZZIIIZIIZIXI": 0.002933217108755426, "IZZZZZIIIZIIZIXI": 0.0017911785411165548, "IZZIZZZIIZIIZIXI": 0.00318489431982725, "IZZIZZIZIZIIZIXI": 0.0031567426506203615, "IZZIZZIIZZIIZIXI": 0.06817808709461928, "ZIIZIIZZZZIIZIXI": -0.06812773759153551, "IZZZIIIZZIZIZIXI": 0.007726471579326409, "IZZIZZIIIZZIZIXI": 0.007726471579326412, "IZZZIIIZZIIZZIXI": 0.007726471579326412, "IZZIZZIIIZIZZIXI": 0.007726471579326409, "ZIIIZZZIIIZZZIXI": -0.06812773759153551, "IZZZIIIZIIZZZIXI": 0.06817808709461928, "IZZZIIIIZIZZZIXI": 0.0031567426506203615, "IZZIIIIZZIZZZIXI": 0.0017911785411165548, "IZIZIIIZZIZZZIXI": 0.0021191642181609726, "IIZZIIIZZIZZZIXI": 0.0021191642181609747, "IZZZIIIZZIZZZIXI": 0.17670534914982178, "ZZZZIIIZZIZZZIXI": 0.002933217108755426, "IZZZZIIZZIZZZIXI": 0.001970549626347392, "IZZZIZIZZIZZZIXI": 0.0019705496263473917, "IZZZIIZZZIZZZIXI": 0.00318489431982725, "IZZZIIIZZZZZZIXI": 0.008724977639922108, "IIIZZZIZZIIIZZXI": 0.006795935308945113, "IZZIZZIIIZIIZZXI": 0.006795935308945109, "IZZZIIIZZIZZZZXI": 0.006795935308945109, "IIIIIIIIIZZZZZXI": 0.006795935308945113, "IIIIIIIIIIIIIIXZ": 0.00012588999769118706, "IIIZZZIZZZZZIIXZ": 0.00012588999769118706, "IZZIZZIIIZIIZIXZ": 0.0003478478025507839, "IZZZIIIZZIZZZIXZ": 0.0003478478025507839, "XZZIZZIIIZIIZIXI": 0.0022728900836784085, "XIIZIIZZZZIIZIXI": 0.0022728900836784085, "XIIIZZZIIIZZZIXI": 0.0022728900836784085, "XZZZIIIZZIZZZIXI": 0.0022728900836784085, "IZZYZZZIIIZZZIYI": -0.0028117722361939374, "ZIIYIIIZZIZZZIYI": -0.0028117722361939374, "ZZZXIIIIIIIIIIXZ": -0.0028117722361939374, "IIIXZZZZZIIIIIXZ": -0.0028117722361939374, "YIIXIIIZZIZZZIYI": 0.001725112107616366, "XIIYIIIZZIZZZIYI": -0.001725112107616366, "XZZXIIIIIIIIIIXZ": -0.001725112107616366, "YZZYIIIIIIIIIIXZ": -0.001725112107616366, "IXZXIIIIIIIIIIXI": -5.632903767648885e-05, "IYZYIIIIIIIIIIXI": -5.632903767648885e-05, "IYIXZZIIIIZZIZYI": -5.632903767648885e-05, "IXIYZZIIIIZZIZYI": 5.632903767648885e-05, "IIXXIIIIIIIIIIXI": -0.006883981422790362, "IIYYIIIIIIIIIIXI": -0.006883981422790362, "IZYXZZIIIIZZIZYI": -0.006883981422790362, "IZXYZZIIIIZZIZYI": 0.006883981422790362, "IYIIXIIZZIZZZIYI": 0.0018891116784217857, "IXIIYIIZZIZZZIYI": -0.0018891116784217857, "IXZZXIIIIIIIIIXZ": 0.0018891116784217857, "IYZZYIIIIIIIIIXZ": 0.0018891116784217857, "IZYIXIIZZIZZZIYI": -1.5457892224494354e-05, "IZXIYIIZZIZZZIYI": 1.5457892224494354e-05, "IIXZXIIIIIIIIIXZ": -1.5457892224494354e-05, "IIYZYIIIIIIIIIXZ": -1.5457892224494354e-05, "ZZZZZXIIIIIIIIXI": 0.0048253856825977185, "IIIIIXZZZIIIIIXI": 0.0048253856825977185, "ZIIZIYIIIIZZIZYI": 0.0048253856825977185, "IZZIZYZZZIZZIZYI": 0.0048253856825977185, "XZZZZXIIIIIIIIXI": 0.003699198891112201, "YZZZZYIIIIIIIIXI": 0.003699198891112201, "YIIZIXIIIIZZIZYI": -0.003699198891112201, "XIIZIYIIIIZZIZYI": 0.003699198891112201, "IYIIZXIZZIZZZIYI": -1.5457892224494595e-05, "IXIIZYIZZIZZZIYI": 1.5457892224494595e-05, "IXZZZXIIIIIIIIXZ": -1.5457892224494595e-05, "IYZZZYIIIIIIIIXZ": -1.5457892224494595e-05, "IZYIZXIZZIZZZIYI": -0.0018891116784217877, "IZXIZYIZZIZZZIYI": 0.0018891116784217877, "IIXZZXIIIIIIIIXZ": -0.0018891116784217877, "IIYZZYIIIIIIIIXZ": -0.0018891116784217877, "ZIIZIIXIIZIIZIXI": 0.010959625584336887, "IZZIZZXZZZIIZIXI": 0.010959625584336887, "IZZZIIXIIIZZZIXI": 0.010959625584336887, "ZIIIZZXZZIZZZIXI": 0.010959625584336887, "XIIZIIXIIZIIZIXI": -0.001174145221247668, "YIIZIIYIIZIIZIXI": -0.001174145221247668, "XIIIZZXZZIZZZIXI": -0.001174145221247668, "YIIIZZYZZIZZZIXI": -0.001174145221247668, "IZZYZZXZZIZZZIYI": 0.00036428293986278613, "IZZXZZYZZIZZZIYI": -0.00036428293986278613, "IIIXZZXIIIIIIIXZ": 0.00036428293986278613, "IIIYZZYIIIIIIIXZ": 0.00036428293986278613, "IIIIIXXIIIIIIIXI": 0.022652868658451425, "IIIIIYYIIIIIIIXI": 0.022652868658451425, "IZZIZYXIIIZZIZYI": 0.022652868658451425, "IZZIZXYIIIZZIZYI": -0.022652868658451425, "IZZZIIIYIIZZZIYI": 0.010014987179194218, "ZIIIZZZYZIZZZIYI": 0.010014987179194218, "ZZZZZZZXIIIIIIXZ": 0.010014987179194218, "IIIIIIIXZIIIIIXZ": 0.010014987179194218, "YIIIZZZXZIZZZIYI": 0.001624050541420148, "XIIIZZZYZIZZZIYI": -0.001624050541420148, "XZZZZZZXIIIIIIXZ": -0.001624050541420148, "YZZZZZZYIIIIIIXZ": -0.001624050541420148, "IXZZZZZXIIIIIIXI": 0.00017457524501686598, "IYZZZZZYIIIIIIXI": 0.00017457524501686598, "IYIZIIZXIIZZIZYI": 0.00017457524501686598, "IXIZIIZYIIZZIZYI": -0.00017457524501686598, "IIXZZZZXIIIIIIXI": 0.021334870843653514, "IIYZZZZYIIIIIIXI": 0.021334870843653514, "IZYZIIZXIIZZIZYI": 0.021334870843653514, "IZXZIIZYIIZZIZYI": -0.021334870843653514, "IZZXIIZXIZIIZIXI": -0.0002141106313274144, "IZZYIIZYIZIIZIXI": -0.0002141106313274144, "IZZXZZZXZIZZZIXI": 0.0002141106313274144, "IZZYZZZYZIZZZIXI": 0.0002141106313274144, "IZZZIIYXZIZZZIYI": 0.0029029083165845846, "IZZZIIXYZIZZZIYI": -0.0029029083165845846, "IIIIIIXXIIIIIIXZ": -0.0029029083165845846, "IIIIIIYYIIIIIIXZ": -0.0029029083165845846, "ZIIIZZZIYIZZZIYI": -0.06805219709692809, "IZZZIIIZYIZZZIYI": -0.06805219709692809, "IIIIIIIIXIIIIIXZ": -0.06805219709692809, "ZZZZZZZZXIIIIIXZ": -0.06805219709692809, "YIIIZZZIXIZZZIYI": -0.0022871210037751404, "XIIIZZZIYIZZZIYI": 0.0022871210037751404, "XZZZZZZZXIIIIIXZ": 0.0022871210037751404, "YZZZZZZZYIIIIIXZ": 0.0022871210037751404, "IXZZZZZZXIIIIIXI": 4.102055039410673e-05, "IYZZZZZZYIIIIIXI": 4.102055039410673e-05, "IYIZIIZZXIZZIZYI": 4.102055039410673e-05, "IXIZIIZZYIZZIZYI": -4.102055039410673e-05, "IIXZZZZZXIIIIIXI": 0.005013128548147224, "IIYZZZZZYIIIIIXI": 0.005013128548147224, "IZYZIIZZXIZZIZYI": 0.005013128548147224, "IZXZIIZZYIZZIZYI": -0.005013128548147224, "IZZXIIZZXZIIZIXI": -0.0028085416164779805, "IZZYIIZZYZIIZIXI": -0.0028085416164779805, "IZZXZZZIXIZZZIXI": 0.0028085416164779805, "IZZYZZZIYIZZZIXI": 0.0028085416164779805, "IZZZIIYIXIZZZIYI": -0.010974564170296242, "IZZZIIXIYIZZZIYI": 0.010974564170296242, "IIIIIIXZXIIIIIXZ": 0.010974564170296242, "IIIIIIYZYIIIIIXZ": 0.010974564170296242, "IZZIZZIXXZIIZIXI": 0.010017170631392252, "IZZIZZIYYZIIZIXI": 0.010017170631392252, "IZZZIIIXXIZZZIXI": -0.010017170631392252, "IZZZIIIYYIZZZIXI": -0.010017170631392252, "IZZIZZIIIXIIIIXI": -0.03396285634449115, "IZZIZIIIIXIIZIXI": -0.011713234733277575, "IZZIIZIIIXIIZIXI": -0.01171323473327758, "IZIIZZIIIXIIZIXI": -0.01005508046198573, "IIZIZZIIIXIIZIXI": -0.010055080461985725, "IZZIZZIIIXIIZIXI": -0.17383963633790672, "ZZZIZZIIIXIIZIXI": -0.016145776000530278, "IZZZZZIIIXIIZIXI": -0.0002063502392419269, "IZZIZZZIIXIIZIXI": -0.0021665255736475868, "IZZIZZIZIXIIZIXI": -0.020109815734949667, "IZZIZZIIZXIIZIXI": -0.015739231727976345, "ZIIZIIZZZXIIZIXI": 0.01577189475677937, "IZZIZZIIIXZIZIXI": -0.005353668775064921, "IZZIZZIIIXIZZIXI": -0.005353668775064928, "IZZZIIIZZXZZZIXI": -0.013499004673100959, "IZZIZZIIIXIIZZXI": -0.008014035842165375, "IIIIIIIIIXZZZZXI": -0.008014035842165375, "IZZIZZIIIYIIIIYI": -0.03396285634449115, "IZZIZIIIIYIIZIYI": -0.011713234733277575, "IZZIIZIIIYIIZIYI": -0.01171323473327758, "IZIIZZIIIYIIZIYI": -0.01005508046198573, "IIZIZZIIIYIIZIYI": -0.010055080461985725, "IZZIZZIIIYIIZIYI": -0.17383963633790672, "ZZZIZZIIIYIIZIYI": -0.016145776000530278, "IZZZZZIIIYIIZIYI": -0.0002063502392419269, "IZZIZZZIIYIIZIYI": -0.0021665255736475868, "IZZIZZIZIYIIZIYI": -0.020109815734949667, "IZZIZZIIZYIIZIYI": -0.015739231727976345, "ZIIZIIZZZYIIZIYI": 0.01577189475677937, "IZZIZZIIIYZIZIYI": -0.005353668775064921, "IZZIZZIIIYIZZIYI": -0.005353668775064928, "IZZZIIIZZYZZZIYI": -0.013499004673100959, "IZZIZZIIIYIIZZYI": -0.008014035842165375, "IIIIIIIIIYZZZZYI": -0.008014035842165375, "IIIZZZIZZXZZIIXZ": -0.013452110724201206, "IZZIZZIIIXIIZIXZ": -0.004805583042687746, "IIIZZZIZZYZZIIYZ": -0.013452110724201206, "IZZIZZIIIYIIZIYZ": -0.004805583042687746, "XZZIZZIIIXIIZIXI": 0.005791760531166683, "XIIZIIZZZXIIZIXI": 0.005791760531166683, "XZZIZZIIIYIIZIYI": 0.005791760531166683, "XIIZIIZZZYIIZIYI": 0.005791760531166683, "ZIIZIIXIIXIIZIXI": -0.001174145221247668, "IZZIZZXZZXIIZIXI": -0.001174145221247668, "ZIIZIIXIIYIIZIYI": -0.001174145221247668, "IZZIZZXZZYIIZIYI": -0.001174145221247668, "XIIZIIXIIXIIZIXI": 0.025001573722583704, "YIIZIIYIIXIIZIXI": 0.025001573722583704, "XIIZIIXIIYIIZIYI": 0.025001573722583704, "YIIZIIYIIYIIZIYI": 0.025001573722583704, "IZZXIIZXIXIIZIXI": 0.024225062690743343, "IZZYIIZYIXIIZIXI": 0.024225062690743343, "IZZXIIZXIYIIZIYI": 0.024225062690743343, "IZZYIIZYIYIIZIYI": 0.024225062690743343, "IZZXIIZZXXIIZIXI": 0.005179529233695477, "IZZYIIZZYXIIZIXI": 0.005179529233695477, "IZZXIIZZXYIIZIYI": 0.005179529233695477, "IZZYIIZZYYIIZIYI": 0.005179529233695477, "IZZIZZIXXXIIZIXI": 0.00030095485696429996, "IZZIZZIYYXIIZIXI": 0.00030095485696429996, "IZZIZZIXXYIIZIYI": 0.00030095485696429996, "IZZIZZIYYYIIZIYI": 0.00030095485696429996, "IZZZIIIZZIXIIZXI": -2.4503249223932093e-06, "IIIZZZIZZIYZIIYI": 5.6478442618601334e-05, "IZZZIIIZZIYIIZYI": -5.892876754099457e-05, "IZZIZZIIIIXIZIXZ": 5.892876754099457e-05, "IIIIIIIIIIXZZZXZ": -5.6478442618601334e-05, "IZZIZZIIIIYIZIYZ": 2.4503249223932093e-06, "ZYZIZZIIIIYIZIXI": -0.0056073073611654384, "IYIZIIZZZIYIZIXI": -0.0056073073611654384, "ZYZIZZIIIIXIZIYI": 0.0056073073611654384, "IYIZIIZZZIXIZIYI": 0.0056073073611654384, "YXZIZZIIIIYIZIXI": 0.004701411686920803, "XYZIZZIIIIYIZIXI": -0.004701411686920803, "YXZIZZIIIIXIZIYI": -0.004701411686920803, "XYZIZZIIIIXIZIYI": 0.004701411686920803, "IZZYXZIIIIYIZIXI": 0.005619431828200928, "IZZXYZIIIIYIZIXI": -0.005619431828200928, "IZZYXZIIIIXIZIYI": -0.005619431828200928, "IZZXYZIIIIXIZIYI": 0.005619431828200928, "IZZYIXIIIIYIZIXI": -4.598170269943655e-05, "IZZXIYIIIIYIZIXI": 4.598170269943655e-05, "IZZYIXIIIIXIZIYI": 4.598170269943655e-05, "IZZXIYIIIIXIZIYI": -4.598170269943655e-05, "IYIZIIXIIIYIZIXI": -0.027099348701599316, "IXIZIIYIIIYIZIXI": 0.027099348701599316, "IYIZIIXIIIXIZIYI": 0.027099348701599316, "IXIZIIYIIIXIZIYI": -0.027099348701599316, "IZZIYIZXIIYIZIXI": 0.02558179368975932, "IZZIXIZYIIYIZIXI": -0.02558179368975932, "IZZIYIZXIIXIZIYI": -0.02558179368975932, "IZZIXIZYIIXIZIYI": 0.02558179368975932, "IZZIZYZXIIYIZIXI": -0.0002093262215688141, "IZZIZXZYIIYIZIXI": 0.0002093262215688141, "IZZIZYZXIIXIZIYI": 0.0002093262215688141, "IZZIZXZYIIXIZIYI": -0.0002093262215688141, "IZZIYIZZXIYIZIXI": 0.005312583180098019, "IZZIXIZZYIYIZIXI": -0.005312583180098019, "IZZIYIZZXIXIZIYI": -0.005312583180098019, "IZZIXIZZYIXIZIYI": 0.005312583180098019, "IZZIZYZZXIYIZIXI": -4.347087531649996e-05, "IZZIZXZZYIYIZIXI": 4.347087531649996e-05, "IZZIZYZZXIXIZIYI": 4.347087531649996e-05, "IZZIZXZZYIXIZIYI": -4.347087531649996e-05, "IZZZIIIZZIZXIZXI": -0.0002994546319507939, "IIIZZZIZZIIYIIYI": 0.006902240226569011, "IZZZIIIZZIZYIZYI": -0.007201694858519808, "IZZIZZIIIIZXZIXZ": 0.007201694858519808, "IIIIIIIIIIIXZZXZ": -0.006902240226569011, "IZZIZZIIIIZYZIYZ": 0.0002994546319507939, "ZIYIZZIIIIZYZIXI": -0.0056073073611654384, "IZYZIIZZZIZYZIXI": -0.0056073073611654384, "ZIYIZZIIIIZXZIYI": 0.0056073073611654384, "IZYZIIZZZIZXZIYI": 0.0056073073611654384, "YIXIZZIIIIZYZIXI": 0.0047014116869208014, "XIYIZZIIIIZYZIXI": -0.0047014116869208014, "YIXIZZIIIIZXZIYI": -0.0047014116869208014, "XIYIZZIIIIZXZIYI": 0.0047014116869208014, "IZZYXZIIIIZYZIXI": -4.598170269943595e-05, "IZZXYZIIIIZYZIXI": 4.598170269943595e-05, "IZZYXZIIIIZXZIYI": 4.598170269943595e-05, "IZZXYZIIIIZXZIYI": -4.598170269943595e-05, "IZZYIXIIIIZYZIXI": -0.00561943182820093, "IZZXIYIIIIZYZIXI": 0.00561943182820093, "IZZYIXIIIIZXZIYI": 0.00561943182820093, "IZZXIYIIIIZXZIYI": -0.00561943182820093, "IZYZIIXIIIZYZIXI": -0.027099348701599323, "IZXZIIYIIIZYZIXI": 0.027099348701599323, "IZYZIIXIIIZXZIYI": 0.027099348701599323, "IZXZIIYIIIZXZIYI": -0.027099348701599323, "IZZIYIZXIIZYZIXI": -0.00020932622156881171, "IZZIXIZYIIZYZIXI": 0.00020932622156881171, "IZZIYIZXIIZXZIYI": 0.00020932622156881171, "IZZIXIZYIIZXZIYI": -0.00020932622156881171, "IZZIZYZXIIZYZIXI": -0.02558179368975932, "IZZIZXZYIIZYZIXI": 0.02558179368975932, "IZZIZYZXIIZXZIYI": 0.02558179368975932, "IZZIZXZYIIZXZIYI": -0.02558179368975932, "IZZIYIZZXIZYZIXI": -4.347087531649949e-05, "IZZIXIZZYIZYZIXI": 4.347087531649949e-05, "IZZIYIZZXIZXZIYI": 4.347087531649949e-05, "IZZIXIZZYIZXZIYI": -4.347087531649949e-05, "IZZIZYZZXIZYZIXI": -0.005312583180098019, "IZZIZXZZYIZYZIXI": 0.005312583180098019, "IZZIZYZZXIZXZIYI": 0.005312583180098019, "IZZIZXZZYIZXZIYI": -0.005312583180098019, "IZZIZZIIIIZZXIXI": -0.045313076681757096, "IZZZIIIZZZIIYIYI": -3.230619715954665e-06, "IZZIZZIIIIZZYIYI": -0.045316307301473055, "IIIIIIIIIZZZXIXZ": 0.045313076681757096, "IIIZZZIZZIIIYIYZ": 3.230619715954665e-06, "IIIIIIIIIZZZYIYZ": 0.045316307301473055, "ZIIXZZIIIIZZXIXI": 0.004435745891562619, "IZZXIIZZZIZZXIXI": 0.004435745891562619, "ZIIXZZIIIIZZYIYI": 0.004435745891562619, "IZZXIIZZZIZZYIYI": 0.004435745891562619, "XIIXZZIIIIZZXIXI": -0.03375650610524922, "YIIYZZIIIIZZXIXI": -0.03375650610524922, "XIIXZZIIIIZZYIYI": -0.03375650610524922, "YIIYZZIIIIZZYIYI": -0.03375650610524922, "IXIZXZIIIIZZXIXI": -0.03219637885506933, "IYIZYZIIIIZZXIXI": -0.03219637885506933, "IXIZXZIIIIZZYIYI": -0.03219637885506933, "IYIZYZIIIIZZYIYI": -0.03219637885506933, "IZXZXZIIIIZZXIXI": 0.0002634508907257574, "IZYZYZIIIIZZXIXI": 0.0002634508907257574, "IZXZXZIIIIZZYIYI": 0.0002634508907257574, "IZYZYZIIIIZZYIYI": 0.0002634508907257574, "IXIZIXIIIIZZXIXI": 0.00026345089072576044, "IYIZIYIIIIZZXIXI": 0.00026345089072576044, "IXIZIXIIIIZZYIYI": 0.00026345089072576044, "IYIZIYIIIIZZYIYI": 0.00026345089072576044, "IZXZIXIIIIZZXIXI": 0.03219637885506937, "IZYZIYIIIIZZXIXI": 0.03219637885506937, "IZXZIXIIIIZZYIYI": 0.03219637885506937, "IZYZIYIIIIZZYIYI": 0.03219637885506937, "IZZXIIXIIIZZXIXI": 0.03520116793901079, "IZZYIIYIIIZZXIXI": 0.03520116793901079, "IZZXIIXIIIZZYIYI": 0.03520116793901079, "IZZYIIYIIIZZYIYI": 0.03520116793901079, "ZIIZIIZXIIZZXIXI": 0.0016359248058848588, "IZZIZZIXZIZZXIXI": 0.0016359248058848588, "ZIIZIIZXIIZZYIYI": 0.0016359248058848588, "IZZIZZIXZIZZYIYI": 0.0016359248058848588, "XIIZIIZXIIZZXIXI": 0.012101198810611207, "YIIZIIZYIIZZXIXI": 0.012101198810611207, "XIIZIIZXIIZZYIYI": 0.012101198810611207, "YIIZIIZYIIZZYIYI": 0.012101198810611207, "IZZIZZXXIIZZXIXI": -0.029667590340709628, "IZZIZZYYIIZZXIXI": -0.029667590340709628, "IZZIZZXXIIZZYIYI": -0.029667590340709628, "IZZIZZYYIIZZYIYI": -0.029667590340709628, "IZZIZZIIXIZZXIXI": -0.04812484891795103, "ZIIZIIZZXIZZXIXI": -0.04812484891795103, "IZZIZZIIXIZZYIYI": -0.04812484891795103, "ZIIZIIZZXIZZYIYI": -0.04812484891795103, "XIIZIIZZXIZZXIXI": 0.005741061532398331, "YIIZIIZZYIZZXIXI": 0.005741061532398331, "XIIZIIZZXIZZYIYI": 0.005741061532398331, "YIIZIIZZYIZZYIYI": 0.005741061532398331, "IZZIZZXZXIZZXIXI": 0.00036428293986278613, "IZZIZZYZYIZZXIXI": 0.00036428293986278613, "IZZIZZXZXIZZYIYI": 0.00036428293986278613, "IZZIZZYZYIZZYIYI": 0.00036428293986278613, "IZZZIIIZZYIIYIXI": -0.0005615322987028548, "IZZZIIIZZYIIXIYI": 0.007466173640014697, "IZZZIIIZZXIIYIYI": -0.006904641341311843, "IIIIIIIIIXZZXIXZ": -0.007466173640014697, "IIIIIIIIIYZZYIXZ": -0.006904641341311843, "IIIIIIIIIXZZYIYZ": -0.0005615322987028548, "IIIIIIIIIIXZXIXI": -1.0347334977052215e-05, "IIIIIIIIIIYZYIXI": 0.00020712185304927163, "IZZIZZIIIIYIYZXI": -0.00021746918802632395, "IIIIIIIIIIYZXIYI": -0.00021746918802632395, "IZZIZZIIIIYIXZYI": 0.00020712185304927163, "IZZIZZIIIIXIYZYI": 1.0347334977052215e-05, "IIIIIIIIIIIXXIXI": -0.0012645495945894317, "IIIIIIIIIIIYYIXI": 0.025312397432278977, "IZZIZZIIIIZYYZXI": -0.026576947026868417, "IIIIIIIIIIIYXIYI": -0.026576947026868417, "IZZIZZIIIIZYXZYI": 0.025312397432278977, "IZZIZZIIIIZXYZYI": 0.0012645495945894317, "IYIXZZIIIIZZIYXI": -0.006883981422790359, "IXIYZZIIIIZZIYXI": 0.006883981422790359, "IYIXZZIIIIZZIXYI": 0.006883981422790359, "IXIYZZIIIIZZIXYI": -0.006883981422790359, "IZYXZZIIIIZZIYXI": 5.63290376764881e-05, "IZXYZZIIIIZZIYXI": -5.63290376764881e-05, "IZYXZZIIIIZZIXYI": -5.63290376764881e-05, "IZXYZZIIIIZZIXYI": 5.63290376764881e-05, "ZIIZYZIIIIZZIYXI": -0.004825385682597717, "IZZIYIZZZIZZIYXI": -0.004825385682597717, "ZIIZYZIIIIZZIXYI": 0.004825385682597717, "IZZIYIZZZIZZIXYI": 0.004825385682597717, "YIIZXZIIIIZZIYXI": 0.003699198891112202, "XIIZYZIIIIZZIYXI": -0.003699198891112202, "YIIZXZIIIIZZIXYI": -0.003699198891112202, "XIIZYZIIIIZZIXYI": 0.003699198891112202, "IZZIYIXIIIZZIYXI": -0.022652868658451432, "IZZIXIYIIIZZIYXI": 0.022652868658451432, "IZZIYIXIIIZZIXYI": 0.022652868658451432, "IZZIXIYIIIZZIXYI": -0.022652868658451432, "IYIZIIZXIIZZIYXI": 0.021334870843653507, "IXIZIIZYIIZZIYXI": -0.021334870843653507, "IYIZIIZXIIZZIXYI": -0.021334870843653507, "IXIZIIZYIIZZIXYI": 0.021334870843653507, "IZYZIIZXIIZZIYXI": -0.0001745752450168639, "IZXZIIZYIIZZIYXI": 0.0001745752450168639, "IZYZIIZXIIZZIXYI": 0.0001745752450168639, "IZXZIIZYIIZZIXYI": -0.0001745752450168639, "IYIZIIZZXIZZIYXI": 0.005013128548147227, "IXIZIIZZYIZZIYXI": -0.005013128548147227, "IYIZIIZZXIZZIXYI": -0.005013128548147227, "IXIZIIZZYIZZIXYI": 0.005013128548147227, "IZYZIIZZXIZZIYXI": -4.102055039410626e-05, "IZXZIIZZYIZZIYXI": 4.102055039410626e-05, "IZYZIIZZXIZZIXYI": 4.102055039410626e-05, "IZXZIIZZYIZZIXYI": -4.102055039410626e-05, "IZZZIIIZZIXIIXXI": 0.0002994546319507927, "IZZZIIIZZIYIIXYI": 0.007201694858519805, "IZZZIIIZZIXIIYYI": -0.006902240226569012, "IIIIIIIIIIXZZXXZ": 0.006902240226569012, "IIIIIIIIIIYZZYXZ": 0.007201694858519805, "IIIIIIIIIIXZZYYZ": -0.0002994546319507927, "IZZZIIIZZIZXIXXI": -2.4503249223932736e-06, "IZZZIIIZZIZYIXYI": -5.892876754099384e-05, "IZZZIIIZZIZXIYYI": 5.647844261860059e-05, "IIIIIIIIIIIXZXXZ": -5.647844261860059e-05, "IIIIIIIIIIIYZYXZ": -5.892876754099384e-05, "IIIIIIIIIIIXZYYZ": 2.4503249223932736e-06, "IZZIZZIIIIYIYXXI": 0.02657694702686841, "IZZIZZIIIIYIXYXI": -0.0012645495945894291, "IZZIZZIIIIXIYYXI": -0.025312397432278987, "IZZIZZIIIIYIXXYI": -0.025312397432278987, "IZZIZZIIIIXIYXYI": -0.0012645495945894291, "IZZIZZIIIIXIXYYI": 0.02657694702686841, "IZZIZZIIIIZYYXXI": -0.00021746918802632146, "IZZIZZIIIIZYXYXI": 1.0347334977052147e-05, "IZZIZZIIIIZXYYXI": 0.00020712185304926932, "IZZIZZIIIIZYXXYI": 0.00020712185304926932, "IZZIZZIIIIZXYXYI": 1.0347334977052147e-05, "IZZIZZIIIIZXXYYI": -0.00021746918802632146, "IIIIIIIIIIIIIIIX": 0.16452837263892905, "ZIIIIIIIIIIIIIIX": 0.0019791041353656763, "IZIIIIIIIIIIIIIX": 0.0018604421790733264, "IIZIIIIIIIIIIIIX": 0.0018604421790733294, "IIIZIIIIIIIIIIIX": 0.0018975376657186574, "IIIIZIIIIIIIIIIX": 0.0016337743458060593, "IIIIIZIIIIIIIIIX": 0.0016337743458060634, "IIIIIIZIIIIIIIIX": 0.0031770378014701387, "IIIIIIIZIIIIIIIX": 0.0021825731026733153, "IIIIIIIIZIIIIIIX": 0.06293854808067811, "ZZZZZZZZZIIIIIIX": -0.0628855381347689, "IIIIIIIIIZIIIIIX": 0.00672413303931583, "IIIIIIIIIIZIIIIX": 0.006643547128970097, "IIIIIIIIIIIZIIIX": 0.006643547128970103, "IZZZIIIZZIZZIIIX": -0.006592597293961426, "IIIIIIIIIIIIZIIX": 0.006592597293961426, "IZZZIIIZZIZIZIIX": -0.006643547128970103, "IZZZIIIZZIIZZIIX": -0.006643547128970097, "ZIIIZZZIIIZZZIIX": 0.0628855381347689, "IZZZIIIZIIZZZIIX": -0.06293854808067811, "IZZZIIIIZIZZZIIX": -0.0021825731026733153, "IZZIIIIZZIZZZIIX": -0.0018975376657186574, "IZIZIIIZZIZZZIIX": -0.0018604421790733294, "IIZZIIIZZIZZZIIX": -0.0018604421790733264, "IZZZIIIZZIZZZIIX": -0.16452837263892905, "ZZZZIIIZZIZZZIIX": -0.0019791041353656763, "IZZZZIIZZIZZZIIX": -0.0016337743458060593, "IZZZIZIZZIZZZIIX": -0.0016337743458060634, "IZZZIIZZZIZZZIIX": -0.0031770378014701387, "IZZZIIIZZZZZZIIX": -0.00672413303931583, "IIIIIIIIIIIIIZIX": 0.006564602462405238, "IZZIZZIIIIZZIZIX": 0.006564602462405244, "IIIZZZIZZIIIZZIX": -0.006564602462405244, "IZZZIIIZZIZZZZIX": -0.006564602462405238, "IIIIIIIIIIIIIIZX": 0.00027412948488555187, "IIIZZZIZZZZZIIZX": 0.00012108397838177582, "IZZIZZIIIZIIZIZX": -0.00012108397838177582, "IZZZIIIZZIZZZIZX": -0.00027412948488555187, "XIIIIIIIIIIIIIIX": 0.0031307951222257022, "XZZZZZZZZIIIIIIX": 0.0031307951222257022, "XIIIZZZIIIZZZIIX": -0.0031307951222257022, "XZZZIIIZZIZZZIIX": -0.0031307951222257022, "ZXIIIIIIIIIIIIZX": 4.2521030917602566e-05, "IXZZZZZZZIIIIIZX": 4.2521030917602566e-05, "ZYZIZZIIIIZZIZZY": 4.2521030917602566e-05, "IYIZIIZZZIZZIZZY": 4.2521030917602566e-05, "XXIIIIIIIIIIIIZX": 5.9741287046097235e-05, "YYIIIIIIIIIIIIZX": 5.9741287046097235e-05, "YXZIZZIIIIZZIZZY": -5.9741287046097235e-05, "XYZIZZIIIIZZIZZY": 5.9741287046097235e-05, "ZZXIIIIIIIIIIIZX": 0.005196502532065214, "IIXZZZZZZIIIIIZX": 0.005196502532065214, "ZIYIZZIIIIZZIZZY": 0.005196502532065214, "IZYZIIZZZIZZIZZY": 0.005196502532065214, "XZXIIIIIIIIIIIZX": 0.007300993007565179, "YZYIIIIIIIIIIIZX": 0.007300993007565179, "YIXIZZIIIIZZIZZY": -0.007300993007565179, "XIYIZZIIIIZZIZZY": 0.007300993007565179, "ZIIXZZIIIZIIZIZX": -0.0017349759704111186, "IZZXIIZZZZIIZIZX": -0.0017349759704111186, "IZZYZZZIIIZZZIIY": 0.0017349759704111186, "ZIIYIIIZZIZZZIIY": 0.0017349759704111186, "XIIXZZIIIZIIZIZX": -0.001836795452490025, "YIIYZZIIIZIIZIZX": -0.001836795452490025, "YIIXIIIZZIZZZIIY": -0.001836795452490025, "XIIYIIIZZIZZZIIY": 0.001836795452490025, "IXIZXZIIIZIIZIZX": -0.0019175498599264173, "IYIZYZIIIZIIZIZX": -0.0019175498599264173, "IYIIXIIZZIZZZIIY": -0.0019175498599264173, "IXIIYIIZZIZZZIIY": 0.0019175498599264173, "IZXZXZIIIZIIZIZX": 1.5690591196069493e-05, "IZYZYZIIIZIIZIZX": 1.5690591196069493e-05, "IZYIXIIZZIZZZIIY": 1.5690591196069493e-05, "IZXIYIIZZIZZZIIY": -1.5690591196069493e-05, "IXIZIXIIIZIIZIZX": 1.569059119606967e-05, "IYIZIYIIIZIIZIZX": 1.569059119606967e-05, "IYIIZXIZZIZZZIIY": 1.569059119606967e-05, "IXIIZYIZZIZZZIIY": -1.569059119606967e-05, "IZXZIXIIIZIIZIZX": 0.0019175498599264212, "IZYZIYIIIZIIZIZX": 0.0019175498599264212, "IZYIZXIZZIZZZIIY": 0.0019175498599264212, "IZXIZYIZZIZZZIIY": -0.0019175498599264212, "IIIXZXIIIIIIIIZX": -0.002372642796065982, "IIIYZYIIIIIIIIZX": -0.002372642796065982, "IZZYIXIIIIZZIZZY": 0.002372642796065982, "IZZXIYIIIIZZIZZY": -0.002372642796065982, "ZZZZZZXIIIIIIIIX": 0.010017170631392252, "IIIIIIXZZIIIIIIX": 0.010017170631392252, "IZZZIIXIIIZZZIIX": -0.010017170631392252, "ZIIIZZXZZIZZZIIX": -0.010017170631392252, "XZZZZZXIIIIIIIIX": 0.00030095485696429996, "YZZZZZYIIIIIIIIX": 0.00030095485696429996, "XIIIZZXZZIZZZIIX": -0.00030095485696429996, "YIIIZZYZZIZZZIIX": -0.00030095485696429996, "IXZZZZXIIIIIIIZX": 0.0002093262215688141, "IYZZZZYIIIIIIIZX": 0.0002093262215688141, "IYIZIIXIIIZZIZZY": 0.0002093262215688141, "IXIZIIYIIIZZIZZY": -0.0002093262215688141, "IIXZZZXIIIIIIIZX": 0.02558179368975932, "IIYZZZYIIIIIIIZX": 0.02558179368975932, "IZYZIIXIIIZZIZZY": 0.02558179368975932, "IZXZIIYIIIZZIZZY": -0.02558179368975932, "IZZXIIXIIZIIZIZX": 0.0016359248058848588, "IZZYIIYIIZIIZIZX": 0.0016359248058848588, "IZZYZZXZZIZZZIIY": -0.0016359248058848588, "IZZXZZYZZIZZZIIY": 0.0016359248058848588, "ZIIZIIZXIZIIZIZX": 0.009372765094613676, "IZZIZZIXZZIIZIZX": 0.009372765094613676, "IZZZIIIYIIZZZIIY": -0.009372765094613676, "ZIIIZZZYZIZZZIIY": -0.009372765094613676, "XIIZIIZXIZIIZIZX": -0.0002531483088566553, "YIIZIIZYIZIIZIZX": -0.0002531483088566553, "YIIIZZZXZIZZZIIY": -0.0002531483088566553, "XIIIZZZYZIZZZIIY": 0.0002531483088566553, "IIIXZZZXIIIIIIIX": 0.0011495115849011132, "IIIYZZZYIIIIIIIX": 0.0011495115849011132, "IZZXZZZXZIZZZIIX": 0.0011495115849011132, "IZZYZZZYZIZZZIIX": 0.0011495115849011132, "IIIIIXZXIIIIIIZX": 0.025654556802355084, "IIIIIYZYIIIIIIZX": 0.025654556802355084, "IZZIZYZXIIZZIZZY": 0.025654556802355084, "IZZIZXZYIIZZIZZY": -0.025654556802355084, "IZZIZZXXIZIIZIZX": -0.0028088948480695765, "IZZIZZYYIZIIZIZX": -0.0028088948480695765, "IZZZIIYXZIZZZIIY": -0.0028088948480695765, "IZZZIIXYZIZZZIIY": 0.0028088948480695765, "IZZIZZIIXZIIZIZX": -0.06300662211315067, "ZIIZIIZZXZIIZIZX": -0.06300662211315067, "ZIIIZZZIYIZZZIIY": 0.06300662211315067, "IZZZIIIZYIZZZIIY": 0.06300662211315067, "XIIZIIZZXZIIZIZX": 0.003133252530505368, "YIIZIIZZYZIIZIZX": 0.003133252530505368, "YIIIZZZIXIZZZIIY": 0.003133252530505368, "XIIIZZZIYIZZZIIY": -0.003133252530505368, "IIIXZZZZXIIIIIIX": -0.0017295150197421665, "IIIYZZZZYIIIIIIX": -0.0017295150197421665, "IZZXZZZIXIZZZIIX": -0.0017295150197421665, "IZZYZZZIYIZZZIIX": -0.0017295150197421665, "IIIIIXZZXIIIIIZX": 0.004930828116599182, "IIIIIYZZYIIIIIZX": 0.004930828116599182, "IZZIZYZZXIZZIZZY": 0.004930828116599182, "IZZIZXZZYIZZIZZY": -0.004930828116599182, "IZZIZZXZXZIIZIZX": 0.010014987179194216, "IZZIZZYZYZIIZIZX": 0.010014987179194216, "IZZZIIYIXIZZZIIY": 0.010014987179194216, "IZZZIIXIYIZZZIIY": -0.010014987179194216, "IIIIIIIXXIIIIIIX": 0.009387480449412086, "IIIIIIIYYIIIIIIX": 0.009387480449412086, "IZZZIIIXXIZZZIIX": 0.009387480449412086, "IZZZIIIYYIZZZIIX": 0.009387480449412086, "IIIIIIIIIXIIIIIX": -0.030111535520738787, "IZZZIIIZZXZZZIIX": 2.4574082796711716e-06, "IIIZZZIZZXZZIIZX": -2.4574082796711716e-06, "IZZIZZIIIXIIZIZX": 0.030111535520738787, "IIIIIIIIIYIIIIIY": -0.030109078112459116, "IZZIZZIIIYIIZIZY": 0.030109078112459116, "ZIIXZZIIIXIIZIZX": 0.004521415429624035, "IZZXIIZZZXIIZIZX": 0.004521415429624035, "ZIIXZZIIIYIIZIZY": 0.004521415429624035, "IZZXIIZZZYIIZIZY": 0.004521415429624035, "XIIXZZIIIXIIZIZX": 0.01385844081057234, "YIIYZZIIIXIIZIZX": 0.01385844081057234, "XIIXZZIIIYIIZIZY": 0.01385844081057234, "YIIYZZIIIYIIZIZY": 0.01385844081057234, "IXIZXZIIIXIIZIZX": 0.016823846067738485, "IYIZYZIIIXIIZIZX": 0.016823846067738485, "IXIZXZIIIYIIZIZY": 0.016823846067738485, "IYIZYZIIIYIIZIZY": 0.016823846067738485, "IZXZXZIIIXIIZIZX": -0.00013766322144270822, "IZYZYZIIIXIIZIZX": -0.00013766322144270822, "IZXZXZIIIYIIZIZY": -0.00013766322144270822, "IZYZYZIIIYIIZIZY": -0.00013766322144270822, "IXIZIXIIIXIIZIZX": -0.00013766322144270976, "IYIZIYIIIXIIZIZX": -0.00013766322144270976, "IXIZIXIIIYIIZIZY": -0.00013766322144270976, "IYIZIYIIIYIIZIZY": -0.00013766322144270976, "IZXZIXIIIXIIZIZX": -0.01682384606773848, "IZYZIYIIIXIIZIZX": -0.01682384606773848, "IZXZIXIIIYIIZIZY": -0.01682384606773848, "IZYZIYIIIYIIZIZY": -0.01682384606773848, "IZZXIIXIIXIIZIZX": 0.012101198810611207, "IZZYIIYIIXIIZIZX": 0.012101198810611207, "IZZXIIXIIYIIZIZY": 0.012101198810611207, "IZZYIIYIIYIIZIZY": 0.012101198810611207, "ZIIZIIZXIXIIZIZX": -0.00025314830885665534, "IZZIZZIXZXIIZIZX": -0.00025314830885665534, "ZIIZIIZXIYIIZIZY": -0.00025314830885665534, "IZZIZZIXZYIIZIZY": -0.00025314830885665534, "XIIZIIZXIXIIZIZX": 0.0247507419475019, "YIIZIIZYIXIIZIZX": 0.0247507419475019, "XIIZIIZXIYIIZIZY": 0.0247507419475019, "YIIZIIZYIYIIZIZY": 0.0247507419475019, "IZZIZZXXIXIIZIZX": 0.015304232692261924, "IZZIZZYYIXIIZIZX": 0.015304232692261924, "IZZIZZXXIYIIZIZY": 0.015304232692261924, "IZZIZZYYIYIIZIZY": 0.015304232692261924, "IZZIZZIIXXIIZIZX": 0.03324233064296449, "ZIIZIIZZXXIIZIZX": 0.03324233064296449, "IZZIZZIIXYIIZIZY": 0.03324233064296449, "ZIIZIIZZXYIIZIZY": 0.03324233064296449, "XIIZIIZZXXIIZIZX": 0.004745028903950153, "YIIZIIZZYXIIZIZX": 0.004745028903950153, "XIIZIIZZXYIIZIZY": 0.004745028903950153, "YIIZIIZZYYIIZIZY": 0.004745028903950153, "IZZIZZXZXXIIZIZX": -0.001624050541420148, "IZZIZZYZYXIIZIZX": -0.001624050541420148, "IZZIZZXZXYIIZIZY": -0.001624050541420148, "IZZIZZYZYYIIZIZY": -0.001624050541420148, "IIIZZZIZZIXZIIIX": 4.795915640946299e-06, "IIIIIIIIIZXIIIZX": 5.821162211367224e-05, "IZZIZZIIIZXZIZZX": -5.341570647272599e-05, "IIIZZZIZZIYZIIIY": -5.341570647272599e-05, "IZZZIIIZZIYIIZIY": 5.821162211367224e-05, "IZZIZZIIIZYZIZZY": 4.795915640946299e-06, "IYIXZZIIIIYIZIZX": 0.004886736590463937, "IXIYZZIIIIYIZIZX": -0.004886736590463937, "IYIXZZIIIIXIZIZY": -0.004886736590463937, "IXIYZZIIIIXIZIZY": 0.004886736590463937, "ZIIZYZIIIIYIZIZX": 0.00461039285330313, "IZZIYIZZZIYIZIZX": 0.00461039285330313, "ZIIZYZIIIIXIZIZY": -0.00461039285330313, "IZZIYIZZZIXIZIZY": -0.00461039285330313, "YIIZXZIIIIYIZIZX": -0.005298750609790264, "XIIZYZIIIIYIZIZX": 0.005298750609790264, "YIIZXZIIIIXIZIZY": 0.005298750609790264, "XIIZYZIIIIXIZIZY": -0.005298750609790264, "ZIIZIYIIIIYIZIZX": -3.772511527665632e-05, "IZZIZYZZZIYIZIZX": -3.772511527665632e-05, "ZIIZIYIIIIXIZIZY": 3.772511527665632e-05, "IZZIZYZZZIXIZIZY": 3.772511527665632e-05, "YIIZIXIIIIYIZIZX": 4.335768858251948e-05, "XIIZIYIIIIYIZIZX": -4.335768858251948e-05, "YIIZIXIIIIXIZIZY": -4.335768858251948e-05, "XIIZIYIIIIXIZIZY": 4.335768858251948e-05, "IZZIYIXIIIYIZIZX": 0.021334870843653507, "IZZIXIYIIIYIZIZX": -0.021334870843653507, "IZZIYIXIIIXIZIZY": -0.021334870843653507, "IZZIXIYIIIXIZIZY": 0.021334870843653507, "IZZIZYXIIIYIZIZX": -0.00017457524501686598, "IZZIZXYIIIYIZIZX": 0.00017457524501686598, "IZZIZYXIIIXIZIZY": 0.00017457524501686598, "IZZIZXYIIIXIZIZY": -0.00017457524501686598, "IYIZIIZXIIYIZIZX": -0.020565680365610225, "IXIZIIZYIIYIZIZX": 0.020565680365610225, "IYIZIIZXIIXIZIZY": 0.020565680365610225, "IXIZIIZYIIXIZIZY": -0.020565680365610225, "IYIZIIZZXIYIZIZX": -0.004783104949896772, "IXIZIIZZYIYIZIZX": 0.004783104949896772, "IYIZIIZZXIXIZIZY": 0.004783104949896772, "IXIZIIZZYIXIZIZY": -0.004783104949896772, "IIIIIIIIIXXIIIZX": -7.792193439661255e-05, "IIIIIIIIIYYIIIZX": 1.6383598463577864e-05, "IZZIZZIIIXXZIZZX": 9.43055328601903e-05, "IIIIIIIIIYXIIIZY": -9.43055328601903e-05, "IZZIZZIIIYXZIZZY": 7.792193439661255e-05, "IZZIZZIIIXYZIZZY": 1.6383598463577864e-05, "IIIZZZIZZIIXIIIX": 0.0005861096787620839, "IIIIIIIIIZZXIIZX": 0.0071140523919916345, "IZZIZZIIIZIXIZZX": -0.006527942713229553, "IIIZZZIZZIIYIIIY": -0.006527942713229553, "IZZZIIIZZIZYIZIY": 0.0071140523919916345, "IZZIZZIIIZIYIZZY": 0.0005861096787620839, "IZYXZZIIIIZYZIZX": 0.004886736590463939, "IZXYZZIIIIZYZIZX": -0.004886736590463939, "IZYXZZIIIIZXZIZY": -0.004886736590463939, "IZXYZZIIIIZXZIZY": 0.004886736590463939, "ZIIZYZIIIIZYZIZX": -3.772511527665593e-05, "IZZIYIZZZIZYZIZX": -3.772511527665593e-05, "ZIIZYZIIIIZXZIZY": 3.772511527665593e-05, "IZZIYIZZZIZXZIZY": 3.772511527665593e-05, "YIIZXZIIIIZYZIZX": 4.335768858251896e-05, "XIIZYZIIIIZYZIZX": -4.335768858251896e-05, "YIIZXZIIIIZXZIZY": -4.335768858251896e-05, "XIIZYZIIIIZXZIZY": 4.335768858251896e-05, "ZIIZIYIIIIZYZIZX": -0.004610392853303131, "IZZIZYZZZIZYZIZX": -0.004610392853303131, "ZIIZIYIIIIZXZIZY": 0.004610392853303131, "IZZIZYZZZIZXZIZY": 0.004610392853303131, "YIIZIXIIIIZYZIZX": 0.0052987506097902665, "XIIZIYIIIIZYZIZX": -0.0052987506097902665, "YIIZIXIIIIZXZIZY": -0.0052987506097902665, "XIIZIYIIIIZXZIZY": 0.0052987506097902665, "IZZIYIXIIIZYZIZX": -0.0001745752450168639, "IZZIXIYIIIZYZIZX": 0.0001745752450168639, "IZZIYIXIIIZXZIZY": 0.0001745752450168639, "IZZIXIYIIIZXZIZY": -0.0001745752450168639, "IZZIZYXIIIZYZIZX": -0.021334870843653514, "IZZIZXYIIIZYZIZX": 0.021334870843653514, "IZZIZYXIIIZXZIZY": 0.021334870843653514, "IZZIZXYIIIZXZIZY": -0.021334870843653514, "IZYZIIZXIIZYZIZX": -0.020565680365610222, "IZXZIIZYIIZYZIZX": 0.020565680365610222, "IZYZIIZXIIZXZIZY": 0.020565680365610222, "IZXZIIZYIIZXZIZY": -0.020565680365610222, "IZYZIIZZXIZYZIZX": -0.004783104949896774, "IZXZIIZZYIZYZIZX": 0.004783104949896774, "IZYZIIZZXIZXZIZY": 0.004783104949896774, "IZXZIIZZYIZXZIZY": -0.004783104949896774, "IIIIIIIIIXZXIIZX": -0.009522853060173309, "IIIIIIIIIYZYIIZX": 0.0020022423977749124, "IZZIZZIIIXIXIZZX": 0.011525095457948217, "IIIIIIIIIYZXIIZY": -0.011525095457948217, "IZZIZZIIIYIXIZZY": 0.009522853060173309, "IZZIZZIIIXIYIZZY": 0.0020022423977749124, "IZZZIIIZZZIIXIIX": 0.0081976345032071, "IZZIZZIIIIZZXIIX": -0.029880470268422738, "IIIZZZIZZIIIXIZX": 0.008158393909354902, "IZZIZZIIIIZIXIZX": -0.011075442831723488, "IZZIZZIIIIIZXIZX": -0.011075442831723478, "IZZIZIIIIIZZXIZX": -0.00860691140435103, "IZZIIZIIIIZZXIZX": -0.008606911404351028, "IZIIZZIIIIZZXIZX": -0.006188706241259547, "IIZIZZIIIIZZXIZX": -0.006188706241259541, "IZZIZZIIIIZZXIZX": -0.1349053842553118, "ZZZIZZIIIIZZXIZX": -0.018191158304790435, "IZZZZZIIIIZZXIZX": -0.00374866152742654, "IZZIZZZIIIZZXIZX": -0.00021287992771311447, "IZZIZZIZIIZZXIZX": -0.020638453109121463, "IZZIZZIIZIZZXIZX": -0.006428878889612735, "ZIIZIIZZZIZZXIZX": 0.006462658532795981, "IZZIZZIIIZZZXIZX": -0.004332717494218101, "IIIIIIIIIIIIXZZX": -0.010979554200417015, "IZZIZZIIIIZZXZZX": -0.010979554200417012, "IZZZIIIZZZIIYIIY": 0.0081976345032071, "IZZIZZIIIIZZYIIY": -0.029880470268422738, "IIIZZZIZZIIIYIZY": 0.008158393909354902, "IZZIZZIIIIZIYIZY": -0.011075442831723488, "IZZIZZIIIIIZYIZY": -0.011075442831723478, "IZZIZIIIIIZZYIZY": -0.00860691140435103, "IZZIIZIIIIZZYIZY": -0.008606911404351028, "IZIIZZIIIIZZYIZY": -0.006188706241259547, "IIZIZZIIIIZZYIZY": -0.006188706241259541, "IZZIZZIIIIZZYIZY": -0.1349053842553118, "ZZZIZZIIIIZZYIZY": -0.018191158304790435, "IZZZZZIIIIZZYIZY": -0.00374866152742654, "IZZIZZZIIIZZYIZY": -0.00021287992771311447, "IZZIZZIZIIZZYIZY": -0.020638453109121463, "IZZIZZIIZIZZYIZY": -0.006428878889612735, "ZIIZIIZZZIZZYIZY": 0.006462658532795981, "IZZIZZIIIZZZYIZY": -0.004332717494218101, "IIIIIIIIIIIIYZZY": -0.010979554200417015, "IZZIZZIIIIZZYZZY": -0.010979554200417012, "XZZIZZIIIIZZXIZX": 0.005645121295903397, "XIIZIIZZZIZZXIZX": 0.005645121295903397, "XZZIZZIIIIZZYIZY": 0.005645121295903397, "XIIZIIZZZIZZYIZY": 0.005645121295903397, "ZIIZIIXIIIZZXIZX": -0.0002141106313274144, "IZZIZZXZZIZZXIZX": -0.0002141106313274144, "ZIIZIIXIIIZZYIZY": -0.0002141106313274144, "IZZIZZXZZIZZYIZY": -0.0002141106313274144, "XIIZIIXIIIZZXIZX": 0.024225062690743343, "YIIZIIYIIIZZXIZX": 0.024225062690743343, "XIIZIIXIIIZZYIZY": 0.024225062690743343, "YIIZIIYIIIZZYIZY": 0.024225062690743343, "IZZXIIZXIIZZXIZX": 0.02695409307018041, "IZZYIIZYIIZZXIZX": 0.02695409307018041, "IZZXIIZXIIZZYIZY": 0.02695409307018041, "IZZYIIZYIIZZYIZY": 0.02695409307018041, "IZZXIIZZXIZZXIZX": 0.004695059628242767, "IZZYIIZZYIZZXIZX": 0.004695059628242767, "IZZXIIZZXIZZYIZY": 0.004695059628242767, "IZZYIIZZYIZZYIZY": 0.004695059628242767, "IZZIZZIXXIZZXIZX": 0.0011495115849011132, "IZZIZZIYYIZZXIZX": 0.0011495115849011132, "IZZIZZIXXIZZYIZY": 0.0011495115849011132, "IZZIZZIYYIZZYIZY": 0.0011495115849011132, "IZZZIIIZZXIIXIIX": 0.0011237058662793636, "IZZIZZIIIXZZXIZX": 0.0074819167483934235, "IZZIZZIIIYZZYIZX": 0.00635821088211406, "IZZZIIIZZYIIXIIY": -0.00635821088211406, "IZZZIIIZZXIIYIIY": 0.0074819167483934235, "IZZIZZIIIXZZYIZY": 0.0011237058662793636, "ZYZIZZIIIIZZIYZX": 0.0051965025320652135, "IYIZIIZZZIZZIYZX": 0.0051965025320652135, "ZYZIZZIIIIZZIXZY": -0.0051965025320652135, "IYIZIIZZZIZZIXZY": -0.0051965025320652135, "YXZIZZIIIIZZIYZX": -0.0073009930075651755, "XYZIZZIIIIZZIYZX": 0.0073009930075651755, "YXZIZZIIIIZZIXZY": 0.0073009930075651755, "XYZIZZIIIIZZIXZY": -0.0073009930075651755, "ZIYIZZIIIIZZIYZX": -4.252103091760212e-05, "IZYZIIZZZIZZIYZX": -4.252103091760212e-05, "ZIYIZZIIIIZZIXZY": 4.252103091760212e-05, "IZYZIIZZZIZZIXZY": 4.252103091760212e-05, "YIXIZZIIIIZZIYZX": 5.9741287046096625e-05, "XIYIZZIIIIZZIYZX": -5.9741287046096625e-05, "YIXIZZIIIIZZIXZY": -5.9741287046096625e-05, "XIYIZZIIIIZZIXZY": 5.9741287046096625e-05, "IZZYXZIIIIZZIYZX": -0.002372642796065982, "IZZXYZIIIIZZIYZX": 0.002372642796065982, "IZZYXZIIIIZZIXZY": 0.002372642796065982, "IZZXYZIIIIZZIXZY": -0.002372642796065982, "IYIZIIXIIIZZIYZX": 0.02558179368975932, "IXIZIIYIIIZZIYZX": -0.02558179368975932, "IYIZIIXIIIZZIXZY": -0.02558179368975932, "IXIZIIYIIIZZIXZY": 0.02558179368975932, "IZYZIIXIIIZZIYZX": -0.00020932622156881171, "IZXZIIYIIIZZIYZX": 0.00020932622156881171, "IZYZIIXIIIZZIXZY": 0.00020932622156881171, "IZXZIIYIIIZZIXZY": -0.00020932622156881171, "IZZIYIZXIIZZIYZX": -0.025654556802355073, "IZZIXIZYIIZZIYZX": 0.025654556802355073, "IZZIYIZXIIZZIXZY": 0.025654556802355073, "IZZIXIZYIIZZIXZY": -0.025654556802355073, "IZZIYIZZXIZZIYZX": -0.00493082811659918, "IZZIXIZZYIZZIYZX": 0.00493082811659918, "IZZIYIZZXIZZIXZY": 0.00493082811659918, "IZZIXIZZYIZZIXZY": -0.00493082811659918, "IZZZIIIZZIYIIYIX": 0.0005861096787620825, "IZZIZZIIIZXZIXZX": 0.006527942713229547, "IZZIZZIIIZYZIYZX": 0.007114052391991631, "IZZZIIIZZIYIIXIY": -0.007114052391991631, "IZZZIIIZZIXIIYIY": 0.006527942713229547, "IZZIZZIIIZYZIXZY": -0.0005861096787620825, "IZZIZZIIIXXZIXZX": -0.011525095457948218, "IZZIZZIIIYXZIYZX": -0.0020022423977749115, "IZZIZZIIIXYZIYZX": -0.009522853060173309, "IZZIZZIIIYXZIXZY": -0.009522853060173309, "IZZIZZIIIXYZIXZY": -0.0020022423977749115, "IZZIZZIIIYYZIYZY": -0.011525095457948218, "IZZZIIIZZIZYIYIX": -4.7959156409462214e-06, "IZZIZZIIIZIXIXZX": -5.341570647272542e-05, "IZZIZZIIIZIYIYZX": -5.8211622113671615e-05, "IZZZIIIZZIZYIXIY": 5.8211622113671615e-05, "IZZZIIIZZIZXIYIY": -5.341570647272542e-05, "IZZIZZIIIZIYIXZY": 4.7959156409462214e-06, "IZZIZZIIIXIXIXZX": 9.430553286018927e-05, "IZZIZZIIIYIXIYZX": 1.6383598463577606e-05, "IZZIZZIIIXIYIYZX": 7.792193439661163e-05, "IZZIZZIIIYIXIXZY": 7.792193439661163e-05, "IZZIZZIIIXIYIXZY": 1.6383598463577606e-05, "IZZIZZIIIYIYIYZY": 9.430553286018927e-05, "IIIIIIIIIIIIIIXX": 0.09401685922156773, "IIIZZZIZZZZZIIXX": -2.1834521980305406e-06, "IZZIZZIIIZIIZIXX": -0.09401685922156773, "IZZZIIIZZIZZZIXX": 2.1834521980305406e-06, "IIIIIIIIIIIIIIYY": 0.09401904267376576, "IZZIZZIIIZIIZIYY": -0.09401904267376576, "ZZZXIIIIIIIIIIXX": -1.9041890612100564e-05, "IIIXZZZZZIIIIIXX": -1.9041890612100564e-05, "ZZZXIIIIIIIIIIYY": -1.9041890612100564e-05, "IIIXZZZZZIIIIIYY": -1.9041890612100564e-05, "XZZXIIIIIIIIIIXX": 0.05791123552944544, "YZZYIIIIIIIIIIXX": 0.05791123552944544, "XZZXIIIIIIIIIIYY": 0.05791123552944544, "YZZYIIIIIIIIIIYY": 0.05791123552944544, "IXZZXIIIIIIIIIXX": -0.06409025141983969, "IYZZYIIIIIIIIIXX": -0.06409025141983969, "IXZZXIIIIIIIIIYY": -0.06409025141983969, "IYZZYIIIIIIIIIYY": -0.06409025141983969, "IIXZXIIIIIIIIIXX": 0.00052442648595359, "IIYZYIIIIIIIIIXX": 0.00052442648595359, "IIXZXIIIIIIIIIYY": 0.00052442648595359, "IIYZYIIIIIIIIIYY": 0.00052442648595359, "IXZZZXIIIIIIIIXX": 0.0005244264859535965, "IYZZZYIIIIIIIIXX": 0.0005244264859535965, "IXZZZXIIIIIIIIYY": 0.0005244264859535965, "IYZZZYIIIIIIIIYY": 0.0005244264859535965, "IIXZZXIIIIIIIIXX": 0.06409025141983969, "IIYZZYIIIIIIIIXX": 0.06409025141983969, "IIXZZXIIIIIIIIYY": 0.06409025141983969, "IIYZZYIIIIIIIIYY": 0.06409025141983969, "IIIXZZXIIIIIIIXX": -0.029667590340709628, "IIIYZZYIIIIIIIXX": -0.029667590340709628, "IIIXZZXIIIIIIIYY": -0.029667590340709628, "IIIYZZYIIIIIIIYY": -0.029667590340709628, "ZZZZZZZXIIIIIIXX": -0.0028088948480695765, "IIIIIIIXZIIIIIXX": -0.0028088948480695765, "ZZZZZZZXIIIIIIYY": -0.0028088948480695765, "IIIIIIIXZIIIIIYY": -0.0028088948480695765, "XZZZZZZXIIIIIIXX": 0.015304232692261924, "YZZZZZZYIIIIIIXX": 0.015304232692261924, "XZZZZZZXIIIIIIYY": 0.015304232692261924, "YZZZZZZYIIIIIIYY": 0.015304232692261924, "IIIIIIXXIIIIIIXX": 0.05772853261876522, "IIIIIIYYIIIIIIXX": 0.05772853261876522, "IIIIIIXXIIIIIIYY": 0.05772853261876522, "IIIIIIYYIIIIIIYY": 0.05772853261876522, "IIIIIIIIXIIIIIXX": 0.10403402985295997, "ZZZZZZZZXIIIIIXX": 0.10403402985295997, "IIIIIIIIXIIIIIYY": 0.10403402985295997, "ZZZZZZZZXIIIIIYY": 0.10403402985295997, "XZZZZZZZXIIIIIXX": -0.0016094672670844525, "YZZZZZZZYIIIIIXX": -0.0016094672670844525, "XZZZZZZZXIIIIIYY": -0.0016094672670844525, "YZZZZZZZYIIIIIYY": -0.0016094672670844525, "IIIIIIXZXIIIIIXX": -0.0029029083165845846, "IIIIIIYZYIIIIIXX": -0.0029029083165845846, "IIIIIIXZXIIIIIYY": -0.0029029083165845846, "IIIIIIYZYIIIIIYY": -0.0029029083165845846, "IIIZZZIZZXZZIIXX": -0.0019250053983844487, "IZZIZZIIIXIIZIXX": 0.0019104221240487532, "IIIZZZIZZYZZIIYX": -0.0019104221240487532, "IZZIZZIIIYIIZIYX": 0.0019250053983844487, "IIIZZZIZZYZZIIXY": -1.4583274335695893e-05, "IZZIZZIIIXIIZIYY": -1.4583274335695893e-05, "IZZIZZIIIIXIZIXX": -0.0003151002643847825, "IIIIIIIIIIXZZZXX": 0.0003498512409367308, "IZZIZZIIIIYIZIYX": 3.475097655194833e-05, "IIIIIIIIIIYZZZXY": 3.475097655194833e-05, "IZZIZZIIIIXIZIYY": -0.0003498512409367308, "IIIIIIIIIIXZZZYY": 0.0003151002643847825, "IZZIZZIIIIZXZIXX": -0.03850845773008033, "IIIIIIIIIIIXZZXX": 0.04275538057618614, "IZZIZZIIIIZYZIYX": 0.004246922846105812, "IIIIIIIIIIIYZZXY": 0.004246922846105812, "IZZIZZIIIIZXZIYY": -0.04275538057618614, "IIIIIIIIIIIXZZYY": 0.03850845773008033, "IIIIIIIIIZZZXIXX": -0.0016549666964969598, "IIIZZZIZZIIIYIYX": -0.00019506874071531288, "IIIIIIIIIZZZYIYX": -0.0018500354372122734, "IIIZZZIZZIIIYIXY": -0.0016549666964969598, "IIIZZZIZZIIIXIYY": 0.0018500354372122734, "IIIIIIIIIZZZXIYY": 0.00019506874071531288, "IIIIIIIIIXZZXIXX": 0.045810036718834234, "IIIIIIIIIYZZYIXX": 0.03368617283870209, "IIIIIIIIIXZZYIYX": 0.012123863880132141, "IIIIIIIIIYZZXIXY": 0.012123863880132141, "IIIIIIIIIXZZXIYY": 0.03368617283870209, "IIIIIIIIIYZZYIYY": 0.045810036718834234, "IIIIIIIIIIXZZXXX": -0.04275538057618614, "IIIIIIIIIIYZZYXX": -0.03850845773008033, "IIIIIIIIIIXZZYYX": -0.00424692284610581, "IIIIIIIIIIYZZXXY": -0.00424692284610581, "IIIIIIIIIIXZZXYY": -0.03850845773008033, "IIIIIIIIIIYZZYYY": -0.04275538057618614, "IIIIIIIIIIIXZXXX": 0.00034985124093672633, "IIIIIIIIIIIYZYXX": 0.00031510026438477825, "IIIIIIIIIIIXZYYX": 3.475097655194794e-05, "IIIIIIIIIIIYZXXY": 3.475097655194794e-05, "IIIIIIIIIIIXZXYY": 0.00031510026438477825, "IIIIIIIIIIIYZYYY": 0.00034985124093672633}, "ansatze": {"uccs": {"IIIIIIIIIYIIIIII": {"0": 0.49999999999999967}, "IIIZZZIZZYZZIIZI": {"0": 0.49999999999999967}, "IZZIZZIIIYIIZIXI": {"1": -0.49999999999999967}, "IZZIZZIIIXIIZIYI": {"1": 0.49999999999999967}, "YIIIIIIIIIIIIIII": {"2": 0.49999999999999967}, "YZZZZZZZZIIIIIII": {"2": 0.49999999999999967}, "YZZZZZXIIIIIIIII": {"3": -0.49999999999999967}, "XZZZZZYIIIIIIIII": {"3": 0.49999999999999967}}, "uccsd": {"IIIIIIIIIYIIIIII": {"0": 0.49999999999999967}, "IIIZZZIZZYZZIIZI": {"0": 0.49999999999999967}, "IZZIZZIIIYIIZIXI": {"1": -0.49999999999999967}, "IZZIZZIIIXIIZIYI": {"1": 0.49999999999999967}, "YIIIIIIIIIIIIIII": {"2": 0.49999999999999967}, "YZZZZZZZZIIIIIII": {"2": 0.49999999999999967}, "YZZZZZXIIIIIIIII": {"3": -0.49999999999999967}, "XZZZZZYIIIIIIIII": {"3": 0.49999999999999967}, "YIIIIIIIIXIIIIII": {"4": -0.12499999999999992}, "YZZZZZZZZXIIIIII": {"4": -0.12499999999999992}, "XIIIIIIIIYIIIIII": {"4": -0.12499999999999992}, "XZZZZZZZZYIIIIII": {"4": -0.12499999999999992}, "YZZIIIZIIXZZIIZI": {"4": -0.12499999999999992}, "YIIZZZIZZXZZIIZI": {"4": -0.12499999999999992}, "XZZIIIZIIYZZIIZI": {"4": -0.12499999999999992}, "XIIZZZIZZYZZIIZI": {"4": -0.12499999999999992}, "YZZZZZXIIXIIIIII": {"5": 0.12499999999999992}, "XZZZZZYIIXIIIIII": {"5": -0.12499999999999992}, "XZZZZZXIIYIIIIII": {"5": 0.12499999999999992}, "YZZZZZYIIYIIIIII": {"5": 0.12499999999999992}, "YZZIIIXZZXZZIIZI": {"5": 0.12499999999999992}, "XZZIIIYZZXZZIIZI": {"5": -0.12499999999999992}, "XZZIIIXZZYZZIIZI": {"5": 0.12499999999999992}, "YZZIIIYZZYZZIIZI": {"5": 0.12499999999999992}, "YZZIIIZIXXZZIIZI": {"6": -0.12499999999999992}, "XZZIIIZIYXZZIIZI": {"6": 0.12499999999999992}, "XZZIIIZIXYZZIIZI": {"6": -0.12499999999999992}, "YZZIIIZIYYZZIIZI": {"6": -0.12499999999999992}, "YIIZIIZZXXIIZIZZ": {"6": -0.12499999999999992}, "XIIZIIZZYXIIZIZZ": {"6": 0.12499999999999992}, "XIIZIIZZXYIIZIZZ": {"6": -0.12499999999999992}, "YIIZIIZZYYIIZIZZ": {"6": -0.12499999999999992}, "YZZIIIZXZXZZIIZI": {"7": -0.12499999999999992}, "XZZIIIZYZXZZIIZI": {"7": 0.12499999999999992}, "XZZIIIZXZYZZIIZI": {"7": -0.12499999999999992}, "YZZIIIZYZYZZIIZI": {"7": -0.12499999999999992}, "YIIZIIZXIXIIZIZZ": {"7": -0.12499999999999992}, "XIIZIIZYIXIIZIZZ": {"7": 0.12499999999999992}, "XIIZIIZXIYIIZIZZ": {"7": -0.12499999999999992}, "YIIZIIZYIYIIZIZZ": {"7": -0.12499999999999992}, "YZZXZZIZZXZZIIZI": {"8": -0.12499999999999992}, "XZZYZZIZZXZZIIZI": {"8": 0.12499999999999992}, "XZZXZZIZZYZZIIZI": {"8": -0.12499999999999992}, "YZZYZZIZZYZZIIZI": {"8": -0.12499999999999992}, "YIIXZZIIIXIIZIZZ": {"8": -0.12499999999999992}, "XIIYZZIIIXIIZIZZ": {"8": 0.12499999999999992}, "XIIXZZIIIYIIZIZZ": {"8": -0.12499999999999992}, "YIIYZZIIIYIIZIZZ": {"8": -0.12499999999999992}, "YIIZIIZZXXIIZIZX": {"9": -0.12499999999999992}, "XIIZIIZZYXIIZIZX": {"9": 0.12499999999999992}, "XIIZIIZZXYIIZIZX": {"9": -0.12499999999999992}, "YIIZIIZZYYIIZIZX": {"9": -0.12499999999999992}, "XIIZIIZZXXIIZIZY": {"9": 0.12499999999999992}, "YIIZIIZZYXIIZIZY": {"9": 0.12499999999999992}, "YIIZIIZZXYIIZIZY": {"9": -0.12499999999999992}, "XIIZIIZZYYIIZIZY": {"9": 0.12499999999999992}, "YIIZIIZXIXIIZIZX": {"10": -0.12499999999999992}, "XIIZIIZYIXIIZIZX": {"10": 0.12499999999999992}, "XIIZIIZXIYIIZIZX": {"10": -0.12499999999999992}, "YIIZIIZYIYIIZIZX": {"10": -0.12499999999999992}, "XIIZIIZXIXIIZIZY": {"10": 0.12499999999999992}, "YIIZIIZYIXIIZIZY": {"10": 0.12499999999999992}, "YIIZIIZXIYIIZIZY": {"10": -0.12499999999999992}, "XIIZIIZYIYIIZIZY": {"10": 0.12499999999999992}, "YIIXZZIIIXIIZIZX": {"11": -0.12499999999999992}, "XIIYZZIIIXIIZIZX": {"11": 0.12499999999999992}, "XIIXZZIIIYIIZIZX": {"11": -0.12499999999999992}, "YIIYZZIIIYIIZIZX": {"11": -0.12499999999999992}, "XIIXZZIIIXIIZIZY": {"11": 0.12499999999999992}, "YIIYZZIIIXIIZIZY": {"11": 0.12499999999999992}, "YIIXZZIIIYIIZIZY": {"11": -0.12499999999999992}, "XIIYZZIIIYIIZIZY": {"11": 0.12499999999999992}, "YZZIZZIIIXIIZIXI": {"12": 0.12499999999999992}, "YIIZIIZZZXIIZIXI": {"12": 0.12499999999999992}, "XZZIZZIIIYIIZIXI": {"12": 0.12499999999999992}, "XIIZIIZZZYIIZIXI": {"12": 0.12499999999999992}, "XZZIZZIIIXIIZIYI": {"12": -0.12499999999999992}, "XIIZIIZZZXIIZIYI": {"12": -0.12499999999999992}, "YZZIZZIIIYIIZIYI": {"12": 0.12499999999999992}, "YIIZIIZZZYIIZIYI": {"12": 0.12499999999999992}, "YIIZIIXIIXIIZIXI": {"13": -0.12499999999999992}, "XIIZIIYIIXIIZIXI": {"13": 0.12499999999999992}, "XIIZIIXIIYIIZIXI": {"13": -0.12499999999999992}, "YIIZIIYIIYIIZIXI": {"13": -0.12499999999999992}, "XIIZIIXIIXIIZIYI": {"13": 0.12499999999999992}, "YIIZIIYIIXIIZIYI": {"13": 0.12499999999999992}, "YIIZIIXIIYIIZIYI": {"13": -0.12499999999999992}, "XIIZIIYIIYIIZIYI": {"13": 0.12499999999999992}, "YIIZIXIIIXIIZIII": {"14": -0.12499999999999992}, "XIIZIYIIIXIIZIII": {"14": 0.12499999999999992}, "XIIZIXIIIYIIZIII": {"14": -0.12499999999999992}, "YIIZIYIIIYIIZIII": {"14": -0.12499999999999992}, "YZZZZXIIIXZZZZII": {"14": -0.12499999999999992}, "XZZZZYIIIXZZZZII": {"14": 0.12499999999999992}, "XZZZZXIIIYZZZZII": {"14": -0.12499999999999992}, "YZZZZYIIIYZZZZII": {"14": -0.12499999999999992}, "YIIZXZIIIXIIZIII": {"15": -0.12499999999999992}, "XIIZYZIIIXIIZIII": {"15": 0.12499999999999992}, "XIIZXZIIIYIIZIII": {"15": -0.12499999999999992}, "YIIZYZIIIYIIZIII": {"15": -0.12499999999999992}, "YZZZXIIIIXZZZZII": {"15": -0.12499999999999992}, "XZZZYIIIIXZZZZII": {"15": 0.12499999999999992}, "XZZZXIIIIYZZZZII": {"15": -0.12499999999999992}, "YZZZYIIIIYZZZZII": {"15": -0.12499999999999992}, "YZZZZXIIIXZZZXII": {"16": -0.12499999999999992}, "XZZZZYIIIXZZZXII": {"16": 0.12499999999999992}, "XZZZZXIIIYZZZXII": {"16": -0.12499999999999992}, "YZZZZYIIIYZZZXII": {"16": -0.12499999999999992}, "XZZZZXIIIXZZZYII": {"16": 0.12499999999999992}, "YZZZZYIIIXZZZYII": {"16": 0.12499999999999992}, "YZZZZXIIIYZZZYII": {"16": -0.12499999999999992}, "XZZZZYIIIYZZZYII": {"16": 0.12499999999999992}, "YZZZXIIIIXZZZXII": {"17": -0.12499999999999992}, "XZZZYIIIIXZZZXII": {"17": 0.12499999999999992}, "XZZZXIIIIYZZZXII": {"17": -0.12499999999999992}, "YZZZYIIIIYZZZXII": {"17": -0.12499999999999992}, "XZZZXIIIIXZZZYII": {"17": 0.12499999999999992}, "YZZZYIIIIXZZZYII": {"17": 0.12499999999999992}, "YZZZXIIIIYZZZYII": {"17": -0.12499999999999992}, "XZZZYIIIIYZZZYII": {"17": 0.12499999999999992}, "YZZZZZZZXXZZXIII": {"18": -0.12499999999999992}, "XZZZZZZZYXZZXIII": {"18": 0.12499999999999992}, "XZZZZZZZXYZZXIII": {"18": -0.12499999999999992}, "YZZZZZZZYYZZXIII": {"18": -0.12499999999999992}, "XZZZZZZZXXZZYIII": {"18": 0.12499999999999992}, "YZZZZZZZYXZZYIII": {"18": 0.12499999999999992}, "YZZZZZZZXYZZYIII": {"18": -0.12499999999999992}, "XZZZZZZZYYZZYIII": {"18": 0.12499999999999992}, "YZZZZZZXIXZZXIII": {"19": -0.12499999999999992}, "XZZZZZZYIXZZXIII": {"19": 0.12499999999999992}, "XZZZZZZXIYZZXIII": {"19": -0.12499999999999992}, "YZZZZZZYIYZZXIII": {"19": -0.12499999999999992}, "XZZZZZZXIXZZYIII": {"19": 0.12499999999999992}, "YZZZZZZYIXZZYIII": {"19": 0.12499999999999992}, "YZZZZZZXIYZZYIII": {"19": -0.12499999999999992}, "XZZZZZZYIYZZYIII": {"19": 0.12499999999999992}, "YZZXIIIIIXZZXIII": {"20": -0.12499999999999992}, "XZZYIIIIIXZZXIII": {"20": 0.12499999999999992}, "XZZXIIIIIYZZXIII": {"20": -0.12499999999999992}, "YZZYIIIIIYZZXIII": {"20": -0.12499999999999992}, "XZZXIIIIIXZZYIII": {"20": 0.12499999999999992}, "YZZYIIIIIXZZYIII": {"20": 0.12499999999999992}, "YZZXIIIIIYZZYIII": {"20": -0.12499999999999992}, "XZZYIIIIIYZZYIII": {"20": 0.12499999999999992}, "YZXIIIIIIXZXIIII": {"21": -0.12499999999999992}, "XZYIIIIIIXZXIIII": {"21": 0.12499999999999992}, "XZXIIIIIIYZXIIII": {"21": -0.12499999999999992}, "YZYIIIIIIYZXIIII": {"21": -0.12499999999999992}, "XZXIIIIIIXZYIIII": {"21": 0.12499999999999992}, "YZYIIIIIIXZYIIII": {"21": 0.12499999999999992}, "YZXIIIIIIYZYIIII": {"21": -0.12499999999999992}, "XZYIIIIIIYZYIIII": {"21": 0.12499999999999992}, "YXIIIIIIIXZXIIII": {"22": -0.12499999999999992}, "XYIIIIIIIXZXIIII": {"22": 0.12499999999999992}, "XXIIIIIIIYZXIIII": {"22": -0.12499999999999992}, "YYIIIIIIIYZXIIII": {"22": -0.12499999999999992}, "XXIIIIIIIXZYIIII": {"22": 0.12499999999999992}, "YYIIIIIIIXZYIIII": {"22": 0.12499999999999992}, "YXIIIIIIIYZYIIII": {"22": -0.12499999999999992}, "XYIIIIIIIYZYIIII": {"22": 0.12499999999999992}, "YZXIIIIIIXXIIIII": {"23": -0.12499999999999992}, "XZYIIIIIIXXIIIII": {"23": 0.12499999999999992}, "XZXIIIIIIYXIIIII": {"23": -0.12499999999999992}, "YZYIIIIIIYXIIIII": {"23": -0.12499999999999992}, "XZXIIIIIIXYIIIII": {"23": 0.12499999999999992}, "YZYIIIIIIXYIIIII": {"23": 0.12499999999999992}, "YZXIIIIIIYYIIIII": {"23": -0.12499999999999992}, "XZYIIIIIIYYIIIII": {"23": 0.12499999999999992}, "YXIIIIIIIXXIIIII": {"24": -0.12499999999999992}, "XYIIIIIIIXXIIIII": {"24": 0.12499999999999992}, "XXIIIIIIIYXIIIII": {"24": -0.12499999999999992}, "YYIIIIIIIYXIIIII": {"24": -0.12499999999999992}, "XXIIIIIIIXYIIIII": {"24": 0.12499999999999992}, "YYIIIIIIIXYIIIII": {"24": 0.12499999999999992}, "YXIIIIIIIYYIIIII": {"24": -0.12499999999999992}, "XYIIIIIIIYYIIIII": {"24": 0.12499999999999992}}, "uccsdt": {"IIIIIIIIIYIIIIII": {"0": 0.49999999999999967}, "IIIZZZIZZYZZIIZI": {"0": 0.49999999999999967}, "IZZIZZIIIYIIZIXI": {"1": -0.49999999999999967}, "IZZIZZIIIXIIZIYI": {"1": 0.49999999999999967}, "YIIIIIIIIIIIIIII": {"2": 0.49999999999999967}, "YZZZZZZZZIIIIIII": {"2": 0.49999999999999967}, "YZZZZZXIIIIIIIII": {"3": -0.49999999999999967}, "XZZZZZYIIIIIIIII": {"3": 0.49999999999999967}, "YIIIIIIIIXIIIIII": {"4": -0.12499999999999992}, "YZZZZZZZZXIIIIII": {"4": -0.12499999999999992}, "XIIIIIIIIYIIIIII": {"4": -0.12499999999999992}, "XZZZZZZZZYIIIIII": {"4": -0.12499999999999992}, "YZZIIIZIIXZZIIZI": {"4": -0.12499999999999992}, "YIIZZZIZZXZZIIZI": {"4": -0.12499999999999992}, "XZZIIIZIIYZZIIZI": {"4": -0.12499999999999992}, "XIIZZZIZZYZZIIZI": {"4": -0.12499999999999992}, "YZZZZZXIIXIIIIII": {"5": 0.12499999999999992}, "XZZZZZYIIXIIIIII": {"5": -0.12499999999999992}, "XZZZZZXIIYIIIIII": {"5": 0.12499999999999992}, "YZZZZZYIIYIIIIII": {"5": 0.12499999999999992}, "YZZIIIXZZXZZIIZI": {"5": 0.12499999999999992}, "XZZIIIYZZXZZIIZI": {"5": -0.12499999999999992}, "XZZIIIXZZYZZIIZI": {"5": 0.12499999999999992}, "YZZIIIYZZYZZIIZI": {"5": 0.12499999999999992}, "YZZIIIZIXXZZIIZI": {"6": -0.12499999999999992}, "XZZIIIZIYXZZIIZI": {"6": 0.12499999999999992}, "XZZIIIZIXYZZIIZI": {"6": -0.12499999999999992}, "YZZIIIZIYYZZIIZI": {"6": -0.12499999999999992}, "YIIZIIZZXXIIZIZZ": {"6": -0.12499999999999992}, "XIIZIIZZYXIIZIZZ": {"6": 0.12499999999999992}, "XIIZIIZZXYIIZIZZ": {"6": -0.12499999999999992}, "YIIZIIZZYYIIZIZZ": {"6": -0.12499999999999992}, "YZZIIIZXZXZZIIZI": {"7": -0.12499999999999992}, "XZZIIIZYZXZZIIZI": {"7": 0.12499999999999992}, "XZZIIIZXZYZZIIZI": {"7": -0.12499999999999992}, "YZZIIIZYZYZZIIZI": {"7": -0.12499999999999992}, "YIIZIIZXIXIIZIZZ": {"7": -0.12499999999999992}, "XIIZIIZYIXIIZIZZ": {"7": 0.12499999999999992}, "XIIZIIZXIYIIZIZZ": {"7": -0.12499999999999992}, "YIIZIIZYIYIIZIZZ": {"7": -0.12499999999999992}, "YZZXZZIZZXZZIIZI": {"8": -0.12499999999999992}, "XZZYZZIZZXZZIIZI": {"8": 0.12499999999999992}, "XZZXZZIZZYZZIIZI": {"8": -0.12499999999999992}, "YZZYZZIZZYZZIIZI": {"8": -0.12499999999999992}, "YIIXZZIIIXIIZIZZ": {"8": -0.12499999999999992}, "XIIYZZIIIXIIZIZZ": {"8": 0.12499999999999992}, "XIIXZZIIIYIIZIZZ": {"8": -0.12499999999999992}, "YIIYZZIIIYIIZIZZ": {"8": -0.12499999999999992}, "YIIZIIZZXXIIZIZX": {"9": -0.12499999999999992}, "XIIZIIZZYXIIZIZX": {"9": 0.12499999999999992}, "XIIZIIZZXYIIZIZX": {"9": -0.12499999999999992}, "YIIZIIZZYYIIZIZX": {"9": -0.12499999999999992}, "XIIZIIZZXXIIZIZY": {"9": 0.12499999999999992}, "YIIZIIZZYXIIZIZY": {"9": 0.12499999999999992}, "YIIZIIZZXYIIZIZY": {"9": -0.12499999999999992}, "XIIZIIZZYYIIZIZY": {"9": 0.12499999999999992}, "YIIZIIZXIXIIZIZX": {"10": -0.12499999999999992}, "XIIZIIZYIXIIZIZX": {"10": 0.12499999999999992}, "XIIZIIZXIYIIZIZX": {"10": -0.12499999999999992}, "YIIZIIZYIYIIZIZX": {"10": -0.12499999999999992}, "XIIZIIZXIXIIZIZY": {"10": 0.12499999999999992}, "YIIZIIZYIXIIZIZY": {"10": 0.12499999999999992}, "YIIZIIZXIYIIZIZY": {"10": -0.12499999999999992}, "XIIZIIZYIYIIZIZY": {"10": 0.12499999999999992}, "YIIXZZIIIXIIZIZX": {"11": -0.12499999999999992}, "XIIYZZIIIXIIZIZX": {"11": 0.12499999999999992}, "XIIXZZIIIYIIZIZX": {"11": -0.12499999999999992}, "YIIYZZIIIYIIZIZX": {"11": -0.12499999999999992}, "XIIXZZIIIXIIZIZY": {"11": 0.12499999999999992}, "YIIYZZIIIXIIZIZY": {"11": 0.12499999999999992}, "YIIXZZIIIYIIZIZY": {"11": -0.12499999999999992}, "XIIYZZIIIYIIZIZY": {"11": 0.12499999999999992}, "YZZIZZIIIXIIZIXI": {"12": 0.12499999999999992}, "YIIZIIZZZXIIZIXI": {"12": 0.12499999999999992}, "XZZIZZIIIYIIZIXI": {"12": 0.12499999999999992}, "XIIZIIZZZYIIZIXI": {"12": 0.12499999999999992}, "XZZIZZIIIXIIZIYI": {"12": -0.12499999999999992}, "XIIZIIZZZXIIZIYI": {"12": -0.12499999999999992}, "YZZIZZIIIYIIZIYI": {"12": 0.12499999999999992}, "YIIZIIZZZYIIZIYI": {"12": 0.12499999999999992}, "YIIZIIXIIXIIZIXI": {"13": -0.12499999999999992}, "XIIZIIYIIXIIZIXI": {"13": 0.12499999999999992}, "XIIZIIXIIYIIZIXI": {"13": -0.12499999999999992}, "YIIZIIYIIYIIZIXI": {"13": -0.12499999999999992}, "XIIZIIXIIXIIZIYI": {"13": 0.12499999999999992}, "YIIZIIYIIXIIZIYI": {"13": 0.12499999999999992}, "YIIZIIXIIYIIZIYI": {"13": -0.12499999999999992}, "XIIZIIYIIYIIZIYI": {"13": 0.12499999999999992}, "YIIZIXIIIXIIZIII": {"14": -0.12499999999999992}, "XIIZIYIIIXIIZIII": {"14": 0.12499999999999992}, "XIIZIXIIIYIIZIII": {"14": -0.12499999999999992}, "YIIZIYIIIYIIZIII": {"14": -0.12499999999999992}, "YZZZZXIIIXZZZZII": {"14": -0.12499999999999992}, "XZZZZYIIIXZZZZII": {"14": 0.12499999999999992}, "XZZZZXIIIYZZZZII": {"14": -0.12499999999999992}, "YZZZZYIIIYZZZZII": {"14": -0.12499999999999992}, "YIIZXZIIIXIIZIII": {"15": -0.12499999999999992}, "XIIZYZIIIXIIZIII": {"15": 0.12499999999999992}, "XIIZXZIIIYIIZIII": {"15": -0.12499999999999992}, "YIIZYZIIIYIIZIII": {"15": -0.12499999999999992}, "YZZZXIIIIXZZZZII": {"15": -0.12499999999999992}, "XZZZYIIIIXZZZZII": {"15": 0.12499999999999992}, "XZZZXIIIIYZZZZII": {"15": -0.12499999999999992}, "YZZZYIIIIYZZZZII": {"15": -0.12499999999999992}, "YZZZZXIIIXZZZXII": {"16": -0.12499999999999992}, "XZZZZYIIIXZZZXII": {"16": 0.12499999999999992}, "XZZZZXIIIYZZZXII": {"16": -0.12499999999999992}, "YZZZZYIIIYZZZXII": {"16": -0.12499999999999992}, "XZZZZXIIIXZZZYII": {"16": 0.12499999999999992}, "YZZZZYIIIXZZZYII": {"16": 0.12499999999999992}, "YZZZZXIIIYZZZYII": {"16": -0.12499999999999992}, "XZZZZYIIIYZZZYII": {"16": 0.12499999999999992}, "YZZZXIIIIXZZZXII": {"17": -0.12499999999999992}, "XZZZYIIIIXZZZXII": {"17": 0.12499999999999992}, "XZZZXIIIIYZZZXII": {"17": -0.12499999999999992}, "YZZZYIIIIYZZZXII": {"17": -0.12499999999999992}, "XZZZXIIIIXZZZYII": {"17": 0.12499999999999992}, "YZZZYIIIIXZZZYII": {"17": 0.12499999999999992}, "YZZZXIIIIYZZZYII": {"17": -0.12499999999999992}, "XZZZYIIIIYZZZYII": {"17": 0.12499999999999992}, "YZZZZZZZXXZZXIII": {"18": -0.12499999999999992}, "XZZZZZZZYXZZXIII": {"18": 0.12499999999999992}, "XZZZZZZZXYZZXIII": {"18": -0.12499999999999992}, "YZZZZZZZYYZZXIII": {"18": -0.12499999999999992}, "XZZZZZZZXXZZYIII": {"18": 0.12499999999999992}, "YZZZZZZZYXZZYIII": {"18": 0.12499999999999992}, "YZZZZZZZXYZZYIII": {"18": -0.12499999999999992}, "XZZZZZZZYYZZYIII": {"18": 0.12499999999999992}, "YZZZZZZXIXZZXIII": {"19": -0.12499999999999992}, "XZZZZZZYIXZZXIII": {"19": 0.12499999999999992}, "XZZZZZZXIYZZXIII": {"19": -0.12499999999999992}, "YZZZZZZYIYZZXIII": {"19": -0.12499999999999992}, "XZZZZZZXIXZZYIII": {"19": 0.12499999999999992}, "YZZZZZZYIXZZYIII": {"19": 0.12499999999999992}, "YZZZZZZXIYZZYIII": {"19": -0.12499999999999992}, "XZZZZZZYIYZZYIII": {"19": 0.12499999999999992}, "YZZXIIIIIXZZXIII": {"20": -0.12499999999999992}, "XZZYIIIIIXZZXIII": {"20": 0.12499999999999992}, "XZZXIIIIIYZZXIII": {"20": -0.12499999999999992}, "YZZYIIIIIYZZXIII": {"20": -0.12499999999999992}, "XZZXIIIIIXZZYIII": {"20": 0.12499999999999992}, "YZZYIIIIIXZZYIII": {"20": 0.12499999999999992}, "YZZXIIIIIYZZYIII": {"20": -0.12499999999999992}, "XZZYIIIIIYZZYIII": {"20": 0.12499999999999992}, "YZXIIIIIIXZXIIII": {"21": -0.12499999999999992}, "XZYIIIIIIXZXIIII": {"21": 0.12499999999999992}, "XZXIIIIIIYZXIIII": {"21": -0.12499999999999992}, "YZYIIIIIIYZXIIII": {"21": -0.12499999999999992}, "XZXIIIIIIXZYIIII": {"21": 0.12499999999999992}, "YZYIIIIIIXZYIIII": {"21": 0.12499999999999992}, "YZXIIIIIIYZYIIII": {"21": -0.12499999999999992}, "XZYIIIIIIYZYIIII": {"21": 0.12499999999999992}, "YXIIIIIIIXZXIIII": {"22": -0.12499999999999992}, "XYIIIIIIIXZXIIII": {"22": 0.12499999999999992}, "XXIIIIIIIYZXIIII": {"22": -0.12499999999999992}, "YYIIIIIIIYZXIIII": {"22": -0.12499999999999992}, "XXIIIIIIIXZYIIII": {"22": 0.12499999999999992}, "YYIIIIIIIXZYIIII": {"22": 0.12499999999999992}, "YXIIIIIIIYZYIIII": {"22": -0.12499999999999992}, "XYIIIIIIIYZYIIII": {"22": 0.12499999999999992}, "YZXIIIIIIXXIIIII": {"23": -0.12499999999999992}, "XZYIIIIIIXXIIIII": {"23": 0.12499999999999992}, "XZXIIIIIIYXIIIII": {"23": -0.12499999999999992}, "YZYIIIIIIYXIIIII": {"23": -0.12499999999999992}, "XZXIIIIIIXYIIIII": {"23": 0.12499999999999992}, "YZYIIIIIIXYIIIII": {"23": 0.12499999999999992}, "YZXIIIIIIYYIIIII": {"23": -0.12499999999999992}, "XZYIIIIIIYYIIIII": {"23": 0.12499999999999992}, "YXIIIIIIIXXIIIII": {"24": -0.12499999999999992}, "XYIIIIIIIXXIIIII": {"24": 0.12499999999999992}, "XXIIIIIIIYXIIIII": {"24": -0.12499999999999992}, "YYIIIIIIIYXIIIII": {"24": -0.12499999999999992}, "XXIIIIIIIXYIIIII": {"24": 0.12499999999999992}, "YYIIIIIIIXYIIIII": {"24": 0.12499999999999992}, "YXIIIIIIIYYIIIII": {"24": -0.12499999999999992}, "XYIIIIIIIYYIIIII": {"24": 0.12499999999999992}}, "excite1": {}, "excite2": {"YZZXIIIIIXZZXIII": {"0": 0.006842002380061996}, "XZZYIIIIIXZZXIII": {"0": -0.006842002380061996}, "XZZXIIIIIYZZXIII": {"0": 0.006842002380061996}, "YZZYIIIIIYZZXIII": {"0": 0.006842002380061996}, "XZZXIIIIIXZZYIII": {"0": -0.006842002380061996}, "YZZYIIIIIXZZYIII": {"0": -0.006842002380061996}, "YZZXIIIIIYZZYIII": {"0": 0.006842002380061996}, "XZZYIIIIIYZZYIII": {"0": -0.006842002380061996}}, "excite3": {"YZZXIIIIIXZZXIII": {"0": 0.006842002380061996}, "XZZYIIIIIXZZXIII": {"0": -0.006842002380061996}, "XZZXIIIIIYZZXIII": {"0": 0.006842002380061996}, "YZZYIIIIIYZZXIII": {"0": 0.006842002380061996}, "XZZXIIIIIXZZYIII": {"0": -0.006842002380061996}, "YZZYIIIIIXZZYIII": {"0": -0.006842002380061996}, "YZZXIIIIIYZZYIII": {"0": 0.006842002380061996}, "XZZYIIIIIYZZYIII": {"0": -0.006842002380061996}, "YZZZZZZXIXZZXIII": {"1": 0.0001449544978338175}, "XZZZZZZYIXZZXIII": {"1": -0.0001449544978338175}, "XZZZZZZXIYZZXIII": {"1": 0.0001449544978338175}, "YZZZZZZYIYZZXIII": {"1": 0.0001449544978338175}, "XZZZZZZXIXZZYIII": {"1": -0.0001449544978338175}, "YZZZZZZYIXZZYIII": {"1": -0.0001449544978338175}, "YZZZZZZXIYZZYIII": {"1": 0.0001449544978338175}, "XZZZZZZYIYZZYIII": {"1": -0.0001449544978338175}, "YIIXZZIIIXIIZIZX": {"2": 0.00014495449783380964}, "XIIYZZIIIXIIZIZX": {"2": -0.00014495449783380964}, "XIIXZZIIIYIIZIZX": {"2": 0.00014495449783380964}, "YIIYZZIIIYIIZIZX": {"2": 0.00014495449783380964}, "XIIXZZIIIXIIZIZY": {"2": -0.00014495449783380964}, "YIIYZZIIIXIIZIZY": {"2": -0.00014495449783380964}, "YIIXZZIIIYIIZIZY": {"2": 0.00014495449783380964}, "XIIYZZIIIYIIZIZY": {"2": -0.00014495449783380964}}, "excite4": {"YZZXIIIIIXZZXIII": {"0": 0.006842002380061996}, "XZZYIIIIIXZZXIII": {"0": -0.006842002380061996}, "XZZXIIIIIYZZXIII": {"0": 0.006842002380061996}, "YZZYIIIIIYZZXIII": {"0": 0.006842002380061996}, "XZZXIIIIIXZZYIII": {"0": -0.006842002380061996}, "YZZYIIIIIXZZYIII": {"0": -0.006842002380061996}, "YZZXIIIIIYZZYIII": {"0": 0.006842002380061996}, "XZZYIIIIIYZZYIII": {"0": -0.006842002380061996}, "YZZZZZZXIXZZXIII": {"1": 0.0001449544978338175}, "XZZZZZZYIXZZXIII": {"1": -0.0001449544978338175}, "XZZZZZZXIYZZXIII": {"1": 0.0001449544978338175}, "YZZZZZZYIYZZXIII": {"1": 0.0001449544978338175}, "XZZZZZZXIXZZYIII": {"1": -0.0001449544978338175}, "YZZZZZZYIXZZYIII": {"1": -0.0001449544978338175}, "YZZZZZZXIYZZYIII": {"1": 0.0001449544978338175}, "XZZZZZZYIYZZYIII": {"1": -0.0001449544978338175}, "YIIXZZIIIXIIZIZX": {"2": 0.00014495449783380964}, "XIIYZZIIIXIIZIZX": {"2": -0.00014495449783380964}, "XIIXZZIIIYIIZIZX": {"2": 0.00014495449783380964}, "YIIYZZIIIYIIZIZX": {"2": 0.00014495449783380964}, "XIIXZZIIIXIIZIZY": {"2": -0.00014495449783380964}, "YIIYZZIIIXIIZIZY": {"2": -0.00014495449783380964}, "YIIXZZIIIYIIZIZY": {"2": 0.00014495449783380964}, "XIIYZZIIIYIIZIZY": {"2": -0.00014495449783380964}, "YXIIIIIIIXXIIIII": {"3": 0.00011611685048892727}, "XYIIIIIIIXXIIIII": {"3": -0.00011611685048892727}, "XXIIIIIIIYXIIIII": {"3": 0.00011611685048892727}, "YYIIIIIIIYXIIIII": {"3": 0.00011611685048892727}, "XXIIIIIIIXYIIIII": {"3": -0.00011611685048892727}, "YYIIIIIIIXYIIIII": {"3": -0.00011611685048892727}, "YXIIIIIIIYYIIIII": {"3": 0.00011611685048892727}, "XYIIIIIIIYYIIIII": {"3": -0.00011611685048892727}, "YZXIIIIIIXZXIIII": {"4": 0.00011611685048889937}, "XZYIIIIIIXZXIIII": {"4": -0.00011611685048889937}, "XZXIIIIIIYZXIIII": {"4": 0.00011611685048889937}, "YZYIIIIIIYZXIIII": {"4": 0.00011611685048889937}, "XZXIIIIIIXZYIIII": {"4": -0.00011611685048889937}, "YZYIIIIIIXZYIIII": {"4": -0.00011611685048889937}, "YZXIIIIIIYZYIIII": {"4": 0.00011611685048889937}, "XZYIIIIIIYZYIIII": {"4": -0.00011611685048889937}, "YIIZIIXIIXIIZIXI": {"5": 7.67144669240699e-05}, "XIIZIIYIIXIIZIXI": {"5": -7.67144669240699e-05}, "XIIZIIXIIYIIZIXI": {"5": 7.67144669240699e-05}, "YIIZIIYIIYIIZIXI": {"5": 7.67144669240699e-05}, "XIIZIIXIIXIIZIYI": {"5": -7.67144669240699e-05}, "YIIZIIYIIXIIZIYI": {"5": -7.67144669240699e-05}, "YIIZIIXIIYIIZIYI": {"5": 7.67144669240699e-05}, "XIIZIIYIIYIIZIYI": {"5": -7.67144669240699e-05}, "YIIZIIZXIXIIZIZX": {"6": 4.7020627934834616e-05}, "XIIZIIZYIXIIZIZX": {"6": -4.7020627934834616e-05}, "XIIZIIZXIYIIZIZX": {"6": 4.7020627934834616e-05}, "YIIZIIZYIYIIZIZX": {"6": 4.7020627934834616e-05}, "XIIZIIZXIXIIZIZY": {"6": -4.7020627934834616e-05}, "YIIZIIZYIXIIZIZY": {"6": -4.7020627934834616e-05}, "YIIZIIZXIYIIZIZY": {"6": 4.7020627934834616e-05}, "XIIZIIZYIYIIZIZY": {"6": -4.7020627934834616e-05}, "YZZZZZXIIIIIIIII": {"7": 0.00012320018466289927}, "XZZZZZYIIIIIIIII": {"7": -0.00012320018466289927}, "IZZIZZIIIYIIZIXI": {"8": 0.00012320018466289247}, "IZZIZZIIIXIIZIYI": {"8": -0.00012320018466289247}}, "excite5": {"YZZXIIIIIXZZXIII": {"0": 0.006842002380061996}, "XZZYIIIIIXZZXIII": {"0": -0.006842002380061996}, "XZZXIIIIIYZZXIII": {"0": 0.006842002380061996}, "YZZYIIIIIYZZXIII": {"0": 0.006842002380061996}, "XZZXIIIIIXZZYIII": {"0": -0.006842002380061996}, "YZZYIIIIIXZZYIII": {"0": -0.006842002380061996}, "YZZXIIIIIYZZYIII": {"0": 0.006842002380061996}, "XZZYIIIIIYZZYIII": {"0": -0.006842002380061996}, "YZZZZZZXIXZZXIII": {"1": 0.0001449544978338175}, "XZZZZZZYIXZZXIII": {"1": -0.0001449544978338175}, "XZZZZZZXIYZZXIII": {"1": 0.0001449544978338175}, "YZZZZZZYIYZZXIII": {"1": 0.0001449544978338175}, "XZZZZZZXIXZZYIII": {"1": -0.0001449544978338175}, "YZZZZZZYIXZZYIII": {"1": -0.0001449544978338175}, "YZZZZZZXIYZZYIII": {"1": 0.0001449544978338175}, "XZZZZZZYIYZZYIII": {"1": -0.0001449544978338175}, "YIIXZZIIIXIIZIZX": {"2": 0.00014495449783380964}, "XIIYZZIIIXIIZIZX": {"2": -0.00014495449783380964}, "XIIXZZIIIYIIZIZX": {"2": 0.00014495449783380964}, "YIIYZZIIIYIIZIZX": {"2": 0.00014495449783380964}, "XIIXZZIIIXIIZIZY": {"2": -0.00014495449783380964}, "YIIYZZIIIXIIZIZY": {"2": -0.00014495449783380964}, "YIIXZZIIIYIIZIZY": {"2": 0.00014495449783380964}, "XIIYZZIIIYIIZIZY": {"2": -0.00014495449783380964}, "YXIIIIIIIXXIIIII": {"3": 0.00011611685048892727}, "XYIIIIIIIXXIIIII": {"3": -0.00011611685048892727}, "XXIIIIIIIYXIIIII": {"3": 0.00011611685048892727}, "YYIIIIIIIYXIIIII": {"3": 0.00011611685048892727}, "XXIIIIIIIXYIIIII": {"3": -0.00011611685048892727}, "YYIIIIIIIXYIIIII": {"3": -0.00011611685048892727}, "YXIIIIIIIYYIIIII": {"3": 0.00011611685048892727}, "XYIIIIIIIYYIIIII": {"3": -0.00011611685048892727}, "YZXIIIIIIXZXIIII": {"4": 0.00011611685048889937}, "XZYIIIIIIXZXIIII": {"4": -0.00011611685048889937}, "XZXIIIIIIYZXIIII": {"4": 0.00011611685048889937}, "YZYIIIIIIYZXIIII": {"4": 0.00011611685048889937}, "XZXIIIIIIXZYIIII": {"4": -0.00011611685048889937}, "YZYIIIIIIXZYIIII": {"4": -0.00011611685048889937}, "YZXIIIIIIYZYIIII": {"4": 0.00011611685048889937}, "XZYIIIIIIYZYIIII": {"4": -0.00011611685048889937}, "YIIZIIXIIXIIZIXI": {"5": 7.67144669240699e-05}, "XIIZIIYIIXIIZIXI": {"5": -7.67144669240699e-05}, "XIIZIIXIIYIIZIXI": {"5": 7.67144669240699e-05}, "YIIZIIYIIYIIZIXI": {"5": 7.67144669240699e-05}, "XIIZIIXIIXIIZIYI": {"5": -7.67144669240699e-05}, "YIIZIIYIIXIIZIYI": {"5": -7.67144669240699e-05}, "YIIZIIXIIYIIZIYI": {"5": 7.67144669240699e-05}, "XIIZIIYIIYIIZIYI": {"5": -7.67144669240699e-05}, "YIIZIIZXIXIIZIZX": {"6": 4.7020627934834616e-05}, "XIIZIIZYIXIIZIZX": {"6": -4.7020627934834616e-05}, "XIIZIIZXIYIIZIZX": {"6": 4.7020627934834616e-05}, "YIIZIIZYIYIIZIZX": {"6": 4.7020627934834616e-05}, "XIIZIIZXIXIIZIZY": {"6": -4.7020627934834616e-05}, "YIIZIIZYIXIIZIZY": {"6": -4.7020627934834616e-05}, "YIIZIIZXIYIIZIZY": {"6": 4.7020627934834616e-05}, "XIIZIIZYIYIIZIZY": {"6": -4.7020627934834616e-05}, "YZZZZZXIIIIIIIII": {"7": 0.00012320018466289927}, "XZZZZZYIIIIIIIII": {"7": -0.00012320018466289927}, "IZZIZZIIIYIIZIXI": {"8": 0.00012320018466289247}, "IZZIZZIIIXIIZIYI": {"8": -0.00012320018466289247}, "YIIZIXIIIXIIZIII": {"9": 9.042288429560442e-06}, "XIIZIYIIIXIIZIII": {"9": -9.042288429560442e-06}, "XIIZIXIIIYIIZIII": {"9": 9.042288429560442e-06}, "YIIZIYIIIYIIZIII": {"9": 9.042288429560442e-06}, "YZZZZXIIIXZZZZII": {"9": 9.042288429560442e-06}, "XZZZZYIIIXZZZZII": {"9": -9.042288429560442e-06}, "XZZZZXIIIYZZZZII": {"9": 9.042288429560442e-06}, "YZZZZYIIIYZZZZII": {"9": 9.042288429560442e-06}, "YZZZXIIIIXZZZXII": {"10": 9.042288429556263e-06}, "XZZZYIIIIXZZZXII": {"10": -9.042288429556263e-06}, "XZZZXIIIIYZZZXII": {"10": 9.042288429556263e-06}, "YZZZYIIIIYZZZXII": {"10": 9.042288429556263e-06}, "XZZZXIIIIXZZZYII": {"10": -9.042288429556263e-06}, "YZZZYIIIIXZZZYII": {"10": -9.042288429556263e-06}, "YZZZXIIIIYZZZYII": {"10": 9.042288429556263e-06}, "XZZZYIIIIYZZZYII": {"10": -9.042288429556263e-06}}, "excite6": {"YZZXIIIIIXZZXIII": {"0": 0.006842002380061996}, "XZZYIIIIIXZZXIII": {"0": -0.006842002380061996}, "XZZXIIIIIYZZXIII": {"0": 0.006842002380061996}, "YZZYIIIIIYZZXIII": {"0": 0.006842002380061996}, "XZZXIIIIIXZZYIII": {"0": -0.006842002380061996}, "YZZYIIIIIXZZYIII": {"0": -0.006842002380061996}, "YZZXIIIIIYZZYIII": {"0": 0.006842002380061996}, "XZZYIIIIIYZZYIII": {"0": -0.006842002380061996}, "YZZZZZZXIXZZXIII": {"1": 0.0001449544978338175}, "XZZZZZZYIXZZXIII": {"1": -0.0001449544978338175}, "XZZZZZZXIYZZXIII": {"1": 0.0001449544978338175}, "YZZZZZZYIYZZXIII": {"1": 0.0001449544978338175}, "XZZZZZZXIXZZYIII": {"1": -0.0001449544978338175}, "YZZZZZZYIXZZYIII": {"1": -0.0001449544978338175}, "YZZZZZZXIYZZYIII": {"1": 0.0001449544978338175}, "XZZZZZZYIYZZYIII": {"1": -0.0001449544978338175}, "YIIXZZIIIXIIZIZX": {"2": 0.00014495449783380964}, "XIIYZZIIIXIIZIZX": {"2": -0.00014495449783380964}, "XIIXZZIIIYIIZIZX": {"2": 0.00014495449783380964}, "YIIYZZIIIYIIZIZX": {"2": 0.00014495449783380964}, "XIIXZZIIIXIIZIZY": {"2": -0.00014495449783380964}, "YIIYZZIIIXIIZIZY": {"2": -0.00014495449783380964}, "YIIXZZIIIYIIZIZY": {"2": 0.00014495449783380964}, "XIIYZZIIIYIIZIZY": {"2": -0.00014495449783380964}, "YXIIIIIIIXXIIIII": {"3": 0.00011611685048892727}, "XYIIIIIIIXXIIIII": {"3": -0.00011611685048892727}, "XXIIIIIIIYXIIIII": {"3": 0.00011611685048892727}, "YYIIIIIIIYXIIIII": {"3": 0.00011611685048892727}, "XXIIIIIIIXYIIIII": {"3": -0.00011611685048892727}, "YYIIIIIIIXYIIIII": {"3": -0.00011611685048892727}, "YXIIIIIIIYYIIIII": {"3": 0.00011611685048892727}, "XYIIIIIIIYYIIIII": {"3": -0.00011611685048892727}, "YZXIIIIIIXZXIIII": {"4": 0.00011611685048889937}, "XZYIIIIIIXZXIIII": {"4": -0.00011611685048889937}, "XZXIIIIIIYZXIIII": {"4": 0.00011611685048889937}, "YZYIIIIIIYZXIIII": {"4": 0.00011611685048889937}, "XZXIIIIIIXZYIIII": {"4": -0.00011611685048889937}, "YZYIIIIIIXZYIIII": {"4": -0.00011611685048889937}, "YZXIIIIIIYZYIIII": {"4": 0.00011611685048889937}, "XZYIIIIIIYZYIIII": {"4": -0.00011611685048889937}, "YIIZIIXIIXIIZIXI": {"5": 7.67144669240699e-05}, "XIIZIIYIIXIIZIXI": {"5": -7.67144669240699e-05}, "XIIZIIXIIYIIZIXI": {"5": 7.67144669240699e-05}, "YIIZIIYIIYIIZIXI": {"5": 7.67144669240699e-05}, "XIIZIIXIIXIIZIYI": {"5": -7.67144669240699e-05}, "YIIZIIYIIXIIZIYI": {"5": -7.67144669240699e-05}, "YIIZIIXIIYIIZIYI": {"5": 7.67144669240699e-05}, "XIIZIIYIIYIIZIYI": {"5": -7.67144669240699e-05}, "YIIZIIZXIXIIZIZX": {"6": 4.7020627934834616e-05}, "XIIZIIZYIXIIZIZX": {"6": -4.7020627934834616e-05}, "XIIZIIZXIYIIZIZX": {"6": 4.7020627934834616e-05}, "YIIZIIZYIYIIZIZX": {"6": 4.7020627934834616e-05}, "XIIZIIZXIXIIZIZY": {"6": -4.7020627934834616e-05}, "YIIZIIZYIXIIZIZY": {"6": -4.7020627934834616e-05}, "YIIZIIZXIYIIZIZY": {"6": 4.7020627934834616e-05}, "XIIZIIZYIYIIZIZY": {"6": -4.7020627934834616e-05}, "YZZZZZXIIIIIIIII": {"7": 0.00012320018466289927}, "XZZZZZYIIIIIIIII": {"7": -0.00012320018466289927}, "IZZIZZIIIYIIZIXI": {"8": 0.00012320018466289247}, "IZZIZZIIIXIIZIYI": {"8": -0.00012320018466289247}, "YIIZIXIIIXIIZIII": {"9": 9.042288429560442e-06}, "XIIZIYIIIXIIZIII": {"9": -9.042288429560442e-06}, "XIIZIXIIIYIIZIII": {"9": 9.042288429560442e-06}, "YIIZIYIIIYIIZIII": {"9": 9.042288429560442e-06}, "YZZZZXIIIXZZZZII": {"9": 9.042288429560442e-06}, "XZZZZYIIIXZZZZII": {"9": -9.042288429560442e-06}, "XZZZZXIIIYZZZZII": {"9": 9.042288429560442e-06}, "YZZZZYIIIYZZZZII": {"9": 9.042288429560442e-06}, "YZZZXIIIIXZZZXII": {"10": 9.042288429556263e-06}, "XZZZYIIIIXZZZXII": {"10": -9.042288429556263e-06}, "XZZZXIIIIYZZZXII": {"10": 9.042288429556263e-06}, "YZZZYIIIIYZZZXII": {"10": 9.042288429556263e-06}, "XZZZXIIIIXZZZYII": {"10": -9.042288429556263e-06}, "YZZZYIIIIXZZZYII": {"10": -9.042288429556263e-06}, "YZZZXIIIIYZZZYII": {"10": 9.042288429556263e-06}, "XZZZYIIIIYZZZYII": {"10": -9.042288429556263e-06}}, "excite7": {"YZZXIIIIIXZZXIII": {"0": 0.006842002380061996}, "XZZYIIIIIXZZXIII": {"0": -0.006842002380061996}, "XZZXIIIIIYZZXIII": {"0": 0.006842002380061996}, "YZZYIIIIIYZZXIII": {"0": 0.006842002380061996}, "XZZXIIIIIXZZYIII": {"0": -0.006842002380061996}, "YZZYIIIIIXZZYIII": {"0": -0.006842002380061996}, "YZZXIIIIIYZZYIII": {"0": 0.006842002380061996}, "XZZYIIIIIYZZYIII": {"0": -0.006842002380061996}, "YZZZZZZXIXZZXIII": {"1": 0.0001449544978338175}, "XZZZZZZYIXZZXIII": {"1": -0.0001449544978338175}, "XZZZZZZXIYZZXIII": {"1": 0.0001449544978338175}, "YZZZZZZYIYZZXIII": {"1": 0.0001449544978338175}, "XZZZZZZXIXZZYIII": {"1": -0.0001449544978338175}, "YZZZZZZYIXZZYIII": {"1": -0.0001449544978338175}, "YZZZZZZXIYZZYIII": {"1": 0.0001449544978338175}, "XZZZZZZYIYZZYIII": {"1": -0.0001449544978338175}, "YIIXZZIIIXIIZIZX": {"2": 0.00014495449783380964}, "XIIYZZIIIXIIZIZX": {"2": -0.00014495449783380964}, "XIIXZZIIIYIIZIZX": {"2": 0.00014495449783380964}, "YIIYZZIIIYIIZIZX": {"2": 0.00014495449783380964}, "XIIXZZIIIXIIZIZY": {"2": -0.00014495449783380964}, "YIIYZZIIIXIIZIZY": {"2": -0.00014495449783380964}, "YIIXZZIIIYIIZIZY": {"2": 0.00014495449783380964}, "XIIYZZIIIYIIZIZY": {"2": -0.00014495449783380964}, "YXIIIIIIIXXIIIII": {"3": 0.00011611685048892727}, "XYIIIIIIIXXIIIII": {"3": -0.00011611685048892727}, "XXIIIIIIIYXIIIII": {"3": 0.00011611685048892727}, "YYIIIIIIIYXIIIII": {"3": 0.00011611685048892727}, "XXIIIIIIIXYIIIII": {"3": -0.00011611685048892727}, "YYIIIIIIIXYIIIII": {"3": -0.00011611685048892727}, "YXIIIIIIIYYIIIII": {"3": 0.00011611685048892727}, "XYIIIIIIIYYIIIII": {"3": -0.00011611685048892727}, "YZXIIIIIIXZXIIII": {"4": 0.00011611685048889937}, "XZYIIIIIIXZXIIII": {"4": -0.00011611685048889937}, "XZXIIIIIIYZXIIII": {"4": 0.00011611685048889937}, "YZYIIIIIIYZXIIII": {"4": 0.00011611685048889937}, "XZXIIIIIIXZYIIII": {"4": -0.00011611685048889937}, "YZYIIIIIIXZYIIII": {"4": -0.00011611685048889937}, "YZXIIIIIIYZYIIII": {"4": 0.00011611685048889937}, "XZYIIIIIIYZYIIII": {"4": -0.00011611685048889937}, "YIIZIIXIIXIIZIXI": {"5": 7.67144669240699e-05}, "XIIZIIYIIXIIZIXI": {"5": -7.67144669240699e-05}, "XIIZIIXIIYIIZIXI": {"5": 7.67144669240699e-05}, "YIIZIIYIIYIIZIXI": {"5": 7.67144669240699e-05}, "XIIZIIXIIXIIZIYI": {"5": -7.67144669240699e-05}, "YIIZIIYIIXIIZIYI": {"5": -7.67144669240699e-05}, "YIIZIIXIIYIIZIYI": {"5": 7.67144669240699e-05}, "XIIZIIYIIYIIZIYI": {"5": -7.67144669240699e-05}, "YIIZIIZXIXIIZIZX": {"6": 4.7020627934834616e-05}, "XIIZIIZYIXIIZIZX": {"6": -4.7020627934834616e-05}, "XIIZIIZXIYIIZIZX": {"6": 4.7020627934834616e-05}, "YIIZIIZYIYIIZIZX": {"6": 4.7020627934834616e-05}, "XIIZIIZXIXIIZIZY": {"6": -4.7020627934834616e-05}, "YIIZIIZYIXIIZIZY": {"6": -4.7020627934834616e-05}, "YIIZIIZXIYIIZIZY": {"6": 4.7020627934834616e-05}, "XIIZIIZYIYIIZIZY": {"6": -4.7020627934834616e-05}, "YZZZZZXIIIIIIIII": {"7": 0.00012320018466289927}, "XZZZZZYIIIIIIIII": {"7": -0.00012320018466289927}, "IZZIZZIIIYIIZIXI": {"8": 0.00012320018466289247}, "IZZIZZIIIXIIZIYI": {"8": -0.00012320018466289247}, "YIIZIXIIIXIIZIII": {"9": 9.042288429560442e-06}, "XIIZIYIIIXIIZIII": {"9": -9.042288429560442e-06}, "XIIZIXIIIYIIZIII": {"9": 9.042288429560442e-06}, "YIIZIYIIIYIIZIII": {"9": 9.042288429560442e-06}, "YZZZZXIIIXZZZZII": {"9": 9.042288429560442e-06}, "XZZZZYIIIXZZZZII": {"9": -9.042288429560442e-06}, "XZZZZXIIIYZZZZII": {"9": 9.042288429560442e-06}, "YZZZZYIIIYZZZZII": {"9": 9.042288429560442e-06}, "YZZZXIIIIXZZZXII": {"10": 9.042288429556263e-06}, "XZZZYIIIIXZZZXII": {"10": -9.042288429556263e-06}, "XZZZXIIIIYZZZXII": {"10": 9.042288429556263e-06}, "YZZZYIIIIYZZZXII": {"10": 9.042288429556263e-06}, "XZZZXIIIIXZZZYII": {"10": -9.042288429556263e-06}, "YZZZYIIIIXZZZYII": {"10": -9.042288429556263e-06}, "YZZZXIIIIYZZZYII": {"10": 9.042288429556263e-06}, "XZZZYIIIIYZZZYII": {"10": -9.042288429556263e-06}, "YZZZZZXIIXIIIIII": {"11": -4.4500354854103265e-08}, "XZZZZZYIIXIIIIII": {"11": 4.4500354854103265e-08}, "XZZZZZXIIYIIIIII": {"11": -4.4500354854103265e-08}, "YZZZZZYIIYIIIIII": {"11": -4.4500354854103265e-08}, "YZZIIIXZZXZZIIZI": {"11": -4.4500354854103265e-08}, "XZZIIIYZZXZZIIZI": {"11": 4.4500354854103265e-08}, "XZZIIIXZZYZZIIZI": {"11": -4.4500354854103265e-08}, "YZZIIIYZZYZZIIZI": {"11": -4.4500354854103265e-08}, "YZZIZZIIIXIIZIXI": {"12": -4.4500354854102657e-08}, "YIIZIIZZZXIIZIXI": {"12": -4.4500354854102657e-08}, "XZZIZZIIIYIIZIXI": {"12": -4.4500354854102657e-08}, "XIIZIIZZZYIIZIXI": {"12": -4.4500354854102657e-08}, "XZZIZZIIIXIIZIYI": {"12": 4.4500354854102657e-08}, "XIIZIIZZZXIIZIYI": {"12": 4.4500354854102657e-08}, "YZZIZZIIIYIIZIYI": {"12": -4.4500354854102657e-08}, "YIIZIIZZZYIIZIYI": {"12": -4.4500354854102657e-08}, "YIIZIIZZXXIIZIZX": {"13": 2.841966794306212e-08}, "XIIZIIZZYXIIZIZX": {"13": -2.841966794306212e-08}, "XIIZIIZZXYIIZIZX": {"13": 2.841966794306212e-08}, "YIIZIIZZYYIIZIZX": {"13": 2.841966794306212e-08}, "XIIZIIZZXXIIZIZY": {"13": -2.841966794306212e-08}, "YIIZIIZZYXIIZIZY": {"13": -2.841966794306212e-08}, "YIIZIIZZXYIIZIZY": {"13": 2.841966794306212e-08}, "XIIZIIZZYYIIZIZY": {"13": -2.841966794306212e-08}, "YZZIIIZXZXZZIIZI": {"14": 2.841966794306143e-08}, "XZZIIIZYZXZZIIZI": {"14": -2.841966794306143e-08}, "XZZIIIZXZYZZIIZI": {"14": 2.841966794306143e-08}, "YZZIIIZYZYZZIIZI": {"14": 2.841966794306143e-08}, "YIIZIIZXIXIIZIZZ": {"14": 2.841966794306143e-08}, "XIIZIIZYIXIIZIZZ": {"14": -2.841966794306143e-08}, "XIIZIIZXIYIIZIZZ": {"14": 2.841966794306143e-08}, "YIIZIIZYIYIIZIZZ": {"14": 2.841966794306143e-08}}}, "num_qubits": 20, "hf_config": "0111111110111111", "nc_config": "00111111001111110000", "hf_energy": -226.89229882705516, "terms_noncon": ["IIIIIIIIIIIIIIII", "IIIIIIIIZIIIIIII", "IZZZIIIZZIZZZIIZ", "ZZZZZZZZZIIIIIII", "IIIZZZIZZZZZIIZI", "IIIIIIIIIIIIIIIZ", "IIIIIIIZIIIIIIII", "IIIIIIZIIIIIIIII", "IIIIIIIIIIIIIIZI", "IIIIIIIIIIIIZIII", "IIIZIIIIIIIIIIII", "IIIIIIIIIZIIIIII", "ZIIIIIIIIIIIIIII", "IZZIZZIIIIZZIZII", "IIIIIIIIIIIIIZII", "IIIIIZIIIIIIIIII", "IIIIZIIIIIIIIIII", "IIIIIIIIIIZIIIII", "IIIIIIIIIIIZIIII", "IZIIIIIIIIIIIIII", "IIZIIIIIIIIIIIII", "IZZZIIIZIIZZZIIZ", "IIIZZZIZIZZZIIZI", "ZIIIZZZIIIZZZIIZ", "ZZZIIIZIIZZZIIZI", "IIIIIIIIXIIIIIII", "ZZZZZZZZXIIIIIII", "IZZIZZIIXZIIZIZZ", "ZIIZIIZZXZIIZIZZ", "ZZZZZZZZZZIIIIII", "ZIIZZZIZZZZZIIZI", "IIIIIIIIZZIIIIII", "ZZZZIIIZZIZZZIIZ", "ZIIIIIIIZIIIIIII", "IZZZIIIZZZZZZIIZ", "IZZZZZZZZIIIIIII", "IIIZZZIZZIZZIIZI", "IIIIIIIIZIIZIIII", "IZIZIIIZZIZZZIIZ", "IIIIIIIIZIZIIIII", "IIZZIIIZZIZZZIIZ", "ZZZZZZZZZIZIIIII", "ZZZZZZZZZIIZIIII", "IZIZZZIZZZZZIIZI", "IIZZZZIZZZZZIIZI", "IIIIIIIIZIIIIIZI", "IZZZIIZZZIZZZIIZ", "ZZZZZZZZZIIIIIZI", "IIIZZZZZZZZZIIZI", "IIIZZZIIZZZZIIZI", "ZZZZZZZZZIIIIIIZ", "IIIIIIIIZIIIIIIZ", "IZZZIIIIZIZZZIIZ", "IIZIIIIIZIIIIIII", "IZZZIIIZZIZIZIIZ", "IZIIIIIIZIIIIIII", "IZZZIIIZZIIZZIIZ", "ZZIZZZZZZIIIIIII", "ZIZZZZZZZIIIIIII", "IIIZZZIZZZZIIIZI", "IIIZZZIZZZIZIIZI", "ZIIZIIZZZIZZIZII", "IIIZZIIZZZZZIIZI", "ZZZZZZZZZIIIIZII", "IIIZIZIZZZZZIIZI", "IZZIZZIIZIZZIZII", "IZZZIZIZZIZZZIIZ", "IIIIIIIIZIIIIZII", "IZZZZIIZZIZZZIIZ", "IIIIIIIIZIIIZIII", "IZZIIIIZZIZZZIIZ", "ZZZZZZZZZIIIZIII", "IIIIZZIZZZZZIIZI", "ZZZZZIZZZIIIIIII", "IZZZIIIZZZIIIZZI", "ZZZZIZZZZIIIIIII", "IIIZZZIZZZZZIZZI", "IIIIIZIIZIIIIIII", "IIIZZZIZZIIIZZIZ", "IIIIZIIIZIIIIIII", "IZZZIIIZZIZZZZIZ", "ZZZIZZZZZIIIIIII", "IIIZZZIZZZZZZIZI", "IIIZIIIIZIIIIIII", "IZZZIIIZZIZZIIIZ", "ZZZZZZZIZIIIIIII", "IIIZZZIZZZZZIIZZ", "IIIIIIIZZIIIIIII", "IZZZIIIZZIZZZIII", "IIIIIIZIZIIIIIII", "IZZZIIIZZIZZZIZZ", "ZZZZZZIZZIIIIIII", "IIIZZZIZZZZZIIII", "ZIIIIIIIIZIIIIII", "IIIIIIIZIZIIIIII", "ZIIIIIIIIIIIIIIZ", "IIIZIIIIIZIIIIII", "ZIIIIIIIIIIIZIII", "IZIIIIIIIIZIIIII", "IIZIIIIIIIIZIIII", "IIIZIIIIIIIIZIII", "IIIIIIIZIIIIIIIZ", "IIIIIZIIIIIZIIII", "IZIIZZIIIIZZIZII", "IIIIZIIIIIZIIIII", "IZIIIIIIIIIIIZII", "IZZIZIIIIIZZIZII", "IIIIZIIIIIIIIZII", "IZIIIIIIIZIIIIII", "ZIIIIIIIIIZIIIII", "IIZIIIIIIZIIIIII", "ZIIIIIIIIIIZIIII", "IIIIIZIIIZIIIIII", "ZZZIZZIIIIZZIZII", "IIIIZIIIIZIIIIII", "ZIIIIIIIIIIIIZII", "IIIIIIZIIZIIIIII", "ZIIIIIIIIIIIIIZI", "IIIIIIIZIIZIIIII", "IZIIIIIIIIIIIIIZ", "IIIIIIIZIIIZIIII", "IIZIIIIIIIIIIIIZ", "IZZIZZIZIIZZIZII", "IIIIIZIIIIIIIIIZ", "IIIIIIIZIIIIIZII", "IIIIZIIIIIIIIIIZ", "IIIIIIIZIIIIZIII", "IIIZIIIIIIIIIIIZ", "IIIIIIZIIIIIZIII", "IIIZIIIIIIIIIIZI", "IIIIIIZIIIZIIIII", "IZIIIIIIIIIIIIZI", "IIIIIIZIIIIZIIII", "IIZIIIIIIIIIIIZI", "IIIIIIZIIIIIIIZI", "ZZIIIIIIIIIIIIII", "IIIIIIIIIZZIIIII", "ZIZIIIIIIIIIIIII", "IIIIIIIIIZIZIIII", "ZIIIIZIIIIIIIIII", "IZZIZZIIIZZZIZII", "ZIIIZIIIIIIIIIII", "IIIIIIIIIZIIIZII", "IIZIIIIIIIZIIIII", "IZIIIIIIIIIZIIII", "IIIIIIZIIIIIIZII", "IIIIZIIIIIIIIIZI", "IZZIZZZIIIZZIZII", "IIIIIZIIIIIIIIZI", "IIIIIIIZIIIIIIZI", "IIIIIIZIIIIIIIIZ", "IIIZIIIIIIZIIIII", "IZIIIIIIIIIIZIII", "IIIZIIIIIIIZIIII", "IIZIIIIIIIIIZIII", "IIIIIZIIIIZIIIII", "IIZIZZIIIIZZIZII", "IIIIZIIIIIIZIIII", "IIZIIIIIIIIIIZII", "IIIIZIIIIIIIZIII", "IIIIIZIIIIIIZIII", "IIIZIIIIIIIIIZII", "IZZZZZIIIIZZIZII", "IIIIIZIIIIIIIZII", "IZZIIZIIIIZZIZII", "ZIIIIIIZIIIIIIII", "IIIIIIIIIZIIIIIZ", "IZZIIIIIIIIIIIII", "IIIIIIIIIIZZIIII", "IZIIIZIIIIIIIIII", "IZZIZZIIIIIZIZII", "IIZIZIIIIIIIIIII", "IIIIIIIIIIIZIZII", "IZIZIIIIIIIIIIII", "IIIIIIIIIIZIZIII", "IIZZIIIIIIIIIIII", "IIIIIIIIIIIZZIII", "IIIIZZIIIIIIIIII", "IZZIZZIIIIZZIIII", "IIIZZIIIIIIIIIII", "IIIZIZIIIIIIIIII", "IIIIIIIIIIIIZZII", "IZZIZZIIIIZZZZII", "IZIIIIIZIIIIIIII", "IIIIIIIIIIZIIIIZ", "IIZIIIIZIIIIIIII", "IIIIIIIIIIIZIIIZ", "ZIIIIIZIIIIIIIII", "IIIIIIIIIZIIIIZI", "IIIIZIIZIIIIIIII", "IIIIIZIZIIIIIIII", "IIIIIIIIIIIIIZIZ", "IZZIZZIIIIZZIZIZ", "IIIIZIZIIIIIIIII", "IIIIIIIIIIIIIZZI", "IIIIIZZIIIIIIIII", "IZZIZZIIIIZZIZZI", "IIIZIIIZIIIIIIII", "IIIIIIIIIIIIZIIZ", "IZIIIIZIIIIIIIII", "IIIIIIIIIIZIIIZI", "IIZIIIZIIIIIIIII", "IIIIIIIIIIIZIIZI", "IIIZIIZIIIIIIIII", "IIIIIIIIIIIIZIZI", "ZIIZIIIIIIIIIIII", "IIIIIIIIIZIIZIII", "IIIIIIZZIIIIIIII", "IIIIIIIIIIIIIIZZ", "ZZZZZZZZIIIIIIII", "IZZIZZIIIZIIZIZZ", "IIZIIZIIIIIIIIII", "IZZIZZIIIIZIIZII", "IZIIZIIIIIIIIIII", "IIIIIIIIIIZIIZII"], "num_tapered": 4, "true_gs_nrg": -226.96891809437213, "amplitudes": [[0.9394581750208456, "01111111110111111111"], [0.054736019040496, "11101111111110111111"], [0.0011596359826705409, "11111110111110111111"], [0.001159635982670478, "11101111111111111011"], [0.0009289348039114187, "10111111111011111111"], [0.0009289348039111956, "11011111111101111111"], [0.0006137157353925596, "11111101111111110111"], [0.00037616502347867726, "11111110111111111011"], [0.00024640036932579876, "11111101110111111111"], [0.00024640036932578515, "01111111111111110111"], [7.233830743648359e-05, "11111011111111101111"], [7.233830743645016e-05, "11110111111111011111"], [3.5600283883282644e-07, "11111101111111111110"], [3.560028388328215e-07, "11111111101111110111"], [2.2735734354449712e-07, "11111111011111111011"], [2.273573435444916e-07, "11111110111111111101"], [7.067479082449093e-08, "11111111101111111110"], [6.608848719925973e-08, "11111111011111111101"], [1.354800257221556e-09, "01111111111111111110"], [1.3548002572215394e-09, "11111111100111111111"], [2.992741780537114e-11, "11101111111111111101"], [2.9927417805044344e-11, "11111111011110111111"], [5.890983715284993e-34, "00010011110111111111"], [5.890983715233784e-34, "01111111110001001111"], [2.4376544702066616e-34, "01111111110100100111"], [2.437654470087537e-34, "01001001110111111111"], [1.5984350668498525e-34, "11111011111111011111"], [1.598435066849777e-34, "11110111111111101111"], [7.471441799739462e-35, "01111111110010010111"], [7.471441799616976e-35, "00100101110111111111"], [6.181444145034608e-35, "11001000111110111111"], [6.181444144894479e-35, "11101111111100100011"], [4.109209166430658e-35, "10100100111110111111"], [4.1092091663560795e-35, "11101111111010010011"], [3.65905305964427e-35, "11011111111011111111"], [3.659053059644255e-35, "10111111111101111111"], [3.4309244138853775e-35, "11111101110011010011"], [3.4309244137957656e-35, "00110100111111110111"], [2.931079326872999e-35, "11111110111001001011"], [2.93107932642558e-35, "10010010111111111011"], [2.8399193806154376e-35, "00100110111110111111"], [2.839919380603696e-35, "11101111110010011011"], [2.216846261330992e-35, "01111100000111110000"], [2.1465518342404314e-35, "01101110110111111111"], [1.7968447811054728e-35, "11111110111100100011"], [1.796844780921959e-35, "11001000111111111011"], [1.5616935491786422e-35, "01111111110101100101"], [1.5616935467680535e-35, "01011001010111111111"], [1.4184263903474577e-35, "00110110100111111111"], [1.418426388890303e-35, "01111111110011011010"], [1.1431657572940307e-35, "11111101111001000111"], [1.1431657568055931e-35, "10010001111111110111"], [1.0932956054114692e-35, "11111101110010010111"], [1.0932956053853895e-35, "00100101111111110111"], [1.0105692925617194e-35, "11101111111100101010"], [1.0105692925406545e-35, "11001010101110111111"], [9.971842382745234e-36, "01111111110101100011"], [9.971842382048933e-36, "01011000110111111111"], [9.826455653265621e-36, "01111111111110110011"], [8.81520524455343e-36, "11101100110111111111"], [7.723381629526329e-36, "00110100110111111111"], [7.723381629042108e-36, "01111111110011010011"], [7.703607192697881e-36, "01101101000111110000"], [7.703607192697815e-36, "01111100000110110100"], [7.426897173324079e-36, "01111111111100101001"], [7.426897171457764e-36, "11001010010111111111"], [6.501936902095938e-36, "11001001011110111111"], [6.501936885362151e-36, "11101111111100100101"], [5.6212957514641206e-36, "11101111110101101001"], [5.6212957513111095e-36, "01011010011110111111"], [5.437927015856627e-36, "11101110011110111111"], [5.118176621642108e-36, "11101111110110110111"], [4.601784782227774e-36, "01111100111111111011"], [4.230104807587965e-36, "10000011111111111011"], [4.230104807471585e-36, "11111110111000001111"], [4.226057967821071e-36, "01011010100111111111"], [4.226057953646909e-36, "01111111110101101010"], [4.06236363301583e-36, "01001010111111111011"], [4.062363632080441e-36, "11111110110100101011"], [4.054564486619109e-36, "11101111110101100110"], [4.054564472801856e-36, "01011001101110111111"], [4.013511753934742e-36, "01111111111100100110"], [4.013511752945463e-36, "11001001100111111111"], [3.815408999156149e-36, "01111110101110111111"], [3.34650418408666e-36, "11101110100111111111"], [3.088109606204817e-36, "01011010011111111011"], [3.088109605909399e-36, "11111110110101101001"], [3.0112674364456124e-36, "11001011110111111111"], [2.9705287497706328e-36, "01111111111100101111"], [2.890127634119244e-36, "11101111111000001111"], [2.8901276340123208e-36, "10000011111110111111"], [2.8865255131674476e-36, "10010010111110111111"], [2.8865255130693013e-36, "11101111111001001011"], [2.7652074599055577e-36, "01101101000110110100"], [2.6782757359461567e-36, "01101101111110111111"], [2.6001631061106766e-36, "11101111111010011010"], [2.6001630959423735e-36, "10100110101110111111"], [2.4231622740250352e-36, "01111100001111110111"], [2.423159497332239e-36, "11111101110111110000"], [2.389567195551871e-36, "01111101100111111111"], [2.338232887015285e-36, "11111110111110110000"], [2.3382321018774664e-36, "11101100001111111011"], [2.223852745807363e-36, "11111110110101100110"], [2.223852745589589e-36, "01011001101111111011"], [2.1697793830421392e-36, "11001010101111111011"], [2.169779382687165e-36, "11111110111100101010"], [2.1000445777358535e-36, "01111111110110110100"], [2.1000415663069742e-36, "01101101000111111111"], [2.0700422972998213e-36, "11101111111110110110"], [1.991220333583601e-36, "00110110011110111111"], [1.9912203290346724e-36, "11101111110011011001"], [1.9725569814454962e-36, "11101111111010010101"], [1.972556981440505e-36, "10100101011110111111"], [1.9248607642472394e-36, "10100110010111111111"], [1.924860759868786e-36, "01111111111010011001"], [1.890516752395074e-36, "11111110111100100101"], [1.8905167520814014e-36, "11001001011111111011"], [1.691099554160915e-36, "01111110101111111011"], [1.5817373257164395e-36, "01111111001111111101"], [1.5662527764407592e-36, "11111110110011011001"], [1.5662527729955902e-36, "00110110011111111011"], [1.5090681157086926e-36, "11011111111001010011"], [1.5090681156650587e-36, "10010100111101111111"], [1.4963888669676444e-36, "01011000111111110111"], [1.4963888660991033e-36, "11111101110101100011"], [1.4515332458046224e-36, "11111111100110110100"], [1.451525704711044e-36, "01101101001111111110"], [1.4298274051860322e-36, "11111110111010010011"], [1.4298274051693653e-36, "10100100111111111011"], [1.3780975074659486e-36, "11101111110111110101"], [1.3316590395840847e-36, "11111100011111110111"], [1.2622400062239758e-36, "11011000011110111111"], [1.262240005802937e-36, "11101111111101100001"], [1.2450602695550443e-36, "01111111111110111010"], [1.219170009109589e-36, "11101111111110111001"], [1.1902379137909966e-36, "01111111111110110101"], [1.1886372236136622e-36, "11101111110011010110"], [1.1886372233012316e-36, "00110101101110111111"], [1.1651636950743774e-36, "11111101111110110011"], [1.1108215785820627e-36, "01111111111010010110"], [1.1108215782015161e-36, "10100101100111111111"], [1.1010201230320417e-36, "01111101011110111111"], [1.0783779786693607e-36, "01111111111101100010"], [1.0783779660066118e-36, "11011000100111111111"], [1.0655194436681776e-36, "11101111110111111010"], [1.06128205999947e-36, "01101110001111111011"], [1.0612810822764626e-36, "11111110110110111000"], [1.0354744697983973e-36, "10011000111011111111"], [1.0354744696653874e-36, "10111111111001100011"], [9.763889182100814e-37, "11111111011110110000"], [9.763856927668863e-37, "11101100001111111101"], [8.846279404427073e-37, "01111111110111111001"], [8.345339878186454e-37, "11101111001111111110"], [8.291596822224453e-37, "01101110001110111111"], [8.29159604593777e-37, "11101111110110111000"], [7.651405127163336e-37, "11101101010111111111"], [7.586105226032682e-37, "10100110101111111011"], [7.586105217063582e-37, "11111110111010011010"], [7.568235662674254e-37, "10100111110111111111"], [7.481591103962882e-37, "01111111111010011111"], [7.26494590523494e-37, "11111011111011000011"], [7.264945904513319e-37, "10110000111111101111"], [6.411868056146204e-37, "00110101010111111111"], [6.411868047089743e-37, "01111111110011010101"], [6.239030469923192e-37, "11101110011111111011"], [5.4039959919066535e-37, "11011111110100110011"], [5.403995983683424e-37, "01001100111101111111"], [5.285974327260342e-37, "11011000011111111011"], [5.285974111734577e-37, "11111110111101100001"], [4.97486569999523e-37, "11010000111111011111"], [4.974865699141469e-37, "11110111111101000011"], [4.769592284868791e-37, "11111100101111111011"], [4.735287357382656e-37, "11111101110001001111"], [4.73528735360708e-37, "00010011111111110111"], [4.655310451465692e-37, "01111110011111110111"], [4.574657144160175e-37, "10110100101111110111"], [4.574657022677456e-37, "11111101111011010010"], [4.549317908802623e-37, "11111110110111110011"], [4.545907684363022e-37, "11111111010110111000"], [4.5458284054859765e-37, "01101110001111111101"], [4.100990433998545e-37, "00110101101111111011"], [4.100990425346058e-37, "11111110110011010110"], [3.925275673891588e-37, "11111011110001010111"], [3.925275673294166e-37, "00010101111111101111"], [3.770483175710467e-37, "01011010101111110111"], [3.770483144526884e-37, "11111101110101101010"], [3.66525833632496e-37, "01111110010111111111"], [3.2375974501027805e-37, "00000111111101111111"], [3.2375974489609324e-37, "11011111110000011111"], [3.2309555258890718e-37, "11111011111010000111"], [3.230955525327482e-37, "10100001111111101111"], [3.1919262523093135e-37, "00110001111101111111"], [3.1919262514365544e-37, "11011111110011000111"], [2.8987126321162553e-37, "11111101001111111101"], [2.881502087792595e-37, "01101110000110111000"], [2.8593039260249234e-37, "01111111111111110001"], [2.8463804071919815e-37, "11111101110011011010"], [2.846380354987879e-37, "00110110101111110111"], [2.8427942818262477e-37, "11111110110111110101"], [2.768322312110745e-37, "01101100100111111111"], [2.7683221827862577e-37, "01111111110110110010"], [2.734803957650334e-37, "11111110111111110010"], [2.4295194304723543e-37, "10100101011111111011"], [2.429519429153992e-37, "11111110111010010101"], [2.4251794605815924e-37, "11101100001110111111"], [2.425179398626632e-37, "11101111111110110000"], [2.3879007931815924e-37, "01111101011111111011"], [2.2809151336190815e-37, "11101111111111110010"], [2.2340953701368564e-37, "11111111101110111100"], [2.219322600508956e-37, "11111110111110110110"], [2.145904623707809e-37, "11001010011111111110"], [2.145904490264548e-37, "11111111101100101001"], [2.143199207103286e-37, "11111111011100101010"], [2.1431990788038612e-37, "11001010101111111101"], [2.1345009338354644e-37, "00111101111011111111"], [2.119757652424997e-37, "11110111110100001111"], [2.1197576523878012e-37, "01000011111111011111"], [2.0324328346929388e-37, "01011101111101111111"], [1.998618993761174e-37, "01111111111001000111"], [1.9986189933321854e-37, "10010001110111111111"], [1.9761951343918543e-37, "11101100000110111000"], [1.9761951343917896e-37, "01101110001110110000"], [1.921484113258427e-37, "11111111010111111100"], [1.9075606693898975e-37, "01111111110111110110"], [1.867264298749311e-37, "11111110001111111110"], [1.864254071564928e-37, "11111110110111111010"], [1.8580652707953663e-37, "11111101110110111011"], [1.8162292466764063e-37, "10000101111101111111"], [1.8162292450563427e-37, "11011111111000010111"], [1.7613147441070073e-37, "10100110011111111110"], [1.7613147144996108e-37, "11111111101010011001"], [1.7603567410477726e-37, "11101100001110110000"], [1.7586917330072748e-37, "00110010111111101111"], [1.7586917329119676e-37, "11111011110011001011"], [1.7540830604303255e-37, "10100110101111111101"], [1.754083028538766e-37, "11111111011010011010"], [1.7152095905027617e-37, "11111110110010011011"], [1.7152095904349692e-37, "00100110111111111011"], [1.6507542838360008e-37, "01001011011110111111"], [1.6507542819569647e-37, "11101111110100101101"], [1.5891682589683943e-37, "11101100111111110111"], [1.4765736867194995e-37, "11101111111011010001"], [1.4765736793639925e-37, "10110100011110111111"], [1.451414140974283e-37, "01111111110111110000"], [1.4513849726501182e-37, "01111100000111111111"], [1.403400205899429e-37, "11111111101111111000"], [1.354589076663252e-37, "11000001111111011111"], [1.354589075686734e-37, "11110111111100000111"], [1.2975457254958115e-37, "10111111111000100111"], [1.2975457240570933e-37, "10001001111011111111"], [1.2480907964833812e-37, "01101000111111101111"], [1.2480907926185248e-37, "11111011110110100011"], [1.2351440694204402e-37, "00011001111111011111"], [1.2351440689485442e-37, "11110111110001100111"], [1.2339237138025565e-37, "11101101101110111111"], [1.1338511601353832e-37, "00001011111011111111"], [1.1338511598974353e-37, "10111111110000101111"], [1.0680511491150241e-37, "10110100011111111011"], [1.0680511449961526e-37, "11111110111011010001"], [1.038522696494917e-37, "11011111110101110111"], [1.0334319364757295e-37, "11111110111110111001"], [1.0264324588822698e-37, "11101111110111110011"], [1.0006222003613795e-37, "11111111100011010101"], [1.0006221970660954e-37, "00110101011111111110"], [9.91957578171695e-38, "00101001110111111111"], [9.919575781322224e-38, "01111111110010100111"], [9.862750855950953e-38, "00110101101111111101"], [9.862749912759388e-38, "11111111010011010110"], [9.823858500004266e-38, "11111111011101100001"], [9.823857212130222e-38, "11011000011111111101"], [9.670985614658885e-38, "01010010111111011111"], [9.670985605103313e-38, "11110111110101001011"], [9.598213374190266e-38, "11101111110100101011"], [9.598213355477144e-38, "01001010111110111111"], [9.501886495323475e-38, "11011000101111111110"], [9.501882970048786e-38, "11111111101101100010"], [9.132362628068673e-38, "01111111110110111101"], [8.040321599842608e-38, "11101111110110111110"], [7.943281751080337e-38, "01101111010111111111"], [7.888832790468883e-38, "10010011011111111101"], [7.888832737847035e-38, "11111111011001001101"], [7.882716133586004e-38, "11111111101001001110"], [7.882715118315694e-38, "10010011101111111110"], [7.601958751316921e-38, "10110100100111111111"], [7.601958635840062e-38, "01111111111011010010"], [7.520576661063792e-38, "00110110101111111110"], [7.520576182816241e-38, "11111111100011011010"], [7.351727863058848e-38, "11111111010011011001"], [7.351727745078581e-38, "00110110011111111101"], [7.320412477966043e-38, "11111101110110110100"], [7.320319139509725e-38, "01101101001111110111"], [7.095657970256198e-38, "11001010011111110111"], [7.095657961789844e-38, "11111101111100101001"], [6.829121645768229e-38, "11011111111100111011"], [6.697722900394804e-38, "01101111101110111111"], [6.652189358669364e-38, "11111110110100101101"], [6.652189322180414e-38, "01001011011111111011"], [6.465026046814226e-38, "10100101011111111101"], [6.465025298273212e-38, "11111111011010010101"], [6.437385161301907e-38, "01101100011110111111"], [6.43738361232497e-38, "11101111110110110001"], [6.363118424990438e-38, "10100101101111111110"], [6.363117463900093e-38, "11111111101010010110"], [5.821537280851878e-38, "01011001011111111110"], [5.821537204475345e-38, "11111111100101100101"], [5.736201674829866e-38, "01011001101111111101"], [5.73620057476294e-38, "11111111010101100110"], [5.601090768525411e-38, "11001001101111111110"], [5.601089846359559e-38, "11111111101100100110"], [5.599120253151876e-38, "11001001011111111101"], [5.599120061937388e-38, "11111111011100100101"], [5.557854885267444e-38, "11110111111111010000"], [5.557851090408286e-38, "11110100001111011111"], [5.53042707741338e-38, "11111000001111101111"], [5.530424934267168e-38, "11111011111111100000"], [5.485693585929195e-38, "10001010111111011111"], [5.485693582717691e-38, "11110111111000101011"], [5.301965183844316e-38, "11110111110110010011"], [5.3019651318441e-38, "01100100111111011111"], [5.100447746277422e-38, "01011010101111111110"], [5.100445786820502e-38, "11111111100101101010"], [4.95339569184211e-38, "01011010011111111101"], [4.953394501816991e-38, "11111111010101101001"], [4.84396458173281e-38, "11110111111001100110"], [4.843964504342728e-38, "10011001101111011111"], [4.808070556212853e-38, "11101111111010100011"], [4.808070556132189e-38, "10101000111110111111"], [4.5694161259364964e-38, "10111111111101000110"], [4.569416064008433e-38, "11010001101011111111"], [4.4311536952723257e-38, "11011110011101111111"], [4.404266469061995e-38, "11111010011111101111"], [4.3951871937239436e-38, "01111100111110111111"], [4.246072441816484e-38, "01101111011111110111"], [4.1518036618581477e-38, "11110110011111011111"], [3.907709050047589e-38, "01011011111110111111"], [3.7656978555059094e-38, "10111110011011111111"], [3.753740093909794e-38, "11111101110100100111"], [3.753740093249813e-38, "01001001111111110111"], [3.673663857437573e-38, "11110111111101000101"], [3.673663850079317e-38, "11010001011111011111"], [3.640721531257153e-38, "11101111110101101111"], [3.6188237950991643e-38, "11010010101111011111"], [3.618823794183361e-38, "11110111111101001010"], [3.5427598218528546e-38, "00011100111110111111"], [3.5427598216023643e-38, "11101111110001110011"], [3.496341071311883e-38, "01011001011111110111"], [3.496341042353141e-38, "11111101110101100101"], [3.45956960648395e-38, "11001001101111110111"], [3.4595695175140937e-38, "11111101111100100110"], [3.4229696926072134e-38, "11111100101110111111"], [3.4078183216053377e-38, "10001100110111111111"], [3.4078183215827826e-38, "01111111111000110011"], [3.3924923514548467e-38, "01111111111110000011"], [3.392492351318256e-38, "11100000110111111111"], [3.381543557091801e-38, "01111111110101010011"], [3.3815435565525166e-38, "01010100110111111111"], [3.379368114264599e-38, "01110000111110111111"], [3.379368113958475e-38, "11101111110111000011"], [3.213383101669742e-38, "11010010011011111111"], [3.2133830725694036e-38, "10111111111101001001"], [3.163303189248929e-38, "11110111111001101001"], [3.1633031872019667e-38, "10011010011111011111"], [3.0359645920555384e-38, "10011010101011111111"], [3.035964563856726e-38, "10111111111001101010"], [3.02705547508573e-38, "11011100001101111111"], [3.0270541569152064e-38, "11011111111101110000"], [3.018289520023288e-38, "10111100001011111111"], [3.0182870644103166e-38, "10111111111011110000"], [2.9556467914311764e-38, "10111111110101000111"], [2.955646784625771e-38, "01010001111011111111"], [2.864018551200263e-38, "11111100010111111111"], [2.797026304728511e-38, "00100011111111101111"], [2.7970263023439886e-38, "11111011110010001111"], [2.746761012607874e-38, "11111101111010011001"], [2.7467609492610694e-38, "10100110011111110111"], [2.6368968081408146e-38, "11101101011111110111"], [2.565722450483916e-38, "10111111111001100101"], [2.5657223693944323e-38, "10011001011011111111"], [2.52904398186542e-38, "01111111110100101110"], [2.5290439801647226e-38, "01001011100111111111"], [2.499191942525606e-38, "01101100011111111011"], [2.4991863066822514e-38, "11111110110110110001"], [2.4900436362990006e-38, "10010110011111101111"], [2.4900436297828196e-38, "11111011111001011001"], [2.340041086525342e-38, "11110111111110011011"], [2.2747667585300614e-38, "00100111011110111111"], [2.2747667478720793e-38, "11101111110010011101"], [2.2719085341411725e-38, "10110010011101111111"], [2.271908523585984e-38, "11011111111011001001"], [2.2177938744075929e-38, "10101110001111011111"], [2.2177933267524317e-38, "11110111111010111000"], [2.2137574125443754e-38, "11001110001111101111"], [2.2137573104750317e-38, "11111011111100111000"], [2.200944525575173e-38, "01001011011111111101"], [2.2009444959964325e-38, "11111111010100101101"], [2.1889073861119616e-38, "11111111100100101110"], [2.1889072695691397e-38, "01001011101111111110"], [2.154636934671867e-38, "11111011111011001010"], [2.1546368444575947e-38, "10110010101111101111"], [2.129072273276527e-38, "01101100101111111110"], [2.1290539346394054e-38, "11111111100110110010"], [2.1180105127461337e-38, "11011110101111101111"], [2.0827707396693868e-38, "10111110101111011111"], [1.9320298177893243e-38, "01011110000101111000"], [1.8998503747509286e-38, "00111110000011111000"], [1.894292554333366e-38, "11110111111011110011"], [1.8939154537477436e-38, "11111111101101100100"], [1.893838455721666e-38, "11011001001111111110"], [1.8916549950964359e-38, "11011111111001011010"], [1.8916549162936416e-38, "10010110101101111111"], [1.8912109471836753e-38, "11111101111001001110"], [1.8912109364667702e-38, "10010011101111110111"], [1.8513853094126468e-38, "11011100111111101111"], [1.8504463444206867e-38, "11000100111110111111"], [1.8504463442748397e-38, "11101111111100010011"], [1.830793624265034e-38, "11101111111101100111"], [1.7965124791837979e-38, "10111111111111010011"], [1.791644497142395e-38, "11111010101101111111"], [1.7847256623626188e-38, "10100010111101111111"], [1.7847256605268554e-38, "11011111111010001011"], [1.7804625898613568e-38, "10010001111111111110"], [1.7804625525870537e-38, "11111111101001000111"], [1.7764348055381468e-38, "11110110101011111111"], [1.7545410095237294e-38, "01101101111111111011"], [1.7529390366864384e-38, "11011001111110111111"], [1.6352125347428274e-38, "11111101111111110001"], [1.6254931890417049e-38, "11111011111101110011"], [1.6085716738918027e-38, "11110111111000101101"], [1.6085716702732032e-38, "10001011011111011111"], [1.5878635836444273e-38, "11000011011011111111"], [1.5878635761539987e-38, "10111111111100001101"], [1.5549840367281415e-38, "10101110111011111111"], [1.543445213392644e-38, "10111111111110010111"], [1.50643832774448e-38, "10111111111110011000"], [1.5064380377569076e-38, "11100110001011111111"], [1.4902653422960246e-38, "11101010001101111111"], [1.4902651119009286e-38, "11011111111110101000"], [1.4783904378082704e-38, "11111110111001001101"], [1.478390436217163e-38, "10010011011111111011"], [1.476209589513768e-38, "01111100001111111110"], [1.4754316123520429e-38, "11111111100111110000"], [1.473203488274636e-38, "11011111110101111000"], [1.4732011416206875e-38, "01011110001101111111"], [1.4693684599319788e-38, "11011111110111100010"], [1.4693668768402604e-38, "01111000101101111111"], [1.463806633818134e-38, "11101111110011101001"], [1.463806632347377e-38, "00111010011110111111"], [1.432375524959842e-38, "10111111110011111000"], [1.4323731502876664e-38, "00111110001011111111"], [1.4153001645796363e-38, "01110110000111011000"], [1.405971288115687e-38, "10111100111111011111"], [1.4010267075871363e-38, "10101010010111111111"], [1.4010267068472088e-38, "01111111111010101001"], [1.38918945410817e-38, "01111010000111101000"], [1.3783517613304165e-38, "11110111111100001110"], [1.3783517602768557e-38, "11000011101111011111"], [1.3348884188370611e-38, "01101100101111110111"], [1.3348871045628344e-38, "11111101110110110010"], [1.3179125001433937e-38, "11011111111111100011"], [1.2795348855066672e-38, "10010010111111111101"], [1.2795348722941298e-38, "11111111011001001011"], [1.2652479978668332e-38, "01111111110111001001"], [1.26524799717855e-38, "01110010010111111111"], [1.2436997747798662e-38, "01110101000111010100"], [1.2375640101493557e-38, "01111001000111100100"], [1.2149932856582267e-38, "11101111111010101010"], [1.2149932856516967e-38, "10101010101110111111"], [1.2133973251237536e-38, "11110111111111010110"], [1.2092826450905396e-38, "11111011111111100110"], [1.18182706284431e-38, "11111111011111110100"], [1.1736235478563438e-38, "11011111111101110110"], [1.1675553355996775e-38, "01101111101111111011"], [1.162666435900951e-38, "10111111110010110011"], [1.1626664342213823e-38, "00101100111011111111"], [1.1458012457073434e-38, "01110110001111011111"], [1.1458010138401348e-38, "11110111110111011000"], [1.1376990492455438e-38, "00110101011111110111"], [1.1376990384263835e-38, "11111101110011010101"], [1.1361319638054143e-38, "11111011111110101011"], [1.1194321479053111e-38, "00110111001111111110"], [1.1194308068580143e-38, "11111111100011011100"], [1.1127933391398207e-38, "01111111110011100011"], [1.1127933390415843e-38, "00111000110111111111"], [1.1008577621958507e-38, "10111111111000101110"], [1.1008577589354251e-38, "10001011101011111111"], [1.0994288713179245e-38, "11111011110111101000"], [1.0994285411296801e-38, "01111010001111101111"], [1.0831953536346481e-38, "10111111110001101011"], [1.0831953420161511e-38, "00011010111011111111"], [1.0830496525427193e-38, "00110111111110111111"], [1.0705802404279665e-38, "00011110010111111111"], [1.0705802390501243e-38, "01111111110001111001"], [1.041814667394067e-38, "11101111110011011111"], [1.0385843038170133e-38, "01110010101110111111"], [1.038584303789906e-38, "11101111110111001010"], [1.0243496991737277e-38, "10100101101111110111"], [1.0243496715793037e-38, "11111101111010010110"], [1.0126156093807477e-38, "01010100111111110111"], [1.0126156091665057e-38, "11111101110101010011"], [9.829308145441668e-39, "10111111111011110110"], [9.587068144819606e-39, "11011111110101110001"], [9.587067255324027e-39, "01011100011101111111"], [9.567047509546926e-39, "01010101010111111111"], [9.56704750503615e-39, "01111111110101010101"], [9.542519168457475e-39, "11111000111101111111"], [9.384338391495714e-39, "01111001000101111000"], [9.384338391495578e-39, "01011110000111100100"], [9.332811916084115e-39, "01110101000011111000"], [9.332811916083957e-39, "00111110000111010100"], [9.242021432402148e-39, "01111111111110001010"], [9.242021428232342e-39, "11100010100111111111"], [9.076161304822056e-39, "11110111110101001101"], [9.07616121257792e-39, "01010011011111011111"], [9.055386190259237e-39, "11101111110001111010"], [9.055386179487756e-39, "00011110101110111111"], [9.009425807787085e-39, "11110100111011111111"], [8.775750052583626e-39, "11111111011011010001"], [8.775747855194275e-39, "10110100011111111101"], [8.68515146100242e-39, "01010011101011111111"], [8.685151378947939e-39, "10111111110101001110"], [8.634326130984955e-39, "11111111101011010010"], [8.634324546453631e-39, "10110100101111111110"], [8.49496963282022e-39, "11111111011101101000"], [8.49490923859734e-39, "11011010001111111101"], [8.143386689483993e-39, "01111111111000111010"], [8.14338668324515e-39, "10001110100111111111"], [8.065515351087096e-39, "11111011111100110111"], [7.763910611313798e-39, "11111110110110110111"], [7.692295727910337e-39, "01011110111111101111"], [7.639343508592159e-39, "11101111110101011001"], [7.639343501869441e-39, "01010110011110111111"], [7.530297034030679e-39, "01101110111111110111"], [7.386318031335137e-39, "11110111110001101110"], [7.386318018276242e-39, "00011011101111011111"], [7.343790186977895e-39, "11011000101111110111"], [7.343788071519301e-39, "11111101111101100010"], [7.274896576621257e-39, "11011111111111100101"], [7.210587482093127e-39, "11111011111101110101"], [7.17525288256957e-39, "11101001001111101111"], [7.17524865546403e-39, "11111011111110100100"], [7.113032722441613e-39, "11110111111110010100"], [7.113031972349614e-39, "11100101001111011111"], [6.968861300444379e-39, "10111111111111010101"], [6.935341416192506e-39, "01011110000100111100"], [6.935341416192372e-39, "01001111000101111000"], [6.906417715286008e-39, "11110111111011110101"], [6.893796516982814e-39, "11010011111011111111"], [6.88982052153556e-39, "00111110000010111100"], [6.889820521535444e-39, "00101111000011111000"], [6.883908478743268e-39, "11111110110010011101"], [6.883908452733933e-39, "00100111011111111011"], [6.830252664908022e-39, "10111111111101001111"], [6.68549079058201e-39, "11101111111110001001"], [6.685490790062141e-39, "11100010011110111111"], [6.547796914560992e-39, "11011111110001011011"], [6.54779691157635e-39, "00010110111101111111"], [6.36762284028751e-39, "00100111011111111101"], [6.367621829306581e-39, "11111111010010011101"], [6.35707126361307e-39, "11110111111010110111"], [6.319999295804077e-39, "10001110011110111111"], [6.319999295042784e-39, "11101111111000111001"], [6.19233449319676e-39, "01111011011101111111"], [6.161016821706715e-39, "01111111111100011001"], [6.161016812384224e-39, "11000110010111111111"], [6.044291374672713e-39, "01110111011011111111"], [6.011479130168997e-39, "01101100100111110000"], [6.011479130168915e-39, "01111100000110110010"], [5.981481293316048e-39, "10010101011101111111"], [5.981481291361072e-39, "11011111111001010101"], [5.918236918252064e-39, "11111101110010011110"], [5.918236855194493e-39, "00100111101111110111"], [5.889376412222948e-39, "10110001011111101111"], [5.88937640998756e-39, "11111011111011000101"], [5.860333894989725e-39, "00100111101111111110"], [5.8603337735412054e-39, "11111111100010011110"], [5.733516413946765e-39, "11001100101101111111"], [5.7335135394040524e-39, "11011111111100110010"], [5.576054654617726e-39, "11011111111100110100"], [5.576052877377528e-39, "11001101001101111111"], [5.541166359709876e-39, "10101101001011111111"], [5.5411603276057704e-39, "10111111111010110100"], [5.514232598404951e-39, "01011101000101110100"], [5.486808111899243e-39, "11111111011110111001"], [5.4722136129479067e-39, "00111101000011110100"], [5.394232389163317e-39, "00111101000111011000"], [5.394232389163159e-39, "01110110000011110100"], [5.356879173636819e-39, "01011101000111101000"], [5.356879173636672e-39, "01111010000101110100"], [5.325873429329243e-39, "11111110110010101011"], [5.325873428962539e-39, "00101010111111111011"], [5.276706690021269e-39, "11100100011011111111"], [5.276704559550116e-39, "10111111111110010001"], [5.1851557838927866e-39, "11101101101111111011"], [4.994236031753422e-39, "11011111110110101111"], [4.964975071561175e-39, "01100111000111011000"], [4.9649750715610986e-39, "01110110000110011100"], [4.929798233087815e-39, "01101011000111101000"], [4.92979823308773e-39, "01111010000110101100"], [4.885674556649675e-39, "11111101110100101110"], [4.885674542987286e-39, "01001011101111110111"], [4.696450786865839e-39, "01111111110010011110"], [4.696450779230486e-39, "00100111100111111111"], [4.6609383119491274e-39, "01110100101011111111"], [4.660936463551469e-39, "10111111110111010010"], [4.61214882443326e-39, "11000010111011111111"], [4.612148804685605e-39, "10111111111100001011"], [4.601467067156483e-39, "01001111111111101111"], [4.515243533641528e-39, "11111110110110111110"], [4.48838711072395e-39, "11111011110101111011"], [4.482638450024704e-39, "11111011111110100010"], [4.482638289930857e-39, "11101000101111101111"], [4.45643398194219e-39, "11111111100111110110"], [4.378181550696603e-39, "00111111011111011111"], [4.351362169470444e-39, "11111101111110111010"], [4.3046007330914674e-39, "01011111011111101111"], [4.28581959716524e-39, "11011111110001011101"], [4.285819562401992e-39, "00010111011101111111"], [4.2741833164080786e-39, "00111110111111011111"], [4.225829341303782e-39, "01110111101111011111"], [4.1786135445600116e-39, "00111001101110111111"], [4.178613529623512e-39, "11101111110011100110"], [4.160597115387607e-39, "01111011101111101111"], [4.1224823336106025e-39, "11111011110011001101"], [4.12248232655634e-39, "00110011011111101111"], [4.1176365240217805e-39, "11111101111110110101"], [3.8993996971020896e-39, "11110111110011111011"], [3.8729980124285205e-39, "11000110101110111111"], [3.872998011142264e-39, "11101111111100011010"], [3.843871337663623e-39, "00111010011111111011"], [3.843871269895504e-39, "11111110110011101001"], [3.812973355396863e-39, "11001000111111111101"], [3.8129733257295436e-39, "11111111011100100011"], [3.7029416684247e-39, "10100011011101111111"], [3.702941653617668e-39, "11011111111010001101"], [3.684671332001994e-39, "01000110111111111011"], [3.684671329557757e-39, "11111110110100011011"], [3.6466007956839254e-39, "10110110001111111101"], [3.6464134086449e-39, "11111111011011011000"], [3.484861178984184e-39, "01001111000100111100"], [3.4846416844663226e-39, "00101111000010111100"], [3.473167266676832e-39, "01111111110111000110"], [3.4731672606142927e-39, "01110001100111111111"], [3.4032700626686564e-39, "01110101000010111100"], [3.403270062668538e-39, "00101111000111010100"], [3.398480361779683e-39, "01111001000100111100"], [3.398480361779565e-39, "01001111000111100100"], [3.377421757988287e-39, "11111110111010100011"], [3.377421757283915e-39, "10101000111111111011"], [3.346353778050616e-39, "10000110111111101111"], [3.346353774081558e-39, "11111011111000011011"], [3.286351434543097e-39, "11100110111111011111"], [3.2652913275380375e-39, "10111100001011110000"], [3.263867371931189e-39, "11011100001101110000"], [3.2368040935811855e-39, "11110111110011110010"], [3.236801071472109e-39, "00111100101111011111"], [3.215899768931175e-39, "01100001111110111111"], [3.215899768537e-39, "11101111110110000111"], [3.210808954114521e-39, "01111111110001110110"], [3.210808931007781e-39, "00011101100111111111"], [3.2074214481470716e-39, "11011010110111111111"], [3.1872578945868775e-39, "01111111111010100110"], [3.1872578777855014e-39, "10101001100111111111"], [3.1429383286727567e-39, "11111111101110111010"], [3.142746997810327e-39, "11111101110100010111"], [3.142746992033617e-39, "01000101111111110111"], [3.1217103239656664e-39, "00111000111111110111"], [3.121710322010256e-39, "11111101110011100011"], [3.0478715646228987e-39, "11011111111101111001"], [3.034579050637651e-39, "10010101101111101111"], [3.0345790496115204e-39, "11111011111001010110"], [3.003003702197575e-39, "01101011000110101100"], [3.0024464772857186e-39, "01100111000110011100"], [2.957010462191583e-39, "01011011111111111011"], [2.8913703534046286e-39, "11101111110100011011"], [2.8913703518983837e-39, "01000110111110111111"], [2.831176630863231e-39, "11111000001111100000"], [2.8307240699465638e-39, "11110100001111010000"], [2.8270095938525873e-39, "11111110110111001010"], [2.827009574044574e-39, "01110010101111111011"], [2.791992503153113e-39, "01111111111101101011"], [2.7880728514039935e-39, "01001010111111111101"], [2.7880727251107148e-39, "11111111010100101011"], [2.762612783871002e-39, "10101001011110111111"], [2.762612782059386e-39, "11101111111010100101"], [2.7434499195948944e-39, "11111011111111101001"], [2.6814261914123756e-39, "10111111110001101101"], [2.68142615986191e-39, "00011011011011111111"], [2.65996168522916e-39, "11111101110110111101"], [2.6199947697674782e-39, "11111011110001011110"], [2.6199947413943503e-39, "00010111101111101111"], [2.609167733576302e-39, "01110101001011110000"], [2.609167733576246e-39, "10111100000111010100"], [2.5909756635714434e-39, "01111001001101110000"], [2.590975663571338e-39, "11011100000111100100"], [2.5870606061426326e-39, "00011101011110111111"], [2.5870606019897843e-39, "11101111110001110101"], [2.5564162524101702e-39, "01011000111111111110"], [2.5564161190969063e-39, "11111111100101100011"], [2.5171488675143465e-39, "01110001011110111111"], [2.5171488602530046e-39, "11101111110111000101"], [2.5084746898990386e-39, "10111111110010111010"], [2.5084740378681433e-39, "00101110101011111111"], [2.5057152463565692e-39, "11001011001111111101"], [2.5057134623201968e-39, "11111111011100101100"], [2.498677814275193e-39, "11111110110001111010"], [2.498677800077744e-39, "00011110101111111011"], [2.492671723695473e-39, "11111011111000011101"], [2.492671699374119e-39, "10000111011111101111"], [2.403028121379935e-39, "00101111111111011111"], [2.360751193728477e-39, "01111111110100010111"], [2.3607511921729748e-39, "01000101110111111111"], [2.326659816227633e-39, "11101000011101111111"], [2.3266587658868923e-39, "11011111111110100001"], [2.3032882769189236e-39, "11110111110110011010"], [2.303284974185061e-39, "01100110101111011111"], [2.2209605788117954e-39, "10111111110111011011"], [2.151151946211471e-39, "01101101000110110010"], [2.151151946211453e-39, "01101100100110110100"], [2.139189057387725e-39, "01111110101111111101"], [2.132437138238836e-39, "00110111111111111011"], [2.0781618255812544e-39, "10101100101011111111"], [2.0781615103924887e-39, "10111111111010110010"], [2.0683779823435907e-39, "11111111011000001111"], [2.0683779768524116e-39, "10000011111111111101"], [2.0651823925049107e-39, "01111111110011011100"], [2.0651815104970246e-39, "00110111000111111111"], [2.0614216813077567e-39, "11111011110100111111"], [2.0318866119805217e-39, "01011101000110101100"], [2.0318866119804884e-39, "01101011000101110100"], [2.028240857048365e-39, "00111101000110011100"], [2.0282408570483343e-39, "01100111000011110100"], [2.011764037291735e-39, "11111111011110110110"], [2.004937165721635e-39, "11011111110111100100"], [2.0049339526982173e-39, "01111001001101111111"], [1.9955449735431483e-39, "10110001101101111111"], [1.9955449682098734e-39, "11011111111011000110"], [1.9841924412103482e-39, "11110111111111011001"], [1.9704316762872844e-39, "11101001111101111111"], [1.9573228115786758e-39, "01111001111111101111"], [1.9077281104237e-39, "00110100111111111110"], [1.9077280981452674e-39, "11111111100011010011"], [1.8950530658675748e-39, "11111101110111110110"], [1.8731192950484237e-39, "10111111110111010100"], [1.87311611815714e-39, "01110101001011111111"], [1.8629485484274497e-39, "00001101111110111111"], [1.8629485478689426e-39, "11101111110000110111"], [1.8355665112047125e-39, "01101011111101111111"], [1.8210148055220363e-39, "11111110111010101010"], [1.8210147989942222e-39, "10101010101111111011"], [1.7752229347088513e-39, "11100101111011111111"], [1.763291846129159e-39, "01101010011101111111"], [1.7632915136449813e-39, "11011111110110101001"], [1.7190277012916358e-39, "01010110011111111011"], [1.7190275633003044e-39, "11111110110101011001"], [1.7043769810991544e-39, "00001110110111111111"], [1.7043769810656343e-39, "01111111110000111011"], [1.6864621724251874e-39, "11011111110111101011"], [1.651980331999411e-39, "01111111111000110101"], [1.6519803300331436e-39, "10001101010111111111"], [1.6459858810335204e-39, "00111111101011111111"], [1.6445094508335774e-39, "11011111111111101010"], [1.6239747464993274e-39, "11110111110011110100"], [1.623974387902209e-39, "00111101001111011111"], [1.619595060031106e-39, "11101110101111110111"], [1.6162816958677927e-39, "11111011111010001110"], [1.616281690661154e-39, "10100011101111101111"], [1.562285986284537e-39, "11100001010111111111"], [1.5622859851345247e-39, "01111111111110000101"], [1.556447050164406e-39, "01011101001111100000"], [1.5564470501643257e-39, "11111000000101110100"], [1.5452291747684067e-39, "00111101001111010000"], [1.545229174768334e-39, "11110100000011110100"], [1.5228758166257944e-39, "01111111110101101100"], [1.5228755519696413e-39, "01011011000111111111"], [1.4856692737408355e-39, "01011101001111101111"], [1.485666996940068e-39, "11111011110101110100"], [1.4463272051081712e-39, "11111111010111110101"], [1.4260159654991754e-39, "11111011111101111010"], [1.3953451947460713e-39, "10111111111011111001"], [1.3868945625768925e-39, "11110111111010111110"], [1.3825604177537674e-39, "11111011111100111110"], [1.3817478624614515e-39, "11011111111110100111"], [1.3668778908169481e-39, "11111111100111111001"], [1.3635068728397706e-39, "11111011111110101101"], [1.3613298532218894e-39, "10111111111111011010"], [1.3558390895844842e-39, "11110111111110011101"], [1.3350779595135713e-39, "01110101111111011111"], [1.3321446276468464e-39, "11101010111111101111"], [1.3218233441893318e-39, "01011111101101111111"], [1.2988589286556449e-39, "11011111111110101110"], [1.2980025341533034e-39, "00111100011011111111"], [1.2980015287915612e-39, "10111111110011110001"], [1.2673864374491838e-39, "10111111111110011110"], [1.2419046373834699e-39, "11101111110101010110"], [1.241904625842255e-39, "01010101101110111111"], [1.2064945106848426e-39, "11111110110110000111"], [1.2064945104690354e-39, "01100001111111111011"], [1.204774018909324e-39, "11111111011111110010"], [1.200644997773936e-39, "11110111111011111010"], [1.1810430597161885e-39, "11001011111111110111"], [1.1445042614410633e-39, "11011111110011001110"], [1.144504257549521e-39, "00110011101101111111"], [1.1380681937706334e-39, "10010011011110111111"], [1.1380681883736908e-39, "11101111111001001101"], [1.1142975786347705e-39, "10110011111101111111"], [1.0881509300300495e-39, "11110111110010111111"], [1.086647331845758e-39, "11011111111011001111"], [1.0711849643549993e-39, "01111111110110001011"], [1.0711849641920182e-39, "01100010110111111111"], [1.0687243048135622e-39, "10100100111111111101"], [1.068724227909146e-39, "11111111011010010011"], [1.0659137982666526e-39, "01100110011011111111"], [1.0659136385983383e-39, "10111111110110011001"], [1.0626920842114333e-39, "01111010111101111111"], [1.0373386217615056e-39, "11011100001100110100"], [1.0373386217614981e-39, "11001101001101110000"], [1.0368252402103812e-39, "10111100001010110100"], [1.0368252402103665e-39, "10101101001011110000"], [1.0179613461107237e-39, "11111111101111110001"], [1.000657915045769e-39, "11100111101011111111"], [9.832413549709151e-40, "10111111110011110111"], [9.821568594285084e-40, "11110111110111011110"], [9.765406087312586e-40, "11101011101101111111"], [9.723057953248313e-40, "11111111101011010100"], [9.723045489414006e-40, "10110101001111111110"], [9.618571148802165e-40, "11111111100100100111"], [9.618571052883922e-40, "01001001111111111110"], [9.573945866799539e-40, "01100101101011111111"], [9.573926438678992e-40, "10111111110110010110"], [9.55680378595632e-40, "11111110110000110111"], [9.556803781318752e-40, "00001101111111111011"], [9.540623096003461e-40, "10011011111111011111"], [9.480538250332977e-40, "11111011110111101110"], [9.422949291312692e-40, "11101111111011010111"], [9.389636234272745e-40, "11011010111111110111"], [9.318240964102968e-40, "11110111111001101111"], [9.115340531560162e-40, "11000100111111111011"], [9.115340521290524e-40, "11111110111100010011"], [9.036639621040724e-40, "11111111101110110101"], [9.00818409876971e-40, "11111110110011100110"], [9.008183134793064e-40, "00111001101111111011"], [8.927176638699523e-40, "11111111011010011100"], [8.927155215295686e-40, "10100111001111111101"], [8.83417415135944e-40, "11101101011111111110"], [8.570944325606616e-40, "01111111110110111011"], [8.529945885818323e-40, "11100101001111010000"], [8.529945885817982e-40, "11110100001110010100"], [8.520157779730366e-40, "11101001001111100000"], [8.52015777973014e-40, "11111000001110100100"], [8.49278148167389e-40, "11111110110101101111"], [8.470318274634951e-40, "11111111010111111010"], [8.403882032041379e-40, "11101111111000110110"], [8.403882022729417e-40, "10001101101110111111"], [8.224777858376713e-40, "11011111110100110101"], [8.22477108244134e-40, "01001101011101111111"], [8.149398935624918e-40, "01110101001010110100"], [8.149398935624738e-40, "10101101000111010100"], [8.11905210944998e-40, "01111001001100110100"], [8.119052109449805e-40, "11001101000111100100"], [8.079516586508067e-40, "11001100011111101111"], [8.079515712218182e-40, "11111011111100110001"], [7.928689817854488e-40, "01111111111011011011"], [7.881016954949218e-40, "11111110111101100111"], [7.791610870134212e-40, "10111111110011111110"], [7.785167963088095e-40, "11101111111110000110"], [7.78516795303105e-40, "11100001101110111111"], [7.753364369693478e-40, "11000101100111111111"], [7.753364285977888e-40, "01111111111100010110"], [7.64650660899605e-40, "10110110110111111111"], [7.519190753331874e-40, "11011111110101111110"], [7.482095388080486e-40, "11111011110111100001"], [7.482072090754822e-40, "01111000011111101111"], [7.293992583024566e-40, "11111101111100101111"], [7.059522418616204e-40, "11100111011111011111"], [6.975265536526036e-40, "11110111110011111101"], [6.903707624175954e-40, "11011111110110100110"], [6.9036993037633995e-40, "01101001101101111111"], [6.78451965178501e-40, "10111111111010111101"], [6.766448988474856e-40, "11101011011111101111"], [6.752310307663136e-40, "11111011110101111101"], [6.704481345646296e-40, "11100101001110010100"], [6.6902795746933505e-40, "11101001001110100100"], [6.6821714026849474e-40, "11111101110010100111"], [6.682171399639275e-40, "00101001111111110111"], [6.651030465928635e-40, "10111111110010110101"], [6.651015539426681e-40, "00101101011011111111"], [6.4636050747226694e-40, "10110101000111111111"], [6.4635938991978125e-40, "01111111111011010100"], [6.388612165289606e-40, "01101001011111101111"], [6.388602210086633e-40, "11111011110110100101"], [6.377590228770338e-40, "10111111110111011101"], [6.33764642773434e-40, "11111110111110001001"], [6.3376464088363065e-40, "11100010011111111011"], [6.313374810169068e-40, "11100100101111011111"], [6.313372023927236e-40, "11110111111110010010"], [6.2518864616116566e-40, "11111111100101011100"], [6.2516788109806985e-40, "01010111001111111110"], [6.218670886338019e-40, "11011111111100111101"], [6.198851544313561e-40, "10100111111111110111"], [6.19491583685048e-40, "11111111010011101001"], [6.194914490165473e-40, "00111010011111111101"], [6.169709546883198e-40, "11001101001100110100"], [6.154640846398532e-40, "10101101001010110100"], [6.143249815189152e-40, "11011111111001100011"], [6.143249813557712e-40, "10011000111101111111"], [6.1291795700938185e-40, "10000111101101111111"], [6.129179537659731e-40, "11011111111000011110"], [6.109758136835408e-40, "10110101111110111111"], [6.098117488393669e-40, "10001110011111111011"], [6.098117477593329e-40, "11111110111000111001"], [6.0639213387600605e-40, "00111010101111111110"], [6.063919336842201e-40, "11111111100011101010"], [6.0577469332510174e-40, "10101010101111111101"], [6.057746811856995e-40, "11111111011010101010"], [5.913466275879292e-40, "11111111101010101001"], [5.913466139181037e-40, "10101010011111111110"], [5.911290434581217e-40, "11101111000111111111"], [5.7915994343122696e-40, "11011001000111111111"], [5.791596489518596e-40, "01111111111101100100"], [5.6655209230323615e-40, "01011011001111111110"], [5.665273250711154e-40, "11111111100101101100"], [5.590100638007508e-40, "01110010011111111110"], [5.590100104334117e-40, "11111111100111001001"], [5.5620363805638276e-40, "01110010101111111101"], [5.562036307085935e-40, "11111111010111001010"], [5.479162839262604e-40, "11111101110011101010"], [5.479162249605059e-40, "00111010101111110111"], [5.477622631558223e-40, "01111111110101011100"], [5.4776222123448075e-40, "01010111000111111111"], [5.3720938696434445e-40, "11111110111100011010"], [5.372093845059206e-40, "11000110101111111011"], [5.352235677204193e-40, "10101111101111011111"], [5.323547957460218e-40, "11011111110010110011"], [5.32354795705585e-40, "00101100111101111111"], [5.321085545725001e-40, "11011111110111101101"], [5.268536697053538e-40, "11001111101111101111"], [5.177490414541924e-40, "10101101111111011111"], [5.123764513076883e-40, "10110000111111011111"], [5.123764511474166e-40, "11110111111011000011"], [5.082747921206189e-40, "11011111110100111010"], [5.0827314723721264e-40, "01001110101101111111"], [5.063254832983841e-40, "11111111101110110011"], [5.055639686672157e-40, "11111110111100101100"], [5.055638019673908e-40, "11001011001111111011"], [4.8691345053076236e-40, "00011110011111111110"], [4.869133849847623e-40, "11111111100001111001"], [4.847395768302808e-40, "00011110101111111101"], [4.847395704258158e-40, "11111111010001111010"], [4.803500227384543e-40, "01111101101111110111"], [4.77577959184402e-40, "01011101001110100100"], [4.775779591843955e-40, "11101001000101110100"], [4.759476917962931e-40, "00111101001110010100"], [4.75947691796292e-40, "11100101000011110100"], [4.696976255097967e-40, "01011011000111110000"], [4.69697625509795e-40, "01111100000101101100"], [4.602130120312753e-40, "11111011110110101100"], [4.602116558250034e-40, "01101011001111101111"], [4.571003259005889e-40, "01100111001111011111"], [4.570993918690061e-40, "11110111110110011100"], [4.563775248493276e-40, "10100111001111111011"], [4.563775109061776e-40, "11111110111010011100"], [4.3996215057572365e-40, "01111111001111111011"], [4.3600916763152025e-40, "10111111110110011111"], [4.292837090275094e-40, "01010111000111110000"], [4.292837090274825e-40, "01111100000101011100"], [4.291049774280286e-40, "10111111111001010011"], [4.291049771875547e-40, "10010100111011111111"], [4.231152402288345e-40, "01010110100111111111"], [4.231152155357228e-40, "01111111110101011010"], [4.06697545674361e-40, "00110111001111110111"], [4.066974869348941e-40, "11111101110011011100"], [4.02998458082087e-40, "11111101111101010010"], [4.02998454407614e-40, "11010100101111110111"], [3.97814020342197e-40, "11111101111101101011"], [3.976771103313632e-40, "11001110001100111000"], [3.92755059959404e-40, "10101110001010111000"], [3.915045092588075e-40, "11011001001111110111"], [3.915031071137965e-40, "11111101111101100100"], [3.8449737208636485e-40, "11111101110101101100"], [3.844968481827775e-40, "01011011001111110111"], [3.7916904544409114e-40, "01111111110011100101"], [3.791690416528046e-40, "00111001010111111111"], [3.745583065277369e-40, "01101010101111101111"], [3.745577685500258e-40, "11111011110110101010"], [3.62511170968791e-40, "10101001011111111011"], [3.6251116772014733e-40, "11111110111010100101"], [3.5482733504280388e-40, "11101110011111111101"], [3.468841606212808e-40, "10101111011011111111"], [3.4449468581167556e-40, "11001111011101111111"], [3.3883021812113598e-40, "11110101011011111111"], [3.387900944611563e-40, "11111110110001110011"], [3.3879009444179544e-40, "00011100111111111011"], [3.366645665743198e-40, "11111101110111001001"], [3.3666456388128247e-40, "01110010011111110111"], [3.317252610894029e-40, "00111001101111111101"], [3.3172522848386626e-40, "11111111010011100110"], [3.304941479758927e-40, "11111111100011100101"], [3.3049411348724077e-40, "00111001011111111110"], [3.237443733528745e-40, "01110110111011111111"], [3.1818032423379386e-40, "11111101111011010100"], [3.1818029337884405e-40, "10110101001111110111"], [3.1729087600474407e-40, "11010000111111101111"], [3.1729087592973822e-40, "11111011111101000011"], [3.14236941833916e-40, "11111111011110001001"], [3.142369046239048e-40, "11100010011111111101"], [3.1417476668712598e-40, "11111001011101111111"], [3.135176666144847e-40, "00110111000111110000"], [3.1351766661448464e-40, "01111100000011011100"], [3.1146725313781185e-40, "11100010101111111110"], [3.11467245722959e-40, "11111111101110001010"], [3.1132711515095707e-40, "01010110101111110111"], [3.1132698402252882e-40, "11111101110101011010"], [3.0669816718240725e-40, "10111111111010111011"], [2.9941608108602645e-40, "11111111010010011011"], [2.994160608559806e-40, "00100110111111111101"], [2.979151158703497e-40, "11111111010101011001"], [2.979149209522886e-40, "01010110011111111101"], [2.945368892790363e-40, "10101001101111111110"], [2.945368744778232e-40, "11111111101010100110"], [2.939349538860273e-40, "11110111111010110001"], [2.939346840132635e-40, "10101100011111011111"], [2.9382254972975526e-40, "01111111110011101010"], [2.9382254671634254e-40, "00111010100111111111"], [2.931115093894016e-40, "11111101110001111001"], [2.931115064034902e-40, "00011110011111110111"], [2.9127706627009523e-40, "11100110001110011000"], [2.9111632677849714e-40, "01010110101111111110"], [2.911162691511526e-40, "11111111100101011010"], [2.8756120097083563e-40, "11101010001110101000"], [2.8519266437892633e-40, "10101001011111111101"], [2.8519264482670843e-40, "11111111011010100101"], [2.812015695314911e-40, "10001110011111111101"], [2.8120155266372914e-40, "11111111011000111001"], [2.809385540058072e-40, "11110001001111111101"], [2.8093846918043645e-40, "11111111011111000100"], [2.756389495737349e-40, "11111111101000111010"], [2.7563893195852066e-40, "10001110101111111110"], [2.6298491857485107e-40, "11111101111011100010"], [2.6298491628504877e-40, "10111000101111110111"], [2.5255830847924296e-40, "11101111001111110111"], [2.345068316173208e-40, "11011011011111110111"], [2.3264163564163905e-40, "10101110000110011100"], [2.326416356416383e-40, "01100111001010111000"], [2.3255684849925476e-40, "01101011001100111000"], [2.3255684849925366e-40, "11001110000110101100"], [2.309666463494627e-40, "10011101001111111101"], [2.3096617454283364e-40, "11111111011001110100"], [2.2433023397256115e-40, "11111110111101010001"], [2.2433023326131443e-40, "11010100011111111011"], [2.217706970714524e-40, "01101000111111011111"], [2.2177069694994176e-40, "11110111110110100011"], [2.2144744745403464e-40, "11111101111110000011"], [2.2144744734070225e-40, "11100000111111110111"], [2.2045164273726533e-40, "11111111010111000101"], [2.2045162921574438e-40, "01110001011111111101"], [2.1917113583441585e-40, "11111111100111000110"], [2.191711096539984e-40, "01110001101111111110"], [2.1645513249167603e-40, "10110111011111110111"], [2.149566169351263e-40, "11111111101111001000"], [2.1495658626059312e-40, "11110010001111111110"], [2.1461186737405675e-40, "11101111111011100001"], [2.1461186726476838e-40, "10111000011110111111"], [2.1331025307068135e-40, "11011111110100111100"], [2.1331016095382693e-40, "01001111001101111111"], [2.132194945154899e-40, "10111111110010111100"], [2.1321938325021738e-40, "00101111001011111111"], [2.0735213425652443e-40, "11111111101111000001"], [2.0735213248117804e-40, "11110000011111111110"], [2.0621708146368936e-40, "11101111111100010101"], [2.0621707904284565e-40, "11000101011110111111"], [2.0592606255623775e-40, "11010100011111111101"], [2.0592605928460376e-40, "11111111011101010001"], [2.055657469917018e-40, "10111010001111111101"], [2.055657112271265e-40, "11111111011011101000"], [2.0238649506136954e-40, "11110000101111111101"], [2.023864852460632e-40, "11111111011111000010"], [2.008302790280295e-40, "11010100101111111110"], [2.0083027694370324e-40, "11111111101101010010"], [1.9985178405998004e-40, "00011101011111111101"], [1.9985176011079184e-40, "11111111010001110101"], [1.9924169098381982e-40, "01000111100111111111"], [1.9924168988331984e-40, "01111111110100011110"], [1.977314604485085e-40, "11111111100001110110"], [1.977314394845235e-40, "00011101101111111110"], [1.9588555964441747e-40, "11110000011111110111"], [1.9588555951884104e-40, "11111101111111000001"], [1.891604756365997e-40, "11111110110011011111"], [1.8277818138918579e-40, "11111111010110111110"], [1.8201350811082081e-40, "00011101011111111011"], [1.8201350479663276e-40, "11111110110001110101"], [1.8055398152448614e-40, "11111101111001110001"], [1.8055398127673995e-40, "10011100011111110111"], [1.7759997130629943e-40, "01111110011111111110"], [1.7485733273108032e-40, "11011011101111111011"], [1.7335516186518988e-40, "10010011100111111111"], [1.73355155652541e-40, "01111111111001001110"], [1.7145522977747293e-40, "10011100011111111110"], [1.714552256277472e-40, "11111111101001110001"], [1.7142750692402816e-40, "11111111011110000110"], [1.7142749883214358e-40, "11100001101111111101"], [1.7021118592931955e-40, "10111101101011111111"], [1.694443792230689e-40, "11100001011111111110"], [1.6944437114146155e-40, "11111111101110000101"], [1.6939974980091218e-40, "10011110001111111110"], [1.693996659290412e-40, "11111111101001111000"], [1.6870343501897825e-40, "11101111110010101011"], [1.6870343500537915e-40, "00101010111110111111"], [1.6784112691280166e-40, "11111111011001110010"], [1.6784112465941232e-40, "10011100101111111101"], [1.6592567914551057e-40, "01111101011111111101"], [1.6547662481331682e-40, "11011001111111111011"], [1.6469498284109375e-40, "11001101111111101111"], [1.5983599525002998e-40, "10111000100111111111"], [1.5983599157669534e-40, "01111111111011100010"], [1.585451451927772e-40, "10110111101111111011"], [1.5741826355011545e-40, "01110001011111111011"], [1.574182633437798e-40, "11111110110111000101"], [1.5725383313800382e-40, "11110111110010110110"], [1.5725351502726626e-40, "00101101101111011111"], [1.5690103367129017e-40, "10110101000111110000"], [1.5690103367128734e-40, "01111100001011010100"], [1.5520970231097044e-40, "11101010000100111100"], [1.5520970231096573e-40, "01001111001110101000"], [1.5499408312701095e-40, "11100110000010111100"], [1.5499408312700883e-40, "00101111001110011000"], [1.5438787859294453e-40, "11111111101000110101"], [1.5438787413475136e-40, "10001101011111111110"], [1.5402228121556098e-40, "10001101101111111101"], [1.5402227798713527e-40, "11111111011000110110"], [1.5084507641809882e-40, "10110111010111111111"], [1.5063829616790178e-40, "11111101111000110011"], [1.5063829601621643e-40, "10001100111111110111"], [1.488727526870765e-40, "01101101000101101100"], [1.4887275268707545e-40, "01011011000110110100"], [1.4809769568749374e-40, "11011011010111111111"], [1.4338676010106716e-40, "01010111000110110100"], [1.433867601010602e-40, "01101101000101011100"], [1.4330231042401651e-40, "11111100011111111110"], [1.4043630042257363e-40, "11110101101111011111"], [1.3993132941600265e-40, "11111011110111100111"], [1.3656540306836721e-40, "00111011000111110000"], [1.3656540306835637e-40, "01111100000011101100"], [1.344019826772987e-40, "10110110111111110111"], [1.3280298324549353e-40, "01010001111101111111"], [1.3280298274946897e-40, "11011111110101000111"], [1.3085964433271738e-40, "00010011111111111110"], [1.3085963530421912e-40, "11111111100001001111"], [1.3032272371485487e-40, "11111100101111111101"], [1.285245917903061e-40, "01101111011111111110"], [1.2786908826410032e-40, "11110000101111111011"], [1.278690879802017e-40, "11111110111111000010"], [1.2562525439943835e-40, "01101110000110110001"], [1.256252543994369e-40, "01101100010110111000"], [1.2138898127841795e-40, "11111001101111101111"], [1.1923684024153036e-40, "11111110000111111111"], [1.1657103027826023e-40, "11111111101000111100"], [1.1657067657042623e-40, "10001111001111111110"], [1.165407049805262e-40, "11111111011101011000"], [1.1654041427607512e-40, "11010110001111111101"], [1.1575014700423281e-40, "11111111010111001100"], [1.1574877363509824e-40, "01110011001111111101"], [1.1476759221914022e-40, "11101001001100111000"], [1.1476759221913805e-40, "11001110001110100100"], [1.1450953677491302e-40, "11100101001010111000"], [1.1450953677491086e-40, "10101110001110010100"], [1.1315740858661364e-40, "00111011000111111111"], [1.13157369101931e-40, "01111111110011101100"], [1.1147114360163572e-40, "11111110111001110010"], [1.1147114292278253e-40, "10011100101111111011"], [1.1128720801404797e-40, "11111110111011101000"], [1.1128719267380986e-40, "10111010001111111011"], [1.111945438100694e-40, "11111011110101110010"], [1.1119418595471088e-40, "01011100101111101111"], [1.0541483107498247e-40, "11101100111111111110"], [1.0449395166982442e-40, "01111101101111111110"], [1.0391778916874252e-40, "11111110111101011000"], [1.0391778467812431e-40, "11010110001111111011"], [1.0224951778630433e-40, "11111111101101010100"], [1.0224944488293915e-40, "11010101001111111110"], [9.916650517080382e-41, "11111101110110001011"], [9.916650512561193e-41, "01100010111111110111"], [9.905458144068428e-41, "11011001000111110000"], [9.905458144068373e-41, "01111100001101100100"], [9.888727914416709e-41, "01010010111111101111"], [9.888727884691942e-41, "11111011110101001011"], [9.806186167693497e-41, "01101101000011011100"], [9.806186167693405e-41, "00110111000110110100"], [9.653643810840392e-41, "11111111011100011100"], [9.653642344935354e-41, "11000111001111111101"], [9.600584976556943e-41, "11111011111100000111"], [9.600584970399368e-41, "11000001111111101111"], [9.429307044043956e-41, "11100011001111111110"], [9.429283414942325e-41, "11111111101110001100"], [9.374051023668013e-41, "01111111001110111111"], [9.20334397294027e-41, "11011011101110111111"], [9.172070122877045e-41, "11111011111001011111"], [9.163833809313208e-41, "11111111010101010110"], [9.163829697582373e-41, "01010101101111111101"], [9.149483746994298e-41, "10110111101110111111"], [9.149093567802165e-41, "11000110101111111101"], [9.149093558211208e-41, "11111111011100011010"], [9.127673756501129e-41, "11111111101011100100"], [9.127611593074466e-41, "10111001001111111110"], [9.126996967448744e-41, "11111101001111111011"], [9.077906063079293e-41, "11111011110110010011"], [9.077906057249518e-41, "01100100111111101111"], [8.699732471669833e-41, "11000110011111111110"], [8.699731844846212e-41, "11111111101100011001"], [8.673993099737684e-41, "11111110001111110111"], [8.657966105742051e-41, "00101110011111011111"], [8.657917643513393e-41, "11110111110010111001"], [8.57162005567416e-41, "11111111100101010101"], [8.571610261879234e-41, "01010101011111111110"], [8.522382299152971e-41, "01111100111111111101"], [8.397936976870707e-41, "11101100000110110001"], [8.397936976870437e-41, "01101100011110110000"], [8.341143847136885e-41, "10010111111111101111"], [8.218999369353805e-41, "11110010001111110111"], [8.218998540755907e-41, "11111101111111001000"], [8.203466587021115e-41, "11111111010001111100"], [8.203435893612772e-41, "00011111001111111101"], [8.127875423582826e-41, "11111110111011010111"], [7.811411793607623e-41, "11111110110101010110"], [7.811408657038156e-41, "01010101101111111011"], [7.783556435887313e-41, "10110110001111111011"], [7.783546127155619e-41, "11111110111011011000"], [7.654714507535193e-41, "01111111111110111100"], [7.400427766346703e-41, "11111101111110111100"], [7.372621208324263e-41, "10111100000011111000"], [7.372621208324069e-41, "00111110001011110000"], [7.334721781225256e-41, "11011100000101111000"], [7.334721781225188e-41, "01011110001101110000"], [7.298378845931719e-41, "11101101101111111101"], [7.268287711989226e-41, "11111111100011101100"], [7.267751548920412e-41, "00111011001111111110"], [6.915281756939405e-41, "01110000111111111011"], [6.915281748563096e-41, "11111110110111000011"], [6.876681593733834e-41, "00011001111111101111"], [6.876681577958248e-41, "11111011110001100111"], [6.759514567871622e-41, "11110111110011001011"], [6.759514559709943e-41, "00110010111111011111"], [6.734320445333938e-41, "11111101110000111011"], [6.734320415478104e-41, "00001110111111110111"], [6.693648823571166e-41, "11110001001111111011"], [6.693648732604944e-41, "11111110111111000100"], [6.636220121097132e-41, "10101101001110011000"], [6.636220121097111e-41, "11100110001010110100"], [6.610110314183045e-41, "11001101001110101000"], [6.610110314182991e-41, "11101010001100110100"], [6.59331356148745e-41, "01011011000101101100"], [6.547414566024852e-41, "00110111000011011100"], [6.537721897163952e-41, "11111101110110001101"], [6.537721870322188e-41, "01100011011111110111"], [6.159664896084952e-41, "11111101111001111000"], [6.159664833128699e-41, "10011110001111110111"], [6.111015809691964e-41, "11111110110100011101"], [6.111015636863724e-41, "01000111011111111011"], [5.937686914616984e-41, "11000101101111111110"], [5.937686442538274e-41, "11111111101100010110"], [5.840879248279876e-41, "10000101111011111111"], [5.840879246126416e-41, "10111111111000010111"], [5.837195348037131e-41, "00001111011111110111"], [5.83719524783391e-41, "11111101110000111101"], [5.769610936255294e-41, "10111111110001011011"], [5.769610921558099e-41, "00010110111011111111"], [5.640165398589364e-41, "11111111100110111101"], [5.578506715959821e-41, "00110001111011111111"], [5.578506708396654e-41, "10111111110011000111"], [5.557452229891996e-41, "11101001000110101100"], [5.557452229891759e-41, "01101011001110100100"], [5.53474053918124e-41, "11100101000110011100"], [5.534740539181056e-41, "01100111001110010100"], [5.496829950727073e-41, "10101011001111111101"], [5.4967983978054e-41, "11111111011010101100"], [5.481080520791433e-41, "11000101011111111101"], [5.481080107921224e-41, "11111111011100010101"], [5.356149763346109e-41, "11111101111111111000"], [5.295091209112981e-41, "11111101111011011011"], [5.187684747187619e-41, "01101101001011010100"], [5.187684747187573e-41, "10110101000110110100"], [5.146408747826697e-41, "11111110110111111100"], [4.966968785220868e-41, "00101011101111110111"], [4.96696859048875e-41, "11111101110010101110"], [4.965767002187491e-41, "10101011110111111111"], [4.950653022138561e-41, "11000111110111111111"], [4.907580685908044e-41, "01111111111010101111"], [4.886382674105585e-41, "10011101001111111011"], [4.886382657160402e-41, "11111110111001110100"], [4.876608364959612e-41, "01000111101111110111"], [4.876608315904335e-41, "11111101110100011110"], [4.824356604429705e-41, "10110101111111111011"], [4.816711165947008e-41, "01111111111100011111"], [4.600876375571719e-41, "00111011000110110100"], [4.600876375571433e-41, "01101101000011101100"], [3.950147752326612e-41, "11110111110111010001"], [3.9501283865310913e-41, "01110100011111011111"], [3.885449334545268e-41, "00010101111111011111"], [3.8854493137312083e-41, "11110111110001010111"], [3.851279051780111e-41, "11101111111100011100"], [3.851277469177051e-41, "11000111001110111111"], [3.7404448830784106e-41, "11111111011011100001"], [3.740444627393529e-41, "10111000011111111101"], [3.7110633638252936e-41, "10111100000010111100"], [3.711063363825156e-41, "00101111001011110000"], [3.6967617215948505e-41, "10111000101111111110"], [3.6967612968781666e-41, "11111111101011100010"], [3.6850706202295615e-41, "11111101111010011111"], [3.63443607930142e-41, "01011110000101110001"], [3.6344360793014034e-41, "01011100010101111000"], [3.625408601542101e-41, "10101011001110111111"], [3.6254054711120197e-41, "11101111111010101100"], [3.606399883149204e-41, "11011100000100111100"], [3.6063998831490594e-41, "01001111001101110000"], [3.603100079975755e-41, "00111110000011110001"], [3.603100079975734e-41, "00111100010011111000"], [3.3563291974613454e-41, "11101111110010101101"], [3.356328933938109e-41, "00101011011110111111"], [3.1888384460401436e-41, "01101101001101100100"], [3.188838446040107e-41, "11011001000110110100"], [3.1493569125261114e-41, "01111111110010101110"], [3.14935674976846e-41, "00101011100111111111"], [3.074223679905671e-41, "01111111111101010010"], [3.0742236656289724e-41, "11010100100111111111"], [3.007026278362944e-41, "11111110110110001110"], [3.007026117606309e-41, "01100011101111111011"], [2.94270736245856e-41, "01110011000111001100"], [2.89710206651285e-41, "11111101110111111001"], [2.871323371574342e-41, "10101010011111110111"], [2.8713232980835477e-41, "11111101111010101001"], [2.8166640611787145e-41, "11011111110001101011"], [2.816664057353601e-41, "00011010111101111111"], [2.635870623997989e-41, "01110100010111011000"], [2.6358706239979743e-41, "01110110000111010001"], [2.6182292897496064e-41, "11111110110000111110"], [2.618229249308944e-41, "00001111101111111011"], [2.610764804915855e-41, "01111000010111101000"], [2.6107648049158275e-41, "01111010000111100001"], [2.5783973674104277e-41, "01010111000101011100"], [2.5121972233442764e-41, "10001101101111111011"], [2.5121971663217823e-41, "11111110111000110110"], [2.452678805001034e-41, "00111011000011101100"], [2.443645456999735e-41, "11111101111011100100"], [2.4436451631054425e-41, "10111001001111110111"], [2.36376376108858e-41, "01110011001110111111"], [2.36376360934059e-41, "11101111110111001100"], [2.3377059362165615e-41, "10111111110000011111"], [2.337705928390278e-41, "00000111111011111111"], [2.328821097293354e-41, "01111000100101111000"], [2.3288210972933217e-41, "01011110000111100010"], [2.3207095450283665e-41, "01110100100011111000"], [2.3207095450283405e-41, "00111110000111010010"], [2.2007230528485462e-41, "01011100010111100100"], [2.2007230528485286e-41, "01111001000101110001"], [2.1943515087950703e-41, "00111100010111010100"], [2.1943515087950435e-41, "01110101000011110001"], [2.10211706175976e-41, "11001110111101111111"], [2.06003761663462e-41, "11111101111100010110"], [2.060037532705729e-41, "11000101101111110111"], [2.058751701568829e-41, "01110100100111010100"], [2.0587517015688202e-41, "01110101000111010010"], [2.056684345676642e-41, "01111000100111100100"], [2.0566843456766363e-41, "01111001000111100010"], [2.0411629727529577e-41, "11101111111101101000"], [2.0411619215415212e-41, "11011010001110111111"], [2.0167887390712847e-41, "01101011001111100000"], [2.0167887390712658e-41, "11111000000110101100"], [1.999989604767003e-41, "11101111110100011101"], [1.9999889859907198e-41, "01000111011110111111"], [1.9853770135967475e-41, "10111101011111011111"], [1.9709580447980325e-41, "11111101111110001010"], [1.9709580216037954e-41, "11100010101111110111"], [1.950737872513167e-41, "11111111010111110011"], [1.9416100491468675e-41, "01100111001111010000"], [1.9416100491468622e-41, "11110100000110011100"], [1.888803667232514e-41, "11111110111110000110"], [1.8888036007821038e-41, "11100001101111111011"], [1.848763332507157e-41, "11100011000111111111"], [1.848763002446886e-41, "01111111111110001100"], [1.811822184507206e-41, "11111110111101101110"], [1.80718817920566e-41, "11010100011110111111"], [1.8071881732492894e-41, "11101111111101010001"], [1.7875940490345844e-41, "00011111000001111100"], [1.7781305400969964e-41, "11111000000111101000"], [1.7781305400969735e-41, "01111010001111100000"], [1.7699199555606662e-41, "00111100100111011000"], [1.7699199555606534e-41, "01110110000011110010"], [1.763179974495398e-41, "01011100100111101000"], [1.76317997449537e-41, "01111010000101110010"], [1.752911242609621e-41, "01110110001111010000"], [1.752911242609583e-41, "11110100000111011000"], [1.7402503762258083e-41, "01101110111111111110"], [1.7116844813716786e-41, "01101100100110110010"], [1.655013606594598e-41, "11111111100110111011"], [1.5800246805195456e-41, "10101101000010111100"], [1.580024680519495e-41, "00101111001010110100"], [1.5682573090022998e-41, "11101111111011011000"], [1.5682528994884927e-41, "10110110001110111111"], [1.5678830532247613e-41, "11001101000100111100"], [1.5678830532247114e-41, "01001111001100110100"], [1.5384802068833487e-41, "11110111110010001111"], [1.53848020542799e-41, "00100011111111011111"], [1.5286158293653454e-41, "00011111001110111111"], [1.528612116598849e-41, "11101111110001111100"], [1.521923454570507e-41, "11111000001100111000"], [1.521923454570485e-41, "11001110001111100000"], [1.5006499614482144e-41, "11110100001010111000"], [1.50064996144818e-41, "10101110001111010000"], [1.4339341547640686e-41, "11011101011111101111"], [1.427824283844694e-41, "11110111111010000111"], [1.4278242815257218e-41, "10100001111111011111"], [1.4268130770942036e-41, "11111101111000111010"], [1.4268130562732815e-41, "10001110101111110111"], [1.4090274424372383e-41, "01110100010011110100"], [1.4090274424372337e-41, "00111101000111010001"], [1.4042190511788636e-41, "01111000010101110100"], [1.4042190511788624e-41, "01011101000111100001"], [1.3791681794025568e-41, "01011110001100110100"], [1.3791681794025413e-41, "11001101000101111000"], [1.367883948806396e-41, "11111110111011011110"], [1.3486059257137884e-41, "11011111111101000110"], [1.3486059167029035e-41, "11010001101101111111"], [1.3308652892961028e-41, "01011101000101110010"], [1.3308652892961e-41, "01011100100101110100"], [1.3292287659740361e-41, "11010101001111110111"], [1.3292286464668063e-41, "11111101111101010100"], [1.3289322685793957e-41, "00111100100011110100"], [1.3289322685793924e-41, "00111101000011110010"], [1.3284616931731264e-41, "11111110111101101000"], [1.3284292457207146e-41, "11011010001111111011"], [1.2838785676128427e-41, "01001111000101110001"], [1.2838785676128394e-41, "01011100010100111100"], [1.2834446424306676e-41, "01011110000100110101"], [1.2834446424306594e-41, "01001101010101111000"], [1.2804824284200685e-41, "00101111000011110001"], [1.2804824284200578e-41, "00111100010010111100"], [1.277843364125577e-41, "00101101010011111000"], [1.277843364125577e-41, "00111110000010110101"], [1.2734429298766383e-41, "01111111111000111100"], [1.2734427566139734e-41, "10001111000111111111"], [1.2608286402863472e-41, "00111110001010110100"], [1.2608286402863289e-41, "10101101000011111000"], [1.2406306228311668e-41, "11111111010110110001"], [1.2400663126583442e-41, "01101100011111111101"], [1.1328850208669486e-41, "11111110111100010101"], [1.1328849541324294e-41, "11000101011111111011"], [1.1028146765981697e-41, "10111111111010001011"], [1.1028146737261186e-41, "10100010111011111111"], [1.0895753798103617e-41, "11111111010110110111"], [1.0591170984675802e-41, "10111111110100110011"], [1.0591170981994058e-41, "01001100111011111111"], [1.0508267702439377e-41, "01111111110000111101"], [1.0508267507213302e-41, "00001111010111111111"], [1.0450772154069164e-41, "11010010011101111111"], [1.045077183519252e-41, "11011111111101001001"], [1.0330156251651552e-41, "11111101111110000101"], [1.0330156071669624e-41, "11100001011111110111"], [1.0315371876754259e-41, "11010101000111110000"], [1.0315371876753479e-41, "01111100001101010100"], [1.027621526035737e-41, "11001011001110111111"], [1.0276214595005667e-41, "11101111111100101100"], [1.0090283268001679e-41, "11011111111000100111"], [1.0090283247419174e-41, "10001001111101111111"], [9.959908721684332e-42, "01110011000110111000"], [9.959908721683584e-42, "01101110000111001100"], [9.570691497832529e-42, "00011111000110111000"], [9.570691497832064e-42, "01101110000001111100"], [9.480490188262243e-42, "10011110001001111000"], [9.432928532652903e-42, "11111111100010101110"], [9.432928298223841e-42, "00101011101111111110"], [9.431802409961022e-42, "01100111000111010001"], [9.431802409960929e-42, "01110100010110011100"], [9.421538515657584e-42, "01000111011111111101"], [9.421534277703236e-42, "11111111010100011101"], [9.406138680079029e-42, "01101011000111100001"], [9.406138680078902e-42, "01111000010110101100"], [9.400246700275159e-42, "11101111111001110010"], [9.400246689806651e-42, "10011100101110111111"], [9.378933612270217e-42, "11011001001101100100"], [9.375741825416964e-42, "01101100010110110001"], [9.316331360280173e-42, "01100101010111011000"], [9.316331360279949e-42, "01110110000110010101"], [9.272823157261171e-42, "01101001010111101000"], [9.272823157260892e-42, "01111010000110100101"], [9.261782768258242e-42, "01111000101011111111"], [9.26178268743073e-42, "10111111110111100010"], [9.185604760845323e-42, "10111100001110011000"], [9.1856047608451e-42, "11100110001011110000"], [9.091816615810094e-42, "11011100001110101000"], [9.091816615809885e-42, "11101010001101110000"], [9.081066351996825e-42, "01010111000011101100"], [9.081066351996798e-42, "00111011000101011100"], [9.06789778985936e-42, "10110101001011010100"], [8.946290300803172e-42, "01000111101111111110"], [8.946273425383454e-42, "11111111100100011110"], [8.919294616676546e-42, "00111101001010111000"], [8.919294616676162e-42, "10101110000011110100"], [8.898004507050682e-42, "10001101011111110111"], [8.898004140726541e-42, "11111101111000110101"], [8.653797475084685e-42, "00011111000111001100"], [8.653797475084667e-42, "01110011000001111100"], [8.599439604967224e-42, "01011100011011111111"], [8.59943959943767e-42, "10111111110101110001"], [8.59776172353267e-42, "10110001011111011111"], [8.597761668369353e-42, "11110111111011000101"], [8.501949877002175e-42, "11111111010010101101"], [8.501948889580292e-42, "00101011011111111101"], [8.441989642262195e-42, "11011111110000101111"], [8.441989621624476e-42, "00001011111101111111"], [8.426073668696179e-42, "10111111111010001101"], [8.426073649091656e-42, "10100011011011111111"], [8.363400080747494e-42, "01110100100010111100"], [8.363400080747412e-42, "00101111000111010010"], [8.35814638178958e-42, "01111000100100111100"], [8.358146381789486e-42, "01001111000111100010"], [8.294850404498094e-42, "11111101111100011001"], [8.294850149674662e-42, "11000110011111110111"], [8.252373820813469e-42, "01011101001100111000"], [8.252373820812982e-42, "11001110000101110100"], [8.082704677115264e-42, "00100101111111111110"], [8.082702351381515e-42, "11111111100010010111"], [7.91501145732911e-42, "01001101010111100100"], [7.915011457329103e-42, "01111001000100110101"], [7.91301532277565e-42, "00101101010111010100"], [7.913015322775638e-42, "01110101000010110101"], [7.832990556133438e-42, "11111110111010101100"], [7.832984422176277e-42, "10101011001111111011"], [7.81617602502188e-42, "11111011111000101011"], [7.816176018944109e-42, "10001010111111101111"], [7.715691846204789e-42, "11010110001101011000"], [7.555392035642923e-42, "10111010001011101000"], [7.544491585436748e-42, "11101111110111111100"], [7.432992428775286e-42, "10110110001011011000"], [7.339357337619557e-42, "11011010001101101000"], [7.256246259531942e-42, "11011111111001100101"], [7.256245903949148e-42, "10011001011101111111"], [7.128546279396306e-42, "11100011000111110000"], [7.12854627939581e-42, "01111100001110001100"], [7.123108036676856e-42, "00001111101110111111"], [7.123107885343092e-42, "11101111110000111110"], [6.988173590265461e-42, "01110110001110010100"], [6.988173590265309e-42, "11100101000111011000"], [6.669040389532788e-42, "01111100001000111100"], [6.66904038953268e-42, "10001111000111110000"], [6.573645422279292e-42, "01101011000101110010"], [6.573645422279285e-42, "01011100100110101100"], [6.56809279416252e-42, "01100111000011110010"], [6.568092794162508e-42, "00111100100110011100"], [6.429062568730136e-42, "01101111101111111101"], [6.264441057622732e-42, "11001011000110111000"], [6.264441057622695e-42, "01101110001100101100"], [6.220552235673096e-42, "01111010001110100100"], [6.220552235672993e-42, "11101001000111101000"], [6.174138214919928e-42, "01110011001110110000"], [6.174138214919537e-42, "11101100000111001100"], [6.093140210935307e-42, "11110010001111001000"], [6.058674902156165e-42, "01011110000100111010"], [6.058674902156082e-42, "01001110100101111000"], [6.000207432591421e-42, "00111110000010111010"], [6.000207432591355e-42, "00101110100011111000"], [5.956433366294289e-42, "11101010000101111000"], [5.956433366294128e-42, "01011110001110101000"], [5.946428149475582e-42, "00011111001110110000"], [5.946428149475518e-42, "11101100000001111100"], [5.869245630938676e-42, "11100110000011111000"], [5.869245630938548e-42, "00111110001110011000"], [5.759322083422077e-42, "11110001001111000100"], [5.707564423020333e-42, "11111011110100110110"], [5.7074625756686465e-42, "01001101101111101111"], [5.701539674155215e-42, "01111001001110101000"], [5.701539674154773e-42, "11101010000111100100"], [5.676622461274316e-42, "00001111011111111110"], [5.6766216492862096e-42, "11111111100000111101"], [5.4557948599705066e-42, "00101111000010110101"], [5.455794859970447e-42, "00101101010010111100"], [5.4552336908281526e-42, "01001111000100110101"], [5.4552336908280755e-42, "01001101010100111100"], [5.427185899845176e-42, "10100111000110111000"], [5.427185899845106e-42, "01101110001010011100"], [5.343462154630322e-42, "11101100001100101100"], [5.343462154630141e-42, "11001011001110110000"], [5.290951355925787e-42, "11001100101011111111"], [5.290951349943719e-42, "10111111111100110010"], [5.273905557323473e-42, "11110000010111111111"], [5.273905521521862e-42, "01111111111111000001"], [5.26354618341803e-42, "01100101010011110100"], [5.263546183417971e-42, "00111101000110010101"], [5.262194339371744e-42, "01101001010101110100"], [5.2621943393716684e-42, "01011101000110100101"], [5.218769520641141e-42, "11111111010000111110"], [5.2187619905955354e-42, "00001111101111111101"], [5.202403951527128e-42, "01110101001110011000"], [5.202403951526778e-42, "11100110000111010100"], [5.135701828266167e-42, "01100011011111111110"], [5.1357011742764483e-42, "11111111100110001101"], [4.808802180709193e-42, "11111111010110001110"], [4.8088018026976727e-42, "01100011101111111101"], [4.7271356798571606e-42, "11101111111101101110"], [4.675715995981318e-42, "11101110101111111110"], [4.644753783013966e-42, "11101111111011011110"], [4.5384764998849276e-42, "10111111111011000110"], [4.538476363321329e-42, "10110001101011111111"], [4.515310612865673e-42, "11111011110111010001"], [4.515310606920101e-42, "01110100011111101111"], [4.5119128868626645e-42, "11101100001010011100"], [4.511912886862567e-42, "10100111001110110000"], [4.4740006031309566e-42, "01110011001111111011"], [4.4739886873165937e-42, "11111110110111001100"], [4.458297217167595e-42, "11100011001111110111"], [4.4582888763110355e-42, "11111101111110001100"], [4.4526786698265866e-42, "11000111000110111000"], [4.452678669826296e-42, "01101110001100011100"], [4.442164068771431e-42, "01101001010110101100"], [4.4421640687714195e-42, "01101011000110100101"], [4.440833744203234e-42, "01100111000110010101"], [4.440833744203229e-42, "01100101010110011100"], [4.439291191996793e-42, "11010101001101010100"], [4.420745637023611e-42, "11110000101110111111"], [4.420745624198235e-42, "11101111111111000010"], [4.395941000617521e-42, "10111001001011100100"], [4.3929961975695525e-42, "11001011001100101100"], [4.3807295271266207e-42, "10100111001010011100"], [4.3681315181033e-42, "01100110100111011000"], [4.368131518103254e-42, "01110110000110011010"], [4.3217722523316334e-42, "01101010100111101000"], [4.321772252331568e-42, "01111010000110101010"], [4.2553565712843065e-42, "10011010101101111111"], [4.2553565663055177e-42, "11011111111001101010"], [4.187376359910839e-42, "00110111001011010100"], [4.187376359910819e-42, "10110101000011011100"], [4.158526394791673e-42, "11110010000111111111"], [4.15851857560038e-42, "01111111111111001000"], [4.144958078141635e-42, "01011011001101100100"], [4.144958078141595e-42, "11011001000101101100"], [4.122878213266646e-42, "10100111001110111111"], [4.122875268066351e-42, "11101111111010011100"], [3.94704954126573e-42, "01111111111011011101"], [3.937974968198677e-42, "11000010111101111111"], [3.9379749639996824e-42, "11011111111100001011"], [3.926084213962465e-42, "01100011010111111111"], [3.926084043318414e-42, "01111111110110001101"], [3.815289891706574e-42, "11000111001110110000"], [3.815289891706489e-42, "11101100001100011100"], [3.8009932402923084e-42, "00111001011111110111"], [3.800988092352109e-42, "11111101110011100101"], [3.7899402718118366e-42, "11100110001101111111"], [3.7899398628491834e-42, "11011111111110011000"], [3.724085898260782e-42, "11110111111011001010"], [3.724085884745192e-42, "10110010101111011111"], [3.7126542994745966e-42, "11110111110101110010"], [3.7126541789523136e-42, "01011100101111011111"], [3.673301096451419e-42, "01001111000100111010"], [3.67330109645141e-42, "01001110100100111100"], [3.6662624633244825e-42, "00101110100010111100"], [3.666262463324481e-42, "00101111000010111010"], [3.6401843896150896e-42, "11000111001111111011"], [3.6401827881684513e-42, "11111110111100011100"], [3.621178893332867e-42, "11011111110111010010"], [3.6211786361790786e-42, "01110100101101111111"], [3.600604173960112e-42, "11101111110110001110"], [3.600604071591881e-42, "01100011101110111111"], [3.5795261628399276e-42, "10111111110011001110"], [3.579525246338223e-42, "00110011101011111111"], [3.511178928920996e-42, "01111111111101101101"], [3.486469918481365e-42, "11101010001011111111"], [3.486468800864483e-42, "10111111111110101000"], [3.483359859372103e-42, "11010101000110110100"], [3.483359859371908e-42, "01101101001101010100"], [3.4806528012807405e-42, "11011010111111111110"], [3.348948555654829e-42, "01010101011111110111"], [3.348943471569039e-42, "11111101110101010101"], [3.227409358740567e-42, "10111001000111110000"], [3.227409358740325e-42, "01111100001011100100"], [3.13844107598402e-42, "10011110001000111100"], [3.13844107598392e-42, "10001111001001111000"], [3.136538426352661e-42, "01100111000110011010"], [3.13653842635265e-42, "01100110100110011100"], [3.1310624960487855e-42, "01101011000110101010"], [3.1310624960487753e-42, "01101010100110101100"], [3.0805153803709476e-42, "11111101111101101101"], [2.997524803589685e-42, "10011101001001110100"], [2.8952606406914306e-42, "11111101111000111100"], [2.895256419054419e-42, "10001111001111110111"], [2.856480519761769e-42, "10110010011011111111"], [2.8564805015290044e-42, "10111111111011001001"], [2.8403661612640068e-42, "01110100101011110000"], [2.8403661612639543e-42, "10111100000111010010"], [2.8243159499650966e-42, "11111011110011110010"], [2.8243157173510376e-42, "00111100101111101111"], [2.8242117771941833e-42, "01111000101101110000"], [2.8242117771940957e-42, "11011100000111100010"], [2.7676816788590922e-42, "11101111111111110100"], [2.7673134927141784e-42, "01010111001011100100"], [2.7673134927141188e-42, "10111001000101011100"], [2.759135840501268e-42, "01111000011111011111"], [2.7591358319458363e-42, "11110111110111100001"], [2.7471534349184555e-42, "01011101000111011000"], [2.7471534349184106e-42, "01110110000101110100"], [2.7370751889131693e-42, "00111011001101010100"], [2.7370751889131333e-42, "11010101000011101100"], [2.677289730464008e-42, "10001111001000111100"], [2.6769691014345613e-42, "01111001000100111010"], [2.6769691014345017e-42, "01001110100111100100"], [2.675112697277641e-42, "01110101000010111010"], [2.6751126972775794e-42, "00101110100111010100"], [2.634909763469361e-42, "00111011001111110111"], [2.634897479995117e-42, "11111101110011101100"], [2.617320478563916e-42, "01111111111001111000"], [2.6173200044998348e-42, "10011110000111111111"], [2.587942003699479e-42, "11011001111111111101"], [2.5690859121117405e-42, "00011111001111000100"], [2.569085912111737e-42, "11110001000001111100"], [2.565143172855026e-42, "11000111001100011100"], [2.5470749804014787e-42, "01110011001001110100"], [2.547074980401465e-42, "10011101000111001100"], [2.5410852354537455e-42, "01001110011111101111"], [2.540991663798634e-42, "11111011110100111001"], [2.5209070854771048e-42, "10101011001010101100"], [2.4767778650557126e-42, "11111111101101101011"], [2.4225187750279196e-42, "11000111001101011000"], [2.4225187750279094e-42, "11010110001100011100"], [2.4200953087570956e-42, "10110011001111101111"], [2.4200937456102936e-42, "11111011111011001100"], [2.396923353245427e-42, "10101011001011101000"], [2.3969233532454235e-42, "10111010001010101100"], [2.3642272060057973e-42, "11100011000110110100"], [2.3642272060057e-42, "01101101001110001100"], [2.3493047731841302e-42, "10101110000111011000"], [2.349304773184019e-42, "01110110001010111000"], [2.3445797343902358e-42, "11001110000111101000"], [2.3445797343901026e-42, "01111010001100111000"], [2.326211603186353e-42, "11100011001110001100"], [2.2857835427140337e-42, "01011100010101110001"], [2.2814429456919592e-42, "00111100010011110001"], [2.27395771212714e-42, "01101101111111111101"], [2.2640155534675544e-42, "11011101101101111111"], [2.2362347288773278e-42, "11110111111101001100"], [2.236232419234156e-42, "11010011001111011111"], [2.2114131811895435e-42, "10000111101011111111"], [2.211413037880961e-42, "10111111111000011110"], [2.2016763317234934e-42, "10001111000110110100"], [2.2016763317234845e-42, "01101101001000111100"], [2.1887499760172736e-42, "11111111011101100111"], [2.153549522271973e-42, "10101000111111111101"], [2.153549431170493e-42, "11111111011010100011"], [2.1385538755848966e-42, "11110111111000011011"], [2.138553868059824e-42, "10000110111111011111"], [2.0378498003224e-42, "11111011111110010010"], [2.0378497920870152e-42, "11100100101111101111"], [2.0157731481738212e-42, "01011100100101110010"], [2.0133272360912734e-42, "00111100100011110010"], [1.986100545800951e-42, "01011100101111100000"], [1.9861005458008816e-42, "11111000000101110010"], [1.9767636909928906e-42, "10100111001011011000"], [1.9767636909928747e-42, "10110110001010011100"], [1.9745331191238942e-42, "00111100101111010000"], [1.97453311912383e-42, "11110100000011110010"], [1.964814288287745e-42, "10111111111110100001"], [1.9648139767409792e-42, "11101000011011111111"], [1.9573161422296823e-42, "11001011001101101000"], [1.9573161422296794e-42, "11011010001100101100"], [1.9466689565463008e-42, "01111111111111111000"], [1.8962730427248676e-42, "01111000100101110001"], [1.8962730427248667e-42, "01011100010111100010"], [1.8957427856182122e-42, "01110100100011110001"], [1.8957427856182064e-42, "00111100010111010010"], [1.8907407330204905e-42, "10111111111111100011"], [1.8689881893233158e-42, "00011111001111111011"], [1.8689653584099855e-42, "11111110110001111100"], [1.8604463047357204e-42, "01100111111011111111"], [1.8570547866293314e-42, "01110100010111010001"], [1.8533316639791597e-42, "01111000010111100001"], [1.8380905419438877e-42, "11100011001111001000"], [1.8380905419438224e-42, "11110010001110001100"], [1.834688577401598e-42, "10101011000110111000"], [1.834688577401462e-42, "01101110001010101100"], [1.8114016332364713e-42, "00111100100111010001"], [1.8114016332364634e-42, "01110100010011110010"], [1.8108908675120757e-42, "01011100100111100001"], [1.810890867512064e-42, "01111000010101110010"], [1.7939379943345944e-42, "01110100100111010010"], [1.7917507509192273e-42, "01111000100111100010"], [1.7255477389464496e-42, "11111110111111110100"], [1.7232153339597472e-42, "11111111100011100011"], [1.723215277568159e-42, "00111000111111111110"], [1.6568538632317933e-42, "00101101100111011000"], [1.6568538632317933e-42, "01110110000010110110"], [1.6563567381785847e-42, "01001101100111101000"], [1.656356738178579e-42, "01111010000100110110"], [1.6432955184647944e-42, "11101111111101010111"], [1.6233712790241794e-42, "01101001100101111000"], [1.6233712790241552e-42, "01011110000110100110"], [1.6228983874573322e-42, "01100101100011111000"], [1.622898387457307e-42, "00111110000110010110"], [1.6035941602669202e-42, "00010111011011111111"], [1.6035933536922656e-42, "10111111110001011101"], [1.5900731147785846e-42, "11010101111110111111"], [1.584327054872354e-42, "00111101000110011010"], [1.584327054872324e-42, "01100110100011110100"], [1.583084362513808e-42, "01011101000110101010"], [1.5830843625137794e-42, "01101010100101110100"], [1.5685573620927065e-42, "11111101001110111111"], [1.538935862947539e-42, "01010111001001111000"], [1.538935862947518e-42, "10011110000101011100"], [1.518854880322248e-42, "11111110110010101101"], [1.5188546340740922e-42, "00101011011111111011"], [1.5082289646632734e-42, "00111011001001111000"], [1.5082289646632386e-42, "10011110000011101100"], [1.5052528004179438e-42, "10101011001110110000"], [1.5052528004179084e-42, "11101100001010101100"], [1.4615601494042946e-42, "10010101101111011111"], [1.4615599830747384e-42, "11110111111001010110"], [1.43410048397846e-42, "00111101000111101000"], [1.4341004839784348e-42, "01111010000011110100"], [1.414240333566236e-42, "10111110101111101111"], [1.3887265247605784e-42, "11011110101111011111"], [1.3880842383426512e-42, "11011010001110110000"], [1.3880842383426458e-42, "11101100001101101000"], [1.3829601573231465e-42, "11011100111111011111"], [1.2919808555085542e-42, "11011111111111010011"], [1.2630428656870556e-42, "11011010000110111000"], [1.2630428656870438e-42, "01101110001101101000"], [1.2304452508882424e-42, "01110011001101011000"], [1.2304452508882233e-42, "11010110000111001100"], [1.23044389229864e-42, "01100010111111111110"], [1.2304438693584446e-42, "11111111100110001011"], [1.2296869987355102e-42, "01110011001011101000"], [1.2296869987354826e-42, "10111010000111001100"], [1.2123890130418223e-42, "11110111001011111111"], [1.1985048808828599e-42, "10111100000011110001"], [1.198504880882857e-42, "00111100011011110000"], [1.1957805251852903e-42, "11111010101011111111"], [1.1930247146244411e-42, "01011100011101110000"], [1.1930247146244395e-42, "11011100000101110001"], [1.1829319924328405e-42, "11111011111110010100"], [1.1829319736040686e-42, "11100101001111101111"], [1.1801620724209647e-42, "11110111111100110001"], [1.1801616952447015e-42, "11001100011111011111"], [1.1695588470163595e-42, "11111101111011011101"], [1.1680588141352323e-42, "10111111110100110101"], [1.1680587906937613e-42, "01001101011011111111"], [1.1596920623828397e-42, "11111011001101111111"], [1.1587938310466108e-42, "11110110101101111111"], [1.1347959008937892e-42, "11110111110110010101"], [1.1346967037495462e-42, "01100101011111011111"], [1.1315690327600112e-42, "11110111111101110011"], [1.1082948836397552e-42, "11110100111101111111"], [1.0935751515086901e-42, "10111001000110110100"], [1.0935751515086358e-42, "01101101001011100100"], [1.0694940588492076e-42, "11111011111010110001"], [1.0694940528550625e-42, "10101100011111101111"], [1.0402275838795644e-42, "10011110001011100100"], [1.0402275838795625e-42, "10111001001001111000"], [1.039882801176644e-42, "10110110111111111110"], [1.0356366295123044e-42, "01010111001111110111"], [1.0356281090639751e-42, "11111101110101011100"], [1.0251776019205501e-42, "10011110001101010100"], [1.0251776019205501e-42, "11010101001001111000"], [1.0212781777729472e-42, "01100101011111101111"], [1.0212781723281315e-42, "11111011110110010101"], [9.976527451553769e-43, "11111000111011111111"], [9.797248889108536e-43, "11111111100000111011"], [9.797248425739732e-43, "00001110111111111110"], [9.598796939265648e-43, "11101001001111011111"], [9.598796654842708e-43, "11110111111110100100"], [9.302635793143348e-43, "10111010001111000100"], [9.302635793143345e-43, "11110001001011101000"], [9.298412564676582e-43, "11010110001111000100"], [9.298412564676553e-43, "11110001001101011000"], [9.249413094963096e-43, "10111111001111011111"], [9.178415899292839e-43, "00111101000010110110"], [9.178415899292785e-43, "00101101100011110100"], [9.1511544992662e-43, "10111111111100110100"], [9.151154353271501e-43, "11001101001011111111"], [9.12974879816548e-43, "01001101100101110100"], [9.129748798165433e-43, "01011101000100110110"], [9.038582426038433e-43, "00011111001011101000"], [9.038582426038378e-43, "10111010000001111100"], [9.03712258190765e-43, "11011111001111101111"], [9.008135839510136e-43, "00011111001101011000"], [9.008135839510101e-43, "11010110000001111100"], [8.925124445008839e-43, "11101111111011101000"], [8.925117589004466e-43, "10111010001110111111"], [8.892747552401308e-43, "01100110011101111111"], [8.892744052113228e-43, "11011111110110011001"], [8.86176776794667e-43, "10110101111111111101"], [8.61450567962522e-43, "01110100101010110100"], [8.614505679625088e-43, "10101101000111010010"], [8.604386159275656e-43, "01111000101100110100"], [8.60438615927553e-43, "11001101000111100010"], [8.58199806743891e-43, "11011100001100110010"], [8.581998067438889e-43, "11001100101101110000"], [8.57093524444284e-43, "10111100001010110010"], [8.570935244442806e-43, "10101100101011110000"], [8.508142594303486e-43, "01100001111111111101"], [8.50814254382605e-43, "11111111010110000111"], [8.463451382018639e-43, "11111011111011110011"], [8.056263825324859e-43, "01011001010111110000"], [8.056263825324798e-43, "01111100000101100101"], [8.035253328484069e-43, "11111011110010111001"], [8.035251227366071e-43, "00101110011111101111"], [7.87656444678618e-43, "01101001100111100100"], [7.876564446786094e-43, "01111001000110100110"], [7.830327466547354e-43, "01100101100111010100"], [7.830327466547251e-43, "01110101000110010110"], [7.618188561302119e-43, "10111001001101010100"], [7.61818856130207e-43, "11010101001011100100"], [7.59555054542902e-43, "01001101010101110001"], [7.595550545428961e-43, "01011100010100110101"], [7.590411986211608e-43, "00101101010011110001"], [7.590411986211534e-43, "00111100010010110101"], [7.569833003419847e-43, "01111000011111100000"], [7.569833003419785e-43, "11111000000111100001"], [7.533147618781894e-43, "11011111111001011100"], [7.533140311727944e-43, "10010111001101111111"], [7.527596152528357e-43, "01110100011111010000"], [7.527596152528292e-43, "11110100000111010001"], [7.467975981428539e-43, "11100101001110010010"], [7.467975981428535e-43, "11100100101110010100"], [7.462713610173199e-43, "11101001001110100010"], [7.46271361017318e-43, "11101000101110100100"], [7.424656206126068e-43, "10111111110111100100"], [7.42465178081071e-43, "01111001001011111111"], [7.412296357499326e-43, "11111011111100001110"], [7.412296239168742e-43, "11000011101111101111"], [7.399928459354134e-43, "11101000101111011111"], [7.39992839500901e-43, "11110111111110100010"], [7.389266811898116e-43, "01010111001111001000"], [7.389266811897815e-43, "11110010000101011100"], [7.373218028646767e-43, "11111111010000110111"], [7.373217804695607e-43, "00001101111111111101"], [7.335980564920705e-43, "11110010000111110000"], [7.335980564920402e-43, "01111100001111001000"], [7.320250898304157e-43, "11011111111010110100"], [7.320250621609197e-43, "10101101001101111111"], [7.257456149312823e-43, "00111011001111001000"], [7.25745614931255e-43, "11110010000011101100"], [7.206220301486492e-43, "11001101001100110010"], [7.206220301486476e-43, "11001100101100110100"], [7.20068027378688e-43, "10101101001010110010"], [7.20068027378687e-43, "10101100101010110100"], [7.1623972075412625e-43, "11110001001001110100"], [7.16239720754124e-43, "10011101001111000100"], [7.0393085645840556e-43, "11100100101111010000"], [7.039308564583877e-43, "11110100001110010010"], [7.0248303006877334e-43, "11101000101111100000"], [7.024830300687613e-43, "11111000001110100010"], [6.804599091453098e-43, "00110101010111110000"], [6.80459909145303e-43, "01111100000011010101"], [6.798867572730532e-43, "10111111111110100111"], [6.7522273138578944e-43, "11110111111100110111"], [6.643395124213694e-43, "10111111111001101100"], [6.6433849695699604e-43, "10011011001011111111"], [6.269683419120811e-43, "01011101000110011100"], [6.269683419120577e-43, "01100111000101110100"], [6.2495241606420426e-43, "01001101010111100010"], [6.2495241606420275e-43, "01111000100100110101"], [6.248860706963174e-43, "00101101010111010010"], [6.248860706963147e-43, "01110100100010110101"], [6.195283834127209e-43, "01101011000100110110"], [6.19528383412709e-43, "01001101100110101100"], [6.191011707199453e-43, "01100111000010110110"], [6.1910117071993465e-43, "00101101100110011100"], [6.12974113442637e-43, "10100011101111011111"], [6.129741105810224e-43, "11110111111010001110"], [6.0645070122795814e-43, "11011111111110010111"], [6.0214429191972255e-43, "01011100101110100100"], [6.0214429191971586e-43, "11101001000101110010"], [6.018747215202742e-43, "00111100101110010100"], [6.018747215202702e-43, "11100101000011110010"], [6.00953440628096e-43, "10111010001001110100"], [6.009534406280877e-43, "10011101001011101000"], [6.006095269661081e-43, "11010110001001110100"], [6.006095269660965e-43, "10011101001101011000"], [5.9477754223051476e-43, "11001110001100110001"], [5.947775422305068e-43, "11001100011100111000"], [5.934112827437814e-43, "01100101010111010001"], [5.9341128274377925e-43, "01110100010110010101"], [5.929962149225571e-43, "01101001010111100001"], [5.9299621492254885e-43, "01111000010110100101"], [5.912650309057805e-43, "10101110001010110001"], [5.912650309057735e-43, "10101100011010111000"], [5.863036117174649e-43, "01100101010011110010"], [5.863036117174594e-43, "00111100100110010101"], [5.862228176103961e-43, "01101001010101110010"], [5.862228176103919e-43, "01011100100110100101"], [5.8517513354502745e-43, "00101111000110010110"], [5.851751335450179e-43, "01100101100010111100"], [5.848754572110286e-43, "01001111000110100110"], [5.848754572110214e-43, "01101001100100111100"], [5.734576870036327e-43, "01001101100101110010"], [5.7345768700362874e-43, "01011100100100110110"], [5.7327664696888865e-43, "00101101100011110010"], [5.73276646968887e-43, "00111100100010110110"], [5.714517636190963e-43, "11111111011011010111"], [5.673221873288096e-43, "01111111110001111111"], [5.673221872922852e-43, "00011111110111111111"], [5.530614750372758e-43, "00111011001000111100"], [5.530614750372564e-43, "10001111000011101100"], [5.486870259600813e-43, "01100110101111101111"], [5.48687023828425e-43, "11111011110110011010"], [5.441475832486571e-43, "11111111100010100111"], [5.44147581207004e-43, "00101001111111111110"], [5.430028158189642e-43, "10111001001111001000"], [5.430028158189567e-43, "11110010001011100100"], [5.406222740468299e-43, "10101001101111110111"], [5.406222033116691e-43, "11111101111010100110"], [5.395690735988505e-43, "01010111001000111100"], [5.395690735988306e-43, "10001111000101011100"], [5.394959952916018e-43, "11011111110001101101"], [5.3949587434937556e-43, "00011011011101111111"], [5.369662309035157e-43, "01001110101011111111"], [5.36966224929341e-43, "10111111110100111010"], [5.368400113953031e-43, "11110111110100111001"], [5.3683966865553055e-43, "01001110011111011111"], [5.36366412948956e-43, "01111111111001110001"], [5.363663690883503e-43, "10011100010111111111"], [5.338351000334005e-43, "11010101001111001000"], [5.338351000333906e-43, "11110010001101010100"], [5.3216371615065e-43, "10011110000111110000"], [5.3216371615062306e-43, "01111100001001111000"], [5.241213165230518e-43, "01110101001010110010"], [5.241213165230461e-43, "10101100100111010100"], [5.211438276551741e-43, "10111100111111101111"], [5.2107153299120676e-43, "01111001001100110010"], [5.2107153299119935e-43, "11001100100111100100"], [5.156605518661493e-43, "10001011011111101111"], [5.1566053296912034e-43, "11111011111000101101"], [5.03725448713057e-43, "01001101100111100001"], [5.037254487130534e-43, "01111000010100110110"], [5.036678217703377e-43, "00101101100111010001"], [5.036678217703307e-43, "01110100010010110110"], [4.970594313532654e-43, "01100101100011110001"], [4.970594313532637e-43, "00111100010110010110"], [4.9697839385448944e-43, "01101001100101110001"], [4.969783938544828e-43, "01011100010110100110"], [4.890701608491815e-43, "11111111101011011011"], [4.812774733872131e-43, "11011111111111010101"], [4.774214518019086e-43, "11110111111101110101"], [4.7313184598421e-43, "10111111111111100101"], [4.729974143571759e-43, "10111100000010110101"], [4.729974143571745e-43, "00101101011011110000"], [4.694008305956791e-43, "01001101011101110000"], [4.69400830595679e-43, "11011100000100110101"], [4.672562931612588e-43, "11111011111011110101"], [4.641315409128283e-43, "01100101100111010010"], [4.64131540912822e-43, "01110100100110010110"], [4.6398312698646355e-43, "01101001100111100010"], [4.639831269864565e-43, "01111000100110100110"], [4.46215479772281e-43, "11001110000110101010"], [4.462154797722784e-43, "01101010101100111000"], [4.4619248201470005e-43, "10101110000110011010"], [4.461924820146933e-43, "01100110101010111000"], [4.3401219430376435e-43, "11100110001110010001"], [4.340121943037641e-43, "11100100011110011000"], [4.314142303821701e-43, "11101010001110100001"], [4.314142303821696e-43, "11101000011110101000"], [4.303033150944411e-43, "11111011111010110111"], [4.135468025554186e-43, "11110111111110101011"], [4.12813792600209e-43, "01011011111111111101"], [4.1277391595112275e-43, "01000011111111101111"], [4.127739036483568e-43, "11111011110100001111"], [4.1249511451111905e-43, "01111011011011111111"], [4.113256192505796e-43, "11100100011101111111"], [4.11325465570099e-43, "11011111111110010001"], [4.083193915823177e-43, "00101101011101111111"], [4.083193815739517e-43, "11011111110010110101"], [4.06338354562714e-43, "01110111011101111111"], [4.057503284311794e-43, "00111101000110101100"], [4.057503284311657e-43, "01101011000011110100"], [3.975912126105835e-43, "11110111110011001101"], [3.9759116029041915e-43, "00110011011111011111"], [3.929221649057593e-43, "11110111110110100101"], [3.929221568814706e-43, "01101001011111011111"], [3.907564529544857e-43, "11011111110111010100"], [3.9075608711243034e-43, "01110101001101111111"], [3.8777677644622685e-43, "01011110111111011111"], [3.823904598160054e-43, "11001011111111111110"], [3.8145869058814096e-43, "10101100010110011100"], [3.814586905881355e-43, "01100111001010110001"], [3.813419158370216e-43, "11001100010110101100"], [3.813419158370188e-43, "01101011001100110001"], [3.803266533902456e-43, "01110011001010101100"], [3.803266533902448e-43, "10101011000111001100"], [3.777465752689036e-43, "11010101001000111100"], [3.777465752688877e-43, "10001111001101010100"], [3.7714902766276405e-43, "10111001001000111100"], [3.771490276627459e-43, "10001111001011100100"], [3.746842984196049e-43, "11000011011101111111"], [3.7468427902261366e-43, "11011111111100001101"], [3.657743656587885e-43, "11000111000111001100"], [3.657743656587882e-43, "01110011001100011100"], [3.627705429261021e-43, "10111111110111101011"], [3.597735137245751e-43, "11101010000100111010"], [3.597735137245673e-43, "01001110101110101000"], [3.597663383636331e-43, "11111111011101101110"], [3.5949507174464875e-43, "11100110000010111010"], [3.594950717446411e-43, "00101110101110011000"], [3.522506735475877e-43, "01101001011111100000"], [3.522506735475788e-43, "11111000000110100101"], [3.501831820316541e-43, "11000111001111000100"], [3.5018318203165392e-43, "11110001001100011100"], [3.4936664319199415e-43, "01100101011111010000"], [3.4936664319198355e-43, "11110100000110010101"], [3.491828356753961e-43, "01111100000101101010"], [3.4918283567539554e-43, "01011010100111110000"], [3.491807531907112e-43, "11110001001010101100"], [3.4918075319070697e-43, "10101011001111000100"], [3.4622663588957927e-43, "11001101000101110001"], [3.462266358895763e-43, "01011100011100110100"], [3.4477445453196707e-43, "11111111010101101111"], [3.4440145251318483e-43, "01011110000010111100"], [3.4440145251317192e-43, "00101111000101111000"], [3.4228430607985466e-43, "10101101000011110001"], [3.422843060798519e-43, "00111100011010110100"], [3.4016264309017753e-43, "01111111111011100100"], [3.401626426659735e-43, "10111001000111111111"], [3.3850640950801657e-43, "11111111010100011011"], [3.3850631677402706e-43, "01000110111111111101"], [3.3474403363346172e-43, "11011011011111111110"], [3.2392300911950983e-43, "00011111001010101100"], [3.2392300911950867e-43, "10101011000001111100"], [3.2308613270402058e-43, "01110101000101111000"], [3.2308613270401213e-43, "01011110000111010100"], [3.227237839625136e-43, "11111111100101010011"], [3.2272372964193123e-43, "01010100111111111110"], [3.210942033884044e-43, "01110011110111111111"], [3.2109420335308625e-43, "01111111110111001111"], [3.1221678867699673e-43, "01001101010100110101"], [3.1212616844634414e-43, "00101101010010110101"], [3.1065908470004196e-43, "00011111001100011100"], [3.10659084700041e-43, "11000111000001111100"], [3.071455486541916e-43, "01101011000111011000"], [3.0714554865418972e-43, "01110110000110101100"], [3.057692435150776e-43, "01011101001110100010"], [3.0576924351507514e-43, "11101000100101110100"], [3.039610590859105e-43, "00111101001110010010"], [3.039610590859104e-43, "11100100100011110100"], [3.004054982044503e-43, "11111011111001101001"], [3.0040549484879816e-43, "10011010011111101111"], [2.9565225277689636e-43, "11111111101101101101"], [2.922598063459874e-43, "00111111011111101111"], [2.9010104369757765e-43, "01011111011111011111"], [2.8402774833337422e-43, "11101000010100111100"], [2.840277483333667e-43, "01001111001110100001"], [2.8382224390460833e-43, "11100100010010111100"], [2.838222439046031e-43, "00101111001110010001"], [2.6860589726614607e-43, "11101000101100111000"], [2.6860589726614285e-43, "11001110001110100010"], [2.683393627905278e-43, "11100100101010111000"], [2.6833936279052375e-43, "10101110001110010010"], [2.6454004572036958e-43, "01100101010110010101"], [2.644688775101083e-43, "01101001010110100101"], [2.605320368981572e-43, "00101111111111101111"], [2.594630549146173e-43, "01111100000011011010"], [2.5946305491461704e-43, "00110110100111110000"], [2.557971039359097e-43, "11110010000110110100"], [2.557971039359076e-43, "01101101001111001000"], [2.4607078502585914e-43, "00110111111111111101"], [2.4530067111928364e-43, "01101101000101100101"], [2.4530067111928356e-43, "01011001010110110100"], [2.3786713844958215e-43, "11100101000111010001"], [2.378671384495793e-43, "01110100011110010100"], [2.3662206535834134e-43, "10101011001100011100"], [2.3662206535834134e-43, "11000111001010101100"], [2.347753436043359e-43, "11101001000111100001"], [2.3477534360433373e-43, "01111000011110100100"], [2.3035880509899517e-43, "11111011110011111011"], [2.277907242291217e-43, "11100110111111101111"], [2.252871249339667e-43, "11100011001000111100"], [2.252871249339607e-43, "10001111001110001100"], [2.2152110066209335e-43, "01001101100100110110"], [2.2142128459023233e-43, "00101101100010110110"], [2.2124875340821015e-43, "11101001001100110001"], [2.2124875340820884e-43, "11001100011110100100"], [2.2098585505926132e-43, "11100101001010110001"], [2.2098585505926025e-43, "10101100011110010100"], [2.174613324743404e-43, "10011101001100011100"], [2.1746133247433975e-43, "11000111001001110100"], [2.1710911011619124e-43, "10011101001010101100"], [2.17109110116191e-43, "10101011001001110100"], [2.126890174045541e-43, "01100111000111101000"], [2.1268901740455227e-43, "01111010000110011100"], [2.095206059864221e-43, "00111011001110001100"], [2.0952060598642168e-43, "11100011000011101100"], [2.068582845317236e-43, "11011111110010111010"], [2.0685827891668254e-43, "00101110101101111111"], [2.0568872044642544e-43, "10101100101110011000"], [2.05688720446425e-43, "11100110001010110010"], [2.0540578789356228e-43, "11001100101110101000"], [2.0540578789356136e-43, "11101010001100110010"], [2.053758430360426e-43, "01101101000011010101"], [2.053758430360413e-43, "00110101010110110100"], [2.0522194199260065e-43, "11011011101111111101"], [2.043026245489819e-43, "01101010011011111111"], [2.043024612637975e-43, "10111111110110101001"], [2.037344046378167e-43, "01010011101101111111"], [2.0373402720944274e-43, "11011111110101001110"], [2.0222334444070112e-43, "11100011001101010100"], [2.022233444406995e-43, "11010101001110001100"], [2.0154837037050593e-43, "11100011001011100100"], [2.0154837037050418e-43, "10111001001110001100"], [2.0033921471280634e-43, "01010111001110001100"], [2.003392147128039e-43, "11100011000101011100"], [1.9958245381549484e-43, "10110110000110111000"], [1.9958245381549082e-43, "01101110001011011000"], [1.9598284082191412e-43, "00111110000100111100"], [1.959828408219077e-43, "01001111000011111000"], [1.9390099572492825e-43, "01100101100110010110"], [1.938127799319099e-43, "01101001100110100110"], [1.8832983957124438e-43, "11110100001111101111"], [1.8832982352290814e-43, "11111011111111010000"], [1.8647741473047497e-43, "10011110000110110100"], [1.864774147304667e-43, "01101101001001111000"], [1.8393490891423985e-43, "01110101001101110000"], [1.839349089142354e-43, "11011100000111010100"], [1.8384187632699407e-43, "01001111111111011111"], [1.8363350850712382e-43, "11111111011011011110"], [1.833236521086517e-43, "01100101101101111111"], [1.8332345555906947e-43, "11011111110110010110"], [1.806502988723913e-43, "01010101010111110000"], [1.8065029887237836e-43, "01111100000101010101"], [1.802954900698268e-43, "11010010101111101111"], [1.802954857558991e-43, "11111011111101001010"], [1.7992920136357047e-43, "11100100100110011100"], [1.7992920136356625e-43, "01100111001110010010"], [1.7971187451455813e-43, "11101000100110101100"], [1.797118745145527e-43, "01101011001110100010"], [1.7968399192989297e-43, "01110110111101111111"], [1.7518278062406078e-43, "10110111011111111110"], [1.7513457833143122e-43, "01111001001011110000"], [1.7513457833142752e-43, "10111100000111100100"], [1.695329005558944e-43, "11101001000110101010"], [1.6953290055588804e-43, "01101010101110100100"], [1.686973736313992e-43, "11100101000110011010"], [1.6869737363139337e-43, "01100110101110010100"], [1.674210118942608e-43, "10111111111101110000"], [1.6742098296969326e-43, "11011100001011111111"], [1.6700189064670432e-43, "11001110000100111001"], [1.670018906466975e-43, "01001110011100111000"], [1.6678744311095981e-43, "10101110000010111001"], [1.667874431109532e-43, "00101110011010111000"], [1.6599512937044814e-43, "01100101100010110101"], [1.6599512937044671e-43, "00101101010110010110"], [1.6598361785292874e-43, "01101001100100110101"], [1.6598361785292788e-43, "01001101010110100110"], [1.6470989084616086e-43, "01001101100110100101"], [1.6470989084615967e-43, "01101001010100110110"], [1.6470388681017921e-43, "00101101100110010101"], [1.6470388681017858e-43, "01100101010010110110"], [1.6203264501492086e-43, "01010110100111110000"], [1.620326450149101e-43, "01111100000101011010"], [1.6121541062700935e-43, "00111110111111101111"], [1.6101732295869924e-43, "11110111110110101100"], [1.610173014100714e-43, "01101011001111011111"], [1.5560921933829565e-43, "11111011110111010111"], [1.4868040154683098e-43, "01011011000101101010"], [1.4868040154683054e-43, "01011010100101101100"], [1.4811818086718737e-43, "00110111000011011010"], [1.4811818086718704e-43, "00110110100011011100"], [1.4701782226018865e-43, "00111011111110111111"], [1.461519049544563e-43, "11100100011010110100"], [1.4615190495445598e-43, "10101101001110010001"], [1.4589485882088285e-43, "11001101001110100001"], [1.4589485882088263e-43, "11101000011100110100"], [1.4345553795853794e-43, "11111110111011100001"], [1.4345551611999276e-43, "10111000011111111011"], [1.4242063827056028e-43, "11110111110001011110"], [1.4242054609144278e-43, "00010111101111011111"], [1.418843062471863e-43, "01011001010101101100"], [1.4188430624718562e-43, "01011011000101100101"], [1.4134418107186727e-43, "11111111101011011101"], [1.4123099155344846e-43, "00110101010011011100"], [1.4123099155344812e-43, "00110111000011010101"], [1.4102932107084603e-43, "11110001111111110111"], [1.4102932063014633e-43, "11111101111111000111"], [1.3927081460072967e-43, "11011111111010110010"], [1.392708139182549e-43, "10101100101101111111"], [1.3915595032246334e-43, "11101111110011101111"], [1.374631061149734e-43, "00101110010110011100"], [1.3746310611497305e-43, "01100111000010111001"], [1.3734121912850542e-43, "01001110010110101100"], [1.373412191285054e-43, "01101011000100111001"], [1.363416512999628e-43, "01010111111110111111"], [1.3543348525035107e-43, "11011111110111011011"], [1.336314993665017e-43, "11111011110010110110"], [1.336312063346249e-43, "00101101101111101111"], [1.2724392432356811e-43, "11011111111111101100"], [1.2432235376506761e-43, "11111111100100010111"], [1.243223216676848e-43, "01000101111111111110"], [1.2307459389629917e-43, "11110111110101111011"], [1.2248100251851659e-43, "11111011111101111100"], [1.2234574992165897e-43, "00111011001011100100"], [1.2234574992165869e-43, "10111001000011101100"], [1.2229004510134386e-43, "11100110000110011001"], [1.2229004510134159e-43, "01100110011110011000"], [1.2215384835956247e-43, "11101010000110101001"], [1.221538483595602e-43, "01101010011110101000"], [1.217852612971251e-43, "11001100100100111100"], [1.2178526129712244e-43, "01001111001100110010"], [1.2158191195564608e-43, "10101100100010111100"], [1.2158191195564355e-43, "00101111001010110010"], [1.2140832691019132e-43, "10111111111111011100"], [1.1713943736301594e-43, "11111011110010111111"], [1.1686948563080228e-43, "01010111001101010100"], [1.1686948563080212e-43, "11010101000101011100"], [1.1683888226738514e-43, "10011101000001111100"], [1.1683888226738463e-43, "00011111001001110100"], [1.1623986983820906e-43, "11110001000110111000"], [1.1623986983820233e-43, "01101110001111000100"], [1.1543423467156872e-43, "01101010010100111100"], [1.1543423467156755e-43, "01001111000110101001"], [1.153178366285409e-43, "01100110010010111100"], [1.1531783662854051e-43, "00101111000110011001"], [1.1516761302562573e-43, "11110111111011111100"], [1.1354349350892724e-43, "01001101101111011111"], [1.1354323981922483e-43, "11110111110100110110"], [1.1335506718313582e-43, "10101101000010111010"], [1.1335506718313154e-43, "00101110101010110100"], [1.1264683164395995e-43, "11001101000100111010"], [1.1264683164395602e-43, "01001110101100110100"], [1.1183829571208131e-43, "01100101011010111000"], [1.1183829571208101e-43, "10101110000110010101"], [1.1169398738517304e-43, "01101001011100111000"], [1.1169398738517171e-43, "11001110000110100101"], [1.1090583010962946e-43, "11111111101100101111"], [1.0949169900829004e-43, "11011111111111011010"], [1.090992321833645e-43, "01101100100101101100"], [1.0909923218336389e-43, "01011011000110110010"], [1.0864025368082845e-43, "10110110001110110000"], [1.0864025368082505e-43, "11101100001011011000"], [1.0765601426217391e-43, "10111111111001010101"], [1.0765593502790944e-43, "10010101011011111111"], [1.0713120360063446e-43, "01101101000101101010"], [1.071312036006341e-43, "01011010100110110100"], [1.0636198133307592e-43, "01010111000110110010"], [1.0636198133307156e-43, "01101100100101011100"], [1.0486837096368224e-43, "10011101000110111000"], [1.048683709636767e-43, "01101110001001110100"], [1.0336909472735834e-43, "01011110000011111000"], [1.0336909472734488e-43, "00111110000101111000"], [1.0262400733446019e-43, "10101101111111101111"], [1.0235806337096695e-43, "00111101001111100000"], [1.0235806337096261e-43, "11111000000011110100"], [1.0173059985186772e-43, "10011110111111111011"], [1.0173059981728737e-43, "11111110111001111011"], [1.0158005428076509e-43, "10111111111111101010"], [1.0108430020016167e-43, "10010111000101111000"], [1.0108430020016013e-43, "01011110001001011100"], [9.701956341120577e-44, "01011101001111010000"], [9.701956341120028e-44, "11110100000101110100"], [9.673838570983676e-44, "11010110000110111000"], [9.673838570983178e-44, "01101110001101011000"], [9.620898210435904e-44, "11011111111011110000"], [9.620894328385969e-44, "10111100001101111111"], [9.49026427882882e-44, "11111011111010111000"], [9.490263935712338e-44, "10101110001111101111"], [9.460499473113017e-44, "11011111110010111100"], [9.46049235410961e-44, "00101111001101111111"], [9.42700686652978e-44, "11101111110101011111"], [9.390403759695023e-44, "11110111111100111110"], [9.342614965170949e-44, "11111101111001110111"], [9.342614935202423e-44, "10011101111111110111"], [9.203238355106821e-44, "11111011111010111110"], [9.154172840033233e-44, "11110111111101111010"], [9.128323114227105e-44, "11111110000111110000"], [9.100265267333958e-44, "11110001000111001100"], [9.100265267333873e-44, "01110011001111000100"], [8.942136490716536e-44, "10101110111101111111"], [8.766006880974273e-44, "11001110001111011111"], [8.765997414272484e-44, "11110111111100111000"], [8.762222179781535e-44, "11011111111110011110"], [8.762178623718759e-44, "11101001111011111111"], [8.647028519608999e-44, "11111011111011111010"], [8.625311300697427e-44, "10111111111110101110"], [8.625002316575866e-44, "11101001000100111001"], [8.625002316575631e-44, "01001110011110100100"], [8.615528876807294e-44, "11100101000010111001"], [8.615528876806999e-44, "00101110011110010100"], [8.558714318167256e-44, "10110100100111110000"], [8.558714318167118e-44, "01111100001011010010"], [8.003103018775366e-44, "10110011000111101000"], [8.003103018775108e-44, "01111010001011001100"], [7.986318212009663e-44, "00011101101111110111"], [7.986313905001114e-44, "11111101110001110110"], [7.963227145839623e-44, "11110111110100111111"], [7.903427063753007e-44, "01101101000011011010"], [7.903427063752938e-44, "00110110100110110100"], [7.879877138548125e-44, "11111111010111000011"], [7.879875215906473e-44, "01110000111111111101"], [7.769736348391938e-44, "10110111101111111101"], [7.672982816856991e-44, "01001110100100111010"], [7.670738939445527e-44, "11111000001111011111"], [7.670737953405418e-44, "11110111111111100000"], [7.646555643132403e-44, "00101110100010111010"], [7.636199024460864e-44, "11101100001111110100"], [7.540962891479177e-44, "11101111111000111111"], [7.540962891245891e-44, "10001111111110111111"], [7.465699613971999e-44, "11101010000100110101"], [7.465699613971888e-44, "01001101011110101000"], [7.44714943516277e-44, "11100110000010110101"], [7.447149435162711e-44, "00101101011110011000"], [7.259328464674638e-44, "11011111110110011111"], [7.134828528359359e-44, "11111111011100010011"], [7.13482845473912e-44, "11000100111111111101"], [7.088131776424015e-44, "10111111110101111000"], [7.088129789258082e-44, "01011110001011111111"], [7.074795275300857e-44, "01101100100011011100"], [7.074795275300792e-44, "00110111000110110010"], [6.985728727978664e-44, "10010111000111010100"], [6.985728727978406e-44, "01110101001001011100"], [6.908375571811801e-44, "01110110000111101000"], [6.908375571810898e-44, "01111010000111011000"], [6.771107341086241e-44, "00011100111111111101"], [6.77110254470821e-44, "11111111010001110011"], [6.654983249916677e-44, "11110001001110110000"], [6.654983249916176e-44, "11101100001111000100"], [6.566469706192904e-44, "11101011101011111111"], [6.492291552738558e-44, "11100111101101111111"], [6.229690021180193e-44, "01100110100110011010"], [6.225136458294054e-44, "10101101000110011001"], [6.225136458293817e-44, "01100110011010110100"], [6.216668868539851e-44, "11001101000110101001"], [6.216668868539647e-44, "01101010011100110100"], [6.207719337840394e-44, "01101010100110101010"], [6.046809412865845e-44, "11100011111111111011"], [6.046809410022975e-44, "11111110111110001111"], [6.012454961253071e-44, "10011101001110110000"], [6.012454961252714e-44, "11101100001001110100"], [6.002557131585146e-44, "11111101110111000110"], [6.002556079043576e-44, "01110001101111110111"], [5.974123412886782e-44, "01111100001101100010"], [5.97412341288677e-44, "11011000100111110000"], [5.969124456308052e-44, "01010101010110110100"], [5.969124456307725e-44, "01101101000101010101"], [5.836772035868413e-44, "01001101011100110100"], [5.83677203586841e-44, "11001101000100110101"], [5.807241532010664e-44, "10101101000010110101"], [5.807241532010662e-44, "00101101011010110100"], [5.798315668126306e-44, "10111111110110101111"], [5.788442731345165e-44, "00111101111101111111"], [5.74220004248501e-44, "11100110000100111100"], [5.742200042484891e-44, "01001111001110011000"], [5.741785423278745e-44, "01110001010111001100"], [5.741785423278711e-44, "01110011000111000101"], [5.699897544136916e-44, "01111010111011111111"], [5.652123462404716e-44, "00111001010111110000"], [5.652123462404231e-44, "01111100000011100101"], [5.628251808964881e-44, "10011011000011111000"], [5.628251808964875e-44, "00111110001001101100"], [5.538737507603555e-44, "11110010111111111011"], [5.538737500500969e-44, "11111110111111001011"], [5.483439537826019e-44, "11111011110110011100"], [5.483428898575401e-44, "01100111001111101111"], [5.404051129668068e-44, "10111111110101110111"], [5.356144961788698e-44, "01110101000111100100"], [5.356144961787997e-44, "01111001000111010100"], [5.338832728908652e-44, "10111010000110111000"], [5.338832728908354e-44, "01101110001011101000"], [5.291938544310439e-44, "01010110100110110100"], [5.291938544310181e-44, "01101101000101011010"], [5.168534125134116e-44, "11111011111001100110"], [5.168533777117815e-44, "10011001101111101111"], [5.142507404859626e-44, "10111100001001101100"], [5.142507404859613e-44, "10011011001011110000"], [5.125704390515128e-44, "11010110001110110000"], [5.125704390514704e-44, "11101100001101011000"], [5.077154939730376e-44, "00111010100111110000"], [5.077154939730007e-44, "01111100000011101010"], [5.053850646152555e-44, "11110111110111101000"], [5.053844798472679e-44, "01111010001111011111"], [5.045601067107876e-44, "00111100011101111111"], [5.045600855653761e-44, "11011111110011110001"], [5.006106967410995e-44, "01010110100101011100"], [5.006106967410995e-44, "01010111000101011010"], [5.003769047609869e-44, "01110011000111001010"], [5.00376904760986e-44, "01110010100111001100"], [4.932110045407942e-44, "01010101010101011100"], [4.932110045407921e-44, "01010111000101010101"], [4.926152243574911e-44, "11010110110111111111"], [4.918664285746729e-44, "10111111111001011100"], [4.918648401828816e-44, "10010111001011111111"], [4.913106162014261e-44, "11111011111110011011"], [4.883279837845785e-44, "01001110010100111001"], [4.881932729856725e-44, "11111000000100110110"], [4.881932729856673e-44, "01001101101111100000"], [4.876106553492123e-44, "11110100000010110110"], [4.876106553492086e-44, "00101101101111010000"], [4.867227158374125e-44, "00101110010010111001"], [4.845812858193341e-44, "00111010100011101100"], [4.845812858193341e-44, "00111011000011101010"], [4.802511600544142e-44, "00111001010011101100"], [4.80251160054414e-44, "00111011000011100101"], [4.784235805885653e-44, "11010011000111011000"], [4.784235805885554e-44, "01110110001101001100"], [4.673046211177774e-44, "11010011001111010000"], [4.673046211177756e-44, "11110100001101001100"], [4.589415178548378e-44, "11110111110101111101"], [4.56122686227306e-44, "11111011110011111101"], [4.4759406371696384e-44, "00011111000001111010"], [4.4759406371696046e-44, "00011110100001111100"], [4.387968686845648e-44, "11011111111010111011"], [4.3204209114738894e-44, "01111001001010110100"], [4.3204209114737555e-44, "10101101000111100100"], [4.318631526861348e-44, "10010111001011110000"], [4.318631526861169e-44, "10111100001001011100"], [4.2830040334049153e-44, "11011100000110100110"], [4.2830040334048804e-44, "01101001101101110000"], [4.282071460874913e-44, "01100101101011110000"], [4.282071460874892e-44, "10111100000110010110"], [4.259165328512392e-44, "11101010000010111100"], [4.2591653285121905e-44, "00101111001110101000"], [4.2518069285976724e-44, "11101111111011100111"], [4.19253208973423e-44, "11010011001101001100"], [4.177627892730079e-44, "11111011111101001100"], [4.177619929655948e-44, "11010011001111101111"], [4.111602099603733e-44, "10110011001011001100"], [4.0279116654794776e-44, "11010011000101110100"], [4.027911665479336e-44, "01011101001101001100"], [4.026257071689574e-44, "10011011001001101100"], [4.001677085683395e-44, "10010111001001011100"], [3.9708966477967075e-44, "10111100000101111000"], [3.970896647796696e-44, "01011110001011110000"], [3.9582032660964055e-44, "01110101001100110100"], [3.958203266096303e-44, "11001101000111010100"], [3.9409386634004227e-44, "01010011011111101111"], [3.9409315861651907e-44, "11111011110101001101"], [3.938034818320914e-44, "11011111110111011101"], [3.8929988308216856e-44, "10111111110111101101"], [3.8729181539463135e-44, "11110010111110111111"], [3.872918152016303e-44, "11101111111111001011"], [3.853230014635291e-44, "01100110010110011001"], [3.84000359128799e-44, "01101010010110101001"], [3.759405862695268e-44, "01110101111111101111"], [3.7162686285878627e-44, "11111111101010011111"], [3.694032673561952e-44, "10010111000100111100"], [3.694032673561858e-44, "01001111001001011100"], [3.670447020552039e-44, "10100111111111111110"], [3.624131499701593e-44, "01111111111101011011"], [3.621354809002194e-44, "10101111101111101111"], [3.520065071380446e-44, "11100101000101110100"], [3.520065071380422e-44, "01011101001110010100"], [3.493466649414957e-44, "00011111000001110101"], [3.493466649414922e-44, "00011101010001111100"], [3.47479384794257e-44, "11010011001111100000"], [3.474793847942367e-44, "11111000001101001100"], [3.4596016206756746e-44, "11001111101111011111"], [3.431650886281937e-44, "11000111111111110111"], [3.4264974458816535e-44, "01101100101011010100"], [3.426497445881631e-44, "10110101000110110010"], [3.399749095755317e-44, "00111011000110110010"], [3.3997490957551046e-44, "01101100100011101100"], [3.385918053323637e-44, "11111111010011011111"], [3.360188500700147e-44, "10011110111110111111"], [3.360188500262976e-44, "11101111111001111011"], [3.302277313241639e-44, "01111100001110111100"], [3.135214579232966e-44, "10111010001110110000"], [3.135214579232733e-44, "11101100001011101000"], [3.130260116306852e-44, "11101001000011110100"], [3.130260116306812e-44, "00111101001110100100"], [3.084026466649282e-44, "11111110111000111111"], [3.0840264665843363e-44, "10001111111111111011"], [2.992631102484575e-44, "11001100101100110010"], [2.9890056161931305e-44, "10101100101010110010"], [2.964866828643553e-44, "11001100011100110001"], [2.9601084282081645e-44, "10101100011010110001"], [2.9104796503986966e-44, "01110011000001111010"], [2.9104796503986776e-44, "00011110100111001100"], [2.8978747394886347e-44, "01011101000011110100"], [2.897874739488204e-44, "00111101000101110100"], [2.892945538828626e-44, "11111110000110110100"], [2.888036471153184e-44, "00111011111111111011"], [2.8778060006466123e-44, "11001101001110011000"], [2.8778060006465953e-44, "11100110001100110100"], [2.867837674341669e-44, "10110011000110101100"], [2.867837674341644e-44, "01101011001011001100"], [2.8570007046448174e-44, "11011100001001011100"], [2.8570007046448134e-44, "10010111001101110000"], [2.7539569418238066e-44, "10110011001111100000"], [2.7539569418237916e-44, "11111000001011001100"], [2.7194731290068244e-44, "01111001111111011111"], [2.70567498519771e-44, "11100011111110111111"], [2.7056749842676397e-44, "11101111111110001111"], [2.701494477296619e-44, "10111100000100111100"], [2.701494477296531e-44, "01001111001011110000"], [2.67539980420437e-44, "01101101001011010010"], [2.6753998042043537e-44, "10110100100110110100"], [2.658020034553697e-44, "01010111111111111011"], [2.657279081335247e-44, "01101110001111110100"], [2.6392155747504416e-44, "00111110001101110000"], [2.63921557475043e-44, "11011100000011111000"], [2.6025883119049425e-44, "01010110100011101100"], [2.6025883119049415e-44, "00111011000101011010"], [2.593996361159341e-44, "01010111000011101010"], [2.593996361159331e-44, "00111010100101011100"], [2.593580726885139e-44, "11100100101110010010"], [2.590402518321335e-44, "11101000101110100010"], [2.590373141592496e-44, "11101000010101111000"], [2.5903731415924365e-44, "01011110001110100001"], [2.573824840526186e-44, "11100100010011111000"], [2.5738248405261247e-44, "00111110001110010001"], [2.5552756694358985e-44, "00101111000111100100"], [2.5552756694358347e-44, "01111001000010111100"], [2.4981987233701735e-44, "01111100001111111000"], [2.476219081408703e-44, "01110101001110101000"], [2.4762190814086456e-44, "11101010000111010100"], [2.4063526294420947e-44, "11100100011110010001"], [2.4024730623805987e-44, "11101000011110100001"], [2.3842149905503863e-44, "10111001111110111111"], [2.380517987264371e-44, "10101011111111110111"], [2.351929547137085e-44, "01011101001010111000"], [2.3519295471370456e-44, "10101110000101110100"], [2.348522123639206e-44, "01110001010001111100"], [2.3485221236391795e-44, "00011111000111000101"], [2.3462813996072864e-44, "11110101011101111111"], [2.345446655926529e-44, "10011011000010111100"], [2.345446655926477e-44, "00101111001001101100"], [2.3394644221708704e-44, "11110010001000111100"], [2.3394644221708047e-44, "10001111001111001000"], [2.326856488637729e-44, "00111001010101011100"], [2.3268564886377095e-44, "01010111000011100101"], [2.3158904882708683e-44, "01010101010011101100"], [2.3158904882708325e-44, "00111011000101010101"], [2.24939122049053e-44, "01111001001110011000"], [2.2493912204904786e-44, "11100110000111100100"], [2.2084163046820078e-44, "11111101111101011011"], [2.1840406716995473e-44, "01011100010100111010"], [2.1840406716995423e-44, "01001110100101110001"], [2.179739161274315e-44, "00011111000111001010"], [2.1797391612742949e-44, "01110010100001111100"], [2.1698157161670823e-44, "00111101001100111000"], [2.1698157161670358e-44, "11001110000011110100"], [2.1684334369917707e-44, "00111100010010111010"], [2.1684334369917687e-44, "00101110100011110001"], [2.1677105021437546e-44, "11100101000111101000"], [2.1677105021436814e-44, "01111010001110010100"], [2.1423469157108784e-44, "10111010001100011100"], [2.1423469157108468e-44, "11000111001011101000"], [2.115000332280809e-44, "11010110001010101100"], [2.1150003322807803e-44, "10101011001101011000"], [2.1018728738069109e-44, "10011011001010110100"], [2.1018728738068693e-44, "10101101001001101100"], [2.0881320602049868e-44, "11111011110011110100"], [2.0881283964794022e-44, "00111101001111101111"], [2.0866790793993872e-44, "00011101010111001100"], [2.0866790793993484e-44, "01110011000001110101"], [2.0850658245082172e-44, "10010111000011111000"], [2.085065824508119e-44, "00111110001001011100"], [2.0678234871303963e-44, "01100111001111100000"], [2.0678234871303206e-44, "11111000000110011100"], [2.0550507822640882e-44, "11010011000110011100"], [2.055050782264064e-44, "01100111001101001100"], [2.0467661389663896e-44, "11111001011011111111"], [2.0167580084592417e-44, "01101100101101100100"], [2.016758008459217e-44, "11011001000110110010"], [1.9736620181410727e-44, "01100110100010111001"], [1.9736620181410715e-44, "00101110010110011010"], [1.9733947269031714e-44, "01001110010110101010"], [1.9733947269031636e-44, "01101010100100111001"], [1.943802257012941e-44, "11010101000111111111"], [1.9438006179175907e-44, "01111111111101010100"], [1.9398214016312698e-44, "01110110001111100000"], [1.93982140163123e-44, "11111000000111011000"], [1.933283458691244e-44, "01011110000110101001"], [1.933283458691242e-44, "01101010010101111000"], [1.9321993264345335e-44, "01001110100110101001"], [1.9321993264345335e-44, "01101010010100111010"], [1.9320757294261513e-44, "00101110100110011001"], [1.93207572942614e-44, "01100110010010111010"], [1.9319578306930968e-44, "11100101001101001100"], [1.9319578306930784e-44, "11010011001110010100"], [1.924441221435153e-44, "11110111110111010111"], [1.9208544331214486e-44, "00111110000110011001"], [1.9208544331214414e-44, "01100110010011111000"], [1.8942864071264026e-44, "00111001010110110100"], [1.894286407126275e-44, "01101101000011100101"], [1.8907929965030556e-44, "10011011000111100100"], [1.890792996502967e-44, "01111001001001101100"], [1.8646003166187073e-44, "01100101011110010100"], [1.86460031661865e-44, "11100101000110010101"], [1.8552453663533365e-44, "10101100010110011010"], [1.8552453663532802e-44, "01100110101010110001"], [1.8549609190631835e-44, "11001100010110101010"], [1.8549609190631354e-44, "01101010101100110001"], [1.8476289988979707e-44, "01101001011110100100"], [1.847628998897892e-44, "11101001000110100101"], [1.8246141435956337e-44, "10111111111100111011"], [1.818975943564894e-44, "10011110001001110001"], [1.8189759435648712e-44, "10011100011001111000"], [1.817050718145871e-44, "01101101001101100010"], [1.817050718145859e-44, "11011000100110110100"], [1.7695102491407108e-44, "11110111111000011101"], [1.7695094036406777e-44, "10000111011111011111"], [1.7630629367839052e-44, "11101000010100111010"], [1.7630629367838609e-44, "01001110101110100001"], [1.7624720348533042e-44, "11100100010010111010"], [1.7624720348532567e-44, "00101110101110010001"], [1.7586520414219842e-44, "10010111001010110100"], [1.7586520414218918e-44, "10101101001001011100"], [1.735622658756957e-44, "10111111110100111100"], [1.7356155229660683e-44, "01001111001011111111"], [1.68510713390686e-44, "00111010100110110100"], [1.685107133906749e-44, "01101101000011101010"], [1.6782468696847085e-44, "11100101000010110110"], [1.6782468696847053e-44, "00101101101110010100"], [1.6672286141561405e-44, "11101001000100110110"], [1.6672286141561356e-44, "01001101101110100100"], [1.6381226728585544e-44, "00110101011011010100"], [1.6381226728585365e-44, "10110101000011010101"], [1.6335998023798754e-44, "01111111111011101011"], [1.6325890701908518e-44, "01011001011101100100"], [1.632589070190816e-44, "11011001000101100101"], [1.6197530908140377e-44, "01100110100111010001"], [1.6197530908140245e-44, "01110100010110011010"], [1.6193695706989957e-44, "10101101001110101000"], [1.6193695706989885e-44, "11101010001010110100"], [1.61355640094395e-44, "10011110001110001100"], [1.6135564009439148e-44, "11100011001001111000"], [1.6072613750593208e-44, "01101010100111100001"], [1.6072613750592964e-44, "01111000010110101010"], [1.5526527096628306e-44, "11010011001110100100"], [1.5526527096627778e-44, "11101001001101001100"], [1.5486695584847502e-44, "11011100000010111100"], [1.5486695584846817e-44, "00101111001101110000"], [1.5455290008438437e-44, "11011000101101100100"], [1.545529000843839e-44, "11011001001101100010"], [1.536879784101749e-44, "11001100100100111010"], [1.5368797841017006e-44, "01001110101100110010"], [1.5367250141843071e-44, "10101100100010111010"], [1.5367250141842618e-44, "00101110101010110010"], [1.5269480164668368e-44, "11100100101010110001"], [1.5269480164668363e-44, "10101100011110010010"], [1.5268832712259142e-44, "11101000101100110001"], [1.5268832712259097e-44, "11001100011110100010"], [1.5223463241574946e-44, "10110100101011010100"], [1.522346324157488e-44, "10110101001011010010"], [1.5165587762162709e-44, "10111010110111111111"], [1.4740627863361027e-44, "11101000100100111001"], [1.47406278633606e-44, "01001110011110100010"], [1.4737437124489807e-44, "11010110001101010001"], [1.4737437124489675e-44, "11010100011101011000"], [1.4736918070486275e-44, "11100100100010111001"], [1.473691807048579e-44, "00101110011110010010"], [1.4715703012609865e-44, "01111010001111010000"], [1.4715703012609758e-44, "11110100000111101000"], [1.4707198983053412e-44, "11011111110011110111"], [1.4660033506280484e-44, "11001101000011111000"], [1.4660033506280342e-44, "00111110001100110100"], [1.464880271534866e-44, "10101100010111011000"], [1.4648802715348253e-44, "01110110001010110001"], [1.4631189376464277e-44, "11001100010100111001"], [1.463118937646373e-44, "01001110011100110001"], [1.462983777403344e-44, "10101100010010111001"], [1.4629837774033012e-44, "00101110011010110001"], [1.4596853356043933e-44, "11001100010111101000"], [1.4596853356043525e-44, "01111010001100110001"], [1.4584430220139018e-44, "10111010001011100001"], [1.458443022013884e-44, "10111000011011101000"], [1.4579386960717094e-44, "11100100011010110010"], [1.4579386960717055e-44, "10101100101110010001"], [1.4577402856983533e-44, "11101000011100110010"], [1.457740285698351e-44, "11001100101110100001"], [1.4496148277592645e-44, "10101100100110011001"], [1.449614827759217e-44, "01100110011010110010"], [1.4494143097714434e-44, "11001100100110101001"], [1.4494143097714053e-44, "01101010011100110010"], [1.4477798136585917e-44, "01000111100111110000"], [1.4477798136585243e-44, "01111100000100011110"], [1.4312695559928106e-44, "11010011000111101000"], [1.4312695559926839e-44, "01111010001101001100"], [1.427719773321574e-44, "11010111011111110111"], [1.4205794332058274e-44, "11111110111011100111"], [1.416943639530316e-44, "11111110111101010111"], [1.4147938400652349e-44, "11001101000110100110"], [1.4147938400652227e-44, "01101001101100110100"], [1.4108873663376206e-44, "10111011011111110111"], [1.4074730054044997e-44, "11111110110011101111"], [1.4073671800037127e-44, "10110110001011010001"], [1.407367180003697e-44, "10110100011011011000"], [1.403970697347826e-44, "10101101000110010110"], [1.403970697347815e-44, "01100101101010110100"], [1.3990996016579452e-44, "11011010001101100001"], [1.3990996016579313e-44, "11011000011101101000"], [1.3981411408941376e-44, "11100100100110011010"], [1.398141140894093e-44, "01100110101110010010"], [1.3979508078221308e-44, "11101000100110101010"], [1.3979508078220857e-44, "01101010101110100010"], [1.342251981813413e-44, "01111001001110100001"], [1.342251981813398e-44, "11101000010111100100"], [1.3277592976429414e-44, "11111101111100011111"], [1.30407774322886e-44, "11111101111011101011"], [1.2976890526001212e-44, "01110101001110010001"], [1.297689052600116e-44, "11100100010111010100"], [1.280237146132094e-44, "01011101111011111111"], [1.2553098033405349e-44, "10010110101011111111"], [1.2553077629027053e-44, "10111111111001011010"], [1.250344870413081e-44, "00111100101010111000"], [1.2503448704130438e-44, "10101110000011110010"], [1.2345319625799962e-44, "00111101001010110001"], [1.2345319625799795e-44, "10101100010011110100"], [1.230045755033244e-44, "00101110010111011000"], [1.230045755033236e-44, "01110110000010111001"], [1.2252985851081397e-44, "11100100010110011001"], [1.2252985851081001e-44, "01100110011110010001"], [1.2251596375566405e-44, "11101000010110101001"], [1.225159637556607e-44, "01101010011110100001"], [1.2218581358086188e-44, "01001110010111101000"], [1.2218581358086093e-44, "01111010000100111001"], [1.2077413106846337e-44, "01011100101100111000"], [1.2077413106845909e-44, "11001110000101110010"], [1.1886127744481614e-44, "01011101001100110001"], [1.1886127744481477e-44, "11001100010101110100"], [1.1789969395786717e-44, "00011111111111110111"], [1.178996938382348e-44, "11111101110001111111"], [1.1730216483040316e-44, "11110010001111000001"], [1.1730216483040236e-44, "11110000011111001000"], [1.155887430930321e-44, "01101011001111010000"], [1.1558874309303123e-44, "11110100000110101100"], [1.0750146913272766e-44, "10110011000011110100"], [1.0750146913272311e-44, "00111101001011001100"], [1.0477813793685949e-44, "01011110000100110011"], [1.0477813793685945e-44, "01001100110101111000"], [1.0417590230363222e-44, "00101100110011111000"], [1.0417590230363193e-44, "00111110000010110011"], [1.0379362312587002e-44, "01101101001110111100"], [1.027160356613333e-44, "00110111001011010010"], [1.0271603566133084e-44, "10110100100011011100"], [1.0235729493340868e-44, "01011011001101100010"], [1.0235729493340594e-44, "11011000100101101100"], [1.0195422850829748e-44, "01001110100100110101"], [1.0195422850829669e-44, "01001101010100111010"], [1.0190944560919998e-44, "00101110100010110101"], [1.0190944560919996e-44, "00101101010010111010"], [1.0092302515581545e-44, "01111000100100111010"], [1.0092302515581442e-44, "01001110100111100010"], [1.0085478076215097e-44, "01110100100010111010"], [1.0085478076215008e-44, "00101110100111010010"], [1.001122365393297e-44, "01111000101110101000"], [1.0011223653932611e-44, "11101010000111100010"], [9.970958283868601e-45, "11010111101111111011"], [9.883240382273526e-45, "11110001001111000010"], [9.883240382273482e-45, "11110000101111000100"], [9.859019845998474e-45, "10111011101111111011"], [9.822779578230649e-45, "10010111001100110100"], [9.822779578230453e-45, "11001101001001011100"], [9.76145439243356e-45, "10111011010111111111"], [9.744686966465868e-45, "11010111010111111111"], [9.648874679167431e-45, "01110100101110011000"], [9.648874679167156e-45, "11100110000111010010"], [9.569317851154505e-45, "10011011001101110000"], [9.56931785115393e-45, "11011100001001101100"], [9.40460239579782e-45, "11101001000111011000"], [9.404602395797445e-45, "01110110001110100100"], [9.203160562166664e-45, "11101111111001110100"], [9.203154739714354e-45, "10011101001110111111"], [9.196628386748712e-45, "11111111101000110011"], [9.19662775184304e-45, "10001100111111111110"], [9.177427974898152e-45, "10010111111111011111"], [8.98314872490221e-45, "11110111111001011111"], [8.815468223469902e-45, "11010100101101010100"], [8.815468223469856e-45, "11010101001101010010"], [8.798335048356935e-45, "10111000101011100100"], [8.798335048356895e-45, "10111001001011100010"], [8.781451640686551e-45, "00110111000010011110"], [8.781451640686343e-45, "00100111100011011100"], [8.767043340264503e-45, "01011011000100101110"], [8.767043340264311e-45, "01001011100101101100"], [8.661110486008932e-45, "11010110001011101000"], [8.661110486008886e-45, "10111010001101011000"], [8.578463177529156e-45, "11101001001011001100"], [8.578463177529056e-45, "10110011001110100100"], [8.527275772354126e-45, "10011110001111001000"], [8.527275772354077e-45, "11110010001001111000"], [8.421655612944234e-45, "01110011001001110010"], [8.421655612944075e-45, "10011100100111001100"], [8.407735540124136e-45, "11100000111111111110"], [8.40773311429247e-45, "11111111101110000011"], [8.32545297905454e-45, "01100101010110011010"], [8.325452979054505e-45, "01100110100110010101"], [8.323275575836272e-45, "01101010100110100101"], [8.323275575836268e-45, "01101001010110101010"], [8.26805345221516e-45, "00011011101111101111"], [8.268023673177658e-45, "11111011110001101110"], [8.264721003665744e-45, "11111101110111001111"], [8.264720983808889e-45, "01110011111111110111"], [8.055662430498974e-45, "10010110011111011111"], [8.055647710714645e-45, "11110111111001011001"], [8.000731243205642e-45, "11111011110111011000"], [8.000696215176999e-45, "01110110001111101111"], [7.975657426695073e-45, "11111101111010101111"], [7.761187599969996e-45, "10111111111011001111"], [7.747280620044957e-45, "11001001010110111000"], [7.747280620044876e-45, "01101110001100100101"], [7.727234685033309e-45, "10110011111011111111"], [7.695115277063745e-45, "01010111001011100010"], [7.695115277063572e-45, "10111000100101011100"], [7.671286188412707e-45, "11001001011100101100"], [7.67128618841269e-45, "11001011001100100101"], [7.65526072478342e-45, "10100111001010010101"], [7.655260724783399e-45, "10100101011010011100"], [7.62725659558504e-45, "00111011001101010010"], [7.627256595584865e-45, "11010100100011101100"], [7.60760548116338e-45, "01100100110111011000"], [7.607605481163143e-45, "01110110000110010011"], [7.560035738394534e-45, "01101000110111101000"], [7.560035738394391e-45, "01111010000110100011"], [7.492684445779184e-45, "10011100101001110100"], [7.492684445779104e-45, "10011101001001110010"], [7.432378552909229e-45, "10100101010110111000"], [7.43237855290911e-45, "01101110001010010101"], [7.391162783122658e-45, "10110011001111010000"], [7.391162783122155e-45, "11110100001011001100"], [7.263451660912644e-45, "01100111111101111111"], [7.254352017324808e-45, "11101010000101110001"], [7.25435201732466e-45, "01011100011110101000"], [7.18174140233675e-45, "11100110000011110001"], [7.18174140233664e-45, "00111100011110011000"], [7.031646887909683e-45, "10011011000101111000"], [7.03164688790937e-45, "01011110001001101100"], [7.013749483689906e-45, "01010101011011100100"], [7.013749483689699e-45, "10111001000101010101"], [7.005391385698339e-45, "11001010101100101100"], [7.005391385698325e-45, "11001011001100101010"], [6.999110329228254e-45, "10100111001010011010"], [6.99911032922825e-45, "10100110101010011100"], [6.984103947641393e-45, "01111111111111000111"], [6.984103920388763e-45, "11110001110111111111"], [6.939144007735184e-45, "00111001011101010100"], [6.939144007734927e-45, "11010101000011100101"], [6.933447437789887e-45, "01110001011001110100"], [6.933447437789718e-45, "10011101000111000101"], [6.803474519994344e-45, "00111100100110011010"], [6.803474519994329e-45, "01100110100011110010"], [6.799762210984222e-45, "01011100100110101010"], [6.799762210984219e-45, "01101010100101110010"], [6.735619597772468e-45, "11101100001100100101"], [6.735619597772379e-45, "11001001011110110000"], [6.684091223445579e-45, "01011010100101101010"], [6.682169552520462e-45, "00110110100011011010"], [6.449969484554296e-45, "00011111001111000010"], [6.449969484554185e-45, "11110000100001111100"], [6.387387389578296e-45, "00011110100001111010"], [6.36500274861801e-45, "11101100001010010101"], [6.36500274861798e-45, "10100101011110110000"], [6.279202265574693e-45, "00011101011111000100"], [6.279202265574488e-45, "11110001000001110101"], [6.220249582653803e-45, "10101110000111010001"], [6.220249582653717e-45, "01110100011010111000"], [6.210001335446531e-45, "11001110000111100001"], [6.210001335446399e-45, "01111000011100111000"], [6.095972091760163e-45, "01001100110111100100"], [6.095972091760143e-45, "01111001000100110011"], [6.089540713750963e-45, "00101100110111010100"], [6.089540713750927e-45, "01110101000010110011"], [6.030479916359919e-45, "10111010111111110111"], [6.003625888825609e-45, "10010111000111100100"], [6.003625888825263e-45, "01111001001001011100"], [5.941221478131853e-45, "10011110001000110101"], [5.941221478131668e-45, "10001101011001111000"], [5.872447819134072e-45, "11110111110110101010"], [5.872447679516438e-45, "01101010101111011111"], [5.845004599992159e-45, "10011100011000111100"], [5.845004599992136e-45, "10001111001001110001"], [5.667604247100644e-45, "00110111000101101100"], [5.667604247100623e-45, "01011011000011011100"], [5.5691084781758e-45, "10110011000111011000"], [5.5691084781753826e-45, "01110110001011001100"], [5.286160120855988e-45, "10011011001100110100"], [5.286160120855699e-45, "11001101001001101100"], [5.2785230281046385e-45, "01101101001111111000"], [5.239221179160524e-45, "01010110100101011010"], [5.178384131205209e-45, "01000111100110110100"], [5.178384131205036e-45, "01101101000100011110"], [5.167958635134571e-45, "10110011001110010100"], [5.1679586351343985e-45, "11100101001011001100"], [5.1361369709433604e-45, "00111010100011101010"], [4.9948777318479307e-45, "10110101000011011010"], [4.994877731847916e-45, "00110110101011010100"], [4.977590621208848e-45, "01001111000100110011"], [4.9775906212087934e-45, "01001100110100111100"], [4.973267509364063e-45, "00101111000010110011"], [4.973267509364035e-45, "00101100110010111100"], [4.96084081885184e-45, "11011001000101101010"], [4.960840818851807e-45, "01011010101101100100"], [4.948417779475421e-45, "01010111000101101100"], [4.948417779475032e-45, "01011011000101011100"], [4.908341306232512e-45, "00011110010001111001"], [4.8681614261265704e-45, "11100101000110101100"], [4.8681614261261503e-45, "01101011001110010100"], [4.827300020979758e-45, "00101011100111110000"], [4.8273000209794866e-45, "01111100000010101110"], [4.813978113414537e-45, "10001011101101111111"], [4.813975990447541e-45, "11011111111000101110"], [4.7032102648090416e-45, "10111011101110111111"], [4.6092486845998304e-45, "11000101011101011000"], [4.609248684599771e-45, "11010110001100010101"], [4.5851069101746034e-45, "10001111001000110101"], [4.585106910174541e-45, "10001101011000111100"], [4.582932741961904e-45, "10101001011011101000"], [4.582932741961877e-45, "10111010001010100101"], [4.576183197802806e-45, "11000111001101010001"], [4.5761831978027456e-45, "11010100011100011100"], [4.550326587552443e-45, "10101011001011100001"], [4.550326587552407e-45, "10111000011010101100"], [4.5380684756196185e-45, "11101000100111101000"], [4.5380684756194884e-45, "01111010001110100010"], [4.479522633692046e-45, "01110110000101110010"], [4.4795226336920207e-45, "01011100100111011000"], [4.402301025775328e-45, "10100101011011011000"], [4.4023010257752874e-45, "10110110001010010101"], [4.376188667130302e-45, "11001001011101101000"], [4.37618866713028e-45, "11011010001100100101"], [4.3617344093726386e-45, "11000101011100011100"], [4.361734409372619e-45, "11000111001100010101"], [4.343650408238392e-45, "11010111101110111111"], [4.32188653196809e-45, "10101011001010100101"], [4.321886531968087e-45, "10101001011010101100"], [4.321382020647884e-45, "11100100100111011000"], [4.321382020647717e-45, "01110110001110010010"], [4.30818343047404e-45, "01110001010110111000"], [4.3081834304736807e-45, "01101110000111000101"], [4.275684755457457e-45, "01011001010101100101"], [4.2696541708477275e-45, "00110101010011010101"], [4.207733429567981e-45, "10010111000010111100"], [4.207733429567719e-45, "00101111001001011100"], [4.2054278546857337e-45, "00011101010110111000"], [4.205427854685566e-45, "01101110000001110101"], [4.204337688393731e-45, "11011111110011111000"], [4.204311594514438e-45, "00111110001101111111"], [4.183907299492694e-45, "01110010100111001010"], [4.124045589632028e-45, "01011101000111010001"], [4.124045589631964e-45, "01110100010101110100"], [4.040563320692279e-45, "01100111000110010011"], [4.040563320692276e-45, "01100100110110011100"], [4.037611665637684e-45, "01101011000110100011"], [4.0376116656376634e-45, "01101000110110101100"], [4.026572182937618e-45, "01100100110011110100"], [4.0265721829375675e-45, "00111101000110010011"], [4.0218412017829035e-45, "01101000110101110100"], [4.021841201782856e-45, "01011101000110100011"], [3.992084872021673e-45, "00110110010011011001"], [3.9907294744049385e-45, "01011010010101101001"], [3.9853262984431136e-45, "11100001011110001100"], [3.985326298443089e-45, "11100011001110000101"], [3.914704379760847e-45, "01110001010111000101"], [3.9008973071758886e-45, "10001110101000111100"], [3.900897307175887e-45, "10001111001000111010"], [3.889032584386032e-45, "01010110010101011001"], [3.880804523048652e-45, "11010110111111110111"], [3.8539237071976704e-45, "11001010100110111000"], [3.853923707197669e-45, "01101110001100101010"], [3.838913184612284e-45, "10100110100110111000"], [3.838913184612266e-45, "01101110001010011010"], [3.8120110633094864e-45, "00111010010011101001"], [3.765753856045e-45, "01011101001111011111"], [3.7656983425156694e-45, "11110111110101110100"], [3.753478445389149e-45, "11001101111111011111"], [3.7300327343394266e-45, "10110011000101110100"], [3.7300327343392156e-45, "01011101001011001100"], [3.704258812536685e-45, "11111000001100110001"], [3.704258812536603e-45, "11001100011111100000"], [3.677358649607661e-45, "10100111001011010001"], [3.677358649607598e-45, "10110100011010011100"], [3.675371918958204e-45, "11010101000110110010"], [3.675371918958005e-45, "01101100101101010100"], [3.666355717986773e-45, "01110010100110111000"], [3.6663557179864954e-45, "01101110000111001010"], [3.659327384249874e-45, "11001011001101100001"], [3.659327384249827e-45, "11011000011100101100"], [3.617767980880833e-45, "11110100000010111001"], [3.617767980880669e-45, "00101110011111010000"], [3.565631001002811e-45, "11110100001010110001"], [3.565631001002723e-45, "10101100011111010000"], [3.556550608235818e-45, "11111000000100111001"], [3.5565506082356695e-45, "01001110011111100000"], [3.549252674265328e-45, "11100011001111000001"], [3.5492526742652214e-45, "11110000011110001100"], [3.5490738713977633e-45, "01011001010101101010"], [3.5490738713977154e-45, "01011010100101100101"], [3.545014333561767e-45, "00110101010011011010"], [3.545014333561721e-45, "00110110100011010101"], [3.5440004065683365e-45, "01110101000100111100"], [3.54400040656726e-45, "01001111000111010100"], [3.543060912942808e-45, "11100001011111001000"], [3.54306091294267e-45, "11110010001110000101"], [3.533436005983891e-45, "11000110101100011100"], [3.5334360059838856e-45, "11000111001100011010"], [3.530882516216489e-45, "00011110100110111000"], [3.530882516216335e-45, "01101110000001111010"], [3.513738682549063e-45, "10101101000101111000"], [3.5137386825488885e-45, "01011110001010110100"], [3.486260374853705e-45, "11011100000110101001"], [3.486260374853508e-45, "01101010011101110000"], [3.4830303791481465e-45, "11101100001100101010"], [3.483030379148045e-45, "11001010101110110000"], [3.481156685085989e-45, "10101011001010101010"], [3.4811566850859835e-45, "10101010101010101100"], [3.4640724705566626e-45, "11101100001010011010"], [3.464072470556581e-45, "10100110101110110000"], [3.4383428371554894e-45, "10111100000110011001"], [3.438342837155327e-45, "01100110011011110000"], [3.402651430635614e-45, "11010001011111101111"], [3.4026417626954626e-45, "11111011111101000101"], [3.333123983184047e-45, "00011110101111000100"], [3.333123983184046e-45, "11110001000001111010"], [3.2417488495545635e-45, "01010111001011010100"], [3.241748849554374e-45, "10110101000101011100"], [3.223667929391521e-45, "01010110101011100100"], [3.223667929391504e-45, "10111001000101011010"], [3.1929202268751543e-45, "00111010101101010100"], [3.192920226875138e-45, "11010101000011101010"], [3.167121221768044e-45, "11100010100111110000"], [3.167121221767858e-45, "01111100001110001010"], [3.1499645131064386e-45, "01010101010101010101"], [3.119612849672213e-45, "11101010111111011111"], [3.118514668946556e-45, "00111001010011100101"], [3.079197322341507e-45, "11100011001110001010"], [3.079197322341506e-45, "11100010101110001100"], [3.0634149284987314e-45, "11100001010111110000"], [3.063414928498501e-45, "01111100001110000101"], [3.060152173988251e-45, "11010100100111110000"], [3.060152173988013e-45, "01111100001101010010"], [3.041709551648113e-45, "10011110001000111010"], [3.041709551648057e-45, "10001110101001111000"], [3.033892853971265e-45, "10111000101001111000"], [3.0338928539712563e-45, "10011110001011100010"], [3.0134056788089636e-45, "11010100101001111000"], [3.013405678808941e-45, "10011110001101010010"], [3.0097855572452374e-45, "01110010010111001001"], [2.976728938971522e-45, "10111100000010111010"], [2.976728938971386e-45, "00101110101011110000"], [2.968698818562625e-45, "01010111001001110001"], [2.96869881856257e-45, "10011100010101011100"], [2.9408279893907896e-45, "01010111000011011100"], [2.9408279893905525e-45, "00110111000101011100"], [2.928030606603612e-45, "00111011001001110001"], [2.928030606603506e-45, "10011100010011101100"], [2.9139490058980323e-45, "01111100001000110101"], [2.913949005897998e-45, "10001101010111110000"], [2.908356363140247e-45, "01110011000000111110"], [2.90835636314011e-45, "00001111100111001100"], [2.8995243605640725e-45, "01111100001000111010"], [2.899524360564032e-45, "10001110100111110000"], [2.890212292388039e-45, "01110001010001111010"], [2.890212292387991e-45, "00011110100111000101"], [2.8868623919893154e-45, "00011111000000111110"], [2.8868623919892096e-45, "00001111100001111100"], [2.861830319272136e-45, "11001101000010111100"], [2.8618303192718616e-45, "00101111001100110100"], [2.856650824698485e-45, "10110101000101101100"], [2.856650824698474e-45, "01011011001011010100"], [2.808810649812974e-45, "01110011000110110001"], [2.808810649812812e-45, "01101100010111001100"], [2.7871725369831414e-45, "10011101000111001010"], [2.7871725369831215e-45, "01110010101001110100"], [2.780986930125727e-45, "01110001100111000110"], [2.748253562526509e-45, "01111010000011110010"], [2.748253562526501e-45, "00111100100111101000"], [2.7094238742418423e-45, "11110000101101011000"], [2.7094238742418296e-45, "11010110001111000010"], [2.7036578353236616e-45, "11110000101011101000"], [2.7036578353236548e-45, "10111010001111000010"], [2.689700664475174e-45, "00011111000110110001"], [2.6897006644750332e-45, "01101100010001111100"], [2.6797902641775266e-45, "11011100000100111010"], [2.6797902641774656e-45, "01001110101101110000"], [2.645950516210615e-45, "01110001011110110000"], [2.6459505162104063e-45, "11101100000111000101"], [2.6039495142394522e-45, "00011101011110110000"], [2.6039495142393955e-45, "11101100000001110101"], [2.454852978582622e-45, "01110011001011100001"], [2.4548529785825607e-45, "10111000010111001100"], [2.447414606638377e-45, "01100111000110101100"], [2.447414606638058e-45, "01101011000110011100"], [2.446912866095452e-45, "00111101000111100001"], [2.4469128660954192e-45, "01111000010011110100"], [2.446843893832975e-45, "01110011001101010001"], [2.4468438938329182e-45, "11010100010111001100"], [2.4245085469359594e-45, "10101100100011111000"], [2.4245085469358705e-45, "00111110001010110010"], [2.3492292459123617e-45, "11000110101101011000"], [2.3492292459123576e-45, "11010110001100011010"], [2.338133832510131e-45, "11010110001001110010"], [2.338133832510123e-45, "10011100101101011000"], [2.3332030377383872e-45, "10111010001001110010"], [2.3332030377383775e-45, "10011100101011101000"], [2.3164324235906167e-45, "10111010001010101010"], [2.316432423590615e-45, "10101010101011101000"], [2.3143518149358404e-45, "00111001010101011010"], [2.314351814935797e-45, "01010110100011100101"], [2.310445987754971e-45, "01011001100101100110"], [2.3081638111370416e-45, "00110101100011010110"], [2.300952633014432e-45, "01010101010011101010"], [2.3009526330143856e-45, "00111010100101010101"], [2.2734119860348352e-45, "01110010101110110000"], [2.273411986034688e-45, "11101100000111001010"], [2.271523171411941e-45, "01010111000010101110"], [2.2715231714118756e-45, "00101011100101011100"], [2.264747874227131e-45, "00111011000100011110"], [2.2647478742270622e-45, "01000111100011101100"], [2.2432647787245034e-45, "11001100100101111000"], [2.2432647787243836e-45, "01011110001100110010"], [2.2064707378016962e-45, "01110100101010110010"], [2.2064707378016725e-45, "10101100100111010010"], [2.198158366855823e-45, "01111000101100110010"], [2.1981583668557824e-45, "11001100100111100010"], [2.185469535582442e-45, "00011101010001110101"], [2.1849504138166058e-45, "00011110101110110000"], [2.1849504138165625e-45, "11101100000001111010"], [2.181540935366552e-45, "11011001000011011100"], [2.1815409353665378e-45, "00110111001101100100"], [2.167140942686291e-45, "01010101100101010110"], [2.1468658470538763e-45, "00111001100011100110"], [2.1418732827171252e-45, "00111011000010101110"], [2.1418732827171028e-45, "00101011100011101100"], [2.1072638704065987e-45, "01010111000100011110"], [2.107263870406564e-45, "01000111100101011100"], [2.094678567559995e-45, "10111000101111001000"], [2.094678567559992e-45, "11110010001011100010"], [2.0810065561846854e-45, "11010100101111001000"], [2.0810065561846795e-45, "11110010001101010010"], [2.0719806223587657e-45, "11001110111011111111"], [2.0680660457324464e-45, "01110001100001111001"], [2.0680660457323886e-45, "00011110010111000110"], [2.0658690452684124e-45, "01011100100100111001"], [2.065869045268384e-45, "01001110010101110010"], [2.0495419186962143e-45, "11010011000110101100"], [2.0495419186961128e-45, "01101011001101001100"], [2.040282754808334e-45, "00111100100010111001"], [2.0402827548082785e-45, "00101110010011110010"], [2.023695508417116e-45, "11001011000110110001"], [2.0236955084170784e-45, "01101100011100101100"], [2.016115058795719e-45, "11110001000111000101"], [2.0161150587957163e-45, "01110001011111000100"], [1.996776825888268e-45, "11001011000100101101"], [1.9967768258882405e-45, "01001011011100101100"], [1.993707384170565e-45, "10100111000010011101"], [1.9937073841705382e-45, "00100111011010011100"], [1.9801714669130553e-45, "11111101000110111000"], [1.9340900304633696e-45, "10100111000110110001"], [1.9340900304633226e-45, "01101100011010011100"], [1.9318413632532505e-45, "11100101001100111000"], [1.9318413632532185e-45, "11001110001110010100"], [1.9031541004734453e-45, "10011100011011100100"], [1.9031541004734344e-45, "10111001001001110001"], [1.8853774513201674e-45, "10011100011101010100"], [1.8853774513201584e-45, "11010101001001110001"], [1.8591275410861973e-45, "00011110100000111110"], [1.85912754108617e-45, "00001111100001111010"], [1.8046290614957185e-45, "00111001011011100100"], [1.8046290614957086e-45, "10111001000011100101"], [1.7977812592464365e-45, "01010101011101010100"], [1.797781259246431e-45, "11010101000101010101"], [1.795402956679016e-45, "11000110100110111000"], [1.795402956678914e-45, "01101110001100011010"], [1.779291103040483e-45, "11100010101111001000"], [1.779291103040449e-45, "11110010001110001010"], [1.771600001400105e-45, "00101010111111111101"], [1.7715979315825613e-45, "11111111010010101011"], [1.7640828243541776e-45, "00011101010111001010"], [1.7640828243541213e-45, "01110010100001110101"], [1.7589254641842202e-45, "11000101010110111000"], [1.7589254641841157e-45, "01101110001100010101"], [1.7487828731472218e-45, "11010100011111000100"], [1.7487828731471957e-45, "11110001001101010001"], [1.7470510910278037e-45, "10011101110111111111"], [1.747051080449061e-45, "01111111111001110111"], [1.7463650123296738e-45, "11111101001110110000"], [1.7445387646228344e-45, "10111000011111000100"], [1.7445387646228123e-45, "11110001001011100001"], [1.737254863078233e-45, "01011001100101101001"], [1.7372548630781977e-45, "01011010010101100110"], [1.7362315783786344e-45, "00110101100011011001"], [1.7362315783786104e-45, "00110110010011010110"], [1.7302169638686603e-45, "00011111001011100001"], [1.7302169638686068e-45, "10111000010001111100"], [1.728524902609098e-45, "10100110101011011000"], [1.7285249026090874e-45, "10110110001010011010"], [1.720214651838031e-45, "00011111001101010001"], [1.7202146518379825e-45, "11010100010001111100"], [1.7132829803716523e-45, "00101011100110110100"], [1.7132829803715767e-45, "01101101000010101110"], [1.7068958078332027e-45, "11001010101101101000"], [1.7068958078331952e-45, "11011010001100101010"], [1.6978785922311517e-45, "00011111000110001110"], [1.6978785922311314e-45, "01100011100001111100"], [1.6927141183672658e-45, "10011110000001111001"], [1.6927141183672437e-45, "00011110011001111000"], [1.6926224379303968e-45, "01010101011001111000"], [1.6926224379303576e-45, "10011110000101010101"], [1.6766358544182395e-45, "00011110010000111101"], [1.676635854418209e-45, "00001111010001111001"], [1.6701939190757142e-45, "11100011000110110010"], [1.6701939190756427e-45, "01101100101110001100"], [1.652234870074459e-45, "00111001011001111000"], [1.652234870074394e-45, "10011110000011100101"], [1.6200734667873018e-45, "00110110100010011110"], [1.6200734667873015e-45, "00100111100011011010"], [1.6194420973976777e-45, "01001011100101101010"], [1.6194420973976678e-45, "01011010100100101110"], [1.6112915697978883e-45, "01100110010111010010"], [1.6112915697978793e-45, "01110100100110011001"], [1.5998532437539493e-45, "00111001100101011001"], [1.5998532437539204e-45, "01010110010011100110"], [1.590112285078386e-45, "01010101100011101001"], [1.5901122850783598e-45, "00111010010101010110"], [1.590068953093177e-45, "01101010010111100010"], [1.590068953093163e-45, "01111000100110101001"], [1.5772624424156974e-45, "01100011100111001100"], [1.5772624424156656e-45, "01110011000110001110"], [1.5482414079365592e-45, "10001111000110110010"], [1.5482414079365437e-45, "01101100101000111100"], [1.5477750885117512e-45, "01010110101001111000"], [1.5477750885117316e-45, "10011110000101011010"], [1.5434111178092916e-45, "11000101011110110000"], [1.5434111178092477e-45, "11101100001100010101"], [1.5356578850555034e-45, "11000110101110110000"], [1.535657885055462e-45, "11101100001100011010"], [1.5107161123996102e-45, "00111010101001111000"], [1.510716112399579e-45, "10011110000011101010"], [1.47204275081054e-45, "01011100101110100010"], [1.47204275081053e-45, "11101000100101110010"], [1.4678546598445222e-45, "00111100101110010010"], [1.4678546598445138e-45, "11100100100011110010"], [1.464763103977418e-45, "01010111001111000001"], [1.4647631039773722e-45, "11110000010101011100"], [1.4621198457338064e-45, "00011101100001110110"], [1.4470935032923437e-45, "11011101011111011111"], [1.4462036872202727e-45, "00111011001111000001"], [1.4462036872202217e-45, "11110000010011101100"], [1.423004318965688e-45, "01010110100100011110"], [1.4230043189656842e-45, "01000111100101011010"], [1.4148644964983618e-45, "00101011100011101010"], [1.4148644964983578e-45, "00111010100010101110"], [1.4145426990123072e-45, "01101011111011111111"], [1.4060302714341212e-45, "11100110000101111000"], [1.406030271433879e-45, "01011110001110011000"], [1.3978963926572064e-45, "11010110000101011001"], [1.3978963926571994e-45, "01010110011101011000"], [1.3828051045022145e-45, "10111100001110101000"], [1.3828051045021926e-45, "11101010001011110000"], [1.377868666873042e-45, "01111010001010111000"], [1.3778686668728887e-45, "10101110000111101000"], [1.3720492974462674e-45, "10111010000011101001"], [1.372049297446266e-45, "00111010011011101000"], [1.3718816823110412e-45, "10011101000001110101"], [1.3718816823110364e-45, "00011101011001110100"], [1.3656255168965155e-45, "10110110000011011001"], [1.365625516896505e-45, "00110110011011011000"], [1.3606484568515599e-45, "11011010000101101001"], [1.3606484568515552e-45, "01011010011101101000"], [1.3382733325381467e-45, "01110010101101011000"], [1.3382733325381303e-45, "11010110000111001010"], [1.3268531221071319e-45, "01110010101011101000"], [1.3268531221071135e-45, "10111010000111001010"], [1.3178428641794676e-45, "11010101000011011100"], [1.3178428641794232e-45, "00110111001101010100"], [1.3025786640221462e-45, "11011010001011011000"], [1.3025786640221398e-45, "10110110001101101000"], [1.3022184824634434e-45, "11000101100111110000"], [1.3022184824633781e-45, "01111100001100010110"], [1.3011587015513822e-45, "01110001011011101000"], [1.3011587015513389e-45, "10111010000111000101"], [1.295084656342359e-45, "01110001011101011000"], [1.2950846563423041e-45, "11010110000111000101"], [1.2875268448356426e-45, "01101001010100111001"], [1.2875268448356191e-45, "01001110010110100101"], [1.2826996328390656e-45, "01100101010010111001"], [1.2826996328390311e-45, "00101110010110010101"], [1.2813298390570967e-45, "00110110010010011101"], [1.2813298390570964e-45, "00100111010011011001"], [1.2808505349428361e-45, "01011010010100101101"], [1.2808505349428339e-45, "01001011010101101001"], [1.2725785873270446e-45, "11110111110111100111"], [1.2699686713535901e-45, "01000111010101011001"], [1.2699686713535856e-45, "01010110010100011101"], [1.261341212429481e-45, "00111010010010101101"], [1.2613412124294785e-45, "00101011010011101001"], [1.2602173507621757e-45, "01101001101011111111"], [1.260188015578125e-45, "10111111110110100110"], [1.258785498149128e-45, "11010100011001110100"], [1.2587854981491113e-45, "10011101001101010001"], [1.2555717773354208e-45, "10111000011001110100"], [1.2555717773354062e-45, "10011101001011100001"], [1.2531656013327375e-45, "10011100011001110001"], [1.2517955499933462e-45, "01110001101001111000"], [1.2517955499932887e-45, "10011110000111000110"], [1.215189095460837e-45, "11101100000010011101"], [1.2151890954607915e-45, "00100111011110110000"], [1.2118744626141358e-45, "10111100001110010001"], [1.2118744626140842e-45, "11100100011011110000"], [1.1891925603145655e-45, "01110110001100111000"], [1.1891925603144075e-45, "11001110000111011000"], [1.1833827012150334e-45, "00011101100111001001"], [1.1833827012150079e-45, "01110010010001110110"], [1.1789775865540662e-45, "01001111000010111100"], [1.1789775865538998e-45, "00101111000100111100"], [1.168611954545459e-45, "01011101000110010101"], [1.168611954545441e-45, "01100101010101110100"], [1.1639416408781837e-45, "11110000011011100100"], [1.1639416408781772e-45, "10111001001111000001"], [1.1529744903078585e-45, "11110000011101010100"], [1.1529744903078477e-45, "11010101001111000001"], [1.1524515146312458e-45, "11011100001110100001"], [1.1524515146312155e-45, "11101000011101110000"], [1.1498617516741867e-45, "10111001000110110010"], [1.149861751674128e-45, "01101100101011100100"], [1.1457041365511157e-45, "11101100000100101101"], [1.145704136551068e-45, "01001011011110110000"], [1.1446049567601333e-45, "10011100101001110010"], [1.123993386137197e-45, "11101010000011111000"], [1.123993386136987e-45, "00111110001110101000"], [1.1238627247616072e-45, "11110010000111001001"], [1.123862724761606e-45, "01110010011111001000"], [1.1168042244170273e-45, "11010100101000111100"], [1.1168042244170017e-45, "10001111001101010010"], [1.1155316307479342e-45, "10111000101000111100"], [1.1155316307479048e-45, "10001111001011100010"], [1.111966928039248e-45, "11011000101101100010"], [1.1097877118918362e-45, "10110100101011010010"], [1.0922603027329954e-45, "11011000011101100001"], [1.091695225699186e-45, "10110100011011010001"], [1.0824641870807275e-45, "01011011001100100110"], [1.0824641870807017e-45, "11001001100101101100"], [1.0810672211590196e-45, "01100011100111001010"], [1.0810672211590033e-45, "01110010100110001110"], [1.0745328365176426e-45, "00110111001010010110"], [1.0745328365176277e-45, "10100101100011011100"], [1.0734815004287653e-45, "11011000011110110000"], [1.0734815004287519e-45, "11101100001101100001"], [1.0721873709779654e-45, "10110011001010111000"], [1.0721873709779104e-45, "10101110001011001100"], [1.0709411619724277e-45, "01100101011010110001"], [1.0709411619724185e-45, "10101100010110010101"], [1.0679906779302104e-45, "01010110100001111001"], [1.0679906779302059e-45, "00011110010101011010"], [1.0673581467451116e-45, "01101001011100110001"], [1.0673581467450923e-45, "11001100010110100101"], [1.0672269813158072e-45, "00100111010110111000"], [1.067226981315798e-45, "01101110000010011101"], [1.0623252776254738e-45, "11000111000110110001"], [1.0623252776253906e-45, "01101100011100011100"], [1.0598990493347276e-45, "01010110010001111010"], [1.0598990493347253e-45, "00011110100101011001"], [1.0573928393172556e-45, "11010100011101010001"], [1.055117971559821e-45, "10111000011011100001"], [1.0548914794140956e-45, "11101111000111110000"], [1.048213643623411e-45, "00111010100001111001"], [1.048213643623409e-45, "00011110010011101010"], [1.0438521938850509e-45, "00011110101101011000"], [1.043852193885041e-45, "11010110000001111010"], [1.0416459243621088e-45, "11100010100110110100"], [1.0416459243620625e-45, "01101101001110001010"], [1.0413052871685307e-45, "00111010010001111010"], [1.0413052871685275e-45, "00011110100011101001"], [1.0368883026989174e-45, "00011110101011101000"], [1.036888302698906e-45, "10111010000001111010"], [1.0179170253744684e-45, "11100101111101111111"], [1.015125523728377e-45, "00011101011011101000"], [1.0151255237283511e-45, "10111010000001110101"], [1.014197273850756e-45, "11101111111111000100"], [1.0141946525543367e-45, "11110001001110111111"], [1.0124201851702591e-45, "11010100100110110100"], [1.0124201851701997e-45, "01101101001101010010"], [1.0086874338242813e-45, "00111110000111100100"], [1.0086874338241707e-45, "01111001000011111000"], [1.006964156813917e-45, "00011101011101011000"], [1.0069641568138879e-45, "11010110000001110101"], [1.0063405087508468e-45, "11010100101101010010"], [1.0051026152657417e-45, "10111000101011100010"], [1.0003206529180091e-45, "11100001010110110100"], [1.0003206529179526e-45, "01101101001110000101"], [9.919973075290757e-46, "00111011001000110101"], [9.919973075290411e-46, "10001101010011101100"], [9.811661513282103e-46, "11001110001010111000"], [9.811661513281154e-46, "10101110001100111000"], [9.806606336344363e-46, "11000111001111000010"], [9.806606336344198e-46, "11110000101100011100"], [9.770992416618684e-46, "10101011001111000010"], [9.770992416618643e-46, "11110000101010101100"], [9.763772860269682e-46, "01010111001000110101"], [9.763772860269428e-46, "10001101010101011100"], [9.696264286114192e-46, "01001011100100101110"], [9.690354920718476e-46, "00100111100010011110"], [9.654545122738335e-46, "00001111100000111110"], [9.635212163943314e-46, "00001111010000111101"], [9.569599387141446e-46, "01001011010110111000"], [9.569599387141424e-46, "01101110000100101101"], [9.541610192678084e-46, "01100011010111001001"], [9.541610192677885e-46, "01110010010110001101"], [9.500135590453221e-46, "01010101101011101000"], [9.500135590452725e-46, "10111010000101010110"], [9.495617277043414e-46, "10001110100110110100"], [9.4956172770434e-46, "01101101001000111010"], [9.454370090367582e-46, "01101101001000110101"], [9.454370090367574e-46, "10001101010110110100"], [9.447176233607923e-46, "01001011010100101101"], [9.441506074877146e-46, "00100111010010011101"], [9.431532757868983e-46, "10011011001101111111"], [9.43136516360645e-46, "11011111111001101100"], [9.410650224393771e-46, "11011100001110011000"], [9.41065022439376e-46, "11100110001101110000"], [9.396973250836451e-46, "00111001101101011000"], [9.396973250835821e-46, "11010110000011100110"], [9.384519962979584e-46, "10111000100111110000"], [9.384519962978803e-46, "01111100001011100010"], [9.366607311686942e-46, "00110101101011011000"], [9.366607311686582e-46, "10110110000011010110"], [9.351594402506594e-46, "01011001101101101000"], [9.351594402506087e-46, "11011010000101100110"], [9.323482756895019e-46, "01010110101111001000"], [9.323482756894802e-46, "11110010000101011010"], [9.322216441511194e-46, "01011000110111110000"], [9.322216441511173e-46, "01111100000101100011"], [9.264169804538816e-46, "00101110010010110110"], [9.26416980453878e-46, "00101101100010111001"], [9.251837171467884e-46, "01001110010100110110"], [9.251837171467802e-46, "01001101100100111001"], [9.108039372296406e-46, "00111010101111001000"], [9.1080393722962e-46, "11110010000011101010"], [8.887320475381259e-46, "11110000011111000001"], [8.82503398575069e-46, "11110000101111000010"], [8.74726973939768e-46, "01110011000101010110"], [8.747269739397454e-46, "01010101100111001100"], [8.739682546816629e-46, "10011011001110101000"], [8.73968254681641e-46, "11101010001001101100"], [8.573009834645357e-46, "11110001001001110010"], [8.573009834645326e-46, "10011100101111000100"], [8.555424006672371e-46, "01110011000011100110"], [8.555424006672182e-46, "00111001100111001100"], [8.506411043959449e-46, "10011100101100011100"], [8.506411043959432e-46, "11000111001001110010"], [8.488495509464749e-46, "10011100101010101100"], [8.488495509464671e-46, "10101011001001110010"], [8.480892840309722e-46, "10111001000101101100"], [8.480892840309524e-46, "01011011001011100100"], [8.455334582241296e-46, "10111101011111101111"], [8.420437134234585e-46, "00110100110111110000"], [8.420437134234485e-46, "01111100000011010011"], [8.380455617210309e-46, "01110011001000110110"], [8.38045561721002e-46, "10001101100111001100"], [8.37441465326407e-46, "01110001010000111110"], [8.374414653263821e-46, "00001111100111000101"], [8.339408359917488e-46, "01000111100100011110"], [8.319004217065808e-46, "00101011100010101110"], [8.27202697167963e-46, "10111000101101010100"], [8.27202697167961e-46, "11010101001011100010"], [8.256551632992903e-46, "01000111010100011101"], [8.242696004595574e-46, "10111001001101010010"], [8.242696004595507e-46, "11010100101011100100"], [8.235950771905607e-46, "00101011010010101101"], [8.215559572551686e-46, "11100101001110100100"], [8.215559572551117e-46, "11101001001110010100"], [8.148215009693116e-46, "00101101010110011001"], [8.148215009692959e-46, "01100110010010110101"], [8.110011113566357e-46, "01001101010110101001"], [8.110011113566203e-46, "01101010010100110101"], [8.019673356136428e-46, "01110001011001110010"], [8.019673356136209e-46, "10011100100111000101"], [7.976452228368987e-46, "01010101011111001000"], [7.976452228368572e-46, "11110010000101010101"], [7.911768446534037e-46, "10001111000000111101"], [7.911768446533872e-46, "00001111011000111100"], [7.884288078512798e-46, "00011110010111110000"], [7.884288078512371e-46, "01111100000001111001"], [7.884033186974889e-46, "00111101000110100101"], [7.88403318697481e-46, "01101001010011110100"], [7.849935844603051e-46, "01110010100101011001"], [7.849935844603044e-46, "01010110010111001010"], [7.832031082156175e-46, "11000111000100011101"], [7.832031082156102e-46, "01000111011100011100"], [7.811324171968814e-46, "10101011000010101101"], [7.81132417196871e-46, "00101011011010101100"], [7.798307160743186e-46, "01110010010101011010"], [7.79830716074318e-46, "01010110100111001001"], [7.791267938038708e-46, "00111001011111001000"], [7.791267938038364e-46, "11110010000011100101"], [7.782482423820034e-46, "01110001100111110000"], [7.782482423819543e-46, "01111100000111000110"], [7.70734375909218e-46, "01011010010110111000"], [7.707343759091729e-46, "01101110000101101001"], [7.706642057796722e-46, "11011000010110111000"], [7.706642057796632e-46, "01101110001101100001"], [7.705271638293957e-46, "00110101011011010010"], [7.705271638293764e-46, "10110100100011010101"], [7.701191633986841e-46, "01011001011101100010"], [7.701191633986524e-46, "11011000100101100101"], [7.697457414324537e-46, "00111010010111001010"], [7.697457414324521e-46, "01110010100011101001"], [7.661261033832975e-46, "01101001100110101001"], [7.661261033832942e-46, "01101010010110100110"], [7.648678836782228e-46, "01100101100110011001"], [7.648678836782196e-46, "01100110010110010110"], [7.642037962854476e-46, "01110010010011101010"], [7.64203796285447e-46, "00111010100111001001"], [7.451055099416855e-46, "11100011000110001101"], [7.451055099416821e-46, "01100011011110001100"], [7.430646680245484e-46, "10101010100110111000"], [7.43064668024499e-46, "01101110001010101010"], [7.414526162901e-46, "11100011001101010010"], [7.414526162900814e-46, "11010100101110001100"], [7.405000175719912e-46, "00110101010010011110"], [7.405000175719752e-46, "00100111100011010101"], [7.399337750299523e-46, "01011001010100101110"], [7.39933775029936e-46, "01001011100101100101"], [7.394921987807474e-46, "11100011001011100010"], [7.394921987807334e-46, "10111000101110001100"], [7.391621022314787e-46, "11111110111011101110"], [7.26954881151457e-46, "10011101001111000010"], [7.269548811514512e-46, "11110000101001110100"], [7.260498001532333e-46, "10011011000100111100"], [7.260498001531843e-46, "01001111001001101100"], [7.223585150656152e-46, "10101001010110111000"], [7.223585150655666e-46, "01101110001010100101"], [7.146941838741406e-46, "01100011100110001110"], [7.10196422994006e-46, "01110011001010100101"], [7.101964229940035e-46, "10101001010111001100"], [7.099205375135608e-46, "01110001010101010110"], [7.099205375135598e-46, "01010101100111000101"], [7.059568151667976e-46, "01110001010011100110"], [7.059568151667954e-46, "00111001100111000101"], [7.051896441068639e-46, "01111111000110111000"], [7.017161924313442e-46, "01100011010110001101"], [7.0146102171864e-46, "01110001100000111101"], [7.014610217186198e-46, "00001111010111000110"], [7.000031127577108e-46, "01110001100101010101"], [7.00003112757703e-46, "01010101010111000110"], [6.9981938661210285e-46, "00011101101111001000"], [6.9981938661206675e-46, "11110010000001110110"], [6.962808157337586e-46, "01110001100011100101"], [6.962808157337519e-46, "00111001010111000110"], [6.949046894590367e-46, "00011101100111110000"], [6.949046894590074e-46, "01111100000001110110"], [6.914101428767616e-46, "01110011001100010101"], [6.914101428767616e-46, "11000101010111001100"], [6.841032568602562e-46, "11011010000110110001"], [6.8410325686025144e-46, "01101100011101101000"], [6.8205555039887205e-46, "01001101011110100001"], [6.820555503988708e-46, "11101000010100110101"], [6.793884177131407e-46, "11100100010010110101"], [6.793884177131387e-46, "00101101011110010001"], [6.7819879368426205e-46, "01001100110101110001"], [6.781987936842568e-46, "01011100010100110011"], [6.770208651627059e-46, "00101100110011110001"], [6.770208651626951e-46, "00111100010010110011"], [6.700514370958102e-46, "01011101000110011010"], [6.7005143709578984e-46, "01100110100101110100"], [6.674486238385622e-46, "00100111011011011000"], [6.6744862383855816e-46, "10110110000010011101"], [6.666603486823019e-46, "11111110111101011110"], [6.641561882767136e-46, "01001011011101101000"], [6.641561882767109e-46, "11011010000100101101"], [6.605949064304476e-46, "01010101010010101110"], [6.605949064304399e-46, "00101011100101010101"], [6.595243164788239e-46, "00111001010100011110"], [6.595243164788084e-46, "01000111100011100101"], [6.573881888748481e-46, "01010111001010100110"], [6.573881888748367e-46, "10101001100101011100"], [6.573587819058018e-46, "00111011001100010110"], [6.573587819057958e-46, "11000101100011101100"], [6.552967889573825e-46, "01101010101111100000"], [6.55296788957318e-46, "11111000000110101010"], [6.543182727033767e-46, "01110001101001110001"], [6.543182727033587e-46, "10011100010111000110"], [6.540643914872614e-46, "01010101011011100010"], [6.540643914872438e-46, "10111000100101010101"], [6.502195513295849e-46, "10100101100111110000"], [6.5021955132955795e-46, "01111100001010010110"], [6.492635526796364e-46, "00111001011101010010"], [6.492635526796164e-46, "11010100100011100101"], [6.4897268847891236e-46, "00111011000101101100"], [6.4897268847882835e-46, "01011011000011101100"], [6.450189270740455e-46, "11100011001000111010"], [6.45018927074036e-46, "10001110101110001100"], [6.423807669506839e-46, "11100101001111100000"], [6.423807669506464e-46, "11111000001110010100"], [6.401141016774129e-46, "11110100001100111000"], [6.401141016773984e-46, "11001110001111010000"], [6.3934145640229746e-46, "01110010010111110000"], [6.393414564022493e-46, "01111100000111001001"], [6.289691737096817e-46, "00011110011000111100"], [6.2896917370967756e-46, "10001111000001111001"], [6.1721924266109476e-46, "01011100100110011100"], [6.172192426610841e-46, "01100111000101110010"], [6.161745870175792e-46, "11101100000111111100"], [6.140288527933308e-46, "10111001001000110101"], [6.1402885279331575e-46, "10001101011011100100"], [6.126750792548346e-46, "11010101001000110101"], [6.126750792548253e-46, "10001101011101010100"], [6.104834983531516e-46, "10011110000000111101"], [6.104834983531349e-46, "00001111011001111000"], [6.059259722385531e-46, "10101010101110110000"], [6.059259722385385e-46, "11101100001010101010"], [6.048403828859753e-46, "10101001011110110000"], [6.048403828859534e-46, "11101100001010100101"], [6.026570210419608e-46, "11100110001110101000"], [6.026570210418884e-46, "11101010001110011000"], [5.998994956478463e-46, "00110110010110111000"], [5.998994956478122e-46, "01101110000011011001"], [5.971832121047381e-46, "00111001011000111100"], [5.971832121047269e-46, "10001111000011100101"], [5.918077068300896e-46, "01111001000110101001"], [5.918077068300553e-46, "01101010010111100100"], [5.871712379907932e-46, "10111001111111111011"], [5.856390241042993e-46, "01010101011000111100"], [5.85639024104288e-46, "10001111000101010101"], [5.829299878679746e-46, "01110011001011011000"], [5.829299878679591e-46, "10110110000111001100"], [5.814612377676916e-46, "11000110101010101100"], [5.8146123776769085e-46, "10101011001100011010"], [5.80779933613571e-46, "10100101101011010100"], [5.807799336135684e-46, "10110101001010010110"], [5.8057059604225436e-46, "10101010101100011100"], [5.80570596042251e-46, "11000111001010101010"], [5.795556917302865e-46, "11010011001100111000"], [5.795556917302592e-46, "11001110001101001100"], [5.772705849513006e-46, "11001101001010110100"], [5.772705849512558e-46, "10101101001100110100"], [5.718354280940095e-46, "00111011001000111010"], [5.7183542809399575e-46, "10001110100011101100"], [5.693536776984179e-46, "11001001101101100100"], [5.693536776984162e-46, "11011001001100100110"], [5.675468291133252e-46, "01110101000110011001"], [5.675468291132925e-46, "01100110010111010100"], [5.667648438183903e-46, "00111001100001111010"], [5.667648438183808e-46, "00011110100011100110"], [5.6380186542940446e-46, "01010111001000111010"], [5.638018654293916e-46, "10001110100101011100"], [5.636172791170346e-46, "01010101100001111010"], [5.636172791170268e-46, "00011110100101010110"], [5.616317312012175e-46, "00011111001010100101"], [5.616317312012147e-46, "10101001010001111100"], [5.59892125005579e-46, "00111010101000111100"], [5.598921250055615e-46, "10001111000011101010"], [5.556805375787631e-46, "10110101001101100100"], [5.556805375787615e-46, "11011001001011010100"], [5.5004392628423605e-46, "00111001010001111001"], [5.500439262842254e-46, "00011110010011100101"], [5.482141055244535e-46, "01010110101000111100"], [5.482141055244361e-46, "10001111000101011010"], [5.461077988922728e-46, "01010101010001111001"], [5.461077988922654e-46, "00011110010101010101"], [5.4536250891205356e-46, "00011111001100010101"], [5.453625089120527e-46, "11000101010001111100"], [5.432896761023635e-46, "01010101100010101101"], [5.432896761023489e-46, "00101011010101010110"], [5.429270387188515e-46, "00111100100110101100"], [5.4292703871884485e-46, "01101011000011110010"], [5.4241900304701394e-46, "00111001100100011101"], [5.424190030470015e-46, "01000111010011100110"], [5.320809774949672e-46, "00110101101011010001"], [5.320809774949502e-46, "10110100010011010110"], [5.319224590803071e-46, "01011001101101100001"], [5.31922459080288e-46, "11011000010101100110"], [5.28842880451577e-46, "11001101001011110000"], [5.2884288045156734e-46, "10111100001100110100"], [5.2849660073916454e-46, "01100100110111010001"], [5.284966007391561e-46, "01110100010110010011"], [5.2769583061425635e-46, "11000101011111000100"], [5.27695830614237e-46, "11110001001100010101"], [5.275194880320585e-46, "01101000110111100001"], [5.275194880320526e-46, "01111000010110100011"], [5.248375710572282e-46, "10101001011111000100"], [5.248375710572168e-46, "11110001001010100101"], [5.196199447750742e-46, "01100110101111010000"], [5.196199447750156e-46, "11110100000110011010"], [5.158357461596829e-46, "01010101101011100001"], [5.158357461596708e-46, "10111000010101010110"], [5.155764380691523e-46, "00110101100010011101"], [5.155764380691418e-46, "00100111010011010110"], [5.1524559191203564e-46, "01011001100100101101"], [5.152455919120241e-46, "01001011010101100110"], [5.148937464997037e-46, "11010011001010111000"], [5.148937464996969e-46, "10101110001101001100"], [5.143395886483394e-46, "01101011001010111000"], [5.143395886483226e-46, "10101110000110101100"], [5.120519077820305e-46, "00111001101101010001"], [5.1205190778201125e-46, "11010100010011100110"], [5.116159748804731e-46, "10010111001110011000"], [5.116159748804591e-46, "11100110001001011100"], [5.077159440383774e-46, "00011101011111000010"], [5.077159440383544e-46, "11110000100001110101"], [5.055918400330632e-46, "01101001100100111010"], [5.055918400330487e-46, "01001110100110100110"], [5.025988809991471e-46, "01100101100010111010"], [5.025988809991352e-46, "00101110100110010110"], [5.023588079129252e-46, "00011101010110001110"], [5.023588079129169e-46, "01100011100001110101"], [5.012004717484453e-46, "11100001100001111100"], [5.012004717484441e-46, "00011111001110000110"], [5.006093485525116e-46, "01001100110111100010"], [5.006093485525033e-46, "01111000100100110011"], [5.004110467236394e-46, "01110100100010110011"], [5.004110467236392e-46, "00101100110111010010"], [4.932480026947402e-46, "11100010101000111100"], [4.932480026947297e-46, "10001111001110001010"], [4.862394778448604e-46, "01000111011101011000"], [4.862394778448571e-46, "11010110000100011101"], [4.835365011838912e-46, "10101001100111110000"], [4.8353650118386355e-46, "01111100001010100110"], [4.768177347277835e-46, "00101011011011101000"], [4.76817734727779e-46, "10111010000010101101"], [4.743825343005089e-46, "01111000010100111001"], [4.7438253430048905e-46, "01001110010111100001"], [4.7432176098553774e-46, "01110100010010111001"], [4.743217609855152e-46, "00101110010111010001"], [4.722255712879039e-46, "11100110001001101100"], [4.722255712879007e-46, "10011011001110011000"], [4.67239037101065e-46, "01011110000011110001"], [4.6723903710102926e-46, "00111100010101111000"], [4.638219420976696e-46, "11100001011000111100"], [4.638219420976565e-46, "10001111001110000101"], [4.601537956450647e-46, "10011101001000110110"], [4.6015379564505554e-46, "10001101101001110100"], [4.595274631720727e-46, "10101011000011101001"], [4.5952746317206854e-46, "00111010011010101100"], [4.58983207225389e-46, "10100111000011011001"], [4.589832072253824e-46, "00110110011010011100"], [4.5869934229152635e-46, "01100011100110111000"], [4.586993422914932e-46, "01101110000110001110"], [4.586714331054893e-46, "11001011000101101001"], [4.586714331054858e-46, "01011010011100101100"], [4.568179687519988e-46, "01100100110011110010"], [4.5681796875199484e-46, "00111100100110010011"], [4.56624075956372e-46, "01101000110101110010"], [4.5662407595636505e-46, "01011100100110100011"], [4.541248231084684e-46, "11000111000101011001"], [4.5412482310846755e-46, "01010110011100011100"], [4.507336638999631e-46, "11000101100110110100"], [4.507336638999464e-46, "01101101001100010110"], [4.502831440939431e-46, "01110001010101011001"], [4.50283144093935e-46, "01010110010111000101"], [4.496623527593164e-46, "10101001011100011100"], [4.496623527593108e-46, "11000111001010100101"], [4.488677671247488e-46, "11000101011010101100"], [4.48867767124742e-46, "10101011001100010101"], [4.4867156163029685e-46, "01110001100101011010"], [4.486715616302877e-46, "01010110100111000110"], [4.478936318232738e-46, "01110001010011101001"], [4.478936318232657e-46, "00111010010111000101"], [4.475418594476494e-46, "11111000001010111000"], [4.475418594476396e-46, "10101110001111100000"], [4.458790104984021e-46, "01110001100011101010"], [4.458790104983942e-46, "00111010100111000110"], [4.452745245389188e-46, "10101011000110110001"], [4.452745245388804e-46, "01101100011010101100"], [4.443640446718708e-46, "10011110000011011100"], [4.4436404467186215e-46, "00110111001001111000"], [4.4235124451317806e-46, "00001111100110111000"], [4.4235124451316934e-46, "01101110000000111110"], [4.4213760072597596e-46, "01010111000111000110"], [4.42137600725967e-46, "01110001100101011100"], [4.363545787013921e-46, "00111011000111000110"], [4.363545787013847e-46, "01110001100011101100"], [4.304949833941867e-46, "01111111001110110000"], [4.302012154126677e-46, "01101100100101100101"], [4.302012154126643e-46, "01011001010110110010"], [4.232724379422864e-46, "00111101000110101010"], [4.2327243794227315e-46, "01101010100011110100"], [4.155617910716871e-46, "01110001011010101100"], [4.155617910716829e-46, "10101011000111000101"], [4.141247312457783e-46, "01110011001101101000"], [4.1412473124576566e-46, "11011010000111001100"], [4.129681256558976e-46, "01110001101000111100"], [4.129681256558915e-46, "10001111000111000110"], [4.103841709983139e-46, "10111001001000111010"], [4.103841709983041e-46, "10001110101011100100"], [4.101530668177898e-46, "11010101001000111010"], [4.101530668177811e-46, "10001110101101010100"], [4.090614977049177e-46, "00111011001101100100"], [4.090614977048943e-46, "11011001000011101100"], [4.08160168587537e-46, "11111110110101011111"], [4.061732519305369e-46, "00011101100110001101"], [4.061732519305308e-46, "01100011010001110110"], [4.040272049459354e-46, "01110011001010101010"], [4.040272049459323e-46, "10101010100111001100"], [4.027727232069184e-46, "10011101001100010101"], [4.027727232069182e-46, "11000101011001110100"], [4.0270083891393864e-46, "00101111000111100010"], [4.027008389139313e-46, "01111000100010111100"], [4.0189241937921855e-46, "01110001011100011100"], [4.018924193792129e-46, "11000111000111000101"], [4.018716366171659e-46, "10101011000111001010"], [4.018716366171636e-46, "01110010101010101100"], [4.011584625420318e-46, "10011101001010100101"], [4.0115846254203025e-46, "10101001011001110100"], [4.009480474173228e-46, "01001011100111110000"], [4.009480474172897e-46, "01111100000100101110"], [4.0011790963570566e-46, "11100011001000110101"], [4.001179096357008e-46, "10001101011110001100"], [3.92787984512158e-46, "01110011001100011010"], [3.927879845121566e-46, "11000110100111001100"], [3.909410124686595e-46, "11000111000111001010"], [3.909410124686576e-46, "01110010101100011100"], [3.908181139185617e-46, "11001110000110011100"], [3.90818113918546e-46, "01100111001100111000"], [3.8999726223623296e-46, "00011101101111000001"], [3.899972622362176e-46, "11110000010001110110"], [3.853047972673303e-46, "01011110000010110101"], [3.85304797267315e-46, "00101101010101111000"], [3.8348120698487075e-46, "11100001010011101100"], [3.834812069848669e-46, "00111011001110000101"], [3.823515969298478e-46, "10101001101011100100"], [3.823515969298473e-46, "10111001001010100110"], [3.814517363312463e-46, "01010110100000111101"], [3.814517363312406e-46, "00001111010101011010"], [3.8112699267158076e-46, "10011100011000110101"], [3.811269926715759e-46, "10001101011001110001"], [3.803577934129887e-46, "01110101001001101100"], [3.8035779341296786e-46, "10011011000111010100"], [3.7888780427589045e-46, "00111010100000111101"], [3.788878042758861e-46, "00001111010011101010"], [3.782750600665806e-46, "11000101101101010100"], [3.78275060066574e-46, "11010101001100010110"], [3.7706397824931916e-46, "00011110100100011101"], [3.770639782493131e-46, "01000111010001111010"], [3.765484017520058e-46, "01100011011111001000"], [3.765484017519942e-46, "11110010000110001101"], [3.7524765456943615e-46, "11101111111101011000"], [3.752318350923299e-46, "11010110001110111111"], [3.7438623839606475e-46, "00011110101010101100"], [3.7438623839605806e-46, "10101011000001111010"], [3.743429513866129e-46, "00011110100010101101"], [3.743429513866062e-46, "00101011010001111010"], [3.732526364265903e-46, "01010111001110000101"], [3.732526364265896e-46, "11100001010101011100"], [3.7200840575762115e-46, "00011110010100011110"], [3.720084057576162e-46, "01000111100001111001"], [3.714926314836465e-46, "11110001001100011010"], [3.714926314836459e-46, "11000110101111000100"], [3.713955703313707e-46, "00011101011010101100"], [3.713955703313693e-46, "10101011000001110101"], [3.706674266589317e-46, "01110100011010110001"], [3.706674266589234e-46, "10101100010111010001"], [3.6949279749422045e-46, "00011110010010101110"], [3.694927974942156e-46, "00101011100001111001"], [3.6907925917572825e-46, "11110001001010101010"], [3.6907925917572654e-46, "10101010101111000100"], [3.690045184566622e-46, "01111000011100110001"], [3.690045184566499e-46, "11001100010111100001"], [3.686278350729899e-46, "01010110010000111110"], [3.686278350729831e-46, "00001111100101011001"], [3.662334551679057e-46, "00111010010000111110"], [3.6623345516789964e-46, "00001111100011101001"], [3.644206064271849e-46, "00011110101100011100"], [3.644206064271794e-46, "11000111000001111010"], [3.635932851577788e-46, "00110101100110111000"], [3.635932851577664e-46, "01101110000011010110"], [3.585246742121802e-46, "11000111000001110101"], [3.585246742121788e-46, "00011101011100011100"], [3.539022824041433e-46, "11000110010111110000"], [3.5390228240412376e-46, "01111100001100011001"], [3.4718014301996133e-46, "01110101000111100010"], [3.4718014301993885e-46, "01111000100111010100"], [3.460093373821936e-46, "01011001100110111000"], [3.4600933738218298e-46, "01101110000101100110"], [3.435861359201811e-46, "01110110000111100001"], [3.435861359201577e-46, "01111000010111011000"], [3.3867696958550667e-46, "11100001011011100100"], [3.386769695854941e-46, "10111001001110000101"], [3.3819630140901617e-46, "11100001011101010100"], [3.381963014090019e-46, "11010101001110000101"], [3.378263573904486e-46, "01111000100011111000"], [3.378263573904388e-46, "00111110000111100010"], [3.3181924148003313e-46, "11100011000111001001"], [3.3181924148002317e-46, "01110010011110001100"], [3.307540249679929e-46, "10101010100001111100"], [3.3075402496799267e-46, "00011111001010101010"], [3.2278188353878215e-46, "01110110000110100101"], [3.227818835387814e-46, "01101001010111011000"], [3.2028629832364742e-46, "00011111001100011010"], [3.2028629832364563e-46, "11000110100001111100"], [3.2007211902627015e-46, "01011000110101101100"], [3.200721190262675e-46, "01011011000101100011"], [3.1905355963012705e-46, "00110100110011011100"], [3.1905355963012558e-46, "00110111000011010011"], [3.1631468377982963e-46, "11100001101111000100"], [3.163146837798154e-46, "11110001001110000110"], [3.140632768596269e-46, "01001100110100110101"], [3.1406327685962626e-46, "01001101010100110011"], [3.139953845931889e-46, "00101100110010110101"], [3.1399538459318683e-46, "00101101010010110011"], [3.122765148189448e-46, "10111000100110110100"], [3.1227651481892753e-46, "01101101001011100010"], [3.113998419240885e-46, "00011101100101011010"], [3.113998419240827e-46, "01010110100001110110"], [3.107338728781222e-46, "11110010001101100100"], [3.1073387287812025e-46, "11011001001111001000"], [3.1034399543375118e-46, "01010101101010101100"], [3.103439954337482e-46, "10101011000101010110"], [3.0896640225052744e-46, "00011101100011101010"], [3.089664022505192e-46, "00111010100001110110"], [3.0744752839140816e-46, "00011101010101011001"], [3.0744752839140116e-46, "01010110010001110101"], [3.0743444002729464e-46, "00111001101100011100"], [3.074344400272924e-46, "11000111000011100110"], [3.0636722521645115e-46, "10011101001011011000"], [3.063672252164494e-46, "10110110001001110100"], [3.0621098630102114e-46, "11000101011101010001"], [3.062109863010169e-46, "11010100011100010101"], [3.056861476107346e-46, "10101001011011100001"], [3.0568614761073355e-46, "10111000011010100101"], [3.0534243842308655e-46, "01001111001010110100"], [3.053424384230241e-46, "10101101000100111100"], [3.0529447671187814e-46, "00011101010011101001"], [3.0529447671187013e-46, "00111010010001110101"], [3.047156131114597e-46, "01010111001101100100"], [3.047156131114204e-46, "11011001000101011100"], [3.0243580321314036e-46, "01101100100011010101"], [3.0243580321313904e-46, "00110101010110110010"], [2.9895465602858272e-46, "01010101010001110110"], [2.9895465602858253e-46, "00011101100101010101"], [2.9778827447872722e-46, "10100101011011010001"], [2.9778827447872388e-46, "10110100011010010101"], [2.974513326461679e-46, "10011100101000110110"], [2.9745133264616587e-46, "10001101101001110010"], [2.9727814064656604e-46, "11001001011101100001"], [2.9727814064656157e-46, "11011000011100100101"], [2.9654451579924006e-46, "00111001010001110110"], [2.9654451579923854e-46, "00011101100011100101"], [2.9408880228147002e-46, "00111011000011011100"], [2.9408880228142506e-46, "00110111000011101100"], [2.9356162770889727e-46, "11010101001011010100"], [2.9356162770888187e-46, "10110101001101010100"], [2.9253942111967604e-46, "11001001011100100101"], [2.9198678257052097e-46, "10100101011010010101"], [2.908468662865066e-46, "11001011000101100110"], [2.908468662865053e-46, "01011001101100101100"], [2.9027518897994492e-46, "00011101010101010110"], [2.9027518897994263e-46, "01010101100001110101"], [2.8947971249380835e-46, "10100111000011010110"], [2.8947971249380765e-46, "00110101101010011100"], [2.8835472177778163e-46, "01010101010110110010"], [2.883547217777664e-46, "01101100100101010101"], [2.8768977298071142e-46, "00111001100001110101"], [2.876897729807109e-46, "00011101010011100110"], [2.8717155439302028e-46, "01001111000111010010"], [2.871715543930097e-46, "01110100100100111100"], [2.8704393179293588e-46, "01101101000101100011"], [2.8704393179293545e-46, "01011000110110110100"], [2.8633754755078546e-46, "01100011011000111100"], [2.8633754755078456e-46, "10001111000110001101"], [2.8294277666367633e-46, "01101100100101101010"], [2.8294277666367536e-46, "01011010100110110010"], [2.780772994198546e-46, "01100011101110110000"], [2.7807729941983796e-46, "11101100000110001110"], [2.7792552339581756e-46, "01010110010001111100"], [2.7792552339580472e-46, "00011111000101011001"], [2.7447796167814517e-46, "01011101000011110010"], [2.744779616781258e-46, "00111100100101110100"], [2.727928040122355e-46, "01000111010111001010"], [2.7279280401223052e-46, "01110010100100011101"], [2.7274865632390616e-46, "10101011000100011101"], [2.7274865632390364e-46, "01000111011010101100"], [2.726936979106253e-46, "11101100000101101001"], [2.726936979106205e-46, "01011010011110110000"], [2.726534375643303e-46, "11000111000010101101"], [2.726534375643302e-46, "00101011011100011100"], [2.707161308379752e-46, "00101011010111001010"], [2.707161308379698e-46, "01110010100010101101"], [2.69613988715793e-46, "01100011010101011010"], [2.6961398871578825e-46, "01010110100110001101"], [2.683221297169762e-46, "00001111101110110000"], [2.6832212971697417e-46, "11101100000000111110"], [2.681982024203327e-46, "01100101101010110010"], [2.6819820242032937e-46, "10101100100110010110"], [2.67685491690763e-46, "01100011010011101010"], [2.6768549169075895e-46, "00111010100110001101"], [2.6707542577456354e-46, "01101101000100101110"], [2.6707542577455373e-46, "01001011100110110100"], [2.667805085755028e-46, "01100011100101011001"], [2.6678050857549817e-46, "01010110010110001110"], [2.6628931324097383e-46, "01101001101100110010"], [2.6628931324096617e-46, "11001100100110100110"], [2.6561662508669162e-46, "01100101010110010011"], [2.6561662508669e-46, "01100100110110010101"], [2.655721049650196e-46, "01101001010110100011"], [2.6557210496501777e-46, "01101000110110100101"], [2.6492803958027813e-46, "01100011100011101001"], [2.6492803958027334e-46, "00111010010110001110"], [2.648029275617217e-46, "11101111000110110100"], [2.642777268954766e-46, "01000111100111001001"], [2.6427772689547183e-46, "01110010010100011110"], [2.640840469487875e-46, "00111010010001111100"], [2.640840469487729e-46, "00011111000011101001"], [2.631092369015489e-46, "00011110010110110100"], [2.631092369015379e-46, "01101101000001111001"], [2.6239699489490833e-46, "00101011100111001001"], [2.6239699489490355e-46, "01110010010010101110"], [2.6078366628722242e-46, "11100011000011101010"], [2.6078366628722223e-46, "00111010101110001100"], [2.5949958126332985e-46, "10001101011000110101"], [2.5917052689749868e-46, "01110001100110110100"], [2.5917052689748522e-46, "01101101000111000110"], [2.5897015251130888e-46, "01101101001010010110"], [2.589701525113014e-46, "10100101100110110100"], [2.5892375120503935e-46, "00110100110110110100"], [2.5892375120503904e-46, "01101101000011010011"], [2.5376597152207752e-46, "10111000101001110001"], [2.5376597152207698e-46, "10011100011011100010"], [2.535999316134043e-46, "00101100111011110000"], [2.535999316134011e-46, "10111100000010110011"], [2.533671650122205e-46, "10011100011101010010"], [2.5336716501221942e-46, "11010100101001110001"], [2.532728244638548e-46, "00111001010111001001"], [2.5327282446384994e-46, "01110010010011100101"], [2.521723540851715e-46, "01010110101110001100"], [2.5217235408517e-46, "11100011000101011010"], [2.5102035959605215e-46, "01010101010111001001"], [2.5102035959604386e-46, "01110010010101010101"], [2.5093392842507132e-46, "01001100111101110000"], [2.5093392842506833e-46, "11011100000100110011"], [2.4863962321149324e-46, "11000101011100010101"], [2.4824290115522066e-46, "00111001011110001100"], [2.482429011552189e-46, "11100011000011100101"], [2.47644423489948e-46, "10101001011010100101"], [2.4709477624652255e-46, "11100011000000111101"], [2.4709477624651784e-46, "00001111011110001100"], [2.453675602306258e-46, "11100001011111000001"], [2.45367560230619e-46, "11110000011110000101"], [2.4401821737404027e-46, "10111000011001110010"], [2.4401821737403973e-46, "10011100101011100001"], [2.4386039779033402e-46, "10011100101101010001"], [2.438603977903339e-46, "11010100011001110010"], [2.4281888283677524e-46, "11000101101101010010"], [2.4281888283677213e-46, "11010100101100010110"], [2.4259145936259964e-46, "10100101101011010010"], [2.425914593625968e-46, "10110100101010010110"], [2.425612168121944e-46, "10101001101011100010"], [2.425612168121933e-46, "10111000101010100110"], [2.423741080380363e-46, "00111001100111001010"], [2.4237410803803092e-46, "01110010100011100110"], [2.4212775415030812e-46, "11001001101101100010"], [2.4212775415030684e-46, "11011000101100100110"], [2.4058739729026896e-46, "01010101100111001010"], [2.4058739729026414e-46, "01110010100101010110"], [2.3968913572599118e-46, "01010101011110001100"], [2.3968913572598643e-46, "11100011000101010101"], [2.362213779962764e-46, "01110100101101110000"], [2.362213779962737e-46, "11011100000111010010"], [2.35639646808124e-46, "11000110101001110100"], [2.3563964680812326e-46, "10011101001100011010"], [2.3426828467803076e-46, "10011101001010101010"], [2.3426828467802986e-46, "10101010101001110100"], [2.3408480025642385e-46, "00111100010111100100"], [2.340848002564109e-46, "01111001000011110001"], [2.334248596189605e-46, "11100001011110000101"], [2.330881497383837e-46, "00011101100110110100"], [2.3308814973837617e-46, "01101101000001110110"], [2.3299961389037667e-46, "11011001000100101110"], [2.329996138903661e-46, "01001011101101100100"], [2.3274516986081268e-46, "10110101000010011110"], [2.327451698608028e-46, "00100111101011010100"], [2.2940055245696516e-46, "11001010010111110000"], [2.294005524569646e-46, "01111100001100101001"], [2.2928363488128016e-46, "10110100011110110000"], [2.292836348812662e-46, "11101100001011010001"], [2.2851995871801716e-46, "01110010010101011100"], [2.285199587180031e-46, "01010111000111001001"], [2.2420347003483853e-46, "00011101101110001100"], [2.242034700348378e-46, "11100011000001110110"], [2.233588070194467e-46, "10011101000001111010"], [2.2335880701944302e-46, "00011110101001110100"], [2.2222497043920962e-46, "10111000011111000010"], [2.2222497043920943e-46, "11110000101011100001"], [2.221513415156214e-46, "11010100011111000010"], [2.221513415156214e-46, "11110000101101010001"], [2.1999374037826296e-46, "00111011001110001010"], [2.1999374037826024e-46, "11100010100011101100"], [2.192378092351749e-46, "10011100100001111100"], [2.192378092351724e-46, "00011111001001110010"], [2.1847873475942063e-46, "01110010010110110100"], [2.1847873475940744e-46, "01101101000111001001"], [2.1597438052502873e-46, "11100011001101100100"], [2.159743805250223e-46, "11011001001110001100"], [2.1486835198131474e-46, "01111111111011101101"], [2.144094993725633e-46, "01010101011001110001"], [2.1440949937255925e-46, "10011100010101010101"], [2.1376582610849338e-46, "10111000101111000001"], [2.137658261084926e-46, "11110000011011100010"], [2.135046890906455e-46, "11010100101111000001"], [2.1350468909064497e-46, "11110000011101010010"], [2.1346596755127014e-46, "01011110000010111010"], [2.134659675512593e-46, "00101110100101111000"], [2.1343978859200462e-46, "01010111001110001010"], [2.13439788592002e-46, "11100010100101011100"], [2.127005291305223e-46, "11100010101101010100"], [2.1270052913052217e-46, "11010101001110001010"], [2.124885781586843e-46, "11100010101011100100"], [2.124885781586842e-46, "10111001001110001010"], [2.1242526751634586e-46, "00111001011001110001"], [2.124252675163383e-46, "10011100010011100101"], [2.0956906606983044e-46, "11111011111001101111"], [2.0843827687693564e-46, "01010110100110110010"], [2.0843827687692642e-46, "01101100100101011010"], [2.078438212180465e-46, "01111000101011110000"], [2.0784382121804226e-46, "10111100000111100010"], [2.0647366418653523e-46, "01111111111101011101"], [2.0532434368656184e-46, "10101110000110010011"], [2.053243436865599e-46, "01100100111010111000"], [2.0518834080247595e-46, "11001110000110100011"], [2.0518834080247505e-46, "01101000111100111000"], [2.049647983808663e-46, "01110010010011101100"], [2.04964798380854e-46, "00111011000111001001"], [2.033390796723859e-46, "10111001001011010100"], [2.033390796723825e-46, "10110101001011100100"], [2.0181650167330634e-46, "10011110000101101100"], [2.018165016733025e-46, "01011011001001111000"], [2.0179050693460243e-46, "01010101100000111110"], [2.01790506934596e-46, "00001111100101010110"], [2.013745031667234e-46, "00111001100000111110"], [2.0137450316671708e-46, "00001111100011100110"], [2.0117917883156868e-46, "01110001011000110110"], [2.0117917883156502e-46, "10001101100111000101"], [2.001651929867425e-46, "01011110001001010101"], [2.001651929867424e-46, "10010101010101111000"], [1.979364773346131e-46, "11100001101111000010"], [1.9793647733460598e-46, "11110000101110000110"], [1.976181917029238e-46, "11001100100101110001"], [1.9761819170292207e-46, "01011100011100110010"], [1.968208134067616e-46, "00011110010101011100"], [1.9682081340675066e-46, "01010111000001111001"], [1.9670424400720755e-46, "11100011001011010100"], [1.9670424400719973e-46, "10110101001110001100"], [1.9660691316401145e-46, "01010101010000111101"], [1.9660691316400313e-46, "00001111010101010101"], [1.9625239535046503e-46, "00111001010000111101"], [1.9625239535045877e-46, "00001111010011100101"], [1.955139224653121e-46, "00101101100110011010"], [1.95513922465305e-46, "01100110100010110110"], [1.9463656703328427e-46, "01011100011110100001"], [1.9463656703328026e-46, "11101000010101110001"], [1.944625987772184e-46, "00010111010011111000"], [1.9446259877720693e-46, "00111110000001011101"], [1.9427916568755584e-46, "00111100011110010001"], [1.9427916568755156e-46, "11100100010011110001"], [1.9369934244566977e-46, "10001110101000111010"], [1.9363463348153076e-46, "01001101100110101010"], [1.9363463348152127e-46, "01101010100100110110"], [1.9349026908591872e-46, "01011100010110101001"], [1.9349026908590954e-46, "01101010010101110001"], [1.9332590394534034e-46, "00111100010110011001"], [1.933259039453333e-46, "01100110010011110001"], [1.9195201940572548e-46, "10101100100011110001"], [1.9195201940572303e-46, "00111100011010110010"], [1.915068065138664e-46, "01110001101000110101"], [1.9150680651386363e-46, "10001101010111000110"], [1.9129288760414847e-46, "10100110101010011010"], [1.9119637388590353e-46, "11001010101100101010"], [1.9056671061333235e-46, "11110000010111110000"], [1.90566710613324e-46, "01111100001111000001"], [1.9011783729516143e-46, "01101100100011011010"], [1.9011783729516053e-46, "00110110100110110010"], [1.891800568422082e-46, "11111011111111011001"], [1.890041408614449e-46, "11001001101100100110"], [1.8858561579529916e-46, "10100101101010010110"], [1.883180422610574e-46, "01110110000110101010"], [1.8831804226105474e-46, "01101010100111011000"], [1.871027934129425e-46, "01101000111111100000"], [1.871027934129383e-46, "11111000000110100011"], [1.8657506566152e-46, "11010110001000110110"], [1.8657506566151742e-46, "10001101101101011000"], [1.8637305140590656e-46, "11110001000101011001"], [1.8637305140590407e-46, "01010110011111000100"], [1.8628607064492998e-46, "10111010001000110110"], [1.86286070644925e-46, "10001101101011101000"], [1.8597959635391886e-46, "00001111010010101110"], [1.8597959635391734e-46, "00101011100000111101"], [1.8583594348995814e-46, "00001111010100011110"], [1.8583594348995767e-46, "01000111100000111101"], [1.857622162027831e-46, "11110001000011101001"], [1.8576221620278198e-46, "00111010011111000100"], [1.8492041800606803e-46, "01100100111111010000"], [1.8492041800606333e-46, "11110100000110010011"], [1.8408793037078625e-46, "00101011010000111110"], [1.8408793037078594e-46, "00001111100010101101"], [1.8396056707383413e-46, "01000111010000111110"], [1.839605670738334e-46, "00001111100100011101"], [1.8395584699822758e-46, "10111001000001111001"], [1.83955846998226e-46, "00011110011011100100"], [1.8352114479414043e-46, "11010101000001111001"], [1.835211447941378e-46, "00011110011101010100"], [1.8306497605618045e-46, "10001101101000110110"], [1.8182622305693263e-46, "01010101101001110010"], [1.8182622305692835e-46, "10011100100101010110"], [1.8109303796924578e-46, "10011011111111101111"], [1.809671357240106e-46, "11101100000011011001"], [1.809671357240075e-46, "00110110011110110000"], [1.8040537176864445e-46, "00111001101001110010"], [1.804053717686374e-46, "10011100100011100110"], [1.802073049322475e-46, "10110110000110110001"], [1.802073049322452e-46, "01101100011011011000"], [1.787389338727286e-46, "01111100001010011001"], [1.7873893387272853e-46, "10100110010111110000"], [1.7846470373515226e-46, "11110111111111101001"], [1.777059104774463e-46, "11000101101100010110"], [1.7699450683508136e-46, "10101001101010100110"], [1.7401640627774382e-46, "10011110001010100110"], [1.7401640627774149e-46, "10101001101001111000"], [1.7352387639570643e-46, "10011110001100010110"], [1.7352387639570475e-46, "11000101101001111000"], [1.7281206982586151e-46, "01110001011011100001"], [1.7281206982585784e-46, "10111000010111000101"], [1.727921718710165e-46, "01011001011100100110"], [1.7279217187101376e-46, "11001001100101100101"], [1.7279175248203054e-46, "10011101001101101000"], [1.7279175248202984e-46, "11011010001001110100"], [1.7253862821555563e-46, "00111110000100110101"], [1.7253862821554876e-46, "01001101010011111000"], [1.725031151498892e-46, "00110101011010010110"], [1.725031151498875e-46, "10100101100011010101"], [1.7197270812139504e-46, "10110100010110111000"], [1.7197270812139236e-46, "01101110001011010001"], [1.7170388343964174e-46, "01110001011101010001"], [1.7170388343963593e-46, "11010100010111000101"], [1.7065578638475677e-46, "00011110010011101100"], [1.7065578638474537e-46, "00111011000001111001"], [1.6957203185727065e-46, "11100001101110000110"], [1.6951133921038435e-46, "00111001101001110100"], [1.695113392103724e-46, "10011101000011100110"], [1.6920307056857122e-46, "01010101101001110100"], [1.6920307056856583e-46, "10011101000101010110"], [1.685460196546113e-46, "10111001000011101010"], [1.6854601965460939e-46, "00111010101011100100"], [1.6844447166314501e-46, "01111010000110010101"], [1.6844447166314494e-46, "01100101010111101000"], [1.666913408121276e-46, "10111000100011101100"], [1.6669134081212656e-46, "00111011001011100010"], [1.6656572481354674e-46, "10101001100110110100"], [1.665657248135395e-46, "01101101001010100110"], [1.652243857598386e-46, "11101010000100110011"], [1.6522438575983543e-46, "01001100111110101000"], [1.649727332005481e-46, "11100110000010110011"], [1.6497273320054546e-46, "00101100111110011000"], [1.645389467880356e-46, "11110010000110110010"], [1.6453894678803409e-46, "01101100101111001000"], [1.6433601822090938e-46, "01110001100010101110"], [1.643360182209057e-46, "00101011100111000110"], [1.6418955334740347e-46, "01110001100100011110"], [1.6418955334739964e-46, "01000111100111000110"], [1.6408401889830527e-46, "01011100010010111100"], [1.6408401889830315e-46, "00101111000101110001"], [1.6408162757493986e-46, "10110011000110011100"], [1.6408162757492833e-46, "01100111001011001100"], [1.6373152100925165e-46, "01010110010110111000"], [1.637315210092412e-46, "01101110000101011001"], [1.6348353392747075e-46, "01010111001101010010"], [1.6348353392747007e-46, "11010100100101011100"], [1.6128844009152788e-46, "01100011100010101101"], [1.6128844009152784e-46, "00101011010110001110"], [1.611721674454831e-46, "01010110101101010100"], [1.6117216744548223e-46, "11010101000101011010"], [1.6114791556472794e-46, "11110010001011010100"], [1.6114791556472627e-46, "10110101001111001000"], [1.6112493244417865e-46, "01100011100100011101"], [1.6112493244417828e-46, "01000111010110001110"], [1.5967645003010754e-46, "01100011010010101110"], [1.5967645003010737e-46, "00101011100110001101"], [1.5950636115615213e-46, "01000111100110001101"], [1.5950636115615198e-46, "01100011010100011110"], [1.5843214712346506e-46, "01010011100101111000"], [1.5843214712345542e-46, "01011110000101001110"], [1.5801071755635084e-46, "10110001010111101000"], [1.5801071755634812e-46, "01111010001011000101"], [1.5763169507353053e-46, "01010101011010100110"], [1.5763169507352868e-46, "10101001100101010101"], [1.575854304331349e-46, "01110001010010101101"], [1.5758543043312971e-46, "00101011010111000101"], [1.5734330673884868e-46, "01110001010100011101"], [1.5734330673884322e-46, "01000111010111000101"], [1.571523746134427e-46, "00111001011100010110"], [1.5715237461344031e-46, "11000101100011100101"], [1.5706170807883622e-46, "10101010010111110000"], [1.5706170807882675e-46, "01111100001010101001"], [1.5635576414424481e-46, "11000110101100011010"], [1.56087207343817e-46, "10101001101111001000"], [1.5608720734381314e-46, "11110010001010100110"], [1.560075191531729e-46, "01110110000100110110"], [1.560075191531672e-46, "01001101100111011000"], [1.5578749713741633e-46, "11000101101111001000"], [1.5578749713740921e-46, "11110010001100010110"], [1.555495842388237e-46, "11010101001101100100"], [1.5554958423882008e-46, "11011001001101010100"], [1.5423431052879986e-46, "10101010101010101010"], [1.5325466243701265e-46, "01101011000111010001"], [1.532546624370107e-46, "01110100010110101100"], [1.517562883598728e-46, "01010110010111001100"], [1.5175628835986116e-46, "01110011000101011001"], [1.5048400591921134e-46, "00010111010111010100"], [1.5048400591920259e-46, "01110101000001011101"], [1.4853138690639699e-46, "01011001101100100101"], [1.4853138690639516e-46, "11001001010101100110"], [1.4831075622060136e-46, "00110101101010010101"], [1.4831075622059996e-46, "10100101010011010110"], [1.4820242727595635e-46, "01110001101011100010"], [1.4820242727595302e-46, "10111000100111000110"], [1.4739668114624246e-46, "01010101101010100101"], [1.4739668114624053e-46, "10101001010101010110"], [1.4718174774768838e-46, "01110001101101010010"], [1.4718174774768338e-46, "11010100100111000110"], [1.4683343690218118e-46, "00111001101100010101"], [1.4683343690217885e-46, "11000101010011100110"], [1.4570502636600918e-46, "11100001101101011000"], [1.4570502636600152e-46, "11010110001110000110"], [1.4532280686756407e-46, "11100001101011101000"], [1.4532280686755873e-46, "10111010001110000110"], [1.4306925547821688e-46, "00010111100111011000"], [1.4306925547820847e-46, "01110110000001011110"], [1.4203778991100082e-46, "00101101010111100100"], [1.420377899109941e-46, "01111001000010110101"], [1.4189523788883922e-46, "01010011010111101000"], [1.4189523788883039e-46, "01111010000101001101"], [1.4168319542195739e-46, "11010011111101111111"], [1.3997959258866623e-46, "00111010010111001100"], [1.3997959258865538e-46, "01110011000011101001"], [1.38897055927021e-46, "11111011111111010110"], [1.375592865685022e-46, "01011100100111010001"], [1.3755928656850167e-46, "01110100010101110010"], [1.3712792349265558e-46, "11011111111101001111"], [1.3696655546052138e-46, "01100111000111100001"], [1.3696655546051893e-46, "01111000010110011100"], [1.3684467656517728e-46, "01111010000010110110"], [1.3684467656517382e-46, "00101101100111101000"], [1.3549615898922701e-46, "01110001010111001010"], [1.3549615898922682e-46, "01110010100111000101"], [1.3354057276810872e-46, "11010101000101101100"], [1.3354057276810485e-46, "01011011001101010100"], [1.3156570974948197e-46, "10001110011000111001"], [1.3144754460972786e-46, "01010101010101011010"], [1.3144754460972699e-46, "01010110100101010101"], [1.306720083223757e-46, "10010111000101110001"], [1.3067200832237173e-46, "01011100011001011100"], [1.2985397689191278e-46, "00111100100111100001"], [1.2985397689191208e-46, "01111000010011110010"], [1.2913921210536506e-46, "11011100001011110000"], [1.291392121053544e-46, "10111100001101110000"], [1.2838380850310843e-46, "00111010100011100101"], [1.2838380850310804e-46, "00111001010011101010"], [1.2685173733355604e-46, "00011101011011100001"], [1.2685173733355135e-46, "10111000010001110101"], [1.2595508415729652e-46, "00011101011101010001"], [1.2595508415729181e-46, "11010100010001110101"], [1.2582633016634404e-46, "01001101101110100010"], [1.2582633016634108e-46, "11101000100100110110"], [1.2556393372864422e-46, "11110111111011001100"], [1.2556295283423907e-46, "10110011001111011111"], [1.2468198714744653e-46, "00101101101110010010"], [1.2468198714744232e-46, "11100100100010110110"], [1.2383429752932518e-46, "01001111000110010110"], [1.238342975293251e-46, "01100101100100111100"], [1.238279725402265e-46, "11100010101110001010"], [1.21482852650732e-46, "11000110010110110100"], [1.2148285265072619e-46, "01101101001100011001"], [1.2067623091444462e-46, "00111100101111100000"], [1.2067623091444071e-46, "11111000000011110010"], [1.2067543304132364e-46, "10011100010111110000"], [1.2067543304131874e-46, "01111100001001110001"], [1.1936676980645452e-46, "11110111111111100110"], [1.1879793170389228e-46, "00011101011110000110"], [1.1879793170389173e-46, "11100001100001110101"], [1.1853467580615587e-46, "11001110000100110110"], [1.185346758061442e-46, "01001101101100111000"], [1.1746005088902568e-46, "11100110000110010110"], [1.1746005088902137e-46, "01100101101110011000"], [1.174383679334182e-46, "01110011001100101100"], [1.174383679334116e-46, "11001011000111001100"], [1.1691264472353366e-46, "00011101100010101110"], [1.1691264472352999e-46, "00101011100001110110"], [1.1676727874753698e-46, "00011101100100011110"], [1.1676727874753504e-46, "01000111100001110110"], [1.1653597902511647e-46, "01001111000011110001"], [1.1653597902511614e-46, "00111100010100111100"], [1.165044106026926e-46, "00111110001001100101"], [1.1650441060269169e-46, "10011001010011111000"], [1.1647785617158571e-46, "10011110000110110010"], [1.1647785617158184e-46, "01101100101001111000"], [1.160682213830442e-46, "10111001000011011100"], [1.1606822138304156e-46, "00110111001011100100"], [1.1516237433931387e-46, "00111101001101001100"], [1.1516237433929457e-46, "11010011000011110100"], [1.146647380123742e-46, "10100111001100101100"], [1.1466473801237288e-46, "11001011001010011100"], [1.1399239585322153e-46, "01010011100111100100"], [1.1399239585321564e-46, "01111001000101001110"], [1.1358911769143717e-46, "00011101010001111010"], [1.1358911769143643e-46, "00011110100001110101"], [1.1322334771728819e-46, "01111000100011110001"], [1.1322334771728787e-46, "00111100010111100010"], [1.1316208399186564e-46, "00011101010010101101"], [1.1316208399186356e-46, "00101011010001110101"], [1.1292940843620515e-46, "00011101010100011101"], [1.1292940843620264e-46, "01000111010001110101"], [1.1057278338651997e-46, "10111001001101100100"], [1.1057278338651285e-46, "11011001001011100100"], [1.0929018085613046e-46, "00011101101110000101"], [1.0929018085612967e-46, "11100001010001110110"], [1.0892067040610816e-46, "01110011001010011100"], [1.0892067040610124e-46, "10100111000111001100"], [1.0678167122346408e-46, "01110110000001101110"], [1.067816712234628e-46, "00011011100111011000"], [1.0653322935979272e-46, "00011101101011100010"], [1.0653322935978822e-46, "10111000100001110110"], [1.062042182296701e-46, "10100110011010011001"], [1.0613025427842478e-46, "11001010011100101001"], [1.0576160010654312e-46, "00011101101101010010"], [1.0576160010653841e-46, "11010100100001110110"], [1.0570545131096695e-46, "10101110000010110110"], [1.057054513109567e-46, "00101101101010111000"], [1.054821216619983e-46, "11101010000110100110"], [1.054821216619903e-46, "01101001101110101000"], [1.0492808227414028e-46, "00111110000101001110"], [1.0492808227414026e-46, "01010011100011111000"], [1.0482360143609239e-46, "01010011010101110100"], [1.0482360143608634e-46, "01011101000101001101"], [1.0408209604905976e-46, "01010101100110110001"], [1.0408209604905396e-46, "01101100010101010110"], [1.0369195194789601e-46, "11000110011100011001"], [1.0276960820300083e-46, "01010101011111000001"], [1.0276960820299644e-46, "11110000010101010101"], [1.0221495873318104e-46, "10101010011010101001"], [1.0185961066770763e-46, "01011100010111010010"], [1.0185961066770724e-46, "01110100100101110001"], [1.0180714715129585e-46, "00111001011111000001"], [1.0180714715129146e-46, "11110000010011100101"], [1.014595632497663e-46, "10111001000111001001"], [1.0145956324976465e-46, "01110010011011100100"], [1.0143587931256975e-46, "01011100101111010000"], [1.0143587931256413e-46, "11110100000101110010"], [1.0131788253998726e-46, "11010101000111001001"], [1.013178825399841e-46, "01110010011101010100"], [1.0074102461023218e-46, "01101001100011111000"], [1.0074102461022798e-46, "00111110000110100110"], [9.942963591907e-47, "10110011000111100001"], [9.942963591906635e-47, "01111000011011001100"], [9.938214508997524e-47, "01100011010111110000"], [9.938214508996694e-47, "01111100000110001101"], [9.815744751872635e-47, "01100101100101111000"], [9.815744751872154e-47, "01011110000110010110"], [9.806965228277026e-47, "11100100100111010001"], [9.806965228276668e-47, "01110100011110010010"], [9.685635099912062e-47, "00010111100011110100"], [9.685635099911566e-47, "00111101000001011110"], [9.604328794135033e-47, "10010111000111010010"], [9.604328794134547e-47, "01110100101001011100"], [9.583329403259344e-47, "11010001010111011000"], [9.58332940325929e-47, "01110110001101000101"], [9.55993760628247e-47, "01110011000111000011"], [9.559937606282415e-47, "01110000110111001100"], [9.549803920195563e-47, "01110011001111000010"], [9.549803920195542e-47, "11110000100111001100"], [9.51629451891952e-47, "11111011000101111000"], [9.485436929479547e-47, "01010101100110001110"], [9.485436929479396e-47, "01100011100101010110"], [9.475542047591739e-47, "01010111000101010011"], [9.475542047591696e-47, "01010100110101011100"], [9.459444543897395e-47, "00111001100110001110"], [9.459444543897288e-47, "01100011100011100110"], [9.440299965281411e-47, "11101000100111100001"], [9.440299965281034e-47, "01111000011110100010"], [9.418300277251348e-47, "10011101000101011001"], [9.41830027725116e-47, "01010110011001110100"], [9.404276296728488e-47, "11000101101110001100"], [9.404276296728486e-47, "11100011001100010110"], [9.400631284202159e-47, "11110111000011111000"], [9.375424924778323e-47, "10011101000011101001"], [9.375424924778155e-47, "00111010011001110100"], [9.328610746875962e-47, "11110001000111001010"], [9.328610746875905e-47, "01110010101111000100"], [9.327196601186567e-47, "10101001101110001100"], [9.327196601186558e-47, "11100011001010100110"], [9.320280377197283e-47, "00111000110011101100"], [9.320280377197278e-47, "00111011000011100011"], [9.250890484459026e-47, "00111010100101011010"], [9.250890484459013e-47, "01010110100011101010"], [9.226775524540446e-47, "00111001010110110010"], [9.226775524539841e-47, "01101100100011100101"], [9.13904530156801e-47, "01010111000001110110"], [9.139045301567365e-47, "00011101100101011100"], [9.085049709135677e-47, "01110010100001111010"], [9.085049709135646e-47, "00011110100111001010"], [9.045988405369354e-47, "01010101010110001101"], [9.045988405369177e-47, "01100011010101010101"], [9.02374766725783e-47, "00111001010110001101"], [9.023747667257685e-47, "01100011010011100101"], [8.90286524903883e-47, "00111011000001110110"], [8.902865249038088e-47, "00011101100011101100"], [8.891145289247004e-47, "00111011001011010100"], [8.891145289245169e-47, "10110101000011101100"], [8.866084374972075e-47, "01101101001100101001"], [8.866084374971885e-47, "11001010010110110100"], [8.822220769554934e-47, "11110001000000111110"], [8.82222076955438e-47, "00001111101111000100"], [8.795074937368746e-47, "01001110100100110011"], [8.795074937368666e-47, "01001100110100111010"], [8.772666757317766e-47, "00101100110010111010"], [8.772666757317754e-47, "00101110100010110011"], [8.755153600573567e-47, "10010110101001011100"], [8.755153600573567e-47, "10010111001001011010"], [8.742317248203427e-47, "10011010101001101100"], [8.742317248203394e-47, "10011011001001101010"], [8.64463134974489e-47, "01010101101111000010"], [8.644631349744464e-47, "11110000100101010110"], [8.642518108817633e-47, "01110001101011100100"], [8.642518108817278e-47, "10111001000111000110"], [8.610620943768108e-47, "00111010010110111000"], [8.610620943767528e-47, "01101110000011101001"], [8.597238382670527e-47, "00011111000001110011"], [8.597238382670519e-47, "00011100110001111100"], [8.574962582045222e-47, "00111001101111000010"], [8.574962582044792e-47, "11110000100011100110"], [8.5615096522156e-47, "01111100000000111101"], [8.561509652215456e-47, "00001111010111110000"], [8.438074320234804e-47, "00111001010101010101"], [8.438074320234796e-47, "01010101010011100101"], [8.394979735457363e-47, "11001110001101111100"], [8.392512167932436e-47, "00101111000110100110"], [8.392512167932395e-47, "01101001100010111100"], [8.392422401259992e-47, "10101110001011111100"], [8.364498457127732e-47, "11010011001101001010"], [8.364498457127684e-47, "11010010101101001100"], [8.30237981436006e-47, "01110001101101010100"], [8.302379814359246e-47, "11010101000111000110"], [8.289506983134497e-47, "11010011001101000101"], [8.289506983134454e-47, "11010001011101001100"], [8.28668421060154e-47, "10110011001011001010"], [8.286684210601514e-47, "10110010101011001100"], [8.210472661912161e-47, "01111010000110011010"], [8.21047266191197e-47, "01100110100111101000"], [8.20419788480508e-47, "01001101100110100011"], [8.204197884805016e-47, "01101000110100110110"], [8.200130109324073e-47, "01100100110010110110"], [8.200130109324068e-47, "00101101100110010011"], [8.185298685510025e-47, "01101100101011010010"], [8.185298685510001e-47, "10110100100110110010"], [8.175093313577055e-47, "11101001001010111000"], [8.175093313576975e-47, "10101110001110100100"], [8.148138777185401e-47, "10110011001011000101"], [8.148138777185369e-47, "10110001011011001100"], [8.097874198794488e-47, "11111011001011111111"], [8.0888573404691345e-47, "01110001010001110101"], [8.088857340469124e-47, "00011101010111000101"], [8.05764819131107e-47, "10111110011101111111"], [8.029648196732909e-47, "11100010011110001001"], [7.916588760279948e-47, "10011011001001100101"], [7.916588760279919e-47, "10011001011001101100"], [7.898476593278057e-47, "11100101000101110010"], [7.89847659327793e-47, "01011100101110010100"], [7.831138723585291e-47, "10010111001001010101"], [7.831138723585236e-47, "10010101011001011100"], [7.821797880422618e-47, "10010111000011110001"], [7.821797880422118e-47, "00111100011001011100"], [7.821467116713503e-47, "11100110000100111010"], [7.821467116713245e-47, "01001110101110011000"], [7.82114795163735e-47, "11110100001111100000"], [7.821147951636482e-47, "11111000001111010000"], [7.791268050520436e-47, "11110111001101111111"], [7.733820095786898e-47, "11010100101000110101"], [7.733820095786854e-47, "10001101011101010010"], [7.730751742783412e-47, "10111000101000110101"], [7.730751742783316e-47, "10001101011011100010"], [7.700744763571345e-47, "11011110011011111111"], [7.630064047983598e-47, "00101100110110010110"], [7.630064047983551e-47, "01100101100010110011"], [7.625506491479438e-47, "01001100110110100110"], [7.625506491479412e-47, "01101001100100110011"], [7.613406205385878e-47, "11001001100111110000"], [7.613406205385624e-47, "01111100001100100110"], [7.417020896360844e-47, "11001001011100101010"], [7.417020896360784e-47, "11001010101100100101"], [7.416303916573002e-47, "10100101011010011010"], [7.4163039165729435e-47, "10100110101010010101"], [7.364605409466738e-47, "11000111001000110110"], [7.364605409466663e-47, "10001101101100011100"], [7.331144831982294e-47, "10101011001000110110"], [7.331144831982216e-47, "10001101101010101100"], [7.277618223549021e-47, "10011100101100010101"], [7.2776182235489485e-47, "11000101011001110010"], [7.268817784154061e-47, "10011100101010100101"], [7.268817784154008e-47, "10101001011001110010"], [7.217886730945986e-47, "11111101111011101101"], [7.037181733505256e-47, "01010101011000110101"], [7.03718173350509e-47, "10001101010101010101"], [7.034689874821649e-47, "11101001000011110010"], [7.034689874821521e-47, "00111100101110100100"], [7.030289395911486e-47, "00111001011000110101"], [7.030289395911378e-47, "10001101010011100101"], [7.008687138153627e-47, "00011111000100011101"], [7.008687138153502e-47, "01000111010001111100"], [7.007474907201753e-47, "11000111001110000110"], [7.007474907201731e-47, "11100001101100011100"], [6.989038455442218e-47, "11001010100100101101"], [6.989038455442184e-47, "01001011011100101010"], [6.984930123610313e-47, "00011101101011100100"], [6.984930123609568e-47, "10111001000001110110"], [6.982896103767077e-47, "10100110100010011101"], [6.982896103767005e-47, "00100111011010011010"], [6.979988141686756e-47, "10111111000111011000"], [6.979943014614126e-47, "11010011000101110010"], [6.979943014613803e-47, "01011100101101001100"], [6.970783457898165e-47, "01100110100110010011"], [6.97078345789815e-47, "01100100110110011010"], [6.968068265076482e-47, "10101011001110000110"], [6.968068265076472e-47, "11100001101010101100"], [6.952675620311764e-47, "01101000110110101010"], [6.952675620311753e-47, "01101010100110100011"], [6.949805395394755e-47, "01001111001001010101"], [6.949805395394691e-47, "10010101010100111100"], [6.930641674275337e-47, "00111110000100111010"], [6.930641674274835e-47, "01001110100011111000"], [6.920590748673188e-47, "00011100110111001100"], [6.920590748673157e-47, "01110011000001110011"], [6.901917799199475e-47, "11011111000111101000"], [6.889131226969006e-47, "01000111100110110010"], [6.889131226968637e-47, "01101100100100011110"], [6.853736816501576e-47, "00011111001100101100"], [6.853736816501128e-47, "11001011000001111100"], [6.791879725660399e-47, "00011111000010101101"], [6.791879725660326e-47, "00101011010001111100"], [6.741730739124973e-47, "00011101101101010100"], [6.741730739124322e-47, "11010101000001110110"], [6.736587690940234e-47, "11100101001011111100"], [6.731219012934376e-47, "11101001001101111100"], [6.664053497813025e-47, "10011101001010011100"], [6.664053497812855e-47, "10100111001001110100"], [6.662027830601647e-47, "00111010100110110010"], [6.662027830601221e-47, "01101100100011101010"], [6.639478385923804e-47, "01010100110111110000"], [6.639478385923306e-47, "01111100000101010011"], [6.564108330598436e-47, "00111101000001101110"], [6.564108330598372e-47, "00011011100011110100"], [6.54033156606815e-47, "01011110001111101100"], [6.51486290560489e-47, "00111000110101011100"], [6.5148629056
[truncated: 34,858,345 more chars]
