# Supplementary material for: A Stabilizer Framework for the Contextual Subspace Variational Quantum Eigensolver and the Noncontextual Projection Ansatz
Source: J Chem Theory Comput. 2023 Jan 23;19(3):808–21. doi: 10.1021/acs.jctc.2c00910 (PMC9933439; doi:10.1021/acs.jctc.2c00910)
Supplement: Supplementary file 1 — ct2c00910_si_001.zip [file ct2c00910_si_001.zip › anc/model_data/model_data_HCl_STO-3G_SINGLET.json]

{"ham": {"IIIIIIIIIIIIIIIII": -280.2424906782493, "ZIIIIIIIIIIIIIIII": 1.8678559284807594, "IZIIIIIIIIIIIIIII": 2.5969723008084045, "ZZIIIIIIIIIIIIIII": 0.09865856293042116, "IIZIIIIIIIIIIIIII": 2.5969723008084094, "ZIZIIIIIIIIIIIIII": 0.09865856293042123, "IZZIIIIIIIIIIIIII": 0.11854474278886483, "IIIZIIIIIIIIIIIII": 2.315972293049112, "ZIIZIIIIIIIIIIIII": 0.08812678701182951, "IZIZIIIIIIIIIIIII": 0.10564891535280449, "IIZZIIIIIIIIIIIII": 0.10564891535280456, "IIIIZIIIIIIIIIIII": 2.7635120868129093, "ZIIIZIIIIIIIIIIII": 0.10218027781083609, "IZIIZIIIIIIIIIIII": 0.10080590842612147, "IIZIZIIIIIIIIIIII": 0.10080590842612157, "IIIZZIIIIIIIIIIII": 0.09122492850824974, "IIIIIZIIIIIIIIIII": 10.132732312492541, "ZIIIIZIIIIIIIIIII": 0.13339206753795652, "IZIIIZIIIIIIIIIII": 0.17176138327505078, "IIZIIZIIIIIIIIIII": 0.1685171062098015, "IIIZIZIIIIIIIIIII": 0.14523134402695217, "IIIIZZIIIIIIIIIII": 0.16421461951048702, "IIIIIIZIIIIIIIIII": 10.132732312492545, "ZIIIIIZIIIIIIIIII": 0.13339206753795654, "IZIIIIZIIIIIIIIII": 0.16851710620980145, "IIZIIIZIIIIIIIIII": 0.17176138327505094, "IIIZIIZIIIIIIIIII": 0.14523134402695217, "IIIIZIZIIIIIIIIII": 0.16421461951048702, "IIIIIZZIIIIIIIIII": 0.5068511014456275, "IIIIIIIZIIIIIIIII": 10.128960970386403, "ZIIIIIIZIIIIIIIII": 0.13129486883314267, "IZIIIIIZIIIIIIIII": 0.1717206801812431, "IIZIIIIZIIIIIIIII": 0.1717206801812433, "IIIZIIIZIIIIIIIII": 0.14400018580984153, "IIIIZIIZIIIIIIIII": 0.1642501325540663, "IIIIIZIZIIIIIIIII": 0.5063495254670757, "IIIIIIZZIIIIIIIII": 0.5063495254670756, "ZZZZZZZZIIIIIIIII": -0.6873484056210876, "IIIIIIIIZIIIIIIII": 11.151498620677796, "ZIIIIIIIZIIIIIIII": 0.13296328571174085, "IZIIIIIIZIIIIIIII": 0.17148935140226365, "IIZIIIIIZIIIIIIII": 0.17148935140226376, "IIIZIIIIZIIIIIIII": 0.14461017241327231, "IIIIZIIIZIIIIIIII": 0.1595767762226664, "IIIIIZIIZIIIIIIII": 0.4334392248492587, "IIIIIIZIZIIIIIIII": 0.43343922484925873, "ZZZZZZZIZIIIIIIII": -0.730508129377082, "IIIIIIIZZIIIIIIII": 0.4330223941624885, "ZZZZZZIZZIIIIIIII": -0.7315025034741531, "ZZZZZIZZZIIIIIIII": -0.7315025034741528, "ZZZZIZZZZIIIIIIII": -0.1734369206062932, "ZZZIZZZZZIIIIIIII": -0.15301048017700236, "ZZIZZZZZZIIIIIIII": -0.18396136224480003, "ZIZZZZZZZIIIIIIII": -0.18396136224479986, "IZZZZZZZZIIIIIIII": -0.14144298931533217, "ZZZZZZZZZIIIIIIII": -61.44770157000642, "IIIIIIIIIZIIIIIII": 1.8678559284807585, "ZIIIIIIIIZIIIIIII": 0.14585337410737828, "IZIIIIIIIZIIIIIII": 0.10404875515311798, "IIZIIIIIIZIIIIIII": 0.10404875515311807, "IIIZIIIIIZIIIIIII": 0.12334634182964149, "IIIIZIIIIZIIIIIII": 0.11763777429458798, "IIIIIZIIIZIIIIIII": 0.13426212366900833, "IIIIIIZIIZIIIIIII": 0.13426212366900833, "IIIIIIIZIZIIIIIII": 0.13771337859339666, "IIIIIIIIZZIIIIIII": 0.13513429845737873, "ZZZZZZZZZZIIIIIII": -0.1428950033375984, "IIIIIIIIIIZIIIIII": 2.596972300808407, "ZIIIIIIIIIZIIIIII": 0.10404875515311798, "IZIIIIIIIIZIIIIII": 0.14384560644739888, "IIZIIIIIIIZIIIIII": 0.12697836400837614, "IIIZIIIIIIZIIIIII": 0.11395888981794774, "IIIIZIIIIIZIIIIII": 0.12840960334507776, "IIIIIZIIIIZIIIIII": 0.17286203618837961, "IIIIIIZIIIZIIIIII": 0.17920763274087442, "IIIIIIIZIIZIIIIII": 0.1728277350853917, "IIIIIIIIZIZIIIIII": 0.17415614971141694, "ZZZZZZZZZIZIIIIII": -0.18589687878985883, "IIIIIIIIIZZIIIIII": 0.09865856293042116, "IIIIIIIIIIIZIIIII": 2.5969723008084107, "ZIIIIIIIIIIZIIIII": 0.10404875515311807, "IZIIIIIIIIIZIIIII": 0.12697836400837614, "IIZIIIIIIIIZIIIII": 0.14384560644739894, "IIIZIIIIIIIZIIIII": 0.11395888981794783, "IIIIZIIIIIIZIIIII": 0.12840960334507787, "IIIIIZIIIIIZIIIII": 0.17920763274087445, "IIIIIIZIIIIZIIIII": 0.17286203618837978, "IIIIIIIZIIIZIIIII": 0.17282773508539193, "IIIIIIIIZIIZIIIII": 0.17415614971141705, "ZZZZZZZZZIIZIIIII": -0.1858968787898591, "IIIIIIIIIZIZIIIII": 0.09865856293042123, "IIIIIIIIIIZZIIIII": 0.11854474278886483, "IZZIIZZIIIZZIIIII": 0.5068511014456275, "IIIIIIIIIIIIZIIII": 2.31597229304912, "ZIIIIIIIIIIIZIIII": 0.12334634182964149, "IZIIIIIIIIIIZIIII": 0.11395888981794774, "IIZIIIIIIIIIZIIII": 0.11395888981794783, "IIIZIIIIIIIIZIIII": 0.12748835148366633, "IIIIZIIIIIIIZIIII": 0.11902437679288083, "IIIIIZIIIIIIZIIII": 0.14613892913633755, "IIIIIIZIIIIIZIIII": 0.14613892913633758, "IIIIIIIZIIIIZIIII": 0.1501920848152917, "IIIIIIIIZIIIZIIII": 0.1468274810976695, "ZZZZZZZZZIIIZIIII": -0.1544403285607928, "IIIIIIIIIZIIZIIII": 0.08812678701182951, "IIIIIIIIIIZIZIIII": 0.10564891535280449, "IIIIIIIIIIIZZIIII": 0.10564891535280456, "IIIIIIIIIIIIIZIII": 2.7635120868129164, "ZIIIIIIIIIIIIZIII": 0.11763777429458798, "IZIIIIIIIIIIIZIII": 0.12840960334507776, "IIZIIIIIIIIIIZIII": 0.12840960334507787, "IIIZIIIIIIIIIZIII": 0.11902437679288083, "IIIIZIIIIIIIIZIII": 0.13088072172803164, "IIIIIZIIIIIIIZIII": 0.1668268605492367, "IIIIIIZIIIIIIZIII": 0.1668268605492367, "IIIIIIIZIIIIIZIII": 0.16704074812022954, "IIIIIIIIZIIIIZIII": 0.16665823266618854, "ZZZZZZZZZIIIIZIII": -0.17678735575196697, "IIIIIIIIIZIIIZIII": 0.10218027781083609, "IIIIIIIIIIZIIZIII": 0.10080590842612147, "IIIIIIIIIIIZIZIII": 0.10080590842612157, "IIIIIIIIIIIIZZIII": 0.09122492850824974, "IIIIIIIIIIIIIIZII": 10.132732312492548, "ZIIIIIIIIIIIIIZII": 0.13426212366900833, "IZIIIIIIIIIIIIZII": 0.17286203618837961, "IIZIIIIIIIIIIIZII": 0.17920763274087445, "IIIZIIIIIIIIIIZII": 0.14613892913633755, "IIIIZIIIIIIIIIZII": 0.1668268605492367, "IIIIIZIIIIIIIIZII": 0.6041474218580174, "IIIIIIZIIIIIIIZII": 0.539283208249758, "IIIIIIIZIIIIIIZII": 0.5387495955485283, "IIIIIIIIZIIIIIZII": 0.5440053246117379, "ZZZZZZZZZIIIIIZII": -0.7633332281454437, "IIIIIIIIIZIIIIZII": 0.13339206753795652, "IIIIIIIIIIZIIIZII": 0.17176138327505078, "IZZIIZZIIIZIIIZII": 0.17176138327505094, "IIIIIIIIIIIZIIZII": 0.1685171062098015, "IZZIIZZIIIIZIIZII": 0.16851710620980145, "IZZIIZIIIIZZIIZII": 0.6041474218580178, "IZZIIIZIIIZZIIZII": 0.539283208249758, "IZIIIZZIIIZZIIZII": 0.17286203618837978, "IIZIIZZIIIZZIIZII": 0.17920763274087442, "IZZIIZZIIIZZIIZII": 10.132732312492552, "ZZZIIZZIIIZZIIZII": 0.13426212366900833, "IZZZIZZIIIZZIIZII": 0.14613892913633758, "IZZIZZZIIIZZIIZII": 0.1668268605492367, "IZZIIZZZIIZZIIZII": 0.5387495955485283, "IZZIIZZIZIZZIIZII": 0.5440053246117379, "ZIIZZIIZZIZZIIZII": -0.7633332281454439, "IZZIIZZIIZZZIIZII": 0.13339206753795654, "IIIIIIIIIIIIZIZII": 0.14523134402695217, "IZZIIZZIIIZZZIZII": 0.14523134402695217, "IIIIIIIIIIIIIZZII": 0.16421461951048702, "IZZIIZZIIIZZIZZII": 0.16421461951048702, "IIIIIIIIIIIIIIIZI": 10.128960970386379, "ZIIIIIIIIIIIIIIZI": 0.13771337859339666, "IZIIIIIIIIIIIIIZI": 0.1728277350853917, "IIZIIIIIIIIIIIIZI": 0.17282773508539193, "IIIZIIIIIIIIIIIZI": 0.1501920848152917, "IIIIZIIIIIIIIIIZI": 0.16704074812022954, "IIIIIZIIIIIIIIIZI": 0.5387495955485283, "IIIIIIZIIIIIIIIZI": 0.5387495955485283, "IIIIIIIZIIIIIIIZI": 0.6029492748297187, "IIIIIIIIZIIIIIIZI": 0.5434219135890449, "ZZZZZZZZZIIIIIIZI": -0.762256024312549, "IIIIIIIIIZIIIIIZI": 0.13129486883314267, "IIIIIIIIIIZIIIIZI": 0.1717206801812431, "IIIIIIIIIIIZIIIZI": 0.1717206801812433, "IIIIIIIIIIIIZIIZI": 0.14400018580984153, "IIIIIIIIIIIIIZIZI": 0.1642501325540663, "IZZIIZZIIZIIZZIZI": -0.6873484056210876, "IIIIIIIIIIIIIIZZI": 0.5063495254670757, "IZZIIZZIIIZZIIZZI": 0.5063495254670756, "IIIIIIIIIIIIIIIIZ": 11.151498620677751, "ZIIIIIIIIIIIIIIIZ": 0.13513429845737873, "IZIIIIIIIIIIIIIIZ": 0.17415614971141694, "IIZIIIIIIIIIIIIIZ": 0.17415614971141705, "IIIZIIIIIIIIIIIIZ": 0.1468274810976695, "IIIIZIIIIIIIIIIIZ": 0.16665823266618854, "IIIIIZIIIIIIIIIIZ": 0.5440053246117379, "IIIIIIZIIIIIIIIIZ": 0.5440053246117379, "IIIIIIIZIIIIIIIIZ": 0.5434219135890449, "IIIIIIIIZIIIIIIIZ": 0.5333311149349794, "ZZZZZZZZZIIIIIIIZ": -0.7598462618399131, "IIIIIIIIIZIIIIIIZ": 0.13296328571174085, "IIIIIIIIIIZIIIIIZ": 0.17148935140226365, "IIIIIIIIIIIZIIIIZ": 0.17148935140226376, "IIIIIIIIIIIIZIIIZ": 0.14461017241327231, "IIIIIIIIIIIIIZIIZ": 0.1595767762226664, "IZZIIZZIIZIIZZIIZ": -0.730508129377082, "IIIIIIIIIIIIIIZIZ": 0.4334392248492587, "IZZIIZZIIIZZIIZIZ": 0.43343922484925873, "IIIIIIIIIIIIIIIZZ": 0.4330223941624885, "IZZIIZZIIZIIZIIZZ": -0.1734369206062932, "IZZIIZZIIZIIIZIZZ": -0.15301048017700236, "IZZIIZZIIIIIZZIZZ": -0.14144298931533217, "IZZIIZIIIZIIZZIZZ": -0.7633332281454439, "IZZIIIZIIZIIZZIZZ": -0.7633332281454437, "IZIIIZZIIZIIZZIZZ": -0.1858968787898591, "IIZIIZZIIZIIZZIZZ": -0.18589687878985883, "IZZIIZZIIZIIZZIZZ": -61.44770157000637, "ZZZIIZZIIZIIZZIZZ": -0.1428950033375984, "IZZZIZZIIZIIZZIZZ": -0.1544403285607928, "IZZIZZZIIZIIZZIZZ": -0.17678735575196697, "IZZIIZZZIZIIZZIZZ": -0.762256024312549, "IZZIIZZIZZIIZZIZZ": -0.7598462618399131, "ZIIZZIIZZZIIZZIZZ": 2.5469236936281012, "IZZIIZZIIZZIZZIZZ": -0.18396136224479986, "IZZIIZZIIZIZZZIZZ": -0.18396136224480003, "IZZIIZZIIZIIZZZZZ": -0.7315025034741528, "IIIIIIIIIZZZZZZZZ": -0.7315025034741531, "XIIIIIIIIIIIIIIII": -0.03235184361669059, "XZIIIIIIIIIIIIIII": -0.0002858360196275097, "XIZIIIIIIIIIIIIII": -0.0002858360196275099, "XIIZIIIIIIIIIIIII": -0.00016314229538989578, "XIIIZIIIIIIIIIIII": 0.00013691190938281715, "XIIIIZIIIIIIIIIII": -0.00236888174539635, "XIIIIIZIIIIIIIIII": -0.0023688817453963533, "XIIIIIIZIIIIIIIII": -0.002619707430883369, "XZZZZZZZIIIIIIIII": 0.00018683918775861422, "XIIIIIIIZIIIIIIII": 0.00018683918775861422, "XZZZZZZIZIIIIIIII": -0.002619707430883369, "XZZZZZIZZIIIIIIII": -0.0023688817453963533, "XZZZZIZZZIIIIIIII": -0.00236888174539635, "XZZZIZZZZIIIIIIII": 0.00013691190938281715, "XZZIZZZZZIIIIIIII": -0.00016314229538989578, "XZIZZZZZZIIIIIIII": -0.0002858360196275099, "XIZZZZZZZIIIIIIII": -0.0002858360196275097, "XZZZZZZZZIIIIIIII": -0.03235184361669059, "XIIIIIIIIZIIIIIII": 0.00023498752312594147, "XZZZZZZZZZIIIIIII": 0.00023498752312594147, "XIIIIIIIIIZIIIIII": -6.63783467687039e-05, "XZZZZZZZZIZIIIIII": -6.63783467687039e-05, "XIIIIIIIIIIZIIIII": -6.637834676870401e-05, "XZZZZZZZZIIZIIIII": -6.637834676870401e-05, "XIIIIIIIIIIIZIIII": -0.0002600198996884578, "XZZZZZZZZIIIZIIII": -0.0002600198996884578, "XIIIIIIIIIIIIZIII": 0.00011030540552638767, "XZZZZZZZZIIIIZIII": 0.00011030540552638767, "XIIIIIIIIIIIIIZII": -0.0008833440027571277, "XZZZZZZZZIIIIIZII": -0.0008833440027571277, "XZZIIZZIIIZZIIZII": -0.0008833440027571319, "XIIZZIIZZIZZIIZII": -0.0008833440027571319, "XIIIIIIIIIIIIIIZI": -0.0010256610014730092, "XZZZZZZZZIIIIIIZI": -0.0010256610014730092, "XIIIIIIIIIIIIIIIZ": -0.0013977473075382745, "XZZZZZZZZIIIIIIIZ": -0.0013977473075382745, "XZZIIZZIIZIIZZIZZ": 0.019875756789924762, "XIIZZIIZZZIIZZIZZ": 0.019875756789924762, "ZXIIIIIIIZZZZZZII": -0.007840898257072626, "IXZZZZZZZZZZZZZII": -0.007840898257072626, "ZXIIIIIIIIIIIIIZZ": -0.007840898257072626, "IXZZZZZZZIIIIIIZZ": -0.007840898257072626, "XXIIIIIIIZZZZZZII": 0.0009680219773925102, "YYIIIIIIIZZZZZZII": 0.0009680219773925102, "XXIIIIIIIIIIIIIZZ": 0.0009680219773925102, "YYIIIIIIIIIIIIIZZ": 0.0009680219773925102, "ZZXIIIIIIZZZZZZII": -9.582914025425382e-05, "IIXZZZZZZZZZZZZII": -9.582914025425382e-05, "ZZXIIIIIIIIIIIIZZ": -9.582914025425382e-05, "IIXZZZZZZIIIIIIZZ": -9.582914025425382e-05, "XZXIIIIIIZZZZZZII": 1.183087840185539e-05, "YZYIIIIIIZZZZZZII": 1.183087840185539e-05, "XZXIIIIIIIIIIIIZZ": 1.183087840185539e-05, "YZYIIIIIIIIIIIIZZ": 1.183087840185539e-05, "IXXIIZIIIIIIIIIII": -3.9656518583455625e-05, "IYYIIZIIIIIIIIIII": -3.9656518583455625e-05, "IXXIIIZIIIIIIIIII": 3.9656518583421886e-05, "IYYIIIZIIIIIIIIII": 3.9656518583421886e-05, "IXXIIIIIIIIIIIZII": 7.756559089920306e-05, "IYYIIIIIIIIIIIZII": 7.756559089920306e-05, "IXXIIZZIIIZZIIZII": 7.756559089924358e-05, "IYYIIZZIIIZZIIZII": 7.756559089924358e-05, "ZZIXIIIIIIIIIIIII": 0.0003569772685827943, "ZIZXIIIIIIIIIIIII": 0.0003569772685827943, "IZZXIIIIIIIIIIIII": 0.00048666741784515196, "ZZZXIIIIIIIIIIIII": 0.03853208063425335, "ZZZXZIIIIIIIIIIII": 0.00012895277328062006, "ZZZXIZIIIIIIIIIII": 0.002931770383065423, "ZZZXIIZIIIIIIIIII": 0.002931770383065423, "ZZZXIIIZIIIIIIIII": 0.0028489002619512993, "IIIXZZZZIIIIIIIII": 5.05199765171223e-05, "ZZZXIIIIZIIIIIIII": 5.05199765171223e-05, "IIIXZZZIZIIIIIIII": 0.0028489002619512993, "IIIXZZIZZIIIIIIII": 0.002931770383065423, "IIIXZIZZZIIIIIIII": 0.002931770383065423, "IIIXIZZZZIIIIIIII": 0.00012895277328062006, "IIIXZZZZZIIIIIIII": 0.03853208063425335, "ZIIXZZZZZIIIIIIII": 0.00048666741784515196, "IZIXZZZZZIIIIIIII": 0.0003569772685827943, "IIZXZZZZZIIIIIIII": 0.0003569772685827943, "ZZZXIIIIIZIIIIIII": 0.00030873646340275534, "IIIXZZZZZZIIIIIII": 0.00030873646340275534, "ZZZXIIIIIIZIIIIII": 8.283855530691378e-05, "IIIXZZZZZIZIIIIII": 8.283855530691378e-05, "ZZZXIIIIIIIZIIIII": 8.283855530691354e-05, "IIIXZZZZZIIZIIIII": 8.283855530691354e-05, "ZZZXIIIIIIIIZIIII": -0.00014800091028276333, "IIIXZZZZZIIIZIIII": -0.00014800091028276333, "ZZZXIIIIIIIIIZIII": 0.0002896208163912592, "IIIXZZZZZIIIIZIII": 0.0002896208163912592, "ZZZXIIIIIIIIIIZII": 0.001080963081944495, "IIIXZZZZZIIIIIZII": 0.001080963081944495, "ZIIXIZZIIIZZIIZII": 0.001080963081944496, "IZZXZIIZZIZZIIZII": 0.001080963081944496, "ZZZXIIIIIIIIIIIZI": 0.0009285816608463335, "IIIXZZZZZIIIIIIZI": 0.0009285816608463335, "ZZZXIIIIIIIIIIIIZ": 0.002016324228013922, "IIIXZZZZZIIIIIIIZ": 0.002016324228013922, "ZIIXIZZIIZIIZZIZZ": -0.024307485996725924, "IZZXZIIZZZIIZZIZZ": -0.024307485996725924, "XZIXIIIIIIIIIIIII": -0.017852530519746, "XIZXIIIIIIIIIIIII": -0.017852530519745988, "XZZXIIIIIIIIIIIII": -0.5121807858239008, "YZIYIIIIIIIIIIIII": -0.017852530519746, "YIZYIIIIIIIIIIIII": -0.017852530519745988, "YZZYIIIIIIIIIIIII": -0.5121807858239008, "XZZXZIIIIIIIIIIII": -0.007001357621876519, "YZZYZIIIIIIIIIIII": -0.007001357621876519, "XZZXIZIIIIIIIIIII": -0.03787353274792096, "YZZYIZIIIIIIIIIII": -0.03787353274792096, "XZZXIIZIIIIIIIIII": -0.03787353274792097, "YZZYIIZIIIIIIIIII": -0.03787353274792097, "XZZXIIIZIIIIIIIII": -0.035535042174960674, "YZZYIIIZIIIIIIIII": -0.035535042174960674, "XZZXIIIIZIIIIIIII": -0.03787830304743987, "YZZYIIIIZIIIIIIII": -0.03787830304743987, "XIIXZZZZZIIIIIIII": -0.043708491714242806, "YIIYZZZZZIIIIIIII": -0.043708491714242806, "XZZXIIIIIZIIIIIII": 0.02118116814133249, "YZZYIIIIIZIIIIIII": 0.02118116814133249, "XZZXIIIIIIZIIIIII": -0.019732967520795366, "YZZYIIIIIIZIIIIII": -0.019732967520795366, "XZZXIIIIIIIZIIIII": -0.019732967520795387, "YZZYIIIIIIIZIIIII": -0.019732967520795387, "XZZXIIIIIIIIZIIII": -0.0046331019321815, "YZZYIIIIIIIIZIIII": -0.0046331019321815, "XZZXIIIIIIIIIZIII": -0.010376499866062643, "YZZYIIIIIIIIIZIII": -0.010376499866062643, "XZZXIIIIIIIIIIZII": -0.03823463431254453, "YZZYIIIIIIIIIIZII": -0.03823463431254453, "XIIXIZZIIIZZIIZII": -0.038234634312544535, "YIIYIZZIIIZZIIZII": -0.038234634312544535, "XZZXIIIIIIIIIIIZI": -0.041319702957182486, "YZZYIIIIIIIIIIIZI": -0.041319702957182486, "XZZXIIIIIIIIIIIIZ": -0.03867836395134818, "YZZYIIIIIIIIIIIIZ": -0.03867836395134818, "XIIXIZZIIZIIZZIZZ": 0.04448139110662711, "YIIYIZZIIZIIZZIZZ": 0.04448139110662711, "IXZXIIIIIZZZZZZII": -0.0012108631857623965, "IYZYIIIIIZZZZZZII": -0.0012108631857623965, "IXZXIIIIIIIIIIIZZ": -0.0012108631857623965, "IYZYIIIIIIIIIIIZZ": -0.0012108631857623965, "IIXXIIIIIZZZZZZII": -1.4798811852005573e-05, "IIYYIIIIIZZZZZZII": -1.4798811852005573e-05, "IIXXIIIIIIIIIIIZZ": -1.4798811852005573e-05, "IIYYIIIIIIIIIIIZZ": -1.4798811852005573e-05, "ZZZIXIIIIIIIIIIII": 0.0006131728334093332, "ZZIZXIIIIIIIIIIII": 0.0010106717993373616, "ZIZZXIIIIIIIIIIII": 0.001010671799337364, "IZZZXIIIIIIIIIIII": 0.00048144222301450465, "ZZZZXIIIIIIIIIIII": 0.11247616969755318, "ZZZZXZIIIIIIIIIII": 0.008482070554972567, "ZZZZXIZIIIIIIIIII": 0.008482070554972557, "ZZZZXIIZIIIIIIIII": 0.008455016854139068, "IIIIXZZZIIIIIIIII": -0.00023763768718583305, "ZZZZXIIIZIIIIIIII": -0.00023763768718583305, "IIIIXZZIZIIIIIIII": 0.008455016854139068, "IIIIXZIZZIIIIIIII": 0.008482070554972557, "IIIIXIZZZIIIIIIII": 0.008482070554972567, "IIIIXZZZZIIIIIIII": 0.11247616969755318, "ZIIIXZZZZIIIIIIII": 0.00048144222301450465, "IZIIXZZZZIIIIIIII": 0.001010671799337364, "IIZIXZZZZIIIIIIII": 0.0010106717993373616, "IIIZXZZZZIIIIIIII": 0.0006131728334093332, "ZZZZXIIIIZIIIIIII": 0.00011013199188980152, "IIIIXZZZZZIIIIIII": 0.00011013199188980152, "ZZZZXIIIIIZIIIIII": 0.00021872252873448677, "IIIIXZZZZIZIIIIII": 0.00021872252873448677, "ZZZZXIIIIIIZIIIII": 0.0002187225287344841, "IIIIXZZZZIIZIIIII": 0.0002187225287344841, "ZZZZXIIIIIIIZIIII": 0.00019512425472899408, "IIIIXZZZZIIIZIIII": 0.00019512425472899408, "ZZZZXIIIIIIIIZIII": 0.0002508043612142257, "IIIIXZZZZIIIIZIII": 0.0002508043612142257, "ZZZZXIIIIIIIIIZII": 0.003079610473617508, "IIIIXZZZZIIIIIZII": 0.003079610473617508, "ZIIZXZZIIIZZIIZII": 0.0030796104736174985, "IZZIXIIZZIZZIIZII": 0.0030796104736174985, "ZZZZXIIIIIIIIIIZI": 0.003101421466638634, "IIIIXZZZZIIIIIIZI": 0.003101421466638634, "ZZZZXIIIIIIIIIIIZ": 0.005358183580046853, "IIIIXZZZZIIIIIIIZ": 0.005358183580046853, "ZIIZXZZIIZIIZZIZZ": -0.06974950954691755, "IZZIXIIZZZIIZZIZZ": -0.06974950954691755, "XZZIXIIIIIIIIIIII": 0.02020332181783796, "XZIZXIIIIIIIIIIII": 0.007369682678636531, "XIZZXIIIIIIIIIIII": 0.007369682678636511, "XZZZXIIIIIIIIIIII": 0.34549186640110136, "YZZIYIIIIIIIIIIII": 0.02020332181783796, "YZIZYIIIIIIIIIIII": 0.007369682678636531, "YIZZYIIIIIIIIIIII": 0.007369682678636511, "YZZZYIIIIIIIIIIII": 0.34549186640110136, "XZZZXZIIIIIIIIIII": 0.02585107078690218, "YZZZYZIIIIIIIIIII": 0.02585107078690218, "XZZZXIZIIIIIIIIII": 0.02585107078690217, "YZZZYIZIIIIIIIIII": 0.02585107078690217, "XZZZXIIZIIIIIIIII": 0.02452760812718956, "YZZZYIIZIIIIIIIII": 0.02452760812718956, "XZZZXIIIZIIIIIIII": 0.024363189374863245, "YZZZYIIIZIIIIIIII": 0.024363189374863245, "XIIIXZZZZIIIIIIII": 0.02943890024399099, "YIIIYZZZZIIIIIIII": 0.02943890024399099, "XZZZXIIIIZIIIIIII": -0.0023251025732832146, "YZZZYIIIIZIIIIIII": -0.0023251025732832146, "XZZZXIIIIIZIIIIII": 0.014690741931194037, "YZZZYIIIIIZIIIIII": 0.014690741931194037, "XZZZXIIIIIIZIIIII": 0.014690741931194067, "YZZZYIIIIIIZIIIII": 0.014690741931194067, "XZZZXIIIIIIIZIIII": -0.0023428339490401255, "YZZZYIIIIIIIZIIII": -0.0023428339490401255, "XZZZXIIIIIIIIZIII": 0.014109611179433169, "YZZZYIIIIIIIIZIII": 0.014109611179433169, "XZZZXIIIIIIIIIZII": 0.026709735748506852, "YZZZYIIIIIIIIIZII": 0.026709735748506852, "XIIZXZZIIIZZIIZII": 0.026709735748506838, "YIIZYZZIIIZZIIZII": 0.026709735748506838, "XZZZXIIIIIIIIIIZI": 0.026309015597225587, "YZZZYIIIIIIIIIIZI": 0.026309015597225587, "XZZZXIIIIIIIIIIIZ": 0.02672127965361071, "YZZZYIIIIIIIIIIIZ": 0.02672127965361071, "XIIZXZZIIZIIZZIZZ": -0.030594275651979665, "YIIZYZZIIZIIZZIZZ": -0.030594275651979665, "IXZZXIIIIZZZZZZII": -0.003480701239891399, "IYZZYIIIIZZZZZZII": -0.003480701239891399, "IXZZXIIIIIIIIIIZZ": -0.003480701239891399, "IYZZYIIIIIIIIIIZZ": -0.003480701239891399, "IIXZXIIIIZZZZZZII": -4.2540101448177295e-05, "IIYZYIIIIZZZZZZII": -4.2540101448177295e-05, "IIXZXIIIIIIIIIIZZ": -4.2540101448177295e-05, "IIYZYIIIIIIIIIIZZ": -4.2540101448177295e-05, "IIIXXIIIIIIIIIIII": -0.2017875405869532, "ZIIXXIIIIIIIIIIII": 0.0117738479803868, "IZIXXIIIIIIIIIIII": -0.0013347350991319365, "IIZXXIIIIIIIIIIII": -0.0013347350991319321, "IIIYYIIIIIIIIIIII": -0.2017875405869532, "ZIIYYIIIIIIIIIIII": 0.0117738479803868, "IZIYYIIIIIIIIIIII": -0.0013347350991319365, "IIZYYIIIIIIIIIIII": -0.0013347350991319321, "IIIXXZIIIIIIIIIII": -0.0147658456690678, "IIIYYZIIIIIIIIIII": -0.0147658456690678, "IIIXXIZIIIIIIIIII": -0.014765845669067808, "IIIYYIZIIIIIIIIII": -0.014765845669067808, "IIIXXIIZIIIIIIIII": -0.014909602514752273, "IIIYYIIZIIIIIIIII": -0.014909602514752273, "IIIXXIIIZIIIIIIII": -0.012721316890008025, "IIIYYIIIZIIIIIIII": -0.012721316890008025, "ZZZXXZZZZIIIIIIII": -0.016471710030448287, "ZZZYYZZZZIIIIIIII": -0.016471710030448287, "IIIXXIIIIZIIIIIII": 0.021418222604975612, "IIIYYIIIIZIIIIIII": 0.021418222604975612, "IIIXXIIIIIZIIIIII": -0.009307636804528997, "IIIYYIIIIIZIIIIII": -0.009307636804528997, "IIIXXIIIIIIZIIIII": -0.009307636804529002, "IIIYYIIIIIIZIIIII": -0.009307636804529002, "IIIXXIIIIIIIZIIII": -3.8754875665884186e-05, "IIIYYIIIIIIIZIIII": -3.8754875665884186e-05, "IIIXXIIIIIIIIZIII": 0.004465182966256355, "IIIYYIIIIIIIIZIII": 0.004465182966256355, "IIIXXIIIIIIIIIZII": -0.015557103504406094, "IIIYYIIIIIIIIIZII": -0.015557103504406094, "IZZXXZZIIIZZIIZII": -0.015557103504406101, "IZZYYZZIIIZZIIZII": -0.015557103504406101, "IIIXXIIIIIIIIIIZI": -0.014773494522402958, "IIIYYIIIIIIIIIIZI": -0.014773494522402958, "IIIXXIIIIIIIIIIIZ": -0.014785054086049897, "IIIYYIIIIIIIIIIIZ": -0.014785054086049897, "IZZXXZZIIZIIZZIZZ": 0.017430177918600503, "IZZYYZZIIZIIZZIZZ": 0.017430177918600503, "XIIXXIIIIIIIIIIII": 0.00061483799231159, "YIIYXIIIIIIIIIIII": 0.0005386622994366187, "XIIYYIIIIIIIIIIII": 7.617569287497073e-05, "XZZXXZZZZIIIIIIII": -0.00061483799231159, "YZZYXZZZZIIIIIIII": -0.0005386622994366187, "XZZYYZZZZIIIIIIII": -7.617569287497073e-05, "IXZZIXIIIIIIIIIII": -6.230133161815427e-05, "IXZIZXIIIIIIIIIII": -4.2214872020345045e-05, "IXIZZXIIIIIIIIIII": -5.9605113446924526e-05, "IXZZZXIIIIIIIIIII": -0.006946900858461191, "ZXZZZXIIIIIIIIIII": -3.9720339953318574e-05, "IYZZIYIIIIIIIIIII": -6.230133161815427e-05, "IYZIZYIIIIIIIIIII": -4.2214872020345045e-05, "IYIZZYIIIIIIIIIII": -5.9605113446924526e-05, "IYZZZYIIIIIIIIIII": -0.006946900858461191, "ZYZZZYIIIIIIIIIII": -3.9720339953318574e-05, "IXZZZXZIIIIIIIIII": -0.0005884887455927, "IYZZZYZIIIIIIIIII": -0.0005884887455927, "IXZZZXIZIIIIIIIII": -0.0005876415865513843, "IYZZZYIZIIIIIIIII": -0.0005876415865513843, "IXZZZXIIZIIIIIIII": -0.0004958666789320034, "IYZZZYIIZIIIIIIII": -0.0004958666789320034, "ZXIIIXZZZIIIIIIII": -0.0011393439642749389, "ZYIIIYZZZIIIIIIII": -0.0011393439642749389, "IXZZZXIIIZIIIIIII": -3.267907150434471e-05, "IYZZZYIIIZIIIIIII": -3.267907150434471e-05, "IXZZZXIIIIZIIIIII": -3.069844430943369e-05, "IYZZZYIIIIZIIIIII": -3.069844430943369e-05, "IXZZZXIIIIIZIIIII": -4.9969557067756286e-05, "IYZZZYIIIIIZIIIII": -4.9969557067756286e-05, "IXZZZXIIIIIIZIIII": -3.354409373119781e-05, "IYZZZYIIIIIIZIIII": -3.354409373119781e-05, "IXZZZXIIIIIIIZIII": -3.7761849859319725e-05, "IYZZZYIIIIIIIZIII": -3.7761849859319725e-05, "IXZZZXIIIIIIIIZII": -0.0007453184529895684, "IYZZZYIIIIIIIIZII": -0.0007453184529895684, "IXIZZXZIIIZZIIZII": 0.0006407653147250151, "IYIZZYZIIIZZIIZII": 0.0006407653147250151, "IXZZZXIIIIIIIIIZI": -0.0006396553815518824, "IYZZZYIIIIIIIIIZI": -0.0006396553815518824, "IXZZZXIIIIIIIIIIZ": -0.0006309518686035954, "IYZZZYIIIIIIIIIIZ": -0.0006309518686035954, "IXIZZXZIIZIIZZIZZ": -0.0012351731045291893, "IYIZZYZIIZIIZZIZZ": -0.0012351731045291893, "XXZZZXIIIIIIIIIII": 1.4376535793057834e-05, "YYZZZXIIIIIIIIIII": 7.517847045833455e-06, "XYZZZYIIIIIIIIIII": 6.858688747224407e-06, "XXIIIXZZZIIIIIIII": -1.4376535793057834e-05, "YYIIIXZZZIIIIIIII": -7.517847045833455e-06, "XYIIIYZZZIIIIIIII": -6.858688747224407e-06, "IIXZIXIIIIIIIIIII": 0.005097597674383216, "IIXIZXIIIIIIIIIII": 0.0034540904318747173, "IIXZZXIIIIIIIIIII": 0.568406882172266, "ZIXZZXIIIIIIIIIII": 0.003249983705208099, "IZXZZXIIIIIIIIIII": 0.004876988658134175, "IIYZIYIIIIIIIIIII": 0.005097597674383216, "IIYIZYIIIIIIIIIII": 0.0034540904318747173, "IIYZZYIIIIIIIIIII": 0.568406882172266, "ZIYZZYIIIIIIIIIII": 0.003249983705208099, "IZYZZYIIIIIIIIIII": 0.004876988658134175, "IIXZZXZIIIIIIIIII": 0.048151119454712676, "IIYZZYZIIIIIIIIII": 0.048151119454712676, "IIXZZXIZIIIIIIIII": 0.04808180350517147, "IIYZZYIZIIIIIIIII": 0.04808180350517147, "IIXZZXIIZIIIIIIII": 0.04057262924683382, "IIYZZYIIZIIIIIIII": 0.04057262924683382, "ZZXIIXZZZIIIIIIII": 0.09322300168808585, "ZZYIIYZZZIIIIIIII": 0.09322300168808585, "IIXZZXIIIZIIIIIII": 0.0026738555111884854, "IIYZZYIIIZIIIIIII": 0.0026738555111884854, "IIXZZXIIIIZIIIIII": 0.00408859154824824, "IIYZZYIIIIZIIIIII": 0.00408859154824824, "IIXZZXIIIIIZIIIII": 0.0025117973284763395, "IIYZZYIIIIIZIIIII": 0.0025117973284763395, "IIXZZXIIIIIIZIIII": 0.0027446330560238047, "IIYZZYIIIIIIZIIII": 0.0027446330560238047, "IIXZZXIIIIIIIZIII": 0.0030897368165921104, "IIYZZYIIIIIIIZIII": 0.0030897368165921104, "IIXZZXIIIIIIIIZII": 0.06098318469210215, "IIYZZYIIIIIIIIZII": 0.06098318469210215, "IZXZZXZIIIZZIIZII": -0.05242847453384252, "IZYZZYZIIIZZIIZII": -0.05242847453384252, "IIXZZXIIIIIIIIIZI": 0.05233765797157998, "IIYZZYIIIIIIIIIZI": 0.05233765797157998, "IIXZZXIIIIIIIIIIZ": 0.051625522191945494, "IIYZZYIIIIIIIIIIZ": 0.051625522191945494, "IZXZZXZIIZIIZZIZZ": 0.10106389994515846, "IZYZZYZIIZIIZZIZZ": 0.10106389994515846, "XIXZZXIIIIIIIIIII": -0.0011763118623776797, "YIYZZXIIIIIIIIIII": -0.0006151226405894688, "XIYZZYIIIIIIIIIII": -0.0005611892217882109, "XZXIIXZZZIIIIIIII": 0.0011763118623776797, "YZYIIXZZZIIIIIIII": 0.0006151226405894688, "XZYIIYZZZIIIIIIII": 0.0005611892217882109, "ZXIXZXIIIIIIIIIII": -9.429788774261244e-06, "ZYIYZXIIIIIIIIIII": -1.79063127742141e-05, "ZXIYZYIIIIIIIIIII": 8.476523999952923e-06, "IXZXIXZZZIIIIIIII": 9.429788774261244e-06, "IYZYIXZZZIIIIIIII": 1.79063127742141e-05, "IXZYIYZZZIIIIIIII": -8.476523999952923e-06, "XXIXZXIIIIIIIIIII": 4.3333136999977937e-07, "YYIXZXIIIIIIIIIII": -2.4040108470611423e-05, "XYIYZXIIIIIIIIIII": 2.4473439840611267e-05, "YXIXZYIIIIIIIIIII": 2.4473439840611267e-05, "XXIYZYIIIIIIIIIII": -2.4040108470611423e-05, "YYIYZYIIIIIIIIIII": 4.3333136999977937e-07, "ZZXXZXIIIIIIIIIII": 0.0007715608651866939, "ZZYYZXIIIIIIIIIII": 0.0014651240348126195, "ZZXYZYIIIIIIIIIII": -0.0006935631696259254, "IIXXIXZZZIIIIIIII": -0.0007715608651866939, "IIYYIXZZZIIIIIIII": -0.0014651240348126195, "IIXYIYZZZIIIIIIII": 0.0006935631696259254, "XZXXZXIIIIIIIIIII": -3.545588716285075e-05, "YZYXZXIIIIIIIIIII": 0.0019670013119909594, "XZYYZXIIIIIIIIIII": -0.0020024571991538107, "YZXXZYIIIIIIIIIII": -0.0020024571991538107, "XZXYZYIIIIIIIIIII": 0.0019670013119909594, "YZYYZYIIIIIIIIIII": -3.545588716285075e-05, "ZXIIXXIIIIIIIIIII": -2.6893670419080675e-05, "ZYIIYXIIIIIIIIIII": -5.1477946450244344e-05, "ZXIIYYIIIIIIIIIII": 2.4584276031163696e-05, "IXZZXXZZZIIIIIIII": 2.6893670419080675e-05, "IYZZYXZZZIIIIIIII": 5.1477946450244344e-05, "IXZZYYZZZIIIIIIII": -2.4584276031163696e-05, "XXIIXXIIIIIIIIIII": -2.3647717895433312e-06, "YYIIXXIIIIIIIIIII": 1.9553667833221664e-05, "XYIIYXIIIIIIIIIII": -2.191843962276505e-05, "YXIIXYIIIIIIIIIII": -2.191843962276505e-05, "XXIIYYIIIIIIIIIII": 1.9553667833221664e-05, "YYIIYYIIIIIIIIIII": -2.3647717895433312e-06, "ZZXIXXIIIIIIIIIII": 0.002200484455519258, "ZZYIYXIIIIIIIIIII": 0.004212010454528651, "ZZXIYYIIIIIIIIIII": -0.002011525999009394, "IIXZXXZZZIIIIIIII": -0.002200484455519258, "IIYZYXZZZIIIIIIII": -0.004212010454528651, "IIXZYYZZZIIIIIIII": 0.002011525999009394, "XZXIXXIIIIIIIIIII": 0.0001934895268162659, "YZYIXXIIIIIIIIIII": -0.001599913341871964, "XZYIYXIIIIIIIIIII": 0.0017934028686882298, "YZXIXYIIIIIIIIIII": 0.0017934028686882298, "XZXIYYIIIIIIIIIII": -0.001599913341871964, "YZYIYYIIIIIIIIIII": 0.0001934895268162659, "IXZXXXIIIIIIIIIII": -1.2975020228466519e-05, "IYZYXXIIIIIIIIIII": 1.133218089945308e-06, "IXZYYXIIIIIIIIIII": -1.4108238318411967e-05, "IYZXXYIIIIIIIIIII": -1.4108238318411967e-05, "IXZXYYIIIIIIIIIII": 1.133218089945308e-06, "IYZYYYIIIIIIIIIII": -1.2975020228466519e-05, "IIXXXXIIIIIIIIIII": 0.0010616375480875853, "IIYYXXIIIIIIIIIII": -9.272177255020147e-05, "IIXYYXIIIIIIIIIII": 0.0011543593206377863, "IIYXXYIIIIIIIIIII": 0.0011543593206377863, "IIXXYYIIIIIIIIIII": -9.272177255020147e-05, "IIYYYYIIIIIIIIIII": 0.0010616375480875853, "ZZZZZZXIIZZZZZZII": 0.03183072467129087, "IIIIIIXZZZZZZZZII": 0.03183072467129087, "ZZZZZZXIIIIIIIIZZ": 0.03183072467129087, "IIIIIIXZZIIIIIIZZ": 0.03183072467129087, "XZZZZZXIIZZZZZZII": -0.0014855377426392213, "YZZZZZYIIZZZZZZII": -0.0014855377426392213, "XZZZZZXIIIIIIIIZZ": -0.0014855377426392213, "YZZZZZYIIIIIIIIZZ": -0.0014855377426392213, "IXZZZIXIIIIIIIIII": 0.048151119454712614, "IXZZIZXIIIIIIIIII": 0.005097597674383229, "IXZIZZXIIIIIIIIII": 0.0034540904318747104, "IXIZZZXIIIIIIIIII": 0.0048769886581341805, "IXZZZZXIIIIIIIIII": 0.5684068821722666, "ZXZZZZXIIIIIIIIII": 0.003249983705208089, "IYZZZIYIIIIIIIIII": 0.048151119454712614, "IYZZIZYIIIIIIIIII": 0.005097597674383229, "IYZIZZYIIIIIIIIII": 0.0034540904318747104, "IYIZZZYIIIIIIIIII": 0.0048769886581341805, "IYZZZZYIIIIIIIIII": 0.5684068821722666, "ZYZZZZYIIIIIIIIII": 0.003249983705208089, "IXZZZZXZIIIIIIIII": 0.04808180350517148, "IYZZZZYZIIIIIIIII": 0.04808180350517148, "IXZZZZXIZIIIIIIII": 0.04057262924683388, "IYZZZZYIZIIIIIIII": 0.04057262924683388, "ZXIIIIXZZIIIIIIII": 0.09322300168808587, "ZYIIIIYZZIIIIIIII": 0.09322300168808587, "IXZZZZXIIZIIIIIII": 0.002673855511188475, "IYZZZZYIIZIIIIIII": 0.002673855511188475, "IXZZZZXIIIZIIIIII": 0.002511797328476353, "IYZZZZYIIIZIIIIII": 0.002511797328476353, "IXZZZZXIIIIZIIIII": 0.004088591548248241, "IYZZZZYIIIIZIIIII": 0.004088591548248241, "IXZZZZXIIIIIZIIII": 0.002744633056023798, "IYZZZZYIIIIIZIIII": 0.002744633056023798, "IXZZZZXIIIIIIZIII": 0.0030897368165921212, "IYZZZZYIIIIIIZIII": 0.0030897368165921212, "IXZZZZXIIIIIIIZII": 0.05242847453384247, "IYZZZZYIIIIIIIZII": 0.05242847453384247, "IXIZZIXIIIZZIIZII": -0.060983184692102226, "IYIZZIYIIIZZIIZII": -0.060983184692102226, "IXZZZZXIIIIIIIIZI": 0.05233765797157999, "IYZZZZYIIIIIIIIZI": 0.05233765797157999, "IXZZZZXIIIIIIIIIZ": 0.051625522191945564, "IYZZZZYIIIIIIIIIZ": 0.051625522191945564, "IXIZZIXIIZIIZZIZZ": 0.10106389994515849, "IYIZZIYIIZIIZZIZZ": 0.10106389994515849, "XXZZZZXIIIIIIIIII": -0.0011763118623776792, "YYZZZZXIIIIIIIIII": -0.0006151226405894686, "XYZZZZYIIIIIIIIII": -0.000561189221788211, "XXIIIIXZZIIIIIIII": 0.0011763118623776792, "YYIIIIXZZIIIIIIII": 0.0006151226405894686, "XYIIIIYZZIIIIIIII": 0.000561189221788211, "IIXZZIXIIIIIIIIII": 0.0005884887455927746, "IIXZIZXIIIIIIIIII": 6.230133161818674e-05, "IIXIZZXIIIIIIIIII": 4.221487202037665e-05, "IIXZZZXIIIIIIIIII": 0.006946900858462444, "ZIXZZZXIIIIIIIIII": 3.972033995334782e-05, "IZXZZZXIIIIIIIIII": 5.960511344695636e-05, "IIYZZIYIIIIIIIIII": 0.0005884887455927746, "IIYZIZYIIIIIIIIII": 6.230133161818674e-05, "IIYIZZYIIIIIIIIII": 4.221487202037665e-05, "IIYZZZYIIIIIIIIII": 0.006946900858462444, "ZIYZZZYIIIIIIIIII": 3.972033995334782e-05, "IZYZZZYIIIIIIIIII": 5.960511344695636e-05, "IIXZZZXZIIIIIIIII": 0.0005876415865514663, "IIYZZZYZIIIIIIIII": 0.0005876415865514663, "IIXZZZXIZIIIIIIII": 0.0004958666789320752, "IIYZZZYIZIIIIIIII": 0.0004958666789320752, "ZZXIIIXZZIIIIIIII": 0.0011393439642750306, "ZZYIIIYZZIIIIIIII": 0.0011393439642750306, "IIXZZZXIIZIIIIIII": 3.267907150437497e-05, "IIYZZZYIIZIIIIIII": 3.267907150437497e-05, "IIXZZZXIIIZIIIIII": 4.996955706779385e-05, "IIYZZZYIIIZIIIIII": 4.996955706779385e-05, "IIXZZZXIIIIZIIIII": 3.069844430947456e-05, "IIYZZZYIIIIZIIIII": 3.069844430947456e-05, "IIXZZZXIIIIIZIIII": 3.3544093731230984e-05, "IIYZZZYIIIIIZIIII": 3.3544093731230984e-05, "IIXZZZXIIIIIIZIII": 3.776184985935739e-05, "IIYZZZYIIIIIIZIII": 3.776184985935739e-05, "IIXZZZXIIIIIIIZII": 0.0006407653147250903, "IIYZZZYIIIIIIIZII": 0.0006407653147250903, "IZXZZIXIIIZZIIZII": -0.0007453184529896556, "IZYZZIYIIIZZIIZII": -0.0007453184529896556, "IIXZZZXIIIIIIIIZI": 0.0006396553815519675, "IIYZZZYIIIIIIIIZI": 0.0006396553815519675, "IIXZZZXIIIIIIIIIZ": 0.0006309518686036763, "IIYZZZYIIIIIIIIIZ": 0.0006309518686036763, "IZXZZIXIIZIIZZIZZ": 0.0012351731045292845, "IZYZZIYIIZIIZZIZZ": 0.0012351731045292845, "XIXZZZXIIIIIIIIII": -1.437653579305817e-05, "YIYZZZXIIIIIIIIII": -7.517847045833537e-06, "XIYZZZYIIIIIIIIII": -6.858688747224697e-06, "XZXIIIXZZIIIIIIII": 1.437653579305817e-05, "YZYIIIXZZIIIIIIII": 7.517847045833537e-06, "XZYIIIYZZIIIIIIII": 6.858688747224697e-06, "IIIXZZXIIZZZZZZII": 0.0018508073011209276, "IIIYZZYIIZZZZZZII": 0.0018508073011209276, "IIIXZZXIIIIIIIIZZ": 0.0018508073011209276, "IIIYZZYIIIIIIIIZZ": 0.0018508073011209276, "ZXIXZZXIIIIIIIIII": 0.0007715608651866931, "ZYIYZZXIIIIIIIIII": 0.0014651240348126182, "ZXIYZZYIIIIIIIIII": -0.0006935631696259255, "IXZXIIXZZIIIIIIII": -0.0007715608651866931, "IYZYIIXZZIIIIIIII": -0.0014651240348126182, "IXZYIIYZZIIIIIIII": 0.0006935631696259255, "XXIXZZXIIIIIIIIII": -3.545588716285129e-05, "YYIXZZXIIIIIIIIII": 0.001967001311990959, "XYIYZZXIIIIIIIIII": -0.002002457199153809, "YXIXZZYIIIIIIIIII": -0.002002457199153809, "XXIYZZYIIIIIIIIII": 0.001967001311990959, "YYIYZZYIIIIIIIIII": -3.545588716285129e-05, "ZZXXZZXIIIIIIIIII": 9.429788774261314e-06, "ZZYYZZXIIIIIIIIII": 1.7906312774214658e-05, "ZZXYZZYIIIIIIIIII": -8.47652399995346e-06, "IIXXIIXZZIIIIIIII": -9.429788774261314e-06, "IIYYIIXZZIIIIIIII": -1.7906312774214658e-05, "IIXYIIYZZIIIIIIII": 8.47652399995346e-06, "XZXXZZXIIIIIIIIII": -4.333313700003342e-07, "YZYXZZXIIIIIIIIII": 2.4040108470618803e-05, "XZYYZZXIIIIIIIIII": -2.4473439840618738e-05, "YZXXZZYIIIIIIIIII": -2.4473439840618738e-05, "XZXYZZYIIIIIIIIII": 2.4040108470618803e-05, "YZYYZZYIIIIIIIIII": -4.333313700003342e-07, "IIIIXZXIIZZZZZZII": 0.005402460081355059, "IIIIYZYIIZZZZZZII": 0.005402460081355059, "IIIIXZXIIIIIIIIZZ": 0.005402460081355059, "IIIIYZYIIIIIIIIZZ": 0.005402460081355059, "ZXIIXZXIIIIIIIIII": 0.0022004844555192564, "ZYIIYZXIIIIIIIIII": 0.004212010454528651, "ZXIIYZYIIIIIIIIII": -0.0020115259990093957, "IXZZXIXZZIIIIIIII": -0.0022004844555192564, "IYZZYIXZZIIIIIIII": -0.004212010454528651, "IXZZYIYZZIIIIIIII": 0.0020115259990093957, "XXIIXZXIIIIIIIIII": 0.0001934895268162659, "YYIIXZXIIIIIIIIII": -0.001599913341871967, "XYIIYZXIIIIIIIIII": 0.001793402868688232, "YXIIXZYIIIIIIIIII": 0.001793402868688232, "XXIIYZYIIIIIIIIII": -0.001599913341871967, "YYIIYZYIIIIIIIIII": 0.0001934895268162659, "ZZXIXZXIIIIIIIIII": 2.689367041908115e-05, "ZZYIYZXIIIIIIIIII": 5.1477946450245604e-05, "ZZXIYZYIIIIIIIIII": -2.4584276031164547e-05, "IIXZXIXZZIIIIIIII": -2.689367041908115e-05, "IIYZYIXZZIIIIIIII": -5.1477946450245604e-05, "IIXZYIYZZIIIIIIII": 2.4584276031164547e-05, "XZXIXZXIIIIIIIIII": 2.364771789543029e-06, "YZYIXZXIIIIIIIIII": -1.955366783322541e-05, "XZYIYZXIIIIIIIIII": 2.191843962276871e-05, "YZXIXZYIIIIIIIIII": 2.191843962276871e-05, "XZXIYZYIIIIIIIIII": -1.955366783322541e-05, "YZYIYZYIIIIIIIIII": 2.364771789543029e-06, "IXZXXZXIIIIIIIIII": 0.0010616375480875847, "IYZYXZXIIIIIIIIII": -9.272177255020136e-05, "IXZYYZXIIIIIIIIII": 0.0011543593206377856, "IYZXXZYIIIIIIIIII": 0.0011543593206377856, "IXZXYZYIIIIIIIIII": -9.272177255020136e-05, "IYZYYZYIIIIIIIIII": 0.0010616375480875847, "IIXXXZXIIIIIIIIII": 1.2975020228467136e-05, "IIYYXZXIIIIIIIIII": -1.133218089945551e-06, "IIXYYZXIIIIIIIIII": 1.4108238318412633e-05, "IIYXXZYIIIIIIIIII": 1.4108238318412633e-05, "IIXXYZYIIIIIIIIII": -1.133218089945551e-06, "IIYYYZYIIIIIIIIII": 1.2975020228467136e-05, "IZIIIXXIIIIIIIIII": -3.965651858341905e-05, "IIZIIXXIIIIIIIIII": 3.965651858343999e-05, "IZIIIYYIIIIIIIIII": -3.965651858341905e-05, "IIZIIYYIIIIIIIIII": 3.965651858343999e-05, "IIIIIXXIIIZIIIIII": 7.756559089925077e-05, "IIIIIYYIIIZIIIIII": 7.756559089925077e-05, "IIIIIXXIIIIZIIIII": -7.756559089923505e-05, "IIIIIYYIIIIZIIIII": -7.756559089923505e-05, "IXXIIXXIIIIIIIIII": -0.0053192877360962645, "IYYIIXXIIIIIIIIII": 0.0020750106708468056, "IXYIIYXIIIIIIIIII": -0.007394298406943069, "IYXIIXYIIIIIIIIII": -0.007394298406943069, "IXXIIYYIIIIIIIIII": 0.0020750106708468056, "IYYIIYYIIIIIIIIII": -0.0053192877360962645, "IIIIIIIXIIIIIIIII": -0.0005563922604301065, "ZZZZZZIXIIIIIIIII": -0.0006126187787131838, "ZZZZZIZXIIIIIIIII": -0.0006126187787131836, "ZZZZIZZXIIIIIIIII": -0.001033912461417915, "ZZZIZZZXIIIIIIIII": 0.0010804152756302213, "ZZIZZZZXIIIIIIIII": -2.9262102793636096e-05, "ZIZZZZZXIIIIIIIII": -2.9262102793636232e-05, "IZZZZZZXIIIIIIIII": -0.0014135629172004117, "ZZZZZZZXIIIIIIIII": -0.003606264591641832, "IIIIIIIXZIIIIIIII": -0.003606264591641832, "ZIIIIIIXZIIIIIIII": -0.0014135629172004117, "IZIIIIIXZIIIIIIII": -2.9262102793636232e-05, "IIZIIIIXZIIIIIIII": -2.9262102793636096e-05, "IIIZIIIXZIIIIIIII": 0.0010804152756302213, "IIIIZIIXZIIIIIIII": -0.001033912461417915, "IIIIIZIXZIIIIIIII": -0.0006126187787131836, "IIIIIIZXZIIIIIIII": -0.0006126187787131838, "ZZZZZZZXZIIIIIIII": -0.0005563922604301065, "ZZZZZZZXIZIIIIIII": -0.001541062415998924, "IIIIIIIXZZIIIIIII": -0.001541062415998924, "ZZZZZZZXIIZIIIIII": -1.1318318245972297e-05, "IIIIIIIXZIZIIIIII": -1.1318318245972297e-05, "ZZZZZZZXIIIZIIIII": -1.131831824597216e-05, "IIIIIIIXZIIZIIIII": -1.131831824597216e-05, "ZZZZZZZXIIIIZIIII": 0.0012323931208257284, "IIIIIIIXZIIIZIIII": 0.0012323931208257284, "ZZZZZZZXIIIIIZIII": -0.001123755723756073, "IIIIIIIXZIIIIZIII": -0.001123755723756073, "ZZZZZZZXIIIIIIZII": -0.00018612392407637586, "IIIIIIIXZIIIIIZII": -0.00018612392407637586, "ZIIZZIIXIIZZIIZII": -0.00018612392407637573, "IZZIIZZXZIZZIIZII": -0.00018612392407637573, "ZZZZZZZXIIIIIIIZI": 0.0006687759842520583, "IIIIIIIXZIIIIIIZI": 0.0006687759842520583, "ZZZZZZZXIIIIIIIIZ": -0.001094745547750278, "IIIIIIIXZIIIIIIIZ": -0.001094745547750278, "ZIIZZIIXIZIIZZIZZ": 0.004055010071287169, "IZZIIZZXZZIIZZIZZ": 0.004055010071287169, "XZZZZZIXIIIIIIIII": 0.03627665787051102, "XZZZZIZXIIIIIIIII": 0.03627665787051102, "XZZZIZZXIIIIIIIII": 0.0028039695659076358, "XZZIZZZXIIIIIIIII": 0.00046675849769854796, "XZIZZZZXIIIIIIIII": 0.003525571501591976, "XIZZZZZXIIIIIIIII": 0.0035255715015919775, "XZZZZZZXIIIIIIIII": 0.43309805382001737, "YZZZZZIYIIIIIIIII": 0.03627665787051102, "YZZZZIZYIIIIIIIII": 0.03627665787051102, "YZZZIZZYIIIIIIIII": 0.0028039695659076358, "YZZIZZZYIIIIIIIII": 0.00046675849769854796, "YZIZZZZYIIIIIIIII": 0.003525571501591976, "YIZZZZZYIIIIIIIII": 0.0035255715015919775, "YZZZZZZYIIIIIIIII": 0.43309805382001737, "XIIIIIIXZIIIIIIII": 0.07098658123720877, "XZZZZZZXZIIIIIIII": 0.030563543898201123, "YIIIIIIYZIIIIIIII": 0.07098658123720877, "YZZZZZZYZIIIIIIII": 0.030563543898201123, "XZZZZZZXIZIIIIIII": 0.0010977618334820814, "YZZZZZZYIZIIIIIII": 0.0010977618334820814, "XZZZZZZXIIZIIIIII": 0.002960597457710735, "YZZZZZZYIIZIIIIII": 0.002960597457710735, "XZZZZZZXIIIZIIIII": 0.002960597457710733, "YZZZZZZYIIIZIIIII": 0.002960597457710733, "XZZZZZZXIIIIZIIII": 0.0011111421761820495, "YZZZZZZYIIIIZIIII": 0.0011111421761820495, "XZZZZZZXIIIIIZIII": 0.002060438468695081, "YZZZZZZYIIIIIZIII": 0.002060438468695081, "XZZZZZZXIIIIIIZII": 0.03945964526016373, "YZZZZZZYIIIIIIZII": 0.03945964526016373, "XIIZZIIXIIZZIIZII": 0.03945964526016373, "YIIZZIIYIIZZIIZII": 0.03945964526016373, "XZZZZZZXIIIIIIIZI": 0.04581013268310174, "YZZZZZZYIIIIIIIZI": 0.04581013268310174, "XZZZZZZXIIIIIIIIZ": 0.03889624480575472, "YZZZZZZYIIIIIIIIZ": 0.03889624480575472, "XIIZZIIXIZIIZZIZZ": -0.07705205983911569, "YIIZZIIYIZIIZZIZZ": -0.07705205983911569, "IXZZZZZXIZZZZZZII": 7.558281291899703e-05, "IYZZZZZYIZZZZZZII": 7.558281291899703e-05, "IXZZZZZXIIIIIIIZZ": 7.558281291899703e-05, "IYZZZZZYIIIIIIIZZ": 7.558281291899703e-05, "IIXZZZZXIZZZZZZII": 9.237507926457685e-07, "IIYZZZZYIZZZZZZII": 9.237507926457685e-07, "IIXZZZZXIIIIIIIZZ": 9.237507926457685e-07, "IIYZZZZYIIIIIIIZZ": 9.237507926457685e-07, "IIIXZZIXIIIIIIIII": 0.03579034273100286, "IIIXZIZXIIIIIIIII": 0.035790342731002865, "IIIXIZZXIIIIIIIII": 0.004417452037318833, "IIIXZZZXIIIIIIIII": 0.42619790493825954, "ZIIXZZZXIIIIIIIII": 0.00047353227768904025, "IZIXZZZXIIIIIIIII": 0.00364700432564346, "IIZXZZZXIIIIIIIII": 0.0036470043256434646, "IIIYZZIYIIIIIIIII": 0.03579034273100286, "IIIYZIZYIIIIIIIII": 0.035790342731002865, "IIIYIZZYIIIIIIIII": 0.004417452037318833, "IIIYZZZYIIIIIIIII": 0.42619790493825954, "ZIIYZZZYIIIIIIIII": 0.00047353227768904025, "IZIYZZZYIIIIIIIII": 0.00364700432564346, "IIZYZZZYIIIIIIIII": 0.0036470043256434646, "ZZZXIIIXZIIIIIIII": 0.06897901739522329, "IIIXZZZXZIIIIIIII": 0.03005110828251396, "ZZZYIIIYZIIIIIIII": 0.06897901739522329, "IIIYZZZYZIIIIIIII": 0.03005110828251396, "IIIXZZZXIZIIIIIII": 0.001638175819440943, "IIIYZZZYIZIIIIIII": 0.001638175819440943, "IIIXZZZXIIZIIIIII": 0.003032408321981583, "IIIYZZZYIIZIIIIII": 0.003032408321981583, "IIIXZZZXIIIZIIIII": 0.0030324083219815867, "IIIYZZZYIIIZIIIII": 0.0030324083219815867, "IIIXZZZXIIIIZIIII": 0.0010090224218443418, "IIIYZZZYIIIIZIIII": 0.0010090224218443418, "IIIXZZZXIIIIIZIII": 0.0023602520446449294, "IIIYZZZYIIIIIZIII": 0.0023602520446449294, "IIIXZZZXIIIIIIZII": 0.039031465863645344, "IIIYZZZYIIIIIIZII": 0.039031465863645344, "IZZXZIIXIIZZIIZII": 0.039031465863645344, "IZZYZIIYIIZZIIZII": 0.039031465863645344, "IIIXZZZXIIIIIIIZI": 0.04537939793953162, "IIIYZZZYIIIIIIIZI": 0.04537939793953162, "IIIXZZZXIIIIIIIIZ": 0.03836087975246264, "IIIYZZZYIIIIIIIIZ": 0.03836087975246264, "IZZXZIIXIZIIZZIZZ": -0.07475003795221602, "IZZYZIIYIZIIZZIZZ": -0.07475003795221602, "XIIXZZZXIIIIIIIII": 0.0002894122003526378, "YIIYZZZXIIIIIIIII": 0.0012683993532888744, "XIIYZZZYIIIIIIIII": -0.0009789871529362365, "XZZXIIIXZIIIIIIII": -0.0002894122003526378, "YZZYIIIXZIIIIIIII": -0.0012683993532888744, "XZZYIIIYZIIIIIIII": 0.0009789871529362365, "IIIIXZIXIIIIIIIII": -0.006430392094362623, "IIIIXIZXIIIIIIIII": -0.006430392094362625, "IIIIXZZXIIIIIIIII": -0.07787070604996744, "ZIIIXZZXIIIIIIIII": 0.001792075676286962, "IZIIXZZXIIIIIIIII": -0.0006604935041671428, "IIZIXZZXIIIIIIIII": -0.0006604935041671422, "IIIZXZZXIIIIIIIII": -0.0005839359997256609, "IIIIYZIYIIIIIIIII": -0.006430392094362623, "IIIIYIZYIIIIIIIII": -0.006430392094362625, "IIIIYZZYIIIIIIIII": -0.07787070604996744, "ZIIIYZZYIIIIIIIII": 0.001792075676286962, "IZIIYZZYIIIIIIIII": -0.0006604935041671428, "IIZIYZZYIIIIIIIII": -0.0006604935041671422, "IIIZYZZYIIIIIIIII": -0.0005839359997256609, "ZZZZXIIXZIIIIIIII": -0.012289130008022321, "IIIIXZZXZIIIIIIII": -0.0053476528223926805, "ZZZZYIIYZIIIIIIII": -0.012289130008022321, "IIIIYZZYZIIIIIIII": -0.0053476528223926805, "IIIIXZZXIZIIIIIII": 0.0008002172062009101, "IIIIYZZYIZIIIIIII": 0.0008002172062009101, "IIIIXZZXIIZIIIIII": -0.0004713113904509066, "IIIIYZZYIIZIIIIII": -0.0004713113904509066, "IIIIXZZXIIIZIIIII": -0.00047131139045090585, "IIIIYZZYIIIZIIIII": -0.00047131139045090585, "IIIIXZZXIIIIZIIII": -0.00043386972154444694, "IIIIYZZYIIIIZIIII": -0.00043386972154444694, "IIIIXZZXIIIIIZIII": 0.0004811318927844719, "IIIIYZZYIIIIIZIII": 0.0004811318927844719, "IIIIXZZXIIIIIIZII": -0.00691320637531634, "IIIIYZZYIIIIIIZII": -0.00691320637531634, "IZZIXIIXIIZZIIZII": -0.006913206375316338, "IZZIYIIYIIZZIIZII": -0.006913206375316338, "IIIIXZZXIIIIIIIZI": -0.007859833894711439, "IIIIYZZYIIIIIIIZI": -0.007859833894711439, "IIIIXZZXIIIIIIIIZ": -0.007104937911855374, "IIIIYZZYIIIIIIIIZ": -0.007104937911855374, "IZZIXIIXIZIIZZIZZ": 0.013189388256283309, "IZZIYIIYIZIIZZIZZ": 0.013189388256283309, "XIIIXZZXIIIIIIIII": 0.0013485999278125727, "YIIIYZZXIIIIIIIII": 0.002829351361369592, "XIIIYZZYIIIIIIIII": -0.0014807514335570193, "XZZZXIIXZIIIIIIII": -0.0013485999278125727, "YZZZYIIXZIIIIIIII": -0.002829351361369592, "XZZZYIIYZIIIIIIII": 0.0014807514335570193, "ZZZXXZZXIIIIIIIII": 0.0017266880139650827, "ZZZYYZZXIIIIIIIII": 0.0032857837755989865, "ZZZXYZZYIIIIIIIII": -0.0015590957616339037, "IIIXXIIXZIIIIIIII": -0.0017266880139650827, "IIIYYIIXZIIIIIIII": -0.0032857837755989865, "IIIXYIIYZIIIIIIII": 0.0015590957616339037, "XZZXXZZXIIIIIIIII": 0.002038271333105335, "YZZYXZZXIIIIIIIII": -5.8964354763270654e-05, "XZZYYZZXIIIIIIIII": 0.0020972356878686056, "YZZXXZZYIIIIIIIII": 0.0020972356878686056, "XZZXYZZYIIIIIIIII": -5.8964354763270654e-05, "YZZYYZZYIIIIIIIII": 0.002038271333105335, "ZXIIIXZXIIIIIIIII": -1.7650833029367115e-06, "ZYIIIYZXIIIIIIIII": -1.4797215701860727e-06, "ZXIIIYZYIIIIIIIII": -2.85361732750641e-07, "IXZZZXIXZIIIIIIII": 1.7650833029367115e-06, "IYZZZYIXZIIIIIIII": 1.4797215701860727e-06, "IXZZZYIYZIIIIIIII": 2.85361732750641e-07, "XXIIIXZXIIIIIIIII": 5.094931311440896e-05, "YYIIIXZXIIIIIIIII": -1.7824486439340245e-05, "XYIIIYZXIIIIIIIII": 6.87737995537493e-05, "YXIIIXZYIIIIIIIII": 6.87737995537493e-05, "XXIIIYZYIIIIIIIII": -1.7824486439340245e-05, "YYIIIYZYIIIIIIIII": 5.094931311440896e-05, "ZZXIIXZXIIIIIIIII": 0.00014442202608585527, "ZZYIIYZXIIIIIIIII": 0.00012107325861258721, "ZZXIIYZYIIIIIIIII": 2.33487674732681e-05, "IIXZZXIXZIIIIIIII": -0.00014442202608585527, "IIYZZYIXZIIIIIIII": -0.00012107325861258721, "IIXZZYIYZIIIIIIII": -2.33487674732681e-05, "XZXIIXZXIIIIIIIII": -0.004168756803389006, "YZYIIXZXIIIIIIIII": 0.0014584288691793595, "XZYIIYZXIIIIIIIII": -0.005627185672568368, "YZXIIXZYIIIIIIIII": -0.005627185672568368, "XZXIIYZYIIIIIIIII": 0.0014584288691793595, "YZYIIYZYIIIIIIIII": -0.004168756803389006, "IXZXIXZXIIIIIIIII": -1.969225702504823e-05, "IYZYIXZXIIIIIIIII": 4.725519357191542e-05, "IXZYIYZXIIIIIIIII": -6.694745059696363e-05, "IYZXIXZYIIIIIIIII": -6.694745059696363e-05, "IXZXIYZYIIIIIIIII": 4.725519357191542e-05, "IYZYIYZYIIIIIIIII": -1.969225702504823e-05, "IIXXIXZXIIIIIIIII": 0.0016112529380506147, "IIYYIXZXIIIIIIIII": -0.0038664978516201876, "IIXYIYZXIIIIIIIII": 0.005477750789670802, "IIYXIXZYIIIIIIIII": 0.005477750789670802, "IIXXIYZYIIIIIIIII": -0.0038664978516201876, "IIYYIYZYIIIIIIIII": 0.0016112529380506147, "IXZZXXZXIIIIIIIII": 1.4841992837671062e-06, "IYZZYXZXIIIIIIIII": -1.0622583490122022e-05, "IXZZYYZXIIIIIIIII": 1.2106782773889097e-05, "IYZZXXZYIIIIIIIII": 1.2106782773889097e-05, "IXZZXYZYIIIIIIIII": -1.0622583490122022e-05, "IYZZYYZYIIIIIIIII": 1.4841992837671062e-06, "IIXZXXZXIIIIIIIII": -0.00012143963252056187, "IIYZYXZXIIIIIIIII": 0.0008691572954982496, "IIXZYYZXIIIIIIIII": -0.0009905969280188114, "IIYZXXZYIIIIIIIII": -0.0009905969280188114, "IIXZXYZYIIIIIIIII": 0.0008691572954982496, "IIYZYYZYIIIIIIIII": -0.00012143963252056187, "IIIIIIXXIZZZZZZII": -0.0004264948546368079, "IIIIIIYYIZZZZZZII": -0.0004264948546368079, "IIIIIIXXIIIIIIIZZ": -0.0004264948546368079, "IIIIIIYYIIIIIIIZZ": -0.0004264948546368079, "ZXIIIIXXIIIIIIIII": 0.00014442202608585527, "ZYIIIIYXIIIIIIIII": 0.00012107325861258723, "ZXIIIIYYIIIIIIIII": 2.334876747326808e-05, "IXZZZZXXZIIIIIIII": -0.00014442202608585527, "IYZZZZYXZIIIIIIII": -0.00012107325861258723, "IXZZZZYYZIIIIIIII": -2.334876747326808e-05, "XXIIIIXXIIIIIIIII": -0.004168756803389015, "YYIIIIXXIIIIIIIII": 0.0014584288691793586, "XYIIIIYXIIIIIIIII": -0.005627185672568376, "YXIIIIXYIIIIIIIII": -0.005627185672568376, "XXIIIIYYIIIIIIIII": 0.0014584288691793586, "YYIIIIYYIIIIIIIII": -0.004168756803389015, "ZZXIIIXXIIIIIIIII": 1.7650833029367793e-06, "ZZYIIIYXIIIIIIIII": 1.4797215701861413e-06, "ZZXIIIYYIIIIIIIII": 2.853617327506302e-07, "IIXZZZXXZIIIIIIII": -1.7650833029367793e-06, "IIYZZZYXZIIIIIIII": -1.4797215701861413e-06, "IIXZZZYYZIIIIIIII": -2.853617327506302e-07, "XZXIIIXXIIIIIIIII": -5.094931311441307e-05, "YZYIIIXXIIIIIIIII": 1.782448643934068e-05, "XZYIIIYXIIIIIIIII": -6.877379955375346e-05, "YZXIIIXYIIIIIIIII": -6.877379955375346e-05, "XZXIIIYYIIIIIIIII": 1.782448643934068e-05, "YZYIIIYYIIIIIIIII": -5.094931311441307e-05, "IXZXIIXXIIIIIIIII": 0.0016112529380506145, "IYZYIIXXIIIIIIIII": -0.0038664978516201906, "IXZYIIYXIIIIIIIII": 0.005477750789670805, "IYZXIIXYIIIIIIIII": 0.005477750789670805, "IXZXIIYYIIIIIIIII": -0.0038664978516201906, "IYZYIIYYIIIIIIIII": 0.0016112529380506145, "IIXXIIXXIIIIIIIII": 1.9692257025048492e-05, "IIYYIIXXIIIIIIIII": -4.725519357191908e-05, "IIXYIIYXIIIIIIIII": 6.694745059696752e-05, "IIYXIIXYIIIIIIIII": 6.694745059696752e-05, "IIXXIIYYIIIIIIIII": -4.725519357191908e-05, "IIYYIIYYIIIIIIIII": 1.9692257025048492e-05, "IXZZXIXXIIIIIIIII": -0.00012143963252056164, "IYZZYIXXIIIIIIIII": 0.0008691572954982501, "IXZZYIYXIIIIIIIII": -0.0009905969280188116, "IYZZXIXYIIIIIIIII": -0.0009905969280188116, "IXZZXIYYIIIIIIIII": 0.0008691572954982501, "IYZZYIYYIIIIIIIII": -0.00012143963252056164, "IIXZXIXXIIIIIIIII": -1.4841992837671069e-06, "IIYZYIXXIIIIIIIII": 1.0622583490122673e-05, "IIXZYIYXIIIIIIIII": -1.210678277388976e-05, "IIYZXIXYIIIIIIIII": -1.210678277388976e-05, "IIXZXIYYIIIIIIIII": 1.0622583490122673e-05, "IIYZYIYYIIIIIIIII": -1.4841992837671069e-06, "IIIIIIIIXIIIIIIII": -0.5623186917123136, "ZIIIIIIIXIIIIIIII": -0.0013177984704790572, "IZIIIIIIXIIIIIIII": -0.0021980678305172116, "IIZIIIIIXIIIIIIII": -0.002198067830517202, "IIIZIIIIXIIIIIIII": -0.0012002239446359249, "IIIIZIIIXIIIIIIII": -0.00010549689774321799, "IIIIIZIIXIIIIIIII": -0.05028678037964589, "IIIIIIZIXIIIIIIII": -0.050286780379645894, "ZZZZZZZIXIIIIIIII": -0.0501684374178747, "IIIIIIIZXIIIIIIII": -0.0501684374178747, "ZZZZZZIZXIIIIIIII": -0.050286780379645894, "ZZZZZIZZXIIIIIIII": -0.05028678037964589, "ZZZZIZZZXIIIIIIII": -0.00010549689774321799, "ZZZIZZZZXIIIIIIII": -0.0012002239446359249, "ZZIZZZZZXIIIIIIII": -0.002198067830517202, "ZIZZZZZZXIIIIIIII": -0.0021980678305172116, "IZZZZZZZXIIIIIIII": -0.0013177984704790572, "ZZZZZZZZXIIIIIIII": -0.5623186917123136, "IIIIIIIIXZIIIIIII": -0.0006592023104108278, "ZZZZZZZZXZIIIIIII": -0.0006592023104108278, "IIIIIIIIXIZIIIIII": -0.0009452697227928942, "ZZZZZZZZXIZIIIIII": -0.0009452697227928942, "IIIIIIIIXIIZIIIII": -0.0009452697227928851, "ZZZZZZZZXIIZIIIII": -0.0009452697227928851, "IIIIIIIIXIIIZIIII": -0.0006632758090493776, "ZZZZZZZZXIIIZIIII": -0.0006632758090493776, "IIIIIIIIXIIIIZIII": -0.0012201355213289345, "ZZZZZZZZXIIIIZIII": -0.0012201355213289345, "IIIIIIIIXIIIIIZII": -0.01565392266054378, "ZZZZZZZZXIIIIIZII": -0.01565392266054378, "IZZIIZZIXIZZIIZII": -0.015653922660543797, "ZIIZZIIZXIZZIIZII": -0.015653922660543797, "IIIIIIIIXIIIIIIZI": -0.015621637682666762, "ZZZZZZZZXIIIIIIZI": -0.015621637682666762, "IIIIIIIIXIIIIIIIZ": -0.025876448327302546, "ZZZZZZZZXIIIIIIIZ": -0.025876448327302546, "IZZIIZZIXZIIZZIZZ": 0.3312719598165447, "ZIIZZIIZXZIIZZIZZ": 0.3312719598165447, "XIIIIIIIXIIIIIIII": -0.02246129921456642, "XZZZZZZIXIIIIIIII": -0.010090574791175424, "XZZZZZIZXIIIIIIII": -0.010567073098458215, "XZZZZIZZXIIIIIIII": -0.010567073098458224, "XZZZIZZZXIIIIIIII": 0.0007538972270571108, "XZZIZZZZXIIIIIIII": -0.0006398283036367438, "XZIZZZZZXIIIIIIII": -0.0014087967525173053, "XIZZZZZZXIIIIIIII": -0.0014087967525173075, "XZZZZZZZXIIIIIIII": -0.14091506131488127, "YIIIIIIIYIIIIIIII": -0.02246129921456642, "YZZZZZZIYIIIIIIII": -0.010090574791175424, "YZZZZZIZYIIIIIIII": -0.010567073098458215, "YZZZZIZZYIIIIIIII": -0.010567073098458224, "YZZZIZZZYIIIIIIII": 0.0007538972270571108, "YZZIZZZZYIIIIIIII": -0.0006398283036367438, "YZIZZZZZYIIIIIIII": -0.0014087967525173053, "YIZZZZZZYIIIIIIII": -0.0014087967525173075, "YZZZZZZZYIIIIIIII": -0.14091506131488127, "XZZZZZZZXZIIIIIII": 0.0003225346344896299, "YZZZZZZZYZIIIIIII": 0.0003225346344896299, "XZZZZZZZXIZIIIIII": -0.0007884167582244227, "YZZZZZZZYIZIIIIII": -0.0007884167582244227, "XZZZZZZZXIIZIIIII": -0.0007884167582244199, "YZZZZZZZYIIZIIIII": -0.0007884167582244199, "XZZZZZZZXIIIZIIII": -0.0008749108726614331, "YZZZZZZZYIIIZIIII": -0.0008749108726614331, "XZZZZZZZXIIIIZIII": -0.00010363428703206404, "YZZZZZZZYIIIIZIII": -0.00010363428703206404, "XZZZZZZZXIIIIIZII": -0.01373567773005302, "YZZZZZZZYIIIIIZII": -0.01373567773005302, "XIIZZIIZXIZZIIZII": -0.013735677730053015, "YIIZZIIZYIZZIIZII": -0.013735677730053015, "XZZZZZZZXIIIIIIZI": -0.013824568490464402, "YZZZZZZZYIIIIIIZI": -0.013824568490464402, "XZZZZZZZXIIIIIIIZ": -0.013406130730683585, "YZZZZZZZYIIIIIIIZ": -0.013406130730683585, "XIIZZIIZXZIIZZIZZ": 0.026945563444058587, "YIIZZIIZYZIIZZIZZ": 0.026945563444058587, "IXZZZZZZXZZZZZZII": 0.0052730876517077365, "IYZZZZZZYZZZZZZII": 0.0052730876517077365, "IXZZZZZZXIIIIIIZZ": 0.0052730876517077365, "IYZZZZZZYIIIIIIZZ": 0.0052730876517077365, "IIXZZZZZXZZZZZZII": 6.444611823558305e-05, "IIYZZZZZYZZZZZZII": 6.444611823558305e-05, "IIXZZZZZXIIIIIIZZ": 6.444611823558305e-05, "IIYZZZZZYIIIIIIZZ": 6.444611823558305e-05, "ZZZXIIIIXIIIIIIII": 0.02610170829094425, "IIIXZZZIXIIIIIIII": 0.01209181102823557, "IIIXZZIZXIIIIIIII": 0.01225888683584379, "IIIXZIZZXIIIIIIII": 0.012258886835843787, "IIIXIZZZXIIIIIIII": 0.0006983475202171619, "IIIXZZZZXIIIIIIII": 0.16274880582009696, "ZIIXZZZZXIIIIIIII": 0.0028253049992544355, "IZIXZZZZXIIIIIIII": 0.0018365160648012694, "IIZXZZZZXIIIIIIII": 0.0018365160648012686, "ZZZYIIIIYIIIIIIII": 0.02610170829094425, "IIIYZZZIYIIIIIIII": 0.01209181102823557, "IIIYZZIZYIIIIIIII": 0.01225888683584379, "IIIYZIZZYIIIIIIII": 0.012258886835843787, "IIIYIZZZYIIIIIIII": 0.0006983475202171619, "IIIYZZZZYIIIIIIII": 0.16274880582009696, "ZIIYZZZZYIIIIIIII": 0.0028253049992544355, "IZIYZZZZYIIIIIIII": 0.0018365160648012694, "IIZYZZZZYIIIIIIII": 0.0018365160648012686, "IIIXZZZZXZIIIIIII": 0.0014912226686144428, "IIIYZZZZYZIIIIIII": 0.0014912226686144428, "IIIXZZZZXIZIIIIII": 0.0010561785837617773, "IIIYZZZZYIZIIIIII": 0.0010561785837617773, "IIIXZZZZXIIZIIIII": 0.0010561785837617749, "IIIYZZZZYIIZIIIII": 0.0010561785837617749, "IIIXZZZZXIIIZIIII": 0.000551406592524617, "IIIYZZZZYIIIZIIII": 0.000551406592524617, "IIIXZZZZXIIIIZIII": 0.0015813855323244931, "IIIYZZZZYIIIIZIII": 0.0015813855323244931, "IIIXZZZZXIIIIIZII": 0.01622878419380008, "IIIYZZZZYIIIIIZII": 0.01622878419380008, "IZZXZIIZXIZZIIZII": 0.016228784193800083, "IZZYZIIZYIZZIIZII": 0.016228784193800083, "IIIXZZZZXIIIIIIZI": 0.016468866608739276, "IIIYZZZZYIIIIIIZI": 0.016468866608739276, "IIIXZZZZXIIIIIIIZ": 0.01537281641427588, "IIIYZZZZYIIIIIIIZ": 0.01537281641427588, "IZZXZIIZXZIIZZIZZ": -0.031438256108592445, "IZZYZIIZYZIIZZIZZ": -0.031438256108592445, "XZZXIIIIXIIIIIIII": 0.0012584316344747494, "YZZYIIIIXIIIIIIII": 0.0012462436828436492, "XIIXZZZZXIIIIIIII": -0.0012584316344747494, "YIIYZZZZXIIIIIIII": -0.0012462436828436492, "XZZYIIIIYIIIIIIII": 1.2187951631099528e-05, "XIIYZZZZYIIIIIIII": -1.2187951631099528e-05, "ZZZZXIIIXIIIIIIII": 0.07747987801781177, "IIIIXZZIXIIIIIIII": 0.03634061926689242, "IIIIXZIZXIIIIIIII": 0.03626811487156903, "IIIIXIZZXIIIIIIII": 0.03626811487156901, "IIIIXZZZXIIIIIIII": 0.49110235465551866, "ZIIIXZZZXIIIIIIII": 0.002422119386103935, "IZIIXZZZXIIIIIIII": 0.005487035988489622, "IIZIXZZZXIIIIIIII": 0.005487035988489635, "IIIZXZZZXIIIIIIII": 0.0033973798884999106, "ZZZZYIIIYIIIIIIII": 0.07747987801781177, "IIIIYZZIYIIIIIIII": 0.03634061926689242, "IIIIYZIZYIIIIIIII": 0.03626811487156903, "IIIIYIZZYIIIIIIII": 0.03626811487156901, "IIIIYZZZYIIIIIIII": 0.49110235465551866, "ZIIIYZZZYIIIIIIII": 0.002422119386103935, "IZIIYZZZYIIIIIIII": 0.005487035988489622, "IIZIYZZZYIIIIIIII": 0.005487035988489635, "IIIZYZZZYIIIIIIII": 0.0033973798884999106, "IIIIXZZZXZIIIIIII": 0.0019335471803036896, "IIIIYZZZYZIIIIIII": 0.0019335471803036896, "IIIIXZZZXIZIIIIII": 0.0030948501411538565, "IIIIYZZZYIZIIIIII": 0.0030948501411538565, "IIIIXZZZXIIZIIIII": 0.003094850141153866, "IIIIYZZZYIIZIIIII": 0.003094850141153866, "IIIIXZZZXIIIZIIII": 0.002097207878577991, "IIIIYZZZYIIIZIIII": 0.002097207878577991, "IIIIXZZZXIIIIZIII": 0.0025536221763792963, "IIIIYZZZYIIIIZIII": 0.0025536221763792963, "IIIIXZZZXIIIIIZII": 0.0482771552468996, "IIIIYZZZYIIIIIZII": 0.0482771552468996, "IZZIXIIZXIZZIIZII": 0.04827715524689963, "IZZIYIIZYIZZIIZII": 0.04827715524689963, "IIIIXZZZXIIIIIIZI": 0.048125180727320166, "IIIIYZZZYIIIIIIZI": 0.048125180727320166, "IIIIXZZZXIIIIIIIZ": 0.046227824450340974, "IIIIYZZZYIIIIIIIZ": 0.046227824450340974, "IZZIXIIZXZIIZZIZZ": -0.09298200895791632, "IZZIYIIZYZIIZZIZZ": -0.09298200895791632, "XZZZXIIIXIIIIIIII": -0.0002499049631716407, "YZZZYIIIXIIIIIIII": -0.0002267993834294708, "XIIIXZZZXIIIIIIII": 0.0002499049631716407, "YIIIYZZZXIIIIIIII": 0.0002267993834294708, "XZZZYIIIYIIIIIIII": -2.3105579742167724e-05, "XIIIYZZZYIIIIIIII": 2.3105579742167724e-05, "IIIXXIIIXIIIIIIII": -0.0001815760740751459, "IIIYYIIIXIIIIIIII": -0.00016284821253461883, "ZZZXXZZZXIIIIIIII": 0.0001815760740751459, "ZZZYYZZZXIIIIIIII": 0.00016284821253461883, "IIIXYIIIYIIIIIIII": -1.8727861540527337e-05, "ZZZXYZZZYIIIIIIII": 1.8727861540527337e-05, "XZZXXZZZXIIIIIIII": -0.0032544572717485994, "YZZYXZZZXIIIIIIII": -0.0026489658215704177, "XZZYYZZZXIIIIIIII": -0.0006054914501781822, "YZZXXZZZYIIIIIIII": -0.0006054914501781822, "XZZXYZZZYIIIIIIII": -0.0026489658215704177, "YZZYYZZZYIIIIIIII": -0.0032544572717485994, "IXZZZXIIXIIIIIIII": 0.00014498024381519225, "IYZZZYIIXIIIIIIII": 0.00011128187844190124, "ZXIIIXZZXIIIIIIII": -0.00014498024381519225, "ZYIIIYZZXIIIIIIII": -0.00011128187844190124, "IXZZZYIIYIIIIIIII": 3.36983653732913e-05, "ZXIIIYZZYIIIIIIII": -3.36983653732913e-05, "XXIIIXZZXIIIIIIII": 3.14001180601175e-05, "YYIIIXZZXIIIIIIII": 5.02404949445861e-05, "XYIIIYZZXIIIIIIII": -1.8840376884468715e-05, "YXIIIXZZYIIIIIIII": -1.8840376884468715e-05, "XXIIIYZZYIIIIIIII": 5.02404949445861e-05, "YYIIIYZZYIIIIIIII": 3.14001180601175e-05, "IIXZZXIIXIIIIIIII": -0.011862522589939225, "IIYZZYIIXIIIIIIII": -0.009105266773800268, "ZZXIIXZZXIIIIIIII": 0.011862522589939225, "ZZYIIYZZXIIIIIIII": 0.009105266773800268, "IIXZZYIIYIIIIIIII": -0.002757255816138957, "ZZXIIYZZYIIIIIIII": 0.002757255816138957, "XZXIIXZZXIIIIIIII": -0.002569209431663731, "YZYIIXZZXIIIIIIII": -0.004110760132046531, "XZYIIYZZXIIIIIIII": 0.0015415507003828006, "YZXIIXZZYIIIIIIII": 0.0015415507003828006, "XZXIIYZZYIIIIIIII": -0.004110760132046531, "YZYIIYZZYIIIIIIII": -0.002569209431663731, "IXZXIXZZXIIIIIIII": -6.307250572423305e-05, "IYZYIXZZXIIIIIIII": -4.148360453945742e-05, "IXZYIYZZXIIIIIIII": -2.158890118477581e-05, "IYZXIXZZYIIIIIIII": -2.158890118477581e-05, "IXZXIYZZYIIIIIIII": -4.148360453945742e-05, "IYZYIYZZYIIIIIIII": -6.307250572423305e-05, "IIXXIXZZXIIIIIIII": 0.005160696411240117, "IIYYIXZZXIIIIIIII": 0.003394256920885638, "IIXYIYZZXIIIIIIII": 0.001766439490354477, "IIYXIXZZYIIIIIIII": 0.001766439490354477, "IIXXIYZZYIIIIIIII": 0.003394256920885638, "IIYYIYZZYIIIIIIII": 0.005160696411240117, "IXZZXXZZXIIIIIIII": -0.00018238221331819563, "IYZZYXZZXIIIIIIII": -0.00011774837529958695, "IXZZYYZZXIIIIIIII": -6.463383801860885e-05, "IYZZXXZZYIIIIIIII": -6.463383801860885e-05, "IXZZXYZZYIIIIIIII": -0.00011774837529958695, "IYZZYYZZYIIIIIIII": -0.00018238221331819563, "IIXZXXZZXIIIIIIII": 0.014922813402411217, "IIYZYXZZXIIIIIIII": 0.009634366208546756, "IIXZYYZZXIIIIIIII": 0.005288447193864465, "IIYZXXZZYIIIIIIII": 0.005288447193864465, "IIXZXYZZYIIIIIIII": 0.009634366208546756, "IIYZYYZZYIIIIIIII": 0.014922813402411217, "IIIIIIXZXZZZZZZII": -0.03463285771910211, "IIIIIIYZYZZZZZZII": -0.03463285771910211, "IIIIIIXZXIIIIIIZZ": -0.03463285771910211, "IIIIIIYZYIIIIIIZZ": -0.03463285771910211, "IXZZZZXIXIIIIIIII": -0.011862522589939212, "IYZZZZYIXIIIIIIII": -0.009105266773800259, "ZXIIIIXZXIIIIIIII": 0.011862522589939212, "ZYIIIIYZXIIIIIIII": 0.009105266773800259, "IXZZZZYIYIIIIIIII": -0.0027572558161389556, "ZXIIIIYZYIIIIIIII": 0.0027572558161389556, "XXIIIIXZXIIIIIIII": -0.0025692094316637306, "YYIIIIXZXIIIIIIII": -0.004110760132046528, "XYIIIIYZXIIIIIIII": 0.0015415507003827995, "YXIIIIXZYIIIIIIII": 0.0015415507003827995, "XXIIIIYZYIIIIIIII": -0.004110760132046528, "YYIIIIYZYIIIIIIII": -0.0025692094316637306, "IIXZZZXIXIIIIIIII": -0.00014498024381519748, "IIYZZZYIXIIIIIIII": -0.00011128187844190642, "ZZXIIIXZXIIIIIIII": 0.00014498024381519748, "ZZYIIIYZXIIIIIIII": 0.00011128187844190642, "IIXZZZYIYIIIIIIII": -3.3698365373290686e-05, "ZZXIIIYZYIIIIIIII": 3.3698365373290686e-05, "XZXIIIXZXIIIIIIII": -3.1400118060117025e-05, "YZYIIIXZXIIIIIIII": -5.0240494944586604e-05, "XZYIIIYZXIIIIIIII": 1.8840376884469582e-05, "YZXIIIXZYIIIIIIII": 1.8840376884469582e-05, "XZXIIIYZYIIIIIIII": -5.0240494944586604e-05, "YZYIIIYZYIIIIIIII": -3.1400118060117025e-05, "IXZXIIXZXIIIIIIII": 0.0051606964112401125, "IYZYIIXZXIIIIIIII": 0.003394256920885635, "IXZYIIYZXIIIIIIII": 0.001766439490354476, "IYZXIIXZYIIIIIIII": 0.001766439490354476, "IXZXIIYZYIIIIIIII": 0.003394256920885635, "IYZYIIYZYIIIIIIII": 0.0051606964112401125, "IIXXIIXZXIIIIIIII": 6.307250572423302e-05, "IIYYIIXZXIIIIIIII": 4.148360453945585e-05, "IIXYIIYZXIIIIIIII": 2.1588901184777214e-05, "IIYXIIXZYIIIIIIII": 2.1588901184777214e-05, "IIXXIIYZYIIIIIIII": 4.148360453945585e-05, "IIYYIIYZYIIIIIIII": 6.307250572423302e-05, "IXZZXIXZXIIIIIIII": 0.014922813402411212, "IYZZYIXZXIIIIIIII": 0.009634366208546746, "IXZZYIYZXIIIIIIII": 0.005288447193864465, "IYZZXIXZYIIIIIIII": 0.005288447193864465, "IXZZXIYZYIIIIIIII": 0.009634366208546746, "IYZZYIYZYIIIIIIII": 0.014922813402411212, "IIXZXIXZXIIIIIIII": 0.0001823822133181968, "IIYZYIXZXIIIIIIII": 0.00011774837529958325, "IIXZYIYZXIIIIIIII": 6.463383801861331e-05, "IIYZXIXZYIIIIIIII": 6.463383801861331e-05, "IIXZXIYZYIIIIIIII": 0.00011774837529958325, "IIYZYIYZYIIIIIIII": 0.0001823822133181968, "IIIIIIIXXIIIIIIII": -0.011770473618322567, "ZIIIIIIXXIIIIIIII": 0.005453410914992458, "IZIIIIIXXIIIIIIII": -2.526096319545322e-05, "IIZIIIIXXIIIIIIII": -2.5260963195452673e-05, "IIIZIIIXXIIIIIIII": -0.0027990326592293997, "IIIIZIIXXIIIIIIII": 0.004323466956040142, "IIIIIZIXXIIIIIIII": 0.000583092645650427, "IIIIIIZXXIIIIIIII": 0.0005830926456504283, "ZZZZZZZXXIIIIIIII": -6.965240902559739e-05, "IIIIIIIYYIIIIIIII": -0.011770473618322567, "ZIIIIIIYYIIIIIIII": 0.005453410914992458, "IZIIIIIYYIIIIIIII": -2.526096319545322e-05, "IIZIIIIYYIIIIIIII": -2.5260963195452673e-05, "IIIZIIIYYIIIIIIII": -0.0027990326592293997, "IIIIZIIYYIIIIIIII": 0.004323466956040142, "IIIIIZIYYIIIIIIII": 0.000583092645650427, "IIIIIIZYYIIIIIIII": 0.0005830926456504283, "ZZZZZZZYYIIIIIIII": -6.965240902559739e-05, "IIIIIIIXXZIIIIIII": 0.007741942495104056, "IIIIIIIYYZIIIIIII": 0.007741942495104056, "IIIIIIIXXIZIIIIII": -3.2743042299035234e-05, "IIIIIIIYYIZIIIIII": -3.2743042299035234e-05, "IIIIIIIXXIIZIIIII": -3.2743042299034665e-05, "IIIIIIIYYIIZIIIII": -3.2743042299034665e-05, "IIIIIIIXXIIIZIIII": -0.005435693247854812, "IIIIIIIYYIIIZIIII": -0.005435693247854812, "IIIIIIIXXIIIIZIII": 0.005778784619118071, "IIIIIIIYYIIIIZIII": 0.005778784619118071, "IIIIIIIXXIIIIIZII": -0.00039245357691444137, "IIIIIIIYYIIIIIZII": -0.00039245357691444137, "IZZIIZZXXIZZIIZII": -0.0003924535769144407, "IZZIIZZYYIZZIIZII": -0.0003924535769144407, "IIIIIIIXXIIIIIIZI": -0.0023620931104409047, "IIIIIIIYYIIIIIIZI": -0.0023620931104409047, "IIIIIIIXXIIIIIIIZ": 0.002334094468258826, "IIIIIIIYYIIIIIIIZ": 0.002334094468258826, "IZZIIZZXXZIIZZIZZ": 0.0006103208881494084, "IZZIIZZYYZIIZZIZZ": 0.0006103208881494084, "XIIIIIIXXIIIIIIII": 0.0092107191338823, "XZZZZZZXXIIIIIIII": -0.0092107191338823, "YIIIIIIYXIIIIIIII": 0.007024491023609228, "YZZZZZZYXIIIIIIII": -0.007024491023609228, "XIIIIIIYYIIIIIIII": 0.0021862281102730755, "XZZZZZZYYIIIIIIII": -0.0021862281102730755, "ZZZXIIIXXIIIIIIII": 0.008679675549114143, "IIIXZZZXXIIIIIIII": -0.008679675549114143, "ZZZYIIIYXIIIIIIII": 0.0066941179879527355, "IIIYZZZYXIIIIIIII": -0.0066941179879527355, "ZZZXIIIYYIIIIIIII": 0.0019855575611614105, "IIIXZZZYYIIIIIIII": -0.0019855575611614105, "XZZXIIIXXIIIIIIII": 0.005927554753436226, "YZZYIIIXXIIIIIIII": 0.0034293783181511103, "XZZYIIIYXIIIIIIII": 0.002498176435285118, "YZZXIIIXYIIIIIIII": 0.002498176435285118, "XZZXIIIYYIIIIIIII": 0.0034293783181511103, "YZZYIIIYYIIIIIIII": 0.005927554753436226, "ZZZZXIIXXIIIIIIII": -0.0015619262436408184, "IIIIXZZXXIIIIIIII": 0.0015619262436408184, "ZZZZYIIYXIIIIIIII": -0.0012914099820720002, "IIIIYZZYXIIIIIIII": 0.0012914099820720002, "ZZZZXIIYYIIIIIIII": -0.00027051626156881885, "IIIIXZZYYIIIIIIII": 0.00027051626156881885, "XZZZXIIXXIIIIIIII": 0.00855706467250719, "YZZZYIIXXIIIIIIII": 0.0047406877529456905, "XZZZYIIYXIIIIIIII": 0.003816376919561503, "YZZZXIIXYIIIIIIII": 0.003816376919561503, "XZZZXIIYYIIIIIIII": 0.0047406877529456905, "YZZZYIIYYIIIIIIII": 0.00855706467250719, "IIIXXIIXXIIIIIIII": 0.012466654349725407, "IIIYYIIXXIIIIIIII": 0.008311994299993294, "IIIXYIIYXIIIIIIII": 0.004154660049732114, "IIIYXIIXYIIIIIIII": 0.004154660049732114, "IIIXXIIYYIIIIIIII": 0.008311994299993294, "IIIYYIIYYIIIIIIII": 0.012466654349725407, "IXZZZXIXXIIIIIIII": -6.424592220679839e-07, "IYZZZYIXXIIIIIIII": -1.2695874339360264e-06, "IXZZZYIYXIIIIIIII": 6.271282118680558e-07, "IYZZZXIXYIIIIIIII": 6.271282118680558e-07, "IXZZZXIYYIIIIIIII": -1.2695874339360264e-06, "IYZZZYIYYIIIIIIII": -6.424592220679839e-07, "IIXZZXIXXIIIIIIII": 5.256707282552905e-05, "IIYZZYIXXIIIIIIII": 0.0001038797371189888, "IIXZZYIYXIIIIIIII": -5.131266429345972e-05, "IIYZZXIXYIIIIIIII": -5.131266429345972e-05, "IIXZZXIYYIIIIIIII": 0.0001038797371189888, "IIYZZYIYYIIIIIIII": 5.256707282552905e-05, "IXZZZZXXXIIIIIIII": 5.2567072825529176e-05, "IYZZZZYXXIIIIIIII": 0.0001038797371189888, "IXZZZZYYXIIIIIIII": -5.131266429345967e-05, "IYZZZZXXYIIIIIIII": -5.131266429345967e-05, "IXZZZZXYYIIIIIIII": 0.0001038797371189888, "IYZZZZYYYIIIIIIII": 5.2567072825529176e-05, "IIXZZZXXXIIIIIIII": 6.424592220680436e-07, "IIYZZZYXXIIIIIIII": 1.2695874339360963e-06, "IIXZZZYYXIIIIIIII": -6.271282118680535e-07, "IIYZZZXXYIIIIIIII": -6.271282118680535e-07, "IIXZZZXYYIIIIIIII": 1.2695874339360963e-06, "IIYZZZYYYIIIIIIII": 6.424592220680436e-07, "IIIIIIIIIXIIIIIII": -0.0323518436166906, "ZIIIIIIIIXIIIIIII": 0.00023498752312594147, "IZIIIIIIIXIIIIIII": -6.63783467687039e-05, "IIZIIIIIIXIIIIIII": -6.637834676870401e-05, "IIIZIIIIIXIIIIIII": -0.0002600198996884578, "IIIIZIIIIXIIIIIII": 0.00011030540552638767, "IIIIIZIIIXIIIIIII": -0.0008833440027571277, "IIIIIIZIIXIIIIIII": -0.0008833440027571319, "IIIIIIIZIXIIIIIII": -0.0010256610014730092, "IIIIIIIIZXIIIIIII": -0.0013977473075382745, "ZZZZZZZZZXIIIIIII": 0.019875756789924762, "IIIIIIIIIXZIIIIII": -0.0002858360196275097, "IIIIIIIIIXIZIIIII": -0.0002858360196275099, "IIIIIIIIIXIIZIIII": -0.00016314229538989578, "IIIIIIIIIXIIIZIII": 0.00013691190938281715, "IIIIIIIIIXIIIIZII": -0.00236888174539635, "IZZIIZZIIXZZIIZII": -0.0023688817453963533, "IIIIIIIIIXIIIIIZI": -0.002619707430883369, "IZZIIZZIIXIIZZIZI": 0.00018683918775861422, "IIIIIIIIIXIIIIIIZ": 0.00018683918775861422, "IZZIIZZIIXIIZZIIZ": -0.002619707430883369, "IZZIIZZIIXIIZIIZZ": 0.00013691190938281715, "IZZIIZZIIXIIIZIZZ": -0.00016314229538989578, "IZZIIZIIIXIIZZIZZ": -0.0008833440027571319, "IZZIIIZIIXIIZZIZZ": -0.0008833440027571277, "IZIIIZZIIXIIZZIZZ": -6.637834676870401e-05, "IIZIIZZIIXIIZZIZZ": -6.63783467687039e-05, "IZZIIZZIIXIIZZIZZ": -0.0323518436166906, "ZZZIIZZIIXIIZZIZZ": 0.00023498752312594147, "IZZZIZZIIXIIZZIZZ": -0.0002600198996884578, "IZZIZZZIIXIIZZIZZ": 0.00011030540552638767, "IZZIIZZZIXIIZZIZZ": -0.0010256610014730092, "IZZIIZZIZXIIZZIZZ": -0.0013977473075382745, "ZIIZZIIZZXIIZZIZZ": 0.019875756789924762, "IZZIIZZIIXZIZZIZZ": -0.0002858360196275097, "IZZIIZZIIXIZZZIZZ": -0.0002858360196275099, "IZZIIZZIIXIIZZZZZ": -0.00236888174539635, "IIIIIIIIIXZZZZZZZ": -0.0023688817453963533, "XIIIIIIIIXIIIIIII": 0.0014520140222662081, "XZZZZZZZZXIIIIIII": 0.0014520140222662081, "XZZIIZZIIXIIZZIZZ": 0.0014520140222662081, "XIIZZIIZZXIIZZIZZ": 0.0014520140222662081, "ZYZIIZZIIYIIZZIII": 0.0003528993368030418, "IYIZZIIZZYIIZZIII": 0.0003528993368030418, "ZXIIIIIIIXZZZZZII": 0.0003528993368030418, "IXZZZZZZZXZZZZZII": 0.0003528993368030418, "YXZIIZZIIYIIZZIII": -0.0005761281940196139, "XYZIIZZIIYIIZZIII": 0.0005761281940196139, "XXIIIIIIIXZZZZZII": 0.0005761281940196139, "YYIIIIIIIXZZZZZII": 0.0005761281940196139, "ZIYIIZZIIYIIZZIII": 4.3130313560219075e-06, "IZYZZIIZZYIIZZIII": 4.3130313560219075e-06, "ZZXIIIIIIXZZZZZII": 4.3130313560219075e-06, "IIXZZZZZZXZZZZZII": 4.3130313560219075e-06, "YIXIIZZIIYIIZZIII": -7.0412684489728145e-06, "XIYIIZZIIYIIZZIII": 7.0412684489728145e-06, "XZXIIIIIIXZZZZZII": 7.0412684489728145e-06, "YZYIIIIIIXZZZZZII": 7.0412684489728145e-06, "ZZZXIIIIIXIIIIIII": 0.000772899392384286, "IIIXZZZZZXIIIIIII": 0.000772899392384286, "ZIIXIZZIIXIIZZIZZ": 0.000772899392384286, "IZZXZIIZZXIIZZIZZ": 0.000772899392384286, "XZZXIIIIIXIIIIIII": 0.00017793095444239643, "YZZYIIIIIXIIIIIII": 0.00017793095444239643, "XIIXIZZIIXIIZZIZZ": 0.00017793095444239643, "YIIYIZZIIXIIZZIZZ": 0.00017793095444239643, "IYIXIZZIIYIIZZIII": 0.0002174271990200165, "IXIYIZZIIYIIZZIII": -0.0002174271990200165, "IXZXIIIIIXZZZZZII": 0.0002174271990200165, "IYZYIIIIIXZZZZZII": 0.0002174271990200165, "IZYXIZZIIYIIZZIII": 2.6573309417939094e-06, "IZXYIZZIIYIIZZIII": -2.6573309417939094e-06, "IIXXIIIIIXZZZZZII": 2.6573309417939094e-06, "IIYYIIIIIXZZZZZII": 2.6573309417939094e-06, "ZZZZXIIIIXIIIIIII": -0.0011553754079886677, "IIIIXZZZZXIIIIIII": -0.0011553754079886677, "ZIIZXZZIIXIIZZIZZ": -0.0011553754079886677, "IZZIXIIZZXIIZZIZZ": -0.0011553754079886677, "XZZZXIIIIXIIIIIII": 0.0003713102311247031, "YZZZYIIIIXIIIIIII": 0.0003713102311247031, "XIIZXZZIIXIIZZIZZ": 0.0003713102311247031, "YIIZYZZIIXIIZZIZZ": 0.0003713102311247031, "IYIZXZZIIYIIZZIII": -0.0007508043150542929, "IXIZYZZIIYIIZZIII": 0.0007508043150542929, "IXZZXIIIIXZZZZZII": -0.0007508043150542929, "IYZZYIIIIXZZZZZII": -0.0007508043150542929, "IZYZXZZIIYIIZZIII": -9.176108355433902e-06, "IZXZYZZIIYIIZZIII": 9.176108355433902e-06, "IIXZXIIIIXZZZZZII": -9.176108355433902e-06, "IIYZYIIIIXZZZZZII": -9.176108355433902e-06, "IIIXXIIIIXIIIIIII": 0.0004958713865335281, "IIIYYIIIIXIIIIIII": 0.0004958713865335281, "IZZXXZZIIXIIZZIZZ": 0.0004958713865335281, "IZZYYZZIIXIIZZIZZ": 0.0004958713865335281, "IXZZZXIIIXIIIIIII": 2.5456573912026354e-06, "IYZZZYIIIXIIIIIII": 2.5456573912026354e-06, "IXIZZXZIIXIIZZIZZ": -2.5456573912026354e-06, "IYIZZYZIIXIIZZIZZ": -2.5456573912026354e-06, "IIXZZXIIIXIIIIIII": -0.00020828988498516898, "IIYZZYIIIXIIIIIII": -0.00020828988498516898, "IZXZZXZIIXIIZZIZZ": 0.00020828988498516898, "IZYZZYZIIXIIZZIZZ": 0.00020828988498516898, "ZIIZZIYIIYIIZZIII": -0.0014855377426392213, "IZZIIZYZZYIIZZIII": -0.0014855377426392213, "ZZZZZZXIIXZZZZZII": -0.0014855377426392213, "IIIIIIXZZXZZZZZII": -0.0014855377426392213, "YIIZZIXIIYIIZZIII": -0.0008700561310518125, "XIIZZIYIIYIIZZIII": 0.0008700561310518125, "XZZZZZXIIXZZZZZII": 0.0008700561310518125, "YZZZZZYIIXZZZZZII": 0.0008700561310518125, "IXZZZZXIIXIIIIIII": -0.00020828988498516903, "IYZZZZYIIXIIIIIII": -0.00020828988498516903, "IXIZZIXIIXIIZZIZZ": 0.00020828988498516903, "IYIZZIYIIXIIZZIZZ": 0.00020828988498516903, "IIXZZZXIIXIIIIIII": -2.5456573912027815e-06, "IIYZZZYIIXIIIIIII": -2.5456573912027815e-06, "IZXZZIXIIXIIZZIZZ": 2.5456573912027815e-06, "IZYZZIYIIXIIZZIZZ": 2.5456573912027815e-06, "IZZYZIXIIYIIZZIII": -0.00036110156462356373, "IZZXZIYIIYIIZZIII": 0.00036110156462356373, "IIIXZZXIIXZZZZZII": 0.00036110156462356373, "IIIYZZYIIXZZZZZII": 0.00036110156462356373, "IZZIYIXIIYIIZZIII": 0.0008586649616046747, "IZZIXIYIIYIIZZIII": -0.0008586649616046747, "IIIIXZXIIXZZZZZII": -0.0008586649616046747, "IIIIYZYIIXZZZZZII": -0.0008586649616046747, "ZZZZZZZXIXIIIIIII": -0.006065478601906895, "IIIIIIIXZXIIIIIII": -0.006065478601906895, "ZIIZZIIXIXIIZZIZZ": -0.006065478601906895, "IZZIIZZXZXIIZZIZZ": -0.006065478601906895, "XZZZZZZXIXIIIIIII": 0.00012749949879851214, "YZZZZZZYIXIIIIIII": 0.00012749949879851214, "XIIZZIIXIXIIZZIZZ": 0.00012749949879851214, "YIIZZIIYIXIIZZIZZ": 0.00012749949879851214, "IYIZZIIXIYIIZZIII": 0.0008447500408335944, "IXIZZIIYIYIIZZIII": -0.0008447500408335944, "IXZZZZZXIXZZZZZII": 0.0008447500408335944, "IYZZZZZYIXZZZZZII": 0.0008447500408335944, "IZYZZIIXIYIIZZIII": 1.0324285239871466e-05, "IZXZZIIYIYIIZZIII": -1.0324285239871466e-05, "IIXZZZZXIXZZZZZII": 1.0324285239871466e-05, "IIYZZZZYIXZZZZZII": 1.0324285239871466e-05, "IIIXZZZXIXIIIIIII": -0.0005134435804727904, "IIIYZZZYIXIIIIIII": -0.0005134435804727904, "IZZXZIIXIXIIZZIZZ": -0.0005134435804727904, "IZZYZIIYIXIIZZIZZ": -0.0005134435804727904, "IIIIXZZXIXIIIIIII": -0.0009660601340375205, "IIIIYZZYIXIIIIIII": -0.0009660601340375205, "IZZIXIIXIXIIZZIZZ": -0.0009660601340375205, "IZZIYIIYIXIIZZIZZ": -0.0009660601340375205, "IZZIIZYXIYIIZZIII": -0.0031829873896527068, "IZZIIZXYIYIIZZIII": 0.0031829873896527068, "IIIIIIXXIXZZZZZII": -0.0031829873896527068, "IIIIIIYYIXZZZZZII": -0.0031829873896527068, "IIIIIIIIXXIIIIIII": 0.004484264229492173, "ZZZZZZZZXXIIIIIII": 0.004484264229492173, "IZZIIZZIXXIIZZIZZ": 0.004484264229492173, "ZIIZZIIZXXIIZZIZZ": 0.004484264229492173, "XZZZZZZZXXIIIIIII": -0.0006585961600682295, "YZZZZZZZYXIIIIIII": -0.0006585961600682295, "XIIZZIIZXXIIZZIZZ": -0.0006585961600682295, "YIIZZIIZYXIIZZIZZ": -0.0006585961600682295, "IYIZZIIZXYIIZZIII": -0.0007648772023339725, "IXIZZIIZYYIIZZIII": 0.0007648772023339725, "IXZZZZZZXXZZZZZII": -0.0007648772023339725, "IYZZZZZZYXZZZZZII": -0.0007648772023339725, "IZYZZIIZXYIIZZIII": -9.348103022970313e-06, "IZXZZIIZYYIIZZIII": 9.348103022970313e-06, "IIXZZZZZXXZZZZZII": -9.348103022970313e-06, "IIYZZZZZYXZZZZZII": -9.348103022970313e-06, "IIIXZZZZXXIIIIIII": -0.0008318053344811103, "IIIYZZZZYXIIIIIII": -0.0008318053344811103, "IZZXZIIZXXIIZZIZZ": -0.0008318053344811103, "IZZYZIIZYXIIZZIZZ": -0.0008318053344811103, "IIIIXZZZXXIIIIIII": -0.00017347477507095648, "IIIIYZZZYXIIIIIII": -0.00017347477507095648, "IZZIXIIZXXIIZZIZZ": -0.00017347477507095648, "IZZIYIIZYXIIZZIZZ": -0.00017347477507095648, "IZZIIZYZXYIIZZIII": 0.003168604631594799, "IZZIIZXZYYIIZZIII": -0.003168604631594799, "IIIIIIXZXXZZZZZII": 0.003168604631594799, "IIIIIIYZYXZZZZZII": 0.003168604631594799, "IIIIIIIXXXIIIIIII": 0.006258016901806367, "IIIIIIIYYXIIIIIII": 0.006258016901806367, "IZZIIZZXXXIIZZIZZ": 0.006258016901806367, "IZZIIZZYYXIIZZIZZ": 0.006258016901806367, "IZZIIZZIIIXIZIIII": -0.005097597674383229, "IZZIIZZIIIXIIZIII": -0.0034540904318747104, "IZZIIZIIIIXIZZIII": -0.060983184692102226, "IZZIIIZIIIXIZZIII": -0.05242847453384247, "IZIIIZZIIIXIZZIII": -0.004088591548248241, "IIZIIZZIIIXIZZIII": -0.002511797328476353, "IZZIIZZIIIXIZZIII": -0.5684068821722672, "ZZZIIZZIIIXIZZIII": -0.002673855511188475, "IZZZIZZIIIXIZZIII": -0.002744633056023798, "IZZIZZZIIIXIZZIII": -0.0030897368165921212, "IZZIIZZZIIXIZZIII": -0.05233765797157999, "IZZIIZZIZIXIZZIII": -0.051625522191945564, "ZIIZZIIZZIXIZZIII": 0.10106389994515849, "IZZIIZZIIZXIZZIII": -0.003249983705208089, "IIIIIIIIIIXZZZIII": 0.048151119454712614, "IZZIIZZIIIXZZZIII": -0.0048769886581341805, "IIIIIIIIIIXZZIZII": 0.005097597674383229, "IIIIIIIIIIXZIZZII": 0.0034540904318747104, "IIIIIIIIIIXIZZZII": 0.0048769886581341805, "IZZIIZZIIIXIZZZII": -0.048151119454712614, "IIIIIIIIIIXZZZZII": 0.5684068821722672, "ZIIIIIIIIIXZZZZII": 0.002673855511188475, "IZIIIIIIIIXZZZZII": 0.002511797328476353, "IIZIIIIIIIXZZZZII": 0.004088591548248241, "IIIZIIIIIIXZZZZII": 0.002744633056023798, "IIIIZIIIIIXZZZZII": 0.0030897368165921212, "IIIIIZIIIIXZZZZII": 0.05242847453384247, "IIIIIIZIIIXZZZZII": 0.060983184692102226, "IIIIIIIZIIXZZZZII": 0.05233765797157999, "IIIIIIIIZIXZZZZII": 0.051625522191945564, "ZZZZZZZZZIXZZZZII": -0.10106389994515849, "IIIIIIIIIZXZZZZII": 0.003249983705208089, "IZZIIZZIIIXIZZIZI": -0.04808180350517148, "IIIIIIIIIIXZZZZZI": 0.04808180350517148, "IZZIIZZIIIXIZZIIZ": -0.04057262924683388, "IIIIIIIIIIXZZZZIZ": 0.04057262924683388, "IIIIIIIIIZXIIIIZZ": 0.09322300168808587, "IZZIIZZIIZXZIIZZZ": -0.09322300168808587, "XZZIIZZIIIXIZZIII": 0.00020828988498516903, "XIIZZIIZZIXIZZIII": 0.00020828988498516903, "XIIIIIIIIIXZZZZII": -0.00020828988498516903, "XZZZZZZZZIXZZZZII": -0.00020828988498516903, "ZXIIIIIIIZXIIIIII": 0.0019355165450589803, "IXZZZZZZZZXIIIIII": 0.0019355165450589803, "ZYZIIZZIIIYIZZIZZ": -0.0019355165450589803, "IYIZZIIZZIYIZZIZZ": -0.0019355165450589803, "XXIIIIIIIZXIIIIII": -0.00021945767285880578, "YYIIIIIIIZXIIIIII": -0.00021945767285880578, "YXZIIZZIIIYIZZIZZ": -0.00021945767285880578, "XYZIIZZIIIYIZZIZZ": 0.00021945767285880578, "IXXIIZZIIIXIZZIII": 9.635556379163343e-06, "IYYIIZZIIIXIZZIII": 9.635556379163343e-06, "IXXIIIIIIIXZZZZII": 9.635556379163343e-06, "IYYIIIIIIIXZZZZII": 9.635556379163343e-06, "ZIIXIZZIIIXIZZIII": -0.0002542608490502221, "IZZXZIIZZIXIZZIII": -0.0002542608490502221, "ZZZXIIIIIIXZZZZII": 0.0002542608490502221, "IIIXZZZZZIXZZZZII": 0.0002542608490502221, "XIIXIZZIIIXIZZIII": 0.0017850300001337924, "YIIYIZZIIIXIZZIII": 0.0017850300001337924, "XZZXIIIIIIXZZZZII": -0.0017850300001337924, "YZZYIIIIIIXZZZZII": -0.0017850300001337924, "IXZXIIIIIZXIIIIII": 0.0002741387132758806, "IYZYIIIIIZXIIIIII": 0.0002741387132758806, "IYIXIZZIIIYIZZIZZ": -0.0002741387132758806, "IXIYIZZIIIYIZZIZZ": 0.0002741387132758806, "ZIIZXZZIIIXIZZIII": -0.0007313092146372533, "IZZIXIIZZIXIZZIII": -0.0007313092146372533, "ZZZZXIIIIIXZZZZII": 0.0007313092146372533, "IIIIXZZZZIXZZZZII": 0.0007313092146372533, "XIIZXZZIIIXIZZIII": -0.001042598553633939, "YIIZYZZIIIXIZZIII": -0.001042598553633939, "XZZZXIIIIIXZZZZII": 0.001042598553633939, "YZZZYIIIIIXZZZZII": 0.001042598553633939, "IXZZXIIIIZXIIIIII": 0.0007919492706028776, "IYZZYIIIIZXIIIIII": 0.0007919492706028776, "IYIZXZZIIIYIZZIZZ": -0.0007919492706028776, "IXIZYZZIIIYIZZIZZ": 0.0007919492706028776, "IZZXXZZIIIXIZZIII": 0.00047865887483680665, "IZZYYZZIIIXIZZIII": 0.00047865887483680665, "IIIXXIIIIIXZZZZII": -0.00047865887483680665, "IIIYYIIIIIXZZZZII": -0.00047865887483680665, "ZZZZZXIIIZXIIIIII": 9.582914025425044e-05, "IIIIIXZZZZXIIIIII": 9.582914025425044e-05, "ZIIZZYZIIIYIZZIZZ": -9.582914025425044e-05, "IZZIIYIZZIYIZZIZZ": -9.582914025425044e-05, "XZZZZXIIIZXIIIIII": -4.313031356021766e-06, "YZZZZYIIIZXIIIIII": -4.313031356021766e-06, "YIIZZXZIIIYIZZIZZ": -4.313031356021766e-06, "XIIZZYZIIIYIZZIZZ": 4.313031356021766e-06, "IXIZZXZIIIXIZZIII": -0.00011722210948266986, "IYIZZYZIIIXIZZIII": -0.00011722210948266986, "IXZZZXIIIIXZZZZII": -0.00011722210948266986, "IYZZZYIIIIXZZZZII": -0.00011722210948266986, "IZXZZXZIIIXIZZIII": 0.008492086012343612, "IZYZZYZIIIXIZZIII": 0.008492086012343612, "IIXZZXIIIIXZZZZII": 0.008492086012343612, "IIYZZYIIIIXZZZZII": 0.008492086012343612, "IIIXZXIIIZXIIIIII": 5.369023077744124e-06, "IIIYZYIIIZXIIIIII": 5.369023077744124e-06, "IZZYZXZIIIYIZZIZZ": 5.369023077744124e-06, "IZZXZYZIIIYIZZIZZ": -5.369023077744124e-06, "IIIIXXIIIZXIIIIII": 1.5646431029095664e-05, "IIIIYYIIIZXIIIIII": 1.5646431029095664e-05, "IZZIYXZIIIYIZZIZZ": 1.5646431029095664e-05, "IZZIXYZIIIYIZZIZZ": -1.5646431029095664e-05, "ZZZZZZXIIZXIIIIII": -0.007840898257072624, "IIIIIIXZZZXIIIIII": -0.007840898257072624, "ZIIZZIYIIIYIZZIZZ": 0.007840898257072624, "IZZIIZYZZIYIZZIZZ": 0.007840898257072624, "XZZZZZXIIZXIIIIII": 0.0003528993368030418, "YZZZZZYIIZXIIIIII": 0.0003528993368030418, "YIIZZIXIIIYIZZIZZ": 0.0003528993368030418, "XIIZZIYIIIYIZZIZZ": -0.0003528993368030418, "IXIZZIXIIIXIZZIII": 0.010690526531072986, "IYIZZIYIIIXIZZIII": 0.010690526531072986, "IXZZZZXIIIXZZZZII": 0.010690526531072986, "IYZZZZYIIIXZZZZII": 0.010690526531072986, "IZXZZIXIIIXIZZIII": 0.00011722210948266565, "IZYZZIYIIIXIZZIII": 0.00011722210948266565, "IIXZZZXIIIXZZZZII": 0.00011722210948266565, "IIYZZZYIIIXZZZZII": 0.00011722210948266565, "IIIXZZXIIZXIIIIII": -0.0004393023205757035, "IIIYZZYIIZXIIIIII": -0.0004393023205757035, "IZZYZIXIIIYIZZIZZ": -0.0004393023205757035, "IZZXZIYIIIYIZZIZZ": 0.0004393023205757035, "IIIIXZXIIZXIIIIII": -0.0012802167843721421, "IIIIYZYIIZXIIIIII": -0.0012802167843721421, "IZZIYIXIIIYIZZIZZ": -0.0012802167843721421, "IZZIXIYIIIYIZZIZZ": 0.0012802167843721421, "IZZIIXXIIIXIZZIII": 5.227656913231491e-05, "IZZIIYYIIIXIZZIII": 5.227656913231491e-05, "IIIIIXXIIIXZZZZII": 5.227656913231491e-05, "IIIIIYYIIIXZZZZII": 5.227656913231491e-05, "ZIIZZIIXIIXIZZIII": 4.5490445693590154e-05, "IZZIIZZXZIXIZZIII": 4.5490445693590154e-05, "ZZZZZZZXIIXZZZZII": -4.5490445693590154e-05, "IIIIIIIXZIXZZZZII": -4.5490445693590154e-05, "XIIZZIIXIIXIZZIII": -0.006471935713401969, "YIIZZIIYIIXIZZIII": -0.006471935713401969, "XZZZZZZXIIXZZZZII": 0.006471935713401969, "YZZZZZZYIIXZZZZII": 0.006471935713401969, "IXZZZZZXIZXIIIIII": -1.794378454766394e-05, "IYZZZZZYIZXIIIIII": -1.794378454766394e-05, "IYIZZIIXIIYIZZIZZ": 1.794378454766394e-05, "IXIZZIIYIIYIZZIZZ": -1.794378454766394e-05, "IZZXZIIXIIXIZZIII": -0.006293806884999927, "IZZYZIIYIIXIZZIII": -0.006293806884999927, "IIIXZZZXIIXZZZZII": 0.006293806884999927, "IIIYZZZYIIXZZZZII": 0.006293806884999927, "IZZIXIIXIIXIZZIII": 0.0011216695746896742, "IZZIYIIYIIXIZZIII": 0.0011216695746896742, "IIIIXZZXIIXZZZZII": -0.0011216695746896742, "IIIIYZZYIIXZZZZII": -0.0011216695746896742, "IIIIIXZXIZXIIIIII": -1.2091125253963665e-06, "IIIIIYZYIZXIIIIII": -1.2091125253963665e-06, "IZZIIYIXIIYIZZIZZ": 1.2091125253963665e-06, "IZZIIXIYIIYIZZIZZ": -1.2091125253963665e-06, "IIIIIIXXIZXIIIIII": 9.893158039226511e-05, "IIIIIIYYIZXIIIIII": 9.893158039226511e-05, "IZZIIZYXIIYIZZIZZ": -9.893158039226511e-05, "IZZIIZXYIIYIZZIZZ": 9.893158039226511e-05, "IZZIIZZIXIXIZZIII": 0.003832179122092522, "ZIIZZIIZXIXIZZIII": 0.003832179122092522, "IIIIIIIIXIXZZZZII": -0.003832179122092522, "ZZZZZZZZXIXZZZZII": -0.003832179122092522, "XIIZZIIZXIXIZZIII": 0.0023064279027167713, "YIIZZIIZYIXIZZIII": 0.0023064279027167713, "XZZZZZZZXIXZZZZII": -0.0023064279027167713, "YZZZZZZZYIXZZZZII": -0.0023064279027167713, "IXZZZZZZXZXIIIIII": -0.001252798107724318, "IYZZZZZZYZXIIIIII": -0.001252798107724318, "IYIZZIIZXIYIZZIZZ": 0.001252798107724318, "IXIZZIIZYIYIZZIZZ": -0.001252798107724318, "IZZXZIIZXIXIZZIII": -0.0026726632280541607, "IZZYZIIZYIXIZZIII": -0.0026726632280541607, "IIIXZZZZXIXZZZZII": 0.0026726632280541607, "IIIYZZZZYIXZZZZII": 0.0026726632280541607, "IZZIXIIZXIXIZZIII": -0.007906517725107864, "IZZIYIIZYIXIZZIII": -0.007906517725107864, "IIIIXZZZXIXZZZZII": 0.007906517725107864, "IIIIYZZZYIXZZZZII": 0.007906517725107864, "IIIIIXZZXZXIIIIII": -9.814448360887127e-05, "IIIIIYZZYZXIIIIII": -9.814448360887127e-05, "IZZIIYIZXIYIZZIZZ": 9.814448360887127e-05, "IZZIIXIZYIYIZZIZZ": -9.814448360887127e-05, "IIIIIIXZXZXIIIIII": 0.008030343467846689, "IIIIIIYZYZXIIIIII": 0.008030343467846689, "IZZIIZYZXIYIZZIZZ": -0.008030343467846689, "IZZIIZXZYIYIZZIZZ": 0.008030343467846689, "IZZIIZZXXIXIZZIII": 4.847660764623734e-05, "IZZIIZZYYIXIZZIII": 4.847660764623734e-05, "IIIIIIIXXIXZZZZII": -4.847660764623734e-05, "IIIIIIIYYIXZZZZII": -4.847660764623734e-05, "IZZIIZZIIXXIZZIII": 0.000561189221788211, "IIIIIIIIIXXZZZZII": -0.0011763118623776792, "IIIIIIIIIYYZZZZII": -0.0006151226405894686, "IIIIIIIIIXXIIIIZZ": 0.0011763118623776792, "IIIIIIIIIYYIIIIZZ": 0.0006151226405894686, "IZZIIZZIIXXZIIZZZ": -0.000561189221788211, "ZXIIIIIIIXXIIIIII": -0.00021945767285880578, "IXZZZZZZZXXIIIIII": -0.00021945767285880578, "ZXIIIIIIIYYIIIIII": -0.00021945767285880578, "IXZZZZZZZYYIIIIII": -0.00021945767285880578, "XXIIIIIIIXXIIIIII": 0.005390192222696807, "YYIIIIIIIXXIIIIII": 0.005390192222696807, "XXIIIIIIIYYIIIIII": 0.005390192222696807, "YYIIIIIIIYYIIIIII": 0.005390192222696807, "IXZXIIIIIXXIIIIII": 0.001880437001049377, "IYZYIIIIIXXIIIIII": 0.001880437001049377, "IXZXIIIIIYYIIIIII": 0.001880437001049377, "IYZYIIIIIYYIIIIII": 0.001880437001049377, "IXZZXIIIIXXIIIIII": -0.007321059252557526, "IYZZYIIIIXXIIIIII": -0.007321059252557526, "IXZZXIIIIYYIIIIII": -0.007321059252557526, "IYZZYIIIIYYIIIIII": -0.007321059252557526, "ZZZZZXIIIXXIIIIII": -1.1830878401855204e-05, "IIIIIXZZZXXIIIIII": -1.1830878401855204e-05, "ZZZZZXIIIYYIIIIII": -1.1830878401855204e-05, "IIIIIXZZZYYIIIIII": -1.1830878401855204e-05, "XZZZZXIIIXXIIIIII": -7.041268448973823e-06, "YZZZZYIIIXXIIIIII": -7.041268448973823e-06, "XZZZZXIIIYYIIIIII": -7.041268448973823e-06, "YZZZZYIIIYYIIIIII": -7.041268448973823e-06, "IIIXZXIIIXXIIIIII": -2.2239995717943344e-06, "IIIYZYIIIXXIIIIII": -2.2239995717943344e-06, "IIIXZXIIIYYIIIIII": -2.2239995717943344e-06, "IIIYZYIIIYYIIIIII": -2.2239995717943344e-06, "IIIIXXIIIXXIIIIII": 6.811336565891927e-06, "IIIIYYIIIXXIIIIII": 6.811336565891927e-06, "IIIIXXIIIYYIIIIII": 6.811336565891927e-06, "IIIIYYIIIYYIIIIII": 6.811336565891927e-06, "ZZZZZZXIIXXIIIIII": 0.0009680219773925102, "IIIIIIXZZXXIIIIII": 0.0009680219773925102, "ZZZZZZXIIYYIIIIII": 0.0009680219773925102, "IIIIIIXZZYYIIIIII": 0.0009680219773925102, "XZZZZZXIIXXIIIIII": 0.0005761281940196139, "YZZZZZYIIXXIIIIII": 0.0005761281940196139, "XZZZZZXIIYYIIIIII": 0.0005761281940196139, "YZZZZZYIIYYIIIIII": 0.0005761281940196139, "IIIXZZXIIXXIIIIII": 0.0001819713118571662, "IIIYZZYIIXXIIIIII": 0.0001819713118571662, "IIIXZZXIIYYIIIIII": 0.0001819713118571662, "IIIYZZYIIYYIIIIII": 0.0001819713118571662, "IIIIXZXIIXXIIIIII": -0.0005573147882380279, "IIIIYZYIIXXIIIIII": -0.0005573147882380279, "IIIIXZXIIYYIIIIII": -0.0005573147882380279, "IIIIYZYIIYYIIIIII": -0.0005573147882380279, "IXZZZZZXIXXIIIIII": 0.0005649740438812418, "IYZZZZZYIXXIIIIII": 0.0005649740438812418, "IXZZZZZXIYYIIIIII": 0.0005649740438812418, "IYZZZZZYIYYIIIIII": 0.0005649740438812418, "IIIIIXZXIXXIIIIII": -2.814877167921157e-05, "IIIIIYZYIXXIIIIII": -2.814877167921157e-05, "IIIIIXZXIYYIIIIII": -2.814877167921157e-05, "IIIIIYZYIYYIIIIII": -2.814877167921157e-05, "IIIIIIXXIXXIIIIII": 0.002303178910012954, "IIIIIIYYIXXIIIIII": 0.002303178910012954, "IIIIIIXXIYYIIIIII": 0.002303178910012954, "IIIIIIYYIYYIIIIII": 0.002303178910012954, "IXZZZZZZXXXIIIIII": -0.0006203799942928837, "IYZZZZZZYXXIIIIII": -0.0006203799942928837, "IXZZZZZZXYYIIIIII": -0.0006203799942928837, "IYZZZZZZYYYIIIIII": -0.0006203799942928837, "IIIIIXZZXXXIIIIII": 5.958859796755617e-05, "IIIIIYZZYXXIIIIII": 5.958859796755617e-05, "IIIIIXZZXYYIIIIII": 5.958859796755617e-05, "IIIIIYZZYYYIIIIII": 5.958859796755617e-05, "IIIIIIXZXXXIIIIII": -0.004875637334380502, "IIIIIIYZYXXIIIIII": -0.004875637334380502, "IIIIIIXZXYYIIIIII": -0.004875637334380502, "IIIIIIYZYYYIIIIII": -0.004875637334380502, "IZZIIZZIIIZXZIIII": -6.230133161818674e-05, "IZZIIZZIIIZXIZIII": -4.221487202037665e-05, "IIIIIIIIIIIXZZIII": 0.0005884887455927746, "IZZIIZZIIIIXZZIII": -5.960511344695636e-05, "IZZIIZIIIIZXZZIII": -0.0007453184529896556, "IZZIIIZIIIZXZZIII": -0.0006407653147250903, "IZIIIZZIIIZXZZIII": -3.069844430947456e-05, "IIZIIZZIIIZXZZIII": -4.996955706779385e-05, "IZZIIZZIIIZXZZIII": -0.006946900858462438, "ZZZIIZZIIIZXZZIII": -3.267907150437497e-05, "IZZZIZZIIIZXZZIII": -3.3544093731230984e-05, "IZZIZZZIIIZXZZIII": -3.776184985935739e-05, "IZZIIZZZIIZXZZIII": -0.0006396553815519675, "IZZIIZZIZIZXZZIII": -0.0006309518686036763, "ZIIZZIIZZIZXZZIII": 0.0012351731045292845, "IZZIIZZIIZZXZZIII": -3.972033995334782e-05, "IIIIIIIIIIIXZIZII": 6.230133161818674e-05, "IIIIIIIIIIIXIZZII": 4.221487202037665e-05, "IIIIIIIIIIIXZZZII": 0.006946900858462438, "ZIIIIIIIIIIXZZZII": 3.267907150437497e-05, "IZIIIIIIIIIXZZZII": 4.996955706779385e-05, "IIZIIIIIIIIXZZZII": 3.069844430947456e-05, "IIIZIIIIIIIXZZZII": 3.3544093731230984e-05, "IIIIZIIIIIIXZZZII": 3.776184985935739e-05, "IIIIIZIIIIIXZZZII": 0.0006407653147250903, "IIIIIIZIIIIXZZZII": 0.0007453184529896556, "IIIIIIIZIIIXZZZII": 0.0006396553815519675, "IIIIIIIIZIIXZZZII": 0.0006309518686036763, "ZZZZZZZZZIIXZZZII": -0.0012351731045292845, "IIIIIIIIIZIXZZZII": 3.972033995334782e-05, "IIIIIIIIIIZXZZZII": 5.960511344695636e-05, "IZZIIZZIIIZXZZZII": -0.0005884887455927746, "IZZIIZZIIIZXZZIZI": -0.0005876415865514663, "IIIIIIIIIIIXZZZZI": 0.0005876415865514663, "IZZIIZZIIIZXZZIIZ": -0.0004958666789320752, "IIIIIIIIIIIXZZZIZ": 0.0004958666789320752, "IIIIIIIIIZZXIIIZZ": 0.0011393439642750306, "IZZIIZZIIZIXIIZZZ": -0.0011393439642750306, "XZZIIZZIIIZXZZIII": 2.5456573912027815e-06, "XIIZZIIZZIZXZZIII": 2.5456573912027815e-06, "XIIIIIIIIIIXZZZII": -2.5456573912027815e-06, "XZZZZZZZZIIXZZZII": -2.5456573912027815e-06, "ZZXIIIIIIZZXIIIII": 0.001935516545058981, "IIXZZZZZZZZXIIIII": 0.001935516545058981, "ZIYIIZZIIIZYZZIZZ": -0.001935516545058981, "IZYZZIIZZIZYZZIZZ": -0.001935516545058981, "XZXIIIIIIZZXIIIII": -0.00021945767285880583, "YZYIIIIIIZZXIIIII": -0.00021945767285880583, "YIXIIZZIIIZYZZIZZ": -0.00021945767285880583, "XIYIIZZIIIZYZZIZZ": 0.00021945767285880583, "IXXIIZZIIIZXZZIII": 0.0007883971098859384, "IYYIIZZIIIZXZZIII": 0.0007883971098859384, "IXXIIIIIIIIXZZZII": 0.0007883971098859384, "IYYIIIIIIIIXZZZII": 0.0007883971098859384, "ZIIXIZZIIIZXZZIII": -3.1075009222090906e-06, "IZZXZIIZZIZXZZIII": -3.1075009222090906e-06, "ZZZXIIIIIIIXZZZII": 3.1075009222090906e-06, "IIIXZZZZZIIXZZZII": 3.1075009222090906e-06, "XIIXIZZIIIZXZZIII": 2.1816108898824822e-05, "YIIYIZZIIIZXZZIII": 2.1816108898824822e-05, "XZZXIIIIIIIXZZZII": -2.1816108898824822e-05, "YZZYIIIIIIIXZZZII": -2.1816108898824822e-05, "IIXXIIIIIZZXIIIII": 0.0002741387132758808, "IIYYIIIIIZZXIIIII": 0.0002741387132758808, "IZYXIZZIIIZYZZIZZ": -0.0002741387132758808, "IZXYIZZIIIZYZZIZZ": 0.0002741387132758808, "ZIIZXZZIIIZXZZIII": -8.937845002068294e-06, "IZZIXIIZZIZXZZIII": -8.937845002068294e-06, "ZZZZXIIIIIIXZZZII": 8.937845002068294e-06, "IIIIXZZZZIIXZZZII": 8.937845002068294e-06, "XIIZXZZIIIZXZZIII": -1.2742331267334811e-05, "YIIZYZZIIIZXZZIII": -1.2742331267334811e-05, "XZZZXIIIIIIXZZZII": 1.2742331267334811e-05, "YZZZYIIIIIIXZZZII": 1.2742331267334811e-05, "IIXZXIIIIZZXIIIII": 0.0007919492706028776, "IIYZYIIIIZZXIIIII": 0.0007919492706028776, "IZYZXZZIIIZYZZIZZ": -0.0007919492706028776, "IZXZYZZIIIZYZZIZZ": 0.0007919492706028776, "IZZXXZZIIIZXZZIII": 5.850027247747273e-06, "IZZYYZZIIIZXZZIII": 5.850027247747273e-06, "IIIXXIIIIIIXZZZII": -5.850027247747273e-06, "IIIYYIIIIIIXZZZII": -5.850027247747273e-06, "ZZZZZXIIIZZXIIIII": -0.007840898257072633, "IIIIIXZZZZZXIIIII": -0.007840898257072633, "ZIIZZYZIIIZYZZIZZ": 0.007840898257072633, "IZZIIYIZZIZYZZIZZ": 0.007840898257072633, "XZZZZXIIIZZXIIIII": 0.0003528993368030419, "YZZZZYIIIZZXIIIII": 0.0003528993368030419, "YIIZZXZIIIZYZZIZZ": 0.0003528993368030419, "XIIZZYZIIIZYZZIZZ": -0.0003528993368030419, "IXIZZXZIIIZXZZIII": 0.0010977876054005435, "IYIZZYZIIIZXZZIII": 0.0010977876054005435, "IXZZZXIIIIIXZZZII": 0.0010977876054005435, "IYZZZYIIIIIXZZZII": 0.0010977876054005435, "IZXZZXZIIIZXZZIII": 0.00011722210948267482, "IZYZZYZIIIZXZZIII": 0.00011722210948267482, "IIXZZXIIIIIXZZZII": 0.00011722210948267482, "IIYZZYIIIIIXZZZII": 0.00011722210948267482, "IIIXZXIIIZZXIIIII": -0.0004393023205757035, "IIIYZYIIIZZXIIIII": -0.0004393023205757035, "IZZYZXZIIIZYZZIZZ": -0.0004393023205757035, "IZZXZYZIIIZYZZIZZ": 0.0004393023205757035, "IIIIXXIIIZZXIIIII": -0.0012802167843721421, "IIIIYYIIIZZXIIIII": -0.0012802167843721421, "IZZIYXZIIIZYZZIZZ": -0.0012802167843721421, "IZZIXYZIIIZYZZIZZ": 0.0012802167843721421, "ZZZZZZXIIZZXIIIII": -9.582914025425382e-05, "IIIIIIXZZZZXIIIII": -9.582914025425382e-05, "ZIIZZIYIIIZYZZIZZ": 9.582914025425382e-05, "IZZIIZYZZIZYZZIZZ": 9.582914025425382e-05, "XZZZZZXIIZZXIIIII": 4.3130313560219075e-06, "YZZZZZYIIZZXIIIII": 4.3130313560219075e-06, "YIIZZIXIIIZYZZIZZ": 4.3130313560219075e-06, "XIIZZIYIIIZYZZIZZ": -4.3130313560219075e-06, "IXIZZIXIIIZXZZIII": 0.00011722210948266565, "IYIZZIYIIIZXZZIII": 0.00011722210948266565, "IXZZZZXIIIIXZZZII": 0.00011722210948266565, "IYZZZZYIIIIXZZZII": 0.00011722210948266565, "IZXZZIXIIIZXZZIII": 0.001100652913328849, "IZYZZIYIIIZXZZIII": 0.001100652913328849, "IIXZZZXIIIIXZZZII": 0.001100652913328849, "IIYZZZYIIIIXZZZII": 0.001100652913328849, "IIIXZZXIIZZXIIIII": -5.369023077744359e-06, "IIIYZZYIIZZXIIIII": -5.369023077744359e-06, "IZZYZIXIIIZYZZIZZ": -5.369023077744359e-06, "IZZXZIYIIIZYZZIZZ": 5.369023077744359e-06, "IIIIXZXIIZZXIIIII": -1.564643102909626e-05, "IIIIYZYIIZZXIIIII": -1.564643102909626e-05, "IZZIYIXIIIZYZZIZZ": -1.564643102909626e-05, "IZZIXIYIIIZYZZIZZ": 1.564643102909626e-05, "IZZIIXXIIIZXZZIII": -0.004277355079129856, "IZZIIYYIIIZXZZIII": -0.004277355079129856, "IIIIIXXIIIIXZZZII": -0.004277355079129856, "IIIIIYYIIIIXZZZII": -0.004277355079129856, "ZIIZZIIXIIZXZZIII": 5.559707775403722e-07, "IZZIIZZXZIZXZZIII": 5.559707775403722e-07, "ZZZZZZZXIIIXZZZII": -5.559707775403722e-07, "IIIIIIIXZIIXZZZII": -5.559707775403722e-07, "XIIZZIIXIIZXZZIII": -7.909808479362493e-05, "YIIZZIIYIIZXZZIII": -7.909808479362493e-05, "XZZZZZZXIIIXZZZII": 7.909808479362493e-05, "YZZZZZZYIIIXZZZII": 7.909808479362493e-05, "IIXZZZZXIZZXIIIII": -1.7943784547663933e-05, "IIYZZZZYIZZXIIIII": -1.7943784547663933e-05, "IZYZZIIXIIZYZZIZZ": 1.7943784547663933e-05, "IZXZZIIYIIZYZZIZZ": -1.7943784547663933e-05, "IZZXZIIXIIZXZZIII": -7.692104691854884e-05, "IZZYZIIYIIZXZZIII": -7.692104691854884e-05, "IIIXZZZXIIIXZZZII": 7.692104691854884e-05, "IIIYZZZYIIIXZZZII": 7.692104691854884e-05, "IZZIXIIXIIZXZZIII": 1.3708713908500304e-05, "IZZIYIIYIIZXZZIII": 1.3708713908500304e-05, "IIIIXZZXIIIXZZZII": -1.3708713908500304e-05, "IIIIYZZYIIIXZZZII": -1.3708713908500304e-05, "IIIIIXZXIZZXIIIII": 9.893158039226511e-05, "IIIIIYZYIZZXIIIII": 9.893158039226511e-05, "IZZIIYIXIIZYZZIZZ": -9.893158039226511e-05, "IZZIIXIYIIZYZZIZZ": 9.893158039226511e-05, "IIIIIIXXIZZXIIIII": 1.2091125253964066e-06, "IIIIIIYYIZZXIIIII": 1.2091125253964066e-06, "IZZIIZYXIIZYZZIZZ": -1.2091125253964066e-06, "IZZIIZXYIIZYZZIZZ": 1.2091125253964066e-06, "IZZIIZZIXIZXZZIII": 4.683576020632341e-05, "ZIIZZIIZXIZXZZIII": 4.683576020632341e-05, "IIIIIIIIXIIXZZZII": -4.683576020632341e-05, "ZZZZZZZZXIIXZZZII": -4.683576020632341e-05, "XIIZZIIZXIZXZZIII": 2.818847990743979e-05, "YIIZZIIZYIZXZZIII": 2.818847990743979e-05, "XZZZZZZZXIIXZZZII": -2.818847990743979e-05, "YZZZZZZZYIIXZZZII": -2.818847990743979e-05, "IIXZZZZZXZZXIIIII": -0.0012527981077243172, "IIYZZZZZYZZXIIIII": -0.0012527981077243172, "IZYZZIIZXIZYZZIZZ": 0.0012527981077243172, "IZXZZIIZYIZYZZIZZ": -0.0012527981077243172, "IZZXZIIZXIZXZZIII": -3.2664499772403676e-05, "IZZYZIIZYIZXZZIII": -3.2664499772403676e-05, "IIIXZZZZXIIXZZZII": 3.2664499772403676e-05, "IIIYZZZZYIIXZZZII": 3.2664499772403676e-05, "IZZIXIIZXIZXZZIII": -9.663112199149835e-05, "IZZIYIIZYIZXZZIII": -9.663112199149835e-05, "IIIIXZZZXIIXZZZII": 9.663112199149835e-05, "IIIIYZZZYIIXZZZII": 9.663112199149835e-05, "IIIIIXZZXZZXIIIII": 0.008030343467846689, "IIIIIYZZYZZXIIIII": 0.008030343467846689, "IZZIIYIZXIZYZZIZZ": -0.008030343467846689, "IZZIIXIZYIZYZZIZZ": 0.008030343467846689, "IIIIIIXZXZZXIIIII": 9.814448360887404e-05, "IIIIIIYZYZZXIIIII": 9.814448360887404e-05, "IZZIIZYZXIZYZZIZZ": -9.814448360887404e-05, "IZZIIZXZYIZYZZIZZ": 9.814448360887404e-05, "IZZIIZZXXIZXZZIII": 5.924667660355527e-07, "IZZIIZZYYIZXZZIII": 5.924667660355527e-07, "IIIIIIIXXIIXZZZII": -5.924667660355527e-07, "IIIIIIIYYIIXZZZII": -5.924667660355527e-07, "IZZIIZZIIXZXZZIII": 6.858688747224697e-06, "IIIIIIIIIXIXZZZII": -1.437653579305817e-05, "IIIIIIIIIYIYZZZII": -7.517847045833537e-06, "IIIIIIIIIXZXIIIZZ": 1.437653579305817e-05, "IIIIIIIIIYZYIIIZZ": 7.517847045833537e-06, "IZZIIZZIIXIXIIZZZ": -6.858688747224697e-06, "ZZXIIIIIIXZXIIIII": -0.00021945767285880583, "IIXZZZZZZXZXIIIII": -0.00021945767285880583, "ZZXIIIIIIYZYIIIII": -0.00021945767285880583, "IIXZZZZZZYZYIIIII": -0.00021945767285880583, "XZXIIIIIIXZXIIIII": 0.005390192222696812, "YZYIIIIIIXZXIIIII": 0.005390192222696812, "XZXIIIIIIYZYIIIII": 0.005390192222696812, "YZYIIIIIIYZYIIIII": 0.005390192222696812, "IIXXIIIIIXZXIIIII": 0.0018804370010493808, "IIYYIIIIIXZXIIIII": 0.0018804370010493808, "IIXXIIIIIYZYIIIII": 0.0018804370010493808, "IIYYIIIIIYZYIIIII": 0.0018804370010493808, "IIXZXIIIIXZXIIIII": -0.007321059252557536, "IIYZYIIIIXZXIIIII": -0.007321059252557536, "IIXZXIIIIYZYIIIII": -0.007321059252557536, "IIYZYIIIIYZYIIIII": -0.007321059252557536, "ZZZZZXIIIXZXIIIII": 0.0009680219773925106, "IIIIIXZZZXZXIIIII": 0.0009680219773925106, "ZZZZZXIIIYZYIIIII": 0.0009680219773925106, "IIIIIXZZZYZYIIIII": 0.0009680219773925106, "XZZZZXIIIXZXIIIII": 0.0005761281940196134, "YZZZZYIIIXZXIIIII": 0.0005761281940196134, "XZZZZXIIIYZYIIIII": 0.0005761281940196134, "YZZZZYIIIYZYIIIII": 0.0005761281940196134, "IIIXZXIIIXZXIIIII": 0.00018197131185716648, "IIIYZYIIIXZXIIIII": 0.00018197131185716648, "IIIXZXIIIYZYIIIII": 0.00018197131185716648, "IIIYZYIIIYZYIIIII": 0.00018197131185716648, "IIIIXXIIIXZXIIIII": -0.0005573147882380272, "IIIIYYIIIXZXIIIII": -0.0005573147882380272, "IIIIXXIIIYZYIIIII": -0.0005573147882380272, "IIIIYYIIIYZYIIIII": -0.0005573147882380272, "ZZZZZZXIIXZXIIIII": 1.183087840185539e-05, "IIIIIIXZZXZXIIIII": 1.183087840185539e-05, "ZZZZZZXIIYZYIIIII": 1.183087840185539e-05, "IIIIIIXZZYZYIIIII": 1.183087840185539e-05, "XZZZZZXIIXZXIIIII": 7.0412684489728145e-06, "YZZZZZYIIXZXIIIII": 7.0412684489728145e-06, "XZZZZZXIIYZYIIIII": 7.0412684489728145e-06, "YZZZZZYIIYZYIIIII": 7.0412684489728145e-06, "IIIXZZXIIXZXIIIII": 2.223999571793995e-06, "IIIYZZYIIXZXIIIII": 2.223999571793995e-06, "IIIXZZXIIYZYIIIII": 2.223999571793995e-06, "IIIYZZYIIYZYIIIII": 2.223999571793995e-06, "IIIIXZXIIXZXIIIII": -6.81133656589058e-06, "IIIIYZYIIXZXIIIII": -6.81133656589058e-06, "IIIIXZXIIYZYIIIII": -6.81133656589058e-06, "IIIIYZYIIYZYIIIII": -6.81133656589058e-06, "IIXZZZZXIXZXIIIII": 0.0005649740438812425, "IIYZZZZYIXZXIIIII": 0.0005649740438812425, "IIXZZZZXIYZYIIIII": 0.0005649740438812425, "IIYZZZZYIYZYIIIII": 0.0005649740438812425, "IIIIIXZXIXZXIIIII": 0.0023031789100129547, "IIIIIYZYIXZXIIIII": 0.0023031789100129547, "IIIIIXZXIYZYIIIII": 0.0023031789100129547, "IIIIIYZYIYZYIIIII": 0.0023031789100129547, "IIIIIIXXIXZXIIIII": 2.8148771679211862e-05, "IIIIIIYYIXZXIIIII": 2.8148771679211862e-05, "IIIIIIXXIYZYIIIII": 2.8148771679211862e-05, "IIIIIIYYIYZYIIIII": 2.8148771679211862e-05, "IIXZZZZZXXZXIIIII": -0.0006203799942928852, "IIYZZZZZYXZXIIIII": -0.0006203799942928852, "IIXZZZZZXYZYIIIII": -0.0006203799942928852, "IIYZZZZZYYZYIIIII": -0.0006203799942928852, "IIIIIXZZXXZXIIIII": -0.004875637334380504, "IIIIIYZZYXZXIIIII": -0.004875637334380504, "IIIIIXZZXYZYIIIII": -0.004875637334380504, "IIIIIYZZYYZYIIIII": -0.004875637334380504, "IIIIIIXZXXZXIIIII": -5.958859796755682e-05, "IIIIIIYZYXZXIIIII": -5.958859796755682e-05, "IIIIIIXZXYZYIIIII": -5.958859796755682e-05, "IIIIIIYZYYZYIIIII": -5.958859796755682e-05, "IIIIIZIIIIXXIIIII": 7.756559089920306e-05, "IIIIIIZIIIXXIIIII": -7.756559089924358e-05, "IIIIIZIIIIYYIIIII": 7.756559089920306e-05, "IIIIIIZIIIYYIIIII": -7.756559089924358e-05, "IIIIIIIIIIXXIIZII": -3.9656518583455625e-05, "IZZIIZZIIIXXIIZII": -3.9656518583421886e-05, "IIIIIIIIIIYYIIZII": -3.9656518583455625e-05, "IZZIIZZIIIYYIIZII": -3.9656518583421886e-05, "IXXIIIIIIIXXIIIII": 0.00843362121951133, "IYYIIIIIIIXXIIIII": 0.00843362121951133, "IXXIIIIIIIYYIIIII": 0.00843362121951133, "IYYIIIIIIIYYIIIII": 0.00843362121951133, "IXZZZXIIIIXXIIIII": 0.0007883971098859369, "IYZZZYIIIIXXIIIII": 0.0007883971098859369, "IXZZZXIIIIYYIIIII": 0.0007883971098859369, "IYZZZYIIIIYYIIIII": 0.0007883971098859369, "IIXZZXIIIIXXIIIII": -9.635556379168587e-06, "IIYZZYIIIIXXIIIII": -9.635556379168587e-06, "IIXZZXIIIIYYIIIII": -9.635556379168587e-06, "IIYZZYIIIIYYIIIII": -9.635556379168587e-06, "IXZZZZXIIIXXIIIII": 9.635556379163343e-06, "IYZZZZYIIIXXIIIII": 9.635556379163343e-06, "IXZZZZXIIIYYIIIII": 9.635556379163343e-06, "IYZZZZYIIIYYIIIII": 9.635556379163343e-06, "IIXZZZXIIIXXIIIII": 0.0007883971098859385, "IIYZZZYIIIXXIIIII": 0.0007883971098859385, "IIXZZZXIIIYYIIIII": 0.0007883971098859385, "IIYZZZYIIIYYIIIII": 0.0007883971098859385, "IIIIIXXIIIXXIIIII": 0.0031727982762473476, "IIIIIYYIIIXXIIIII": 0.0031727982762473476, "IIIIIXXIIIYYIIIII": 0.0031727982762473476, "IIIIIYYIIIYYIIIII": 0.0031727982762473476, "IIIIIIIIIZZIXIIII": 0.0003569772685827943, "IIIIIIIIIZIZXIIII": 0.0003569772685827943, "IIIIIIIIIIZZXIIII": 0.00048666741784515196, "IIIIIIIIIZZZXIIII": 0.038532080634253396, "ZIIIIIIIIZZZXIIII": 0.00030873646340275534, "IZIIIIIIIZZZXIIII": 8.283855530691378e-05, "IIZIIIIIIZZZXIIII": 8.283855530691354e-05, "IIIZIIIIIZZZXIIII": -0.00014800091028276333, "IIIIZIIIIZZZXIIII": 0.0002896208163912592, "IIIIIZIIIZZZXIIII": 0.001080963081944495, "IIIIIIZIIZZZXIIII": 0.001080963081944496, "IIIIIIIZIZZZXIIII": 0.0009285816608463335, "IIIIIIIIZZZZXIIII": 0.002016324228013922, "ZZZZZZZZZZZZXIIII": -0.024307485996725924, "IIIIIIIIIZZZXZIII": 0.00012895277328062006, "IZZIIZZIIZIIXIZII": 0.002931770383065423, "IIIIIIIIIZZZXIZII": 0.002931770383065423, "IIIIIIIIIZZZXIIZI": 0.0028489002619512993, "IZZIIZZIIIZZXZIZI": 5.05199765171223e-05, "IIIIIIIIIZZZXIIIZ": 5.05199765171223e-05, "IZZIIZZIIIZZXZIIZ": 0.0028489002619512993, "IZZIIZZIIIZZXIIZZ": 0.00012895277328062006, "IZZIIZZIIIZIXZIZZ": 0.0003569772685827943, "IZZIIZZIIIIZXZIZZ": 0.0003569772685827943, "IZZIIZIIIIZZXZIZZ": 0.001080963081944496, "IZZIIIZIIIZZXZIZZ": 0.001080963081944495, "IZIIIZZIIIZZXZIZZ": 8.283855530691354e-05, "IIZIIZZIIIZZXZIZZ": 8.283855530691378e-05, "IZZIIZZIIIZZXZIZZ": 0.038532080634253396, "ZZZIIZZIIIZZXZIZZ": 0.00030873646340275534, "IZZZIZZIIIZZXZIZZ": -0.00014800091028276333, "IZZIZZZIIIZZXZIZZ": 0.0002896208163912592, "IZZIIZZZIIZZXZIZZ": 0.0009285816608463335, "IZZIIZZIZIZZXZIZZ": 0.002016324228013922, "ZIIZZIIZZIZZXZIZZ": -0.024307485996725924, "IZZIIZZIIZZZXZIZZ": 0.00048666741784515196, "IIIIIIIIIIIIXZZZZ": 0.002931770383065423, "IZZIIZZIIIZZXZZZZ": 0.002931770383065423, "XIIIIIIIIZZZXIIII": 0.000772899392384286, "XZZZZZZZZZZZXIIII": 0.000772899392384286, "XZZIIZZIIIZZXZIZZ": 0.000772899392384286, "XIIZZIIZZIZZXZIZZ": 0.000772899392384286, "ZYZIIZZIIIZZYZIII": -0.0004393023205757035, "IYIZZIIZZIZZYZIII": -0.0004393023205757035, "ZXIIIIIIIIIIXZZII": -0.0004393023205757035, "IXZZZZZZZIIIXZZII": -0.0004393023205757035, "YXZIIZZIIIZZYZIII": -0.0001819713118571662, "XYZIIZZIIIZZYZIII": 0.0001819713118571662, "XXIIIIIIIIIIXZZII": 0.0001819713118571662, "YYIIIIIIIIIIXZZII": 0.0001819713118571662, "ZIYIIZZIIIZZYZIII": -5.369023077744359e-06, "IZYZZIIZZIZZYZIII": -5.369023077744359e-06, "ZZXIIIIIIIIIXZZII": -5.369023077744359e-06, "IIXZZZZZZIIIXZZII": -5.369023077744359e-06, "YIXIIZZIIIZZYZIII": -2.223999571793995e-06, "XIYIIZZIIIZZYZIII": 2.223999571793995e-06, "XZXIIIIIIIIIXZZII": 2.223999571793995e-06, "YZYIIIIIIIIIXZZII": 2.223999571793995e-06, "ZZZXIIIIIZZZXIIII": 0.0014298483837904292, "IIIXZZZZZZZZXIIII": 0.0014298483837904292, "ZIIXIZZIIIZZXZIZZ": 0.0014298483837904292, "IZZXZIIZZIZZXZIZZ": 0.0014298483837904292, "XZZXIIIIIZZZXIIII": 9.687760429856197e-05, "YZZYIIIIIZZZXIIII": 9.687760429856197e-05, "XIIXIZZIIIZZXZIZZ": 9.687760429856197e-05, "YIIYIZZIIIZZXZIZZ": 9.687760429856197e-05, "IYIXIZZIIIZZYZIII": 0.0007094573758509136, "IXIYIZZIIIZZYZIII": -0.0007094573758509136, "IXZXIIIIIIIIXZZII": 0.0007094573758509136, "IYZYIIIIIIIIXZZII": 0.0007094573758509136, "IZYXIZZIIIZZYZIII": 8.670778289145674e-06, "IZXYIZZIIIZZYZIII": -8.670778289145674e-06, "IIXXIIIIIIIIXZZII": 8.670778289145674e-06, "IIYYIIIIIIIIXZZII": 8.670778289145674e-06, "ZZZZXIIIIZZZXIIII": 0.0009584678881522208, "IIIIXZZZZZZZXIIII": 0.0009584678881522208, "ZIIZXZZIIIZZXZIZZ": 0.0009584678881522208, "IZZIXIIZZIZZXZIZZ": 0.0009584678881522208, "XZZZXIIIIZZZXIIII": 0.0004196956936585569, "YZZZYIIIIZZZXIIII": 0.0004196956936585569, "XIIZXZZIIIZZXZIZZ": 0.0004196956936585569, "YIIZYZZIIIZZXZIZZ": 0.0004196956936585569, "IYIZXZZIIIZZYZIII": 0.000675700445800979, "IXIZYZZIIIZZYZIII": -0.000675700445800979, "IXZZXIIIIIIIXZZII": 0.000675700445800979, "IYZZYIIIIIIIXZZII": 0.000675700445800979, "IZYZXZZIIIZZYZIII": 8.258211070665348e-06, "IZXZYZZIIIZZYZIII": -8.258211070665348e-06, "IIXZXIIIIIIIXZZII": 8.258211070665348e-06, "IIYZYIIIIIIIXZZII": 8.258211070665348e-06, "IIIXXIIIIZZZXIIII": 0.0004180485786803393, "IIIYYIIIIZZZXIIII": 0.0004180485786803393, "IZZXXZZIIIZZXZIZZ": 0.0004180485786803393, "IZZYYZZIIIZZXZIZZ": 0.0004180485786803393, "IXZZZXIIIZZZXIIII": -3.1075009222087886e-06, "IYZZZYIIIZZZXIIII": -3.1075009222087886e-06, "IXIZZXZIIIZZXZIZZ": 3.1075009222087886e-06, "IYIZZYZIIIZZXZIZZ": 3.1075009222087886e-06, "IIXZZXIIIZZZXIIII": 0.0002542608490502221, "IIYZZYIIIZZZXIIII": 0.0002542608490502221, "IZXZZXZIIIZZXZIZZ": -0.0002542608490502221, "IZYZZYZIIIZZXZIZZ": -0.0002542608490502221, "ZIIZZIYIIIZZYZIII": 0.0018508073011209276, "IZZIIZYZZIZZYZIII": 0.0018508073011209276, "ZZZZZZXIIIIIXZZII": 0.0018508073011209276, "IIIIIIXZZIIIXZZII": 0.0018508073011209276, "YIIZZIXIIIZZYZIII": -0.00036110156462356373, "XIIZZIYIIIZZYZIII": 0.00036110156462356373, "XZZZZZXIIIIIXZZII": 0.00036110156462356373, "YZZZZZYIIIIIXZZII": 0.00036110156462356373, "IXZZZZXIIZZZXIIII": 0.0002542608490502221, "IYZZZZYIIZZZXIIII": 0.0002542608490502221, "IXIZZIXIIIZZXZIZZ": -0.0002542608490502221, "IYIZZIYIIIZZXZIZZ": -0.0002542608490502221, "IIXZZZXIIZZZXIIII": 3.1075009222090906e-06, "IIYZZZYIIZZZXIIII": 3.1075009222090906e-06, "IZXZZIXIIIZZXZIZZ": -3.1075009222090906e-06, "IZYZZIYIIIZZXZIZZ": -3.1075009222090906e-06, "IZZYZIXIIIZZYZIII": -0.0009075851093854043, "IZZXZIYIIIZZYZIII": 0.0009075851093854043, "IIIXZZXIIIIIXZZII": 0.0009075851093854043, "IIIYZZYIIIIIXZZII": 0.0009075851093854043, "IZZIYIXIIIZZYZIII": -0.0007912578353382951, "IZZIXIYIIIZZYZIII": 0.0007912578353382951, "IIIIXZXIIIIIXZZII": 0.0007912578353382951, "IIIIYZYIIIIIXZZII": 0.0007912578353382951, "ZZZZZZZXIZZZXIIII": -0.0057710205569927375, "IIIIIIIXZZZZXIIII": -0.0057710205569927375, "ZIIZZIIXIIZZXZIZZ": -0.0057710205569927375, "IZZIIZZXZIZZXZIZZ": -0.0057710205569927375, "XZZZZZZXIZZZXIIII": 0.0004655435724634461, "YZZZZZZYIZZZXIIII": 0.0004655435724634461, "XIIZZIIXIIZZXZIZZ": 0.0004655435724634461, "YIIZZIIYIIZZXZIZZ": 0.0004655435724634461, "IYIZZIIXIIZZYZIII": 0.0008160560953291243, "IXIZZIIYIIZZYZIII": -0.0008160560953291243, "IXZZZZZXIIIIXZZII": 0.0008160560953291243, "IYZZZZZYIIIIXZZII": 0.0008160560953291243, "IZYZZIIXIIZZYZIII": 9.973596321581315e-06, "IZXZZIIYIIZZYZIII": -9.973596321581315e-06, "IIXZZZZXIIIIXZZII": 9.973596321581315e-06, "IIYZZZZYIIIIXZZII": 9.973596321581315e-06, "IIIXZZZXIZZZXIIII": -0.00015197784519550692, "IIIYZZZYIZZZXIIII": -0.00015197784519550692, "IZZXZIIXIIZZXZIZZ": -0.00015197784519550692, "IZZYZIIYIIZZXZIZZ": -0.00015197784519550692, "IIIIXZZXIZZZXIIII": -0.0009570153595396353, "IIIIYZZYIZZZXIIII": -0.0009570153595396353, "IZZIXIIXIIZZXZIZZ": -0.0009570153595396353, "IZZIYIIYIIZZXZIZZ": -0.0009570153595396353, "IZZIIZYXIIZZYZIII": -0.0032411231326424815, "IZZIIZXYIIZZYZIII": 0.0032411231326424815, "IIIIIIXXIIIIXZZII": -0.0032411231326424815, "IIIIIIYYIIIIXZZII": -0.0032411231326424815, "IIIIIIIIXZZZXIIII": -0.005336547817648199, "ZZZZZZZZXZZZXIIII": -0.005336547817648199, "IZZIIZZIXIZZXZIZZ": -0.005336547817648199, "ZIIZZIIZXIZZXZIZZ": -0.005336547817648199, "XZZZZZZZXZZZXIIII": -0.0008196173828500103, "YZZZZZZZYZZZXIIII": -0.0008196173828500103, "XIIZZIIZXIZZXZIZZ": -0.0008196173828500103, "YIIZZIIZYIZZXZIZZ": -0.0008196173828500103, "IYIZZIIZXIZZYZIII": 0.0009062237376996837, "IXIZZIIZYIZZYZIII": -0.0009062237376996837, "IXZZZZZZXIIIXZZII": 0.0009062237376996837, "IYZZZZZZYIIIXZZII": 0.0009062237376996837, "IZYZZIIZXIZZYZIII": 1.1075598587626497e-05, "IZXZZIIZYIZZYZIII": -1.1075598587626497e-05, "IIXZZZZZXIIIXZZII": 1.1075598587626497e-05, "IIYZZZZZYIIIXZZII": 1.1075598587626497e-05, "IIIXZZZZXZZZXIIII": -0.0005369481355865475, "IIIYZZZZYZZZXIIII": -0.0005369481355865475, "IZZXZIIZXIZZXZIZZ": -0.0005369481355865475, "IZZYZIIZYIZZXZIZZ": -0.0005369481355865475, "IIIIXZZZXZZZXIIII": 0.0005396296056149663, "IIIIYZZZYZZZXIIII": 0.0005396296056149663, "IZZIXIIZXIZZXZIZZ": 0.0005396296056149663, "IZZIYIIZYIZZXZIZZ": 0.0005396296056149663, "IZZIIZYZXIZZYZIII": -0.003969897357956294, "IZZIIZXZYIZZYZIII": 0.003969897357956294, "IIIIIIXZXIIIXZZII": -0.003969897357956294, "IIIIIIYZYIIIXZZII": -0.003969897357956294, "IIIIIIIXXZZZXIIII": 0.005844612035889097, "IIIIIIIYYZZZXIIII": 0.005844612035889097, "IZZIIZZXXIZZXZIZZ": 0.005844612035889097, "IZZIIZZYYIZZXZIZZ": 0.005844612035889097, "IIIIIIIIIXZIXIIII": -0.017852530519746, "IIIIIIIIIXIZXIIII": -0.017852530519745988, "IIIIIIIIIXZZXIIII": -0.5121807858239006, "ZIIIIIIIIXZZXIIII": 0.02118116814133249, "IZIIIIIIIXZZXIIII": -0.019732967520795366, "IIZIIIIIIXZZXIIII": -0.019732967520795387, "IIIZIIIIIXZZXIIII": -0.0046331019321815, "IIIIZIIIIXZZXIIII": -0.010376499866062643, "IIIIIZIIIXZZXIIII": -0.03823463431254453, "IIIIIIZIIXZZXIIII": -0.038234634312544535, "IIIIIIIZIXZZXIIII": -0.041319702957182486, "IIIIIIIIZXZZXIIII": -0.03867836395134818, "ZZZZZZZZZXZZXIIII": 0.04448139110662711, "IIIIIIIIIYZIYIIII": -0.017852530519746, "IIIIIIIIIYIZYIIII": -0.017852530519745988, "IIIIIIIIIYZZYIIII": -0.5121807858239006, "ZIIIIIIIIYZZYIIII": 0.02118116814133249, "IZIIIIIIIYZZYIIII": -0.019732967520795366, "IIZIIIIIIYZZYIIII": -0.019732967520795387, "IIIZIIIIIYZZYIIII": -0.0046331019321815, "IIIIZIIIIYZZYIIII": -0.010376499866062643, "IIIIIZIIIYZZYIIII": -0.03823463431254453, "IIIIIIZIIYZZYIIII": -0.038234634312544535, "IIIIIIIZIYZZYIIII": -0.041319702957182486, "IIIIIIIIZYZZYIIII": -0.03867836395134818, "ZZZZZZZZZYZZYIIII": 0.04448139110662711, "IIIIIIIIIXZZXZIII": -0.007001357621876519, "IIIIIIIIIYZZYZIII": -0.007001357621876519, "IZZIIZZIIXIIXIZII": -0.03787353274792097, "IIIIIIIIIXZZXIZII": -0.03787353274792096, "IZZIIZZIIYIIYIZII": -0.03787353274792097, "IIIIIIIIIYZZYIZII": -0.03787353274792096, "IIIIIIIIIXZZXIIZI": -0.035535042174960674, "IIIIIIIIIYZZYIIZI": -0.035535042174960674, "IIIIIIIIIXZZXIIIZ": -0.03787830304743987, "IIIIIIIIIYZZYIIIZ": -0.03787830304743987, "IZZIIZZIIXZZXZIZZ": -0.043708491714242806, "IZZIIZZIIYZZYZIZZ": -0.043708491714242806, "XIIIIIIIIXZZXIIII": 0.00017793095444239643, "XZZZZZZZZXZZXIIII": 0.00017793095444239643, "XIIIIIIIIYZZYIIII": 0.00017793095444239643, "XZZZZZZZZYZZYIIII": 0.00017793095444239643, "ZZZXIIIIIXZZXIIII": 9.687760429856197e-05, "IIIXZZZZZXZZXIIII": 9.687760429856197e-05, "ZZZXIIIIIYZZYIIII": 9.687760429856197e-05, "IIIXZZZZZYZZYIIII": 9.687760429856197e-05, "XZZXIIIIIXZZXIIII": 0.035219554817812, "YZZYIIIIIXZZXIIII": 0.035219554817812, "XZZXIIIIIYZZYIIII": 0.035219554817812, "YZZYIIIIIYZZYIIII": 0.035219554817812, "ZZZZXIIIIXZZXIIII": -0.00011896660577806195, "IIIIXZZZZXZZXIIII": -0.00011896660577806195, "ZZZZXIIIIYZZYIIII": -0.00011896660577806195, "IIIIXZZZZYZZYIIII": -0.00011896660577806195, "XZZZXIIIIXZZXIIII": -0.009644374624588808, "YZZZYIIIIXZZXIIII": -0.009644374624588808, "XZZZXIIIIYZZYIIII": -0.009644374624588808, "YZZZYIIIIYZZYIIII": -0.009644374624588808, "IIIXXIIIIXZZXIIII": 0.022546155766878084, "IIIYYIIIIXZZXIIII": 0.022546155766878084, "IIIXXIIIIYZZYIIII": 0.022546155766878084, "IIIYYIIIIYZZYIIII": 0.022546155766878084, "IXZZZXIIIXZZXIIII": 2.1816108898817087e-05, "IYZZZYIIIXZZXIIII": 2.1816108898817087e-05, "IXZZZXIIIYZZYIIII": 2.1816108898817087e-05, "IYZZZYIIIYZZYIIII": 2.1816108898817087e-05, "IIXZZXIIIXZZXIIII": -0.0017850300001337935, "IIYZZYIIIXZZXIIII": -0.0017850300001337935, "IIXZZXIIIYZZYIIII": -0.0017850300001337935, "IIYZZYIIIYZZYIIII": -0.0017850300001337935, "IXZZZZXIIXZZXIIII": -0.0017850300001337924, "IYZZZZYIIXZZXIIII": -0.0017850300001337924, "IXZZZZXIIYZZYIIII": -0.0017850300001337924, "IYZZZZYIIYZZYIIII": -0.0017850300001337924, "IIXZZZXIIXZZXIIII": -2.1816108898824822e-05, "IIYZZZYIIXZZXIIII": -2.1816108898824822e-05, "IIXZZZXIIYZZYIIII": -2.1816108898824822e-05, "IIYZZZYIIYZZYIIII": -2.1816108898824822e-05, "ZZZZZZZXIXZZXIIII": -0.000802855780825428, "IIIIIIIXZXZZXIIII": -0.000802855780825428, "ZZZZZZZXIYZZYIIII": -0.000802855780825428, "IIIIIIIXZYZZYIIII": -0.000802855780825428, "XZZZZZZXIXZZXIIII": -0.0011646435417519032, "YZZZZZZYIXZZXIIII": -0.0011646435417519032, "XZZZZZZXIYZZYIIII": -0.0011646435417519032, "YZZZZZZYIYZZYIIII": -0.0011646435417519032, "IIIXZZZXIXZZXIIII": -0.0006443836784835027, "IIIYZZZYIXZZXIIII": -0.0006443836784835027, "IIIXZZZXIYZZYIIII": -0.0006443836784835027, "IIIYZZZYIYZZYIIII": -0.0006443836784835027, "IIIIXZZXIXZZXIIII": 0.0012279349090890568, "IIIIYZZYIXZZXIIII": 0.0012279349090890568, "IIIIXZZXIYZZYIIII": 0.0012279349090890568, "IIIIYZZYIYZZYIIII": 0.0012279349090890568, "IIIIIIIIXXZZXIIII": 0.000426626299993639, "ZZZZZZZZXXZZXIIII": 0.000426626299993639, "IIIIIIIIXYZZYIIII": 0.000426626299993639, "ZZZZZZZZXYZZYIIII": 0.000426626299993639, "XZZZZZZZXXZZXIIII": 0.001334082330639991, "YZZZZZZZYXZZXIIII": 0.001334082330639991, "XZZZZZZZXYZZYIIII": 0.001334082330639991, "YZZZZZZZYYZZYIIII": 0.001334082330639991, "IIIXZZZZXXZZXIIII": 0.00023508256902469006, "IIIYZZZZYXZZXIIII": 0.00023508256902469006, "IIIXZZZZXYZZYIIII": 0.00023508256902469006, "IIIYZZZZYYZZYIIII": 0.00023508256902469006, "IIIIXZZZXXZZXIIII": -0.001570051678471966, "IIIIYZZZYXZZXIIII": -0.001570051678471966, "IIIIXZZZXYZZYIIII": -0.001570051678471966, "IIIIYZZZYYZZYIIII": -0.001570051678471966, "IIIIIIIXXXZZXIIII": 0.004932791896351059, "IIIIIIIYYXZZXIIII": 0.004932791896351059, "IIIIIIIXXYZZYIIII": 0.004932791896351059, "IIIIIIIYYYZZYIIII": 0.004932791896351059, "IZZIIZZIIZYZYZIII": -0.0006935631696259255, "IIIIIIIIIZXIXZZII": 0.0007715608651866931, "IIIIIIIIIZYIYZZII": 0.0014651240348126182, "IIIIIIIIIIXZXIIZZ": -0.0007715608651866931, "IIIIIIIIIIYZYIIZZ": -0.0014651240348126182, "IZZIIZZIIIYIYIZZZ": 0.0006935631696259255, "ZXIIIIIIIIXZXIIII": 0.00027413871327588063, "IXZZZZZZZIXZXIIII": 0.00027413871327588063, "ZXIIIIIIIIYZYIIII": 0.00027413871327588063, "IXZZZZZZZIYZYIIII": 0.00027413871327588063, "XXIIIIIIIIXZXIIII": 0.0018804370010493765, "YYIIIIIIIIXZXIIII": 0.0018804370010493765, "XXIIIIIIIIYZYIIII": 0.0018804370010493765, "YYIIIIIIIIYZYIIII": 0.0018804370010493765, "IXZXIIIIIIXZXIIII": 0.008309974465143255, "IYZYIIIIIIXZXIIII": 0.008309974465143255, "IXZXIIIIIIYZYIIII": 0.008309974465143255, "IYZYIIIIIIYZYIIII": 0.008309974465143255, "IXZZXIIIIIXZXIIII": 0.007972901705397061, "IYZZYIIIIIXZXIIII": 0.007972901705397061, "IXZZXIIIIIYZYIIII": 0.007972901705397061, "IYZZYIIIIIYZYIIII": 0.007972901705397061, "ZZZZZXIIIIXZXIIII": 1.4798811852005308e-05, "IIIIIXZZZIXZXIIII": 1.4798811852005308e-05, "ZZZZZXIIIIYZYIIII": 1.4798811852005308e-05, "IIIIIXZZZIYZYIIII": 1.4798811852005308e-05, "XZZZZXIIIIXZXIIII": -2.6573309417942093e-06, "YZZZZYIIIIXZXIIII": -2.6573309417942093e-06, "XZZZZXIIIIYZYIIII": -2.6573309417942093e-06, "YZZZZYIIIIYZYIIII": -2.6573309417942093e-06, "IIIXZXIIIIXZXIIII": -8.670778289147229e-06, "IIIYZYIIIIXZXIIII": -8.670778289147229e-06, "IIIXZXIIIIYZYIIII": -8.670778289147229e-06, "IIIYZYIIIIYZYIIII": -8.670778289147229e-06, "IIIIXXIIIIXZXIIII": -7.124992980721421e-06, "IIIIYYIIIIXZXIIII": -7.124992980721421e-06, "IIIIXXIIIIYZYIIII": -7.124992980721421e-06, "IIIIYYIIIIYZYIIII": -7.124992980721421e-06, "ZZZZZZXIIIXZXIIII": -0.0012108631857623965, "IIIIIIXZZIXZXIIII": -0.0012108631857623965, "ZZZZZZXIIIYZYIIII": -0.0012108631857623965, "IIIIIIXZZIYZYIIII": -0.0012108631857623965, "XZZZZZXIIIXZXIIII": 0.0002174271990200165, "YZZZZZYIIIXZXIIII": 0.0002174271990200165, "XZZZZZXIIIYZYIIII": 0.0002174271990200165, "YZZZZZYIIIYZYIIII": 0.0002174271990200165, "IIIXZZXIIIXZXIIII": 0.0007094573758509136, "IIIYZZYIIIXZXIIII": 0.0007094573758509136, "IIIXZZXIIIYZYIIII": 0.0007094573758509136, "IIIYZZYIIIYZYIIII": 0.0007094573758509136, "IIIIXZXIIIXZXIIII": 0.0005829786732507782, "IIIIYZYIIIXZXIIII": 0.0005829786732507782, "IIIIXZXIIIYZYIIII": 0.0005829786732507782, "IIIIYZYIIIYZYIIII": 0.0005829786732507782, "IXZZZZZXIIXZXIIII": 0.0006145960036618769, "IYZZZZZYIIXZXIIII": 0.0006145960036618769, "IXZZZZZXIIYZYIIII": 0.0006145960036618769, "IYZZZZZYIIYZYIIII": 0.0006145960036618769, "IIIIIXZXIIXZXIIII": -2.966585334662938e-05, "IIIIIYZYIIXZXIIII": -2.966585334662938e-05, "IIIIIXZXIIYZYIIII": -2.966585334662938e-05, "IIIIIYZYIIYZYIIII": -2.966585334662938e-05, "IIIIIIXXIIXZXIIII": 0.0024273090333797385, "IIIIIIYYIIXZXIIII": 0.0024273090333797385, "IIIIIIXXIIYZYIIII": 0.0024273090333797385, "IIIIIIYYIIYZYIIII": 0.0024273090333797385, "IXZZZZZZXIXZXIIII": 0.0007803374810394921, "IYZZZZZZYIXZXIIII": 0.0007803374810394921, "IXZZZZZZXIYZYIIII": 0.0007803374810394921, "IYZZZZZZYIYZYIIII": 0.0007803374810394921, "IIIIIXZZXIXZXIIII": -7.41481043118595e-05, "IIIIIYZZYIXZXIIII": -7.41481043118595e-05, "IIIIIXZZXIYZYIIII": -7.41481043118595e-05, "IIIIIYZZYIYZYIIII": -7.41481043118595e-05, "IIIIIIXZXIXZXIIII": 0.0060669201489397945, "IIIIIIYZYIXZXIIII": 0.0060669201489397945, "IIIIIIXZXIYZYIIII": 0.0060669201489397945, "IIIIIIYZYIYZYIIII": 0.0060669201489397945, "IZZIIZZIIYYZXZIII": -0.002002457199153809, "IZZIIZZIIYXZYZIII": 3.545588716285129e-05, "IZZIIZZIIXYZYZIII": 0.001967001311990959, "IIIIIIIIIXXIXZZII": -3.545588716285129e-05, "IIIIIIIIIYYIXZZII": 0.001967001311990959, "IIIIIIIIIXYIYZZII": -0.002002457199153809, "IZZIIZZIIZIYYZIII": -8.47652399995346e-06, "IIIIIIIIIZZXXZZII": 9.429788774261314e-06, "IIIIIIIIIZZYYZZII": 1.7906312774214658e-05, "IIIIIIIIIIIXXIIZZ": -9.429788774261314e-06, "IIIIIIIIIIIYYIIZZ": -1.7906312774214658e-05, "IZZIIZZIIIZYYIZZZ": 8.47652399995346e-06, "ZZXIIIIIIIIXXIIII": 0.00027413871327588074, "IIXZZZZZZIIXXIIII": 0.00027413871327588074, "ZZXIIIIIIIIYYIIII": 0.00027413871327588074, "IIXZZZZZZIIYYIIII": 0.00027413871327588074, "XZXIIIIIIIIXXIIII": 0.0018804370010493806, "YZYIIIIIIIIXXIIII": 0.0018804370010493806, "XZXIIIIIIIIYYIIII": 0.0018804370010493806, "YZYIIIIIIIIYYIIII": 0.0018804370010493806, "IIXXIIIIIIIXXIIII": 0.008309974465143264, "IIYYIIIIIIIXXIIII": 0.008309974465143264, "IIXXIIIIIIIYYIIII": 0.008309974465143264, "IIYYIIIIIIIYYIIII": 0.008309974465143264, "IIXZXIIIIIIXXIIII": 0.00797290170539707, "IIYZYIIIIIIXXIIII": 0.00797290170539707, "IIXZXIIIIIIYYIIII": 0.00797290170539707, "IIYZYIIIIIIYYIIII": 0.00797290170539707, "ZZZZZXIIIIIXXIIII": -0.0012108631857623974, "IIIIIXZZZIIXXIIII": -0.0012108631857623974, "ZZZZZXIIIIIYYIIII": -0.0012108631857623974, "IIIIIXZZZIIYYIIII": -0.0012108631857623974, "XZZZZXIIIIIXXIIII": 0.00021742719902001636, "YZZZZYIIIIIXXIIII": 0.00021742719902001636, "XZZZZXIIIIIYYIIII": 0.00021742719902001636, "YZZZZYIIIIIYYIIII": 0.00021742719902001636, "IIIXZXIIIIIXXIIII": 0.0007094573758509126, "IIIYZYIIIIIXXIIII": 0.0007094573758509126, "IIIXZXIIIIIYYIIII": 0.0007094573758509126, "IIIYZYIIIIIYYIIII": 0.0007094573758509126, "IIIIXXIIIIIXXIIII": 0.0005829786732507778, "IIIIYYIIIIIXXIIII": 0.0005829786732507778, "IIIIXXIIIIIYYIIII": 0.0005829786732507778, "IIIIYYIIIIIYYIIII": 0.0005829786732507778, "ZZZZZZXIIIIXXIIII": -1.4798811852005573e-05, "IIIIIIXZZIIXXIIII": -1.4798811852005573e-05, "ZZZZZZXIIIIYYIIII": -1.4798811852005573e-05, "IIIIIIXZZIIYYIIII": -1.4798811852005573e-05, "XZZZZZXIIIIXXIIII": 2.65733094179391e-06, "YZZZZZYIIIIXXIIII": 2.65733094179391e-06, "XZZZZZXIIIIYYIIII": 2.65733094179391e-06, "YZZZZZYIIIIYYIIII": 2.65733094179391e-06, "IIIXZZXIIIIXXIIII": 8.670778289145674e-06, "IIIYZZYIIIIXXIIII": 8.670778289145674e-06, "IIIXZZXIIIIYYIIII": 8.670778289145674e-06, "IIIYZZYIIIIYYIIII": 8.670778289145674e-06, "IIIIXZXIIIIXXIIII": 7.124992980719904e-06, "IIIIYZYIIIIXXIIII": 7.124992980719904e-06, "IIIIXZXIIIIYYIIII": 7.124992980719904e-06, "IIIIYZYIIIIYYIIII": 7.124992980719904e-06, "IIXZZZZXIIIXXIIII": 0.0006145960036618781, "IIYZZZZYIIIXXIIII": 0.0006145960036618781, "IIXZZZZXIIIYYIIII": 0.0006145960036618781, "IIYZZZZYIIIYYIIII": 0.0006145960036618781, "IIIIIXZXIIIXXIIII": 0.0024273090333797385, "IIIIIYZYIIIXXIIII": 0.0024273090333797385, "IIIIIXZXIIIYYIIII": 0.0024273090333797385, "IIIIIYZYIIIYYIIII": 0.0024273090333797385, "IIIIIIXXIIIXXIIII": 2.966585334662974e-05, "IIIIIIYYIIIXXIIII": 2.966585334662974e-05, "IIIIIIXXIIIYYIIII": 2.966585334662974e-05, "IIIIIIYYIIIYYIIII": 2.966585334662974e-05, "IIXZZZZZXIIXXIIII": 0.0007803374810394935, "IIYZZZZZYIIXXIIII": 0.0007803374810394935, "IIXZZZZZXIIYYIIII": 0.0007803374810394935, "IIYZZZZZYIIYYIIII": 0.0007803374810394935, "IIIIIXZZXIIXXIIII": 0.006066920148939797, "IIIIIYZZYIIXXIIII": 0.006066920148939797, "IIIIIXZZXIIYYIIII": 0.006066920148939797, "IIIIIYZZYIIYYIIII": 0.006066920148939797, "IIIIIIXZXIIXXIIII": 7.414810431185953e-05, "IIIIIIYZYIIXXIIII": 7.414810431185953e-05, "IIIIIIXZXIIYYIIII": 7.414810431185953e-05, "IIIIIIYZYIIYYIIII": 7.414810431185953e-05, "IZZIIZZIIYIYXZIII": -2.4473439840618738e-05, "IZZIIZZIIYIXYZIII": 4.333313700003342e-07, "IZZIIZZIIXIYYZIII": 2.4040108470618803e-05, "IIIIIIIIIXZXXZZII": -4.333313700003342e-07, "IIIIIIIIIYZYXZZII": 2.4040108470618803e-05, "IIIIIIIIIXZYYZZII": -2.4473439840618738e-05, "IIIIIIIIIZZZIXIII": 0.0006131728334093332, "IIIIIIIIIZZIZXIII": 0.0010106717993373616, "IIIIIIIIIZIZZXIII": 0.001010671799337364, "IIIIIIIIIIZZZXIII": 0.00048144222301450465, "IIIIIIIIIZZZZXIII": 0.1124761696975532, "ZIIIIIIIIZZZZXIII": 0.00011013199188980152, "IZIIIIIIIZZZZXIII": 0.00021872252873448677, "IIZIIIIIIZZZZXIII": 0.0002187225287344841, "IIIZIIIIIZZZZXIII": 0.00019512425472899408, "IIIIZIIIIZZZZXIII": 0.0002508043612142257, "IIIIIZIIIZZZZXIII": 0.003079610473617508, "IIIIIIZIIZZZZXIII": 0.0030796104736174985, "IIIIIIIZIZZZZXIII": 0.003101421466638634, "IIIIIIIIZZZZZXIII": 0.005358183580046853, "ZZZZZZZZZZZZZXIII": -0.06974950954691755, "IZZIIZZIIZIIZXZII": 0.008482070554972557, "IIIIIIIIIZZZZXZII": 0.008482070554972567, "IZZIIZZIIIZZIXIZI": -0.00023763768718583305, "IIIIIIIIIZZZZXIZI": 0.008455016854139068, "IZZIIZZIIIZZIXIIZ": 0.008455016854139068, "IIIIIIIIIZZZZXIIZ": -0.00023763768718583305, "IZZIIZZIIIZIIXIZZ": 0.0010106717993373616, "IZZIIZZIIIIZIXIZZ": 0.001010671799337364, "IZZIIZIIIIZZIXIZZ": 0.0030796104736174985, "IZZIIIZIIIZZIXIZZ": 0.003079610473617508, "IZIIIZZIIIZZIXIZZ": 0.0002187225287344841, "IIZIIZZIIIZZIXIZZ": 0.00021872252873448677, "IZZIIZZIIIZZIXIZZ": 0.1124761696975532, "ZZZIIZZIIIZZIXIZZ": 0.00011013199188980152, "IZZZIZZIIIZZIXIZZ": 0.00019512425472899408, "IZZIZZZIIIZZIXIZZ": 0.0002508043612142257, "IZZIIZZZIIZZIXIZZ": 0.003101421466638634, "IZZIIZZIZIZZIXIZZ": 0.005358183580046853, "ZIIZZIIZZIZZIXIZZ": -0.06974950954691755, "IZZIIZZIIZZZIXIZZ": 0.00048144222301450465, "IZZIIZZIIIZZZXIZZ": 0.0006131728334093332, "IIIIIIIIIIIIIXZZZ": 0.008482070554972557, "IZZIIZZIIIZZIXZZZ": 0.008482070554972567, "XIIIIIIIIZZZZXIII": -0.0011553754079886677, "XZZZZZZZZZZZZXIII": -0.0011553754079886677, "XZZIIZZIIIZZIXIZZ": -0.0011553754079886677, "XIIZZIIZZIZZIXIZZ": -0.0011553754079886677, "ZYZIIZZIIIZZIYIII": -0.001280216784372142, "IYIZZIIZZIZZIYIII": -0.001280216784372142, "ZXIIIIIIIIIIIXZII": -0.001280216784372142, "IXZZZZZZZIIIIXZII": -0.001280216784372142, "YXZIIZZIIIZZIYIII": 0.0005573147882380279, "XYZIIZZIIIZZIYIII": -0.0005573147882380279, "XXIIIIIIIIIIIXZII": -0.0005573147882380279, "YYIIIIIIIIIIIXZII": -0.0005573147882380279, "ZIYIIZZIIIZZIYIII": -1.564643102909626e-05, "IZYZZIIZZIZZIYIII": -1.564643102909626e-05, "ZZXIIIIIIIIIIXZII": -1.564643102909626e-05, "IIXZZZZZZIIIIXZII": -1.564643102909626e-05, "YIXIIZZIIIZZIYIII": 6.81133656589058e-06, "XIYIIZZIIIZZIYIII": -6.81133656589058e-06, "XZXIIIIIIIIIIXZII": -6.81133656589058e-06, "YZYIIIIIIIIIIXZII": -6.81133656589058e-06, "ZZZXIIIIIZZZZXIII": 0.0009584678881522208, "IIIXZZZZZZZZZXIII": 0.0009584678881522208, "ZIIXIZZIIIZZIXIZZ": 0.0009584678881522208, "IZZXZIIZZIZZIXIZZ": 0.0009584678881522208, "XZZXIIIIIZZZZXIII": -0.00011896660577806195, "YZZYIIIIIZZZZXIII": -0.00011896660577806195, "XIIXIZZIIIZZIXIZZ": -0.00011896660577806195, "YIIYIZZIIIZZIXIZZ": -0.00011896660577806195, "IYIXIZZIIIZZIYIII": 0.0005829786732507782, "IXIYIZZIIIZZIYIII": -0.0005829786732507782, "IXZXIIIIIIIIIXZII": 0.0005829786732507782, "IYZYIIIIIIIIIXZII": 0.0005829786732507782, "IZYXIZZIIIZZIYIII": 7.124992980719904e-06, "IZXYIZZIIIZZIYIII": -7.124992980719904e-06, "IIXXIIIIIIIIIXZII": 7.124992980719904e-06, "IIYYIIIIIIIIIXZII": 7.124992980719904e-06, "ZZZZXIIIIZZZZXIII": 0.003350435145673787, "IIIIXZZZZZZZZXIII": 0.003350435145673787, "ZIIZXZZIIIZZIXIZZ": 0.003350435145673787, "IZZIXIIZZIZZIXIZZ": 0.003350435145673787, "XZZZXIIIIZZZZXIII": 2.660650385642991e-05, "YZZZYIIIIZZZZXIII": 2.660650385642991e-05, "XIIZXZZIIIZZIXIZZ": 2.660650385642991e-05, "YIIZYZZIIIZZIXIZZ": 2.660650385642991e-05, "IYIZXZZIIIZZIYIII": 0.002007860857791107, "IXIZYZZIIIZZIYIII": -0.002007860857791107, "IXZZXIIIIIIIIXZII": 0.002007860857791107, "IYZZYIIIIIIIIXZII": 0.002007860857791107, "IZYZXZZIIIZZIYIII": 2.453948175882932e-05, "IZXZYZZIIIZZIYIII": -2.453948175882932e-05, "IIXZXIIIIIIIIXZII": 2.453948175882932e-05, "IIYZYIIIIIIIIXZII": 2.453948175882932e-05, "IIIXXIIIIZZZZXIII": -0.00016066804311063912, "IIIYYIIIIZZZZXIII": -0.00016066804311063912, "IZZXXZZIIIZZIXIZZ": -0.00016066804311063912, "IZZYYZZIIIZZIXIZZ": -0.00016066804311063912, "IXZZZXIIIZZZZXIII": -8.937845002067984e-06, "IYZZZYIIIZZZZXIII": -8.937845002067984e-06, "IXIZZXZIIIZZIXIZZ": 8.937845002067984e-06, "IYIZZYZIIIZZIXIZZ": 8.937845002067984e-06, "IIXZZXIIIZZZZXIII": 0.000731309214637252, "IIYZZYIIIZZZZXIII": 0.000731309214637252, "IZXZZXZIIIZZIXIZZ": -0.000731309214637252, "IZYZZYZIIIZZIXIZZ": -0.000731309214637252, "ZIIZZIYIIIZZIYIII": 0.005402460081355059, "IZZIIZYZZIZZIYIII": 0.005402460081355059, "ZZZZZZXIIIIIIXZII": 0.005402460081355059, "IIIIIIXZZIIIIXZII": 0.005402460081355059, "YIIZZIXIIIZZIYIII": 0.0008586649616046747, "XIIZZIYIIIZZIYIII": -0.0008586649616046747, "XZZZZZXIIIIIIXZII": -0.0008586649616046747, "YZZZZZYIIIIIIXZII": -0.0008586649616046747, "IXZZZZXIIZZZZXIII": 0.0007313092146372533, "IYZZZZYIIZZZZXIII": 0.0007313092146372533, "IXIZZIXIIIZZIXIZZ": -0.0007313092146372533, "IYIZZIYIIIZZIXIZZ": -0.0007313092146372533, "IIXZZZXIIZZZZXIII": 8.937845002068294e-06, "IIYZZZYIIZZZZXIII": 8.937845002068294e-06, "IZXZZIXIIIZZIXIZZ": -8.937845002068294e-06, "IZYZZIYIIIZZIXIZZ": -8.937845002068294e-06, "IZZYZIXIIIZZIYIII": -0.0007912578353382951, "IZZXZIYIIIZZIYIII": 0.0007912578353382951, "IIIXZZXIIIIIIXZII": 0.0007912578353382951, "IIIYZZYIIIIIIXZII": 0.0007912578353382951, "IZZIYIXIIIZZIYIII": -0.0026122410387497052, "IZZIXIYIIIZZIYIII": 0.0026122410387497052, "IIIIXZXIIIIIIXZII": 0.0026122410387497052, "IIIIYZYIIIIIIXZII": 0.0026122410387497052, "ZZZZZZZXIZZZZXIII": 0.0009002582482609882, "IIIIIIIXZZZZZXIII": 0.0009002582482609882, "ZIIZZIIXIIZZIXIZZ": 0.0009002582482609882, "IZZIIZZXZIZZIXIZZ": 0.0009002582482609882, "XZZZZZZXIZZZZXIII": 0.0005146912995194988, "YZZZZZZYIZZZZXIII": 0.0005146912995194988, "XIIZZIIXIIZZIXIZZ": 0.0005146912995194988, "YIIZZIIYIIZZIXIZZ": 0.0005146912995194988, "IYIZZIIXIIZZIYIII": -0.0001310726466708624, "IXIZZIIYIIZZIYIII": 0.0001310726466708624, "IXZZZZZXIIIIIXZII": -0.0001310726466708624, "IYZZZZZYIIIIIXZII": -0.0001310726466708624, "IZYZZIIXIIZZIYIII": -1.6019311346105447e-06, "IZXZZIIYIIZZIYIII": 1.6019311346105447e-06, "IIXZZZZXIIIIIXZII": -1.6019311346105447e-06, "IIYZZZZYIIIIIXZII": -1.6019311346105447e-06, "IIIXZZZXIZZZZXIII": 0.0006020804020942686, "IIIYZZZYIZZZZXIII": 0.0006020804020942686, "IZZXZIIXIIZZIXIZZ": 0.0006020804020942686, "IZZYZIIYIIZZIXIZZ": 0.0006020804020942686, "IIIIXZZXIZZZZXIII": 8.984326233815791e-05, "IIIIYZZYIZZZZXIII": 8.984326233815791e-05, "IZZIXIIXIIZZIXIZZ": 8.984326233815791e-05, "IZZIYIIYIIZZIXIZZ": 8.984326233815791e-05, "IZZIIZYXIIZZIYIII": 0.0004828142809537149, "IZZIIZXYIIZZIYIII": -0.0004828142809537149, "IIIIIIXXIIIIIXZII": 0.0004828142809537149, "IIIIIIYYIIIIIXZII": 0.0004828142809537149, "IIIIIIIIXZZZZXIII": -0.015502130940104558, "ZZZZZZZZXZZZZXIII": -0.015502130940104558, "IZZIIZZIXIZZIXIZZ": -0.015502130940104558, "ZIIZZIIZXIZZIXIZZ": -0.015502130940104558, "XZZZZZZZXZZZZXIII": -0.00019658035481312622, "YZZZZZZZYZZZZXIII": -0.00019658035481312622, "XIIZZIIZXIZZIXIZZ": -0.00019658035481312622, "YIIZZIIZYIZZIXIZZ": -0.00019658035481312622, "IYIZZIIZXIZZIYIII": 0.0026180705312434, "IXIZZIIZYIZZIYIII": -0.0026180705312434, "IXZZZZZZXIIIIXZII": 0.0026180705312434, "IYZZZZZZYIIIIXZII": 0.0026180705312434, "IZYZZIIZXIZZIYIII": 3.199728397288495e-05, "IZXZZIIZYIZZIYIII": -3.199728397288495e-05, "IIXZZZZZXIIIIXZII": 3.199728397288495e-05, "IIYZZZZZYIIIIXZII": 3.199728397288495e-05, "IIIXZZZZXZZZZXIII": 0.0005209017440744392, "IIIYZZZZYZZZZXIII": 0.0005209017440744392, "IZZXZIIZXIZZIXIZZ": 0.0005209017440744392, "IZZYZIIZYIZZIXIZZ": 0.0005209017440744392, "IIIIXZZZXZZZZXIII": 0.0011146386235857159, "IIIIYZZZYZZZZXIII": 0.0011146386235857159, "IZZIXIIZXIZZIXIZZ": 0.0011146386235857159, "IZZIYIIZYIZZIXIZZ": 0.0011146386235857159, "IZZIIZYZXIZZIYIII": -0.012009040375330607, "IZZIIZXZYIZZIYIII": 0.012009040375330607, "IIIIIIXZXIIIIXZII": -0.012009040375330607, "IIIIIIYZYIIIIXZII": -0.012009040375330607, "IIIIIIIXXZZZZXIII": -0.0011581636934653995, "IIIIIIIYYZZZZXIII": -0.0011581636934653995, "IZZIIZZXXIZZIXIZZ": -0.0011581636934653995, "IZZIIZZYYIZZIXIZZ": -0.0011581636934653995, "IIIIIIIIIXZZIXIII": 0.02020332181783796, "IIIIIIIIIXZIZXIII": 0.007369682678636531, "IIIIIIIIIXIZZXIII": 0.007369682678636511, "IIIIIIIIIXZZZXIII": 0.34549186640110147, "ZIIIIIIIIXZZZXIII": -0.0023251025732832146, "IZIIIIIIIXZZZXIII": 0.014690741931194037, "IIZIIIIIIXZZZXIII": 0.014690741931194067, "IIIZIIIIIXZZZXIII": -0.0023428339490401255, "IIIIZIIIIXZZZXIII": 0.014109611179433169, "IIIIIZIIIXZZZXIII": 0.026709735748506852, "IIIIIIZIIXZZZXIII": 0.026709735748506838, "IIIIIIIZIXZZZXIII": 0.026309015597225587, "IIIIIIIIZXZZZXIII": 0.02672127965361071, "ZZZZZZZZZXZZZXIII": -0.030594275651979665, "IIIIIIIIIYZZIYIII": 0.02020332181783796, "IIIIIIIIIYZIZYIII": 0.007369682678636531, "IIIIIIIIIYIZZYIII": 0.007369682678636511, "IIIIIIIIIYZZZYIII": 0.34549186640110147, "ZIIIIIIIIYZZZYIII": -0.0023251025732832146, "IZIIIIIIIYZZZYIII": 0.014690741931194037, "IIZIIIIIIYZZZYIII": 0.014690741931194067, "IIIZIIIIIYZZZYIII": -0.0023428339490401255, "IIIIZIIIIYZZZYIII": 0.014109611179433169, "IIIIIZIIIYZZZYIII": 0.026709735748506852, "IIIIIIZIIYZZZYIII": 0.026709735748506838, "IIIIIIIZIYZZZYIII": 0.026309015597225587, "IIIIIIIIZYZZZYIII": 0.02672127965361071, "ZZZZZZZZZYZZZYIII": -0.030594275651979665, "IZZIIZZIIXIIZXZII": 0.02585107078690217, "IIIIIIIIIXZZZXZII": 0.02585107078690218, "IZZIIZZIIYIIZYZII": 0.02585107078690217, "IIIIIIIIIYZZZYZII": 0.02585107078690218, "IIIIIIIIIXZZZXIZI": 0.02452760812718956, "IIIIIIIIIYZZZYIZI": 0.02452760812718956, "IIIIIIIIIXZZZXIIZ": 0.024363189374863245, "IIIIIIIIIYZZZYIIZ": 0.024363189374863245, "IZZIIZZIIXZZIXIZZ": 0.02943890024399099, "IZZIIZZIIYZZIYIZZ": 0.02943890024399099, "XIIIIIIIIXZZZXIII": 0.0003713102311247031, "XZZZZZZZZXZZZXIII": 0.0003713102311247031, "XIIIIIIIIYZZZYIII": 0.0003713102311247031, "XZZZZZZZZYZZZYIII": 0.0003713102311247031, "ZZZXIIIIIXZZZXIII": 0.0004196956936585569, "IIIXZZZZZXZZZXIII": 0.0004196956936585569, "ZZZXIIIIIYZZZYIII": 0.0004196956936585569, "IIIXZZZZZYZZZYIII": 0.0004196956936585569, "XZZXIIIIIXZZZXIII": -0.009644374624588808, "YZZYIIIIIXZZZXIII": -0.009644374624588808, "XZZXIIIIIYZZZYIII": -0.009644374624588808, "YZZYIIIIIYZZZYIII": -0.009644374624588808, "ZZZZXIIIIXZZZXIII": 2.660650385642991e-05, "IIIIXZZZZXZZZXIII": 2.660650385642991e-05, "ZZZZXIIIIYZZZYIII": 2.660650385642991e-05, "IIIIXZZZZYZZZYIII": 2.660650385642991e-05, "XZZZXIIIIXZZZXIII": 0.01545749648375189, "YZZZYIIIIXZZZXIII": 0.01545749648375189, "XZZZXIIIIYZZZYIII": 0.01545749648375189, "YZZZYIIIIYZZZYIII": 0.01545749648375189, "IIIXXIIIIXZZZXIII": 0.0033751422441861256, "IIIYYIIIIXZZZXIII": 0.0033751422441861256, "IIIXXIIIIYZZZYIII": 0.0033751422441861256, "IIIYYIIIIYZZZYIII": 0.0033751422441861256, "IXZZZXIIIXZZZXIII": -1.2742331267329764e-05, "IYZZZYIIIXZZZXIII": -1.2742331267329764e-05, "IXZZZXIIIYZZZYIII": -1.2742331267329764e-05, "IYZZZYIIIYZZZYIII": -1.2742331267329764e-05, "IIXZZXIIIXZZZXIII": 0.001042598553633937, "IIYZZYIIIXZZZXIII": 0.001042598553633937, "IIXZZXIIIYZZZYIII": 0.001042598553633937, "IIYZZYIIIYZZZYIII": 0.001042598553633937, "IXZZZZXIIXZZZXIII": 0.001042598553633939, "IYZZZZYIIXZZZXIII": 0.001042598553633939, "IXZZZZXIIYZZZYIII": 0.001042598553633939, "IYZZZZYIIYZZZYIII": 0.001042598553633939, "IIXZZZXIIXZZZXIII": 1.2742331267334811e-05, "IIYZZZYIIXZZZXIII": 1.2742331267334811e-05, "IIXZZZXIIYZZZYIII": 1.2742331267334811e-05, "IIYZZZYIIYZZZYIII": 1.2742331267334811e-05, "ZZZZZZZXIXZZZXIII": -0.0023146600618500946, "IIIIIIIXZXZZZXIII": -0.0023146600618500946, "ZZZZZZZXIYZZZYIII": -0.0023146600618500946, "IIIIIIIXZYZZZYIII": -0.0023146600618500946, "XZZZZZZXIXZZZXIII": 0.0009918584700860501, "YZZZZZZYIXZZZXIII": 0.0009918584700860501, "XZZZZZZXIYZZZYIII": 0.0009918584700860501, "YZZZZZZYIYZZZYIII": 0.0009918584700860501, "IIIXZZZXIXZZZXIII": 0.0012868992638523276, "IIIYZZZYIXZZZXIII": 0.0012868992638523276, "IIIXZZZXIYZZZYIII": 0.0012868992638523276, "IIIYZZZYIYZZZYIII": 0.0012868992638523276, "IIIIXZZXIXZZZXIII": 0.0007435310972125554, "IIIIYZZYIXZZZXIII": 0.0007435310972125554, "IIIIXZZXIYZZZYIII": 0.0007435310972125554, "IIIIYZZYIYZZZYIII": 0.0007435310972125554, "IIIIIIIIXXZZZXIII": -0.0004233797382425972, "ZZZZZZZZXXZZZXIII": -0.0004233797382425972, "IIIIIIIIXYZZZYIII": -0.0004233797382425972, "ZZZZZZZZXYZZZYIII": -0.0004233797382425972, "XZZZZZZZXXZZZXIII": 0.0004885722058002457, "YZZZZZZZYXZZZXIII": 0.0004885722058002457, "XZZZZZZZXYZZZYIII": 0.0004885722058002457, "YZZZZZZZYYZZZYIII": 0.0004885722058002457, "IIIXZZZZXXZZZXIII": 0.0010789141430984515, "IIIYZZZZYXZZZXIII": 0.0010789141430984515, "IIIXZZZZXYZZZYIII": 0.0010789141430984515, "IIIYZZZZYYZZZYIII": 0.0010789141430984515, "IIIIXZZZXXZZZXIII": 0.000857531514089175, "IIIIYZZZYXZZZXIII": 0.000857531514089175, "IIIIXZZZXYZZZYIII": 0.000857531514089175, "IIIIYZZZYYZZZYIII": 0.000857531514089175, "IIIIIIIXXXZZZXIII": 0.010870959388773496, "IIIIIIIYYXZZZXIII": 0.010870959388773496, "IIIIIIIXXYZZZYIII": 0.010870959388773496, "IIIIIIIYYYZZZYIII": 0.010870959388773496, "IZZIIZZIIZYZIYIII": -0.0020115259990093957, "IIIIIIIIIZXIIXZII": 0.0022004844555192564, "IIIIIIIIIZYIIYZII": 0.004212010454528651, "IIIIIIIIIIXZZXIZZ": -0.0022004844555192564, "IIIIIIIIIIYZZYIZZ": -0.004212010454528651, "IZZIIZZIIIYIZYZZZ": 0.0020115259990093957, "ZXIIIIIIIIXZZXIII": 0.0007919492706028776, "IXZZZZZZZIXZZXIII": 0.0007919492706028776, "ZXIIIIIIIIYZZYIII": 0.0007919492706028776, "IXZZZZZZZIYZZYIII": 0.0007919492706028776, "XXIIIIIIIIXZZXIII": -0.007321059252557526, "YYIIIIIIIIXZZXIII": -0.007321059252557526, "XXIIIIIIIIYZZYIII": -0.007321059252557526, "YYIIIIIIIIYZZYIII": -0.007321059252557526, "IXZXIIIIIIXZZXIII": 0.007972901705397061, "IYZYIIIIIIXZZXIII": 0.007972901705397061, "IXZXIIIIIIYZZYIII": 0.007972901705397061, "IYZYIIIIIIYZZYIII": 0.007972901705397061, "IXZZXIIIIIXZZXIII": 0.027603694918956295, "IYZZYIIIIIXZZXIII": 0.027603694918956295, "IXZZXIIIIIYZZYIII": 0.027603694918956295, "IYZZYIIIIIYZZYIII": 0.027603694918956295, "ZZZZZXIIIIXZZXIII": 4.254010144817636e-05, "IIIIIXZZZIXZZXIII": 4.254010144817636e-05, "ZZZZZXIIIIYZZYIII": 4.254010144817636e-05, "IIIIIXZZZIYZZYIII": 4.254010144817636e-05, "XZZZZXIIIIXZZXIII": 9.17610835543525e-06, "YZZZZYIIIIXZZXIII": 9.17610835543525e-06, "XZZZZXIIIIYZZYIII": 9.17610835543525e-06, "YZZZZYIIIIYZZYIII": 9.17610835543525e-06, "IIIXZXIIIIXZZXIII": -8.258211070666797e-06, "IIIYZYIIIIXZZXIII": -8.258211070666797e-06, "IIIXZXIIIIYZZYIII": -8.258211070666797e-06, "IIIYZYIIIIYZZYIII": -8.258211070666797e-06, "IIIIXXIIIIXZZXIII": -2.4539481758834543e-05, "IIIIYYIIIIXZZXIII": -2.4539481758834543e-05, "IIIIXXIIIIYZZYIII": -2.4539481758834543e-05, "IIIIYYIIIIYZZYIII": -2.4539481758834543e-05, "ZZZZZZXIIIXZZXIII": -0.003480701239891399, "IIIIIIXZZIXZZXIII": -0.003480701239891399, "ZZZZZZXIIIYZZYIII": -0.003480701239891399, "IIIIIIXZZIYZZYIII": -0.003480701239891399, "XZZZZZXIIIXZZXIII": -0.0007508043150542929, "YZZZZZYIIIXZZXIII": -0.0007508043150542929, "XZZZZZXIIIYZZYIII": -0.0007508043150542929, "YZZZZZYIIIYZZYIII": -0.0007508043150542929, "IIIXZZXIIIXZZXIII": 0.000675700445800979, "IIIYZZYIIIXZZXIII": 0.000675700445800979, "IIIXZZXIIIYZZYIII": 0.000675700445800979, "IIIYZZYIIIYZZYIII": 0.000675700445800979, "IIIIXZXIIIXZZXIII": 0.002007860857791107, "IIIIYZYIIIXZZXIII": 0.002007860857791107, "IIIIXZXIIIYZZYIII": 0.002007860857791107, "IIIIYZYIIIYZZYIII": 0.002007860857791107, "IXZZZZZXIIXZZXIII": -0.00018918211371623617, "IYZZZZZYIIXZZXIII": -0.00018918211371623617, "IXZZZZZXIIYZZYIII": -0.00018918211371623617, "IYZZZZZYIIYZZYIII": -0.00018918211371623617, "IIIIIXZXIIXZZXIII": 3.0861304183776086e-06, "IIIIIYZYIIXZZXIII": 3.0861304183776086e-06, "IIIIIXZXIIYZZYIII": 3.0861304183776086e-06, "IIIIIYZYIIYZZYIII": 3.0861304183776086e-06, "IIIIIIXXIIXZZXIII": -0.00025251227919142414, "IIIIIIYYIIXZZXIII": -0.00025251227919142414, "IIIIIIXXIIYZZYIII": -0.00025251227919142414, "IIIIIIYYIIYZZYIII": -0.00025251227919142414, "IXZZZZZZXIXZZXIII": 0.0023921858473357643, "IYZZZZZZYIXZZXIII": 0.0023921858473357643, "IXZZZZZZXIYZZYIII": 0.0023921858473357643, "IYZZZZZZYIYZZYIII": 0.0023921858473357643, "IIIIIXZZXIXZZXIII": -0.00021437949729107984, "IIIIIYZZYIXZZXIII": -0.00021437949729107984, "IIIIIXZZXIYZZYIII": -0.00021437949729107984, "IIIIIYZZYIYZZYIII": -0.00021437949729107984, "IIIIIIXZXIXZZXIII": 0.01754088393365461, "IIIIIIYZYIXZZXIII": 0.01754088393365461, "IIIIIIXZXIYZZYIII": 0.01754088393365461, "IIIIIIYZYIYZZYIII": 0.01754088393365461, "IZZIIZZIIYYZIXIII": 0.001793402868688232, "IZZIIZZIIYXZIYIII": -0.0001934895268162659, "IZZIIZZIIXYZIYIII": -0.001599913341871967, "IIIIIIIIIXXIIXZII": 0.0001934895268162659, "IIIIIIIIIYYIIXZII": -0.001599913341871967, "IIIIIIIIIXYIIYZII": 0.001793402868688232, "IZZIIZZIIZIYIYIII": -2.4584276031164547e-05, "IIIIIIIIIZZXIXZII": 2.689367041908115e-05, "IIIIIIIIIZZYIYZII": 5.1477946450245604e-05, "IIIIIIIIIIIXZXIZZ": -2.689367041908115e-05, "IIIIIIIIIIIYZYIZZ": -5.1477946450245604e-05, "IZZIIZZIIIZYZYZZZ": 2.4584276031164547e-05, "ZZXIIIIIIIIXZXIII": 0.0007919492706028777, "IIXZZZZZZIIXZXIII": 0.0007919492706028777, "ZZXIIIIIIIIYZYIII": 0.0007919492706028777, "IIXZZZZZZIIYZYIII": 0.0007919492706028777, "XZXIIIIIIIIXZXIII": -0.007321059252557536, "YZYIIIIIIIIXZXIII": -0.007321059252557536, "XZXIIIIIIIIYZYIII": -0.007321059252557536, "YZYIIIIIIIIYZYIII": -0.007321059252557536, "IIXXIIIIIIIXZXIII": 0.00797290170539707, "IIYYIIIIIIIXZXIII": 0.00797290170539707, "IIXXIIIIIIIYZYIII": 0.00797290170539707, "IIYYIIIIIIIYZYIII": 0.00797290170539707, "IIXZXIIIIIIXZXIII": 0.027603694918956326, "IIYZYIIIIIIXZXIII": 0.027603694918956326, "IIXZXIIIIIIYZYIII": 0.027603694918956326, "IIYZYIIIIIIYZYIII": 0.027603694918956326, "ZZZZZXIIIIIXZXIII": -0.003480701239891399, "IIIIIXZZZIIXZXIII": -0.003480701239891399, "ZZZZZXIIIIIYZYIII": -0.003480701239891399, "IIIIIXZZZIIYZYIII": -0.003480701239891399, "XZZZZXIIIIIXZXIII": -0.0007508043150542926, "YZZZZYIIIIIXZXIII": -0.0007508043150542926, "XZZZZXIIIIIYZYIII": -0.0007508043150542926, "YZZZZYIIIIIYZYIII": -0.0007508043150542926, "IIIXZXIIIIIXZXIII": 0.0006757004458009785, "IIIYZYIIIIIXZXIII": 0.0006757004458009785, "IIIXZXIIIIIYZYIII": 0.0006757004458009785, "IIIYZYIIIIIYZYIII": 0.0006757004458009785, "IIIIXXIIIIIXZXIII": 0.0020078608577911053, "IIIIYYIIIIIXZXIII": 0.0020078608577911053, "IIIIXXIIIIIYZYIII": 0.0020078608577911053, "IIIIYYIIIIIYZYIII": 0.0020078608577911053, "ZZZZZZXIIIIXZXIII": -4.2540101448177295e-05, "IIIIIIXZZIIXZXIII": -4.2540101448177295e-05, "ZZZZZZXIIIIYZYIII": -4.2540101448177295e-05, "IIIIIIXZZIIYZYIII": -4.2540101448177295e-05, "XZZZZZXIIIIXZXIII": -9.176108355433902e-06, "YZZZZZYIIIIXZXIII": -9.176108355433902e-06, "XZZZZZXIIIIYZYIII": -9.176108355433902e-06, "YZZZZZYIIIIYZYIII": -9.176108355433902e-06, "IIIXZZXIIIIXZXIII": 8.25821107066535e-06, "IIIYZZYIIIIXZXIII": 8.25821107066535e-06, "IIIXZZXIIIIYZYIII": 8.25821107066535e-06, "IIIYZZYIIIIYZYIII": 8.25821107066535e-06, "IIIIXZXIIIIXZXIII": 2.453948175882932e-05, "IIIIYZYIIIIXZXIII": 2.453948175882932e-05, "IIIIXZXIIIIYZYIII": 2.453948175882932e-05, "IIIIYZYIIIIYZYIII": 2.453948175882932e-05, "IIXZZZZXIIIXZXIII": -0.00018918211371623636, "IIYZZZZYIIIXZXIII": -0.00018918211371623636, "IIXZZZZXIIIYZYIII": -0.00018918211371623636, "IIYZZZZYIIIYZYIII": -0.00018918211371623636, "IIIIIXZXIIIXZXIII": -0.00025251227919142425, "IIIIIYZYIIIXZXIII": -0.00025251227919142425, "IIIIIXZXIIIYZYIII": -0.00025251227919142425, "IIIIIYZYIIIYZYIII": -0.00025251227919142425, "IIIIIIXXIIIXZXIII": -3.0861304183776306e-06, "IIIIIIYYIIIXZXIII": -3.0861304183776306e-06, "IIIIIIXXIIIYZYIII": -3.0861304183776306e-06, "IIIIIIYYIIIYZYIII": -3.0861304183776306e-06, "IIXZZZZZXIIXZXIII": 0.0023921858473357686, "IIYZZZZZYIIXZXIII": 0.0023921858473357686, "IIXZZZZZXIIYZYIII": 0.0023921858473357686, "IIYZZZZZYIIYZYIII": 0.0023921858473357686, "IIIIIXZZXIIXZXIII": 0.017540883933654616, "IIIIIYZZYIIXZXIII": 0.017540883933654616, "IIIIIXZZXIIYZYIII": 0.017540883933654616, "IIIIIYZZYIIYZYIII": 0.017540883933654616, "IIIIIIXZXIIXZXIII": 0.0002143794972910816, "IIIIIIYZYIIXZXIII": 0.0002143794972910816, "IIIIIIXZXIIYZYIII": 0.0002143794972910816, "IIIIIIYZYIIYZYIII": 0.0002143794972910816, "IZZIIZZIIYIYIXIII": 2.191843962276871e-05, "IZZIIZZIIYIXIYIII": -2.364771789543029e-06, "IZZIIZZIIXIYIYIII": -1.955366783322541e-05, "IIIIIIIIIXZXIXZII": 2.364771789543029e-06, "IIIIIIIIIYZYIXZII": -1.955366783322541e-05, "IIIIIIIIIXZYIYZII": 2.191843962276871e-05, "IIIIIIIIIIIIXXIII": -0.20178754058695325, "ZIIIIIIIIIIIXXIII": 0.021418222604975612, "IZIIIIIIIIIIXXIII": -0.009307636804528997, "IIZIIIIIIIIIXXIII": -0.009307636804529002, "IIIZIIIIIIIIXXIII": -3.8754875665884186e-05, "IIIIZIIIIIIIXXIII": 0.004465182966256355, "IIIIIZIIIIIIXXIII": -0.015557103504406094, "IIIIIIZIIIIIXXIII": -0.015557103504406101, "IIIIIIIZIIIIXXIII": -0.014773494522402958, "IIIIIIIIZIIIXXIII": -0.014785054086049897, "ZZZZZZZZZIIIXXIII": 0.017430177918600503, "IIIIIIIIIZIIXXIII": 0.0117738479803868, "IIIIIIIIIIZIXXIII": -0.0013347350991319365, "IIIIIIIIIIIZXXIII": -0.0013347350991319321, "IIIIIIIIIIIIYYIII": -0.20178754058695325, "ZIIIIIIIIIIIYYIII": 0.021418222604975612, "IZIIIIIIIIIIYYIII": -0.009307636804528997, "IIZIIIIIIIIIYYIII": -0.009307636804529002, "IIIZIIIIIIIIYYIII": -3.8754875665884186e-05, "IIIIZIIIIIIIYYIII": 0.004465182966256355, "IIIIIZIIIIIIYYIII": -0.015557103504406094, "IIIIIIZIIIIIYYIII": -0.015557103504406101, "IIIIIIIZIIIIYYIII": -0.014773494522402958, "IIIIIIIIZIIIYYIII": -0.014785054086049897, "ZZZZZZZZZIIIYYIII": 0.017430177918600503, "IIIIIIIIIZIIYYIII": 0.0117738479803868, "IIIIIIIIIIZIYYIII": -0.0013347350991319365, "IIIIIIIIIIIZYYIII": -0.0013347350991319321, "IIIIIIIIIIIIXXZII": -0.0147658456690678, "IZZIIZZIIIZZXXZII": -0.014765845669067808, "IIIIIIIIIIIIYYZII": -0.0147658456690678, "IZZIIZZIIIZZYYZII": -0.014765845669067808, "IIIIIIIIIIIIXXIZI": -0.014909602514752273, "IIIIIIIIIIIIYYIZI": -0.014909602514752273, "IIIIIIIIIIIIXXIIZ": -0.012721316890008025, "IIIIIIIIIIIIYYIIZ": -0.012721316890008025, "IZZIIZZIIZIIXXIZZ": -0.016471710030448287, "IZZIIZZIIZIIYYIZZ": -0.016471710030448287, "XIIIIIIIIIIIXXIII": 0.0004958713865335281, "XZZZZZZZZIIIXXIII": 0.0004958713865335281, "XIIIIIIIIIIIYYIII": 0.0004958713865335281, "XZZZZZZZZIIIYYIII": 0.0004958713865335281, "ZZZXIIIIIIIIXXIII": 0.0004180485786803393, "IIIXZZZZZIIIXXIII": 0.0004180485786803393, "ZZZXIIIIIIIIYYIII": 0.0004180485786803393, "IIIXZZZZZIIIYYIII": 0.0004180485786803393, "XZZXIIIIIIIIXXIII": 0.022546155766878084, "YZZYIIIIIIIIXXIII": 0.022546155766878084, "XZZXIIIIIIIIYYIII": 0.022546155766878084, "YZZYIIIIIIIIYYIII": 0.022546155766878084, "ZZZZXIIIIIIIXXIII": -0.00016066804311063912, "IIIIXZZZZIIIXXIII": -0.00016066804311063912, "ZZZZXIIIIIIIYYIII": -0.00016066804311063912, "IIIIXZZZZIIIYYIII": -0.00016066804311063912, "XZZZXIIIIIIIXXIII": 0.0033751422441861256, "YZZZYIIIIIIIXXIII": 0.0033751422441861256, "XZZZXIIIIIIIYYIII": 0.0033751422441861256, "YZZZYIIIIIIIYYIII": 0.0033751422441861256, "IIIXXIIIIIIIXXIII": 0.027799448284631066, "IIIYYIIIIIIIXXIII": 0.027799448284631066, "IIIXXIIIIIIIYYIII": 0.027799448284631066, "IIIYYIIIIIIIYYIII": 0.027799448284631066, "IXZZZXIIIIIIXXIII": 5.850027247745163e-06, "IYZZZYIIIIIIXXIII": 5.850027247745163e-06, "IXZZZXIIIIIIYYIII": 5.850027247745163e-06, "IYZZZYIIIIIIYYIII": 5.850027247745163e-06, "IIXZZXIIIIIIXXIII": -0.0004786588748368078, "IIYZZYIIIIIIXXIII": -0.0004786588748368078, "IIXZZXIIIIIIYYIII": -0.0004786588748368078, "IIYZZYIIIIIIYYIII": -0.0004786588748368078, "IXZZZZXIIIIIXXIII": -0.00047865887483680665, "IYZZZZYIIIIIXXIII": -0.00047865887483680665, "IXZZZZXIIIIIYYIII": -0.00047865887483680665, "IYZZZZYIIIIIYYIII": -0.00047865887483680665, "IIXZZZXIIIIIXXIII": -5.850027247747273e-06, "IIYZZZYIIIIIXXIII": -5.850027247747273e-06, "IIXZZZXIIIIIYYIII": -5.850027247747273e-06, "IIYZZZYIIIIIYYIII": -5.850027247747273e-06, "ZZZZZZZXIIIIXXIII": -0.002683703373504718, "IIIIIIIXZIIIXXIII": -0.002683703373504718, "ZZZZZZZXIIIIYYIII": -0.002683703373504718, "IIIIIIIXZIIIYYIII": -0.002683703373504718, "XZZZZZZXIIIIXXIII": -0.0008103364240162792, "YZZZZZZYIIIIXXIII": -0.0008103364240162792, "XZZZZZZXIIIIYYIII": -0.0008103364240162792, "YZZZZZZYIIIIYYIII": -0.0008103364240162792, "IIIXZZZXIIIIXXIII": -0.0001500662781812138, "IIIYZZZYIIIIXXIII": -0.0001500662781812138, "IIIXZZZXIIIIYYIII": -0.0001500662781812138, "IIIYZZZYIIIIYYIII": -0.0001500662781812138, "IIIIXZZXIIIIXXIII": 0.0020571999926739036, "IIIIYZZYIIIIXXIII": 0.0020571999926739036, "IIIIXZZXIIIIYYIII": 0.0020571999926739036, "IIIIYZZYIIIIYYIII": 0.0020571999926739036, "IIIIIIIIXIIIXXIII": 0.00035805353153982083, "ZZZZZZZZXIIIXXIII": 0.00035805353153982083, "IIIIIIIIXIIIYYIII": 0.00035805353153982083, "ZZZZZZZZXIIIYYIII": 0.00035805353153982083, "XZZZZZZZXIIIXXIII": 0.001684405593276634, "YZZZZZZZYIIIXXIII": 0.001684405593276634, "XZZZZZZZXIIIYYIII": 0.001684405593276634, "YZZZZZZZYIIIYYIII": 0.001684405593276634, "IIIXZZZZXIIIXXIII": 0.0013001720099219199, "IIIYZZZZYIIIXXIII": 0.0013001720099219199, "IIIXZZZZXIIIYYIII": 0.0013001720099219199, "IIIYZZZZYIIIYYIII": 0.0013001720099219199, "IIIIXZZZXIIIXXIII": -0.0008830380121073323, "IIIIYZZZYIIIXXIII": -0.0008830380121073323, "IIIIXZZZXIIIYYIII": -0.0008830380121073323, "IIIIYZZZYIIIYYIII": -0.0008830380121073323, "IIIIIIIXXIIIXXIII": 0.014034074877490754, "IIIIIIIYYIIIXXIII": 0.014034074877490754, "IIIIIIIXXIIIYYIII": 0.014034074877490754, "IIIIIIIYYIIIYYIII": 0.014034074877490754, "IIIIIIIIIXIIXXIII": 0.00061483799231159, "IIIIIIIIIYIIYXIII": 0.0005386622994366187, "IIIIIIIIIXIIYYIII": 7.617569287497073e-05, "IZZIIZZIIXIIXXIZZ": -0.00061483799231159, "IZZIIZZIIYIIYXIZZ": -0.0005386622994366187, "IZZIIZZIIXIIYYIZZ": -7.617569287497073e-05, "IZZIIZZIIIXIXXIII": -0.0011543593206377856, "IZZIIZZIIIYIXYIII": -9.272177255020136e-05, "IZZIIZZIIIXIYYIII": -0.0010616375480875847, "IIIIIIIIIIXZXXZII": 0.0010616375480875847, "IIIIIIIIIIYZYXZII": -9.272177255020136e-05, "IIIIIIIIIIXZYYZII": 0.0011543593206377856, "IZZIIZZIIIZXXXIII": -1.4108238318412633e-05, "IZZIIZZIIIZYXYIII": -1.133218089945551e-06, "IZZIIZZIIIZXYYIII": -1.2975020228467136e-05, "IIIIIIIIIIIXXXZII": 1.2975020228467136e-05, "IIIIIIIIIIIYYXZII": -1.133218089945551e-06, "IIIIIIIIIIIXYYZII": 1.4108238318412633e-05, "IZIIIIIIIIIIIIXII": 7.756559089925077e-05, "IIZIIIIIIIIIIIXII": -7.756559089923505e-05, "IIIIIIIIIIZIIIXII": -3.965651858341905e-05, "IZZIIZZIIIZIIIXII": -3.965651858343999e-05, "IIIIIIIIIIIZIIXII": 3.965651858343999e-05, "IZZIIZZIIIIZIIXII": 3.965651858341905e-05, "IZIIIZZIIIZZIIXII": 7.756559089923505e-05, "IIZIIZZIIIZZIIXII": -7.756559089925077e-05, "ZXIIIIIIIZZZZZXII": 9.582914025425044e-05, "IXZZZZZZZZZZZZXII": 9.582914025425044e-05, "ZYZIIZZIIIZZIIYZZ": -9.582914025425044e-05, "IYIZZIIZZIZZIIYZZ": -9.582914025425044e-05, "XXIIIIIIIZZZZZXII": -1.1830878401855204e-05, "YYIIIIIIIZZZZZXII": -1.1830878401855204e-05, "YXZIIZZIIIZZIIYZZ": -1.1830878401855204e-05, "XYZIIZZIIIZZIIYZZ": 1.1830878401855204e-05, "ZZXIIIIIIZZZZZXII": -0.007840898257072633, "IIXZZZZZZZZZZZXII": -0.007840898257072633, "ZIYIIZZIIIZZIIYZZ": 0.007840898257072633, "IZYZZIIZZIZZIIYZZ": 0.007840898257072633, "XZXIIIIIIZZZZZXII": 0.0009680219773925106, "YZYIIIIIIZZZZZXII": 0.0009680219773925106, "YIXIIZZIIIZZIIYZZ": 0.0009680219773925106, "XIYIIZZIIIZZIIYZZ": -0.0009680219773925106, "IXXIIIIIIIIIIIXII": 0.0031727982762473476, "IYYIIIIIIIIIIIXII": 0.0031727982762473476, "IXXIIZZIIIZZIIXII": 0.0031727982762473476, "IYYIIZZIIIZZIIXII": 0.0031727982762473476, "IXZXIIIIIZZZZZXII": 1.4798811852005308e-05, "IYZYIIIIIZZZZZXII": 1.4798811852005308e-05, "IYIXIZZIIIZZIIYZZ": -1.4798811852005308e-05, "IXIYIZZIIIZZIIYZZ": 1.4798811852005308e-05, "IIXXIIIIIZZZZZXII": -0.0012108631857623974, "IIYYIIIIIZZZZZXII": -0.0012108631857623974, "IZYXIZZIIIZZIIYZZ": 0.0012108631857623974, "IZXYIZZIIIZZIIYZZ": -0.0012108631857623974, "IXZZXIIIIZZZZZXII": 4.254010144817636e-05, "IYZZYIIIIZZZZZXII": 4.254010144817636e-05, "IYIZXZZIIIZZIIYZZ": -4.254010144817636e-05, "IXIZYZZIIIZZIIYZZ": 4.254010144817636e-05, "IIXZXIIIIZZZZZXII": -0.003480701239891399, "IIYZYIIIIZZZZZXII": -0.003480701239891399, "IZYZXZZIIIZZIIYZZ": 0.003480701239891399, "IZXZYZZIIIZZIIYZZ": -0.003480701239891399, "ZZZZZXIIIZZZZZXII": 0.03183072467129087, "IIIIIXZZZZZZZZXII": 0.03183072467129087, "ZIIZZYZIIIZZIIYZZ": -0.03183072467129087, "IZZIIYIZZIZZIIYZZ": -0.03183072467129087, "XZZZZXIIIZZZZZXII": -0.0014855377426392217, "YZZZZYIIIZZZZZXII": -0.0014855377426392217, "YIIZZXZIIIZZIIYZZ": -0.0014855377426392217, "XIIZZYZIIIZZIIYZZ": 0.0014855377426392217, "IXZZZXIIIIIIIIXII": -0.004277355079129858, "IYZZZYIIIIIIIIXII": -0.004277355079129858, "IXIZZXZIIIZZIIXII": -0.004277355079129858, "IYIZZYZIIIZZIIXII": -0.004277355079129858, "IIXZZXIIIIIIIIXII": -5.227656913231603e-05, "IIYZZYIIIIIIIIXII": -5.227656913231603e-05, "IZXZZXZIIIZZIIXII": -5.227656913231603e-05, "IZYZZYZIIIZZIIXII": -5.227656913231603e-05, "IIIXZXIIIZZZZZXII": 0.0018508073011209282, "IIIYZYIIIZZZZZXII": 0.0018508073011209282, "IZZYZXZIIIZZIIYZZ": 0.0018508073011209282, "IZZXZYZIIIZZIIYZZ": -0.0018508073011209282, "IIIIXXIIIZZZZZXII": 0.00540246008135506, "IIIIYYIIIZZZZZXII": 0.00540246008135506, "IZZIYXZIIIZZIIYZZ": 0.00540246008135506, "IZZIXYZIIIZZIIYZZ": -0.00540246008135506, "IXZZZZXIIIIIIIXII": 5.227656913231491e-05, "IYZZZZYIIIIIIIXII": 5.227656913231491e-05, "IXIZZIXIIIZZIIXII": 5.227656913231491e-05, "IYIZZIYIIIZZIIXII": 5.227656913231491e-05, "IIXZZZXIIIIIIIXII": -0.004277355079129856, "IIYZZZYIIIIIIIXII": -0.004277355079129856, "IZXZZIXIIIZZIIXII": -0.004277355079129856, "IZYZZIYIIIZZIIXII": -0.004277355079129856, "IIIIIXXIIIIIIIXII": 0.032432106804130535, "IIIIIYYIIIIIIIXII": 0.032432106804130535, "IZZIIXXIIIZZIIXII": 0.032432106804130535, "IZZIIYYIIIZZIIXII": 0.032432106804130535, "IXZZZZZXIZZZZZXII": -9.237507926457259e-07, "IYZZZZZYIZZZZZXII": -9.237507926457259e-07, "IYIZZIIXIIZZIIYZZ": 9.237507926457259e-07, "IXIZZIIYIIZZIIYZZ": -9.237507926457259e-07, "IIXZZZZXIZZZZZXII": 7.558281291899702e-05, "IIYZZZZYIZZZZZXII": 7.558281291899702e-05, "IZYZZIIXIIZZIIYZZ": -7.558281291899702e-05, "IZXZZIIYIIZZIIYZZ": 7.558281291899702e-05, "IIIIIXZXIZZZZZXII": -0.00042649485463680775, "IIIIIYZYIZZZZZXII": -0.00042649485463680775, "IZZIIYIXIIZZIIYZZ": 0.00042649485463680775, "IZZIIXIYIIZZIIYZZ": -0.00042649485463680775, "IXZZZZZZXZZZZZXII": -6.444611823558017e-05, "IYZZZZZZYZZZZZXII": -6.444611823558017e-05, "IYIZZIIZXIZZIIYZZ": 6.444611823558017e-05, "IXIZZIIZYIZZIIYZZ": -6.444611823558017e-05, "IIXZZZZZXZZZZZXII": 0.005273087651707733, "IIYZZZZZYZZZZZXII": 0.005273087651707733, "IZYZZIIZXIZZIIYZZ": -0.005273087651707733, "IZXZZIIZYIZZIIYZZ": 0.005273087651707733, "IIIIIXZZXZZZZZXII": -0.03463285771910211, "IIIIIYZZYZZZZZXII": -0.03463285771910211, "IZZIIYIZXIZZIIYZZ": 0.03463285771910211, "IZZIIXIZYIZZIIYZZ": -0.03463285771910211, "ZXIIIIIIIXZZZZXII": -4.313031356021766e-06, "IXZZZZZZZXZZZZXII": -4.313031356021766e-06, "ZXIIIIIIIYZZZZYII": -4.313031356021766e-06, "IXZZZZZZZYZZZZYII": -4.313031356021766e-06, "XXIIIIIIIXZZZZXII": -7.0412684489738225e-06, "YYIIIIIIIXZZZZXII": -7.0412684489738225e-06, "XXIIIIIIIYZZZZYII": -7.0412684489738225e-06, "YYIIIIIIIYZZZZYII": -7.0412684489738225e-06, "ZZXIIIIIIXZZZZXII": 0.0003528993368030419, "IIXZZZZZZXZZZZXII": 0.0003528993368030419, "ZZXIIIIIIYZZZZYII": 0.0003528993368030419, "IIXZZZZZZYZZZZYII": 0.0003528993368030419, "XZXIIIIIIXZZZZXII": 0.0005761281940196134, "YZYIIIIIIXZZZZXII": 0.0005761281940196134, "XZXIIIIIIYZZZZYII": 0.0005761281940196134, "YZYIIIIIIYZZZZYII": 0.0005761281940196134, "IXZXIIIIIXZZZZXII": -2.6573309417942093e-06, "IYZYIIIIIXZZZZXII": -2.6573309417942093e-06, "IXZXIIIIIYZZZZYII": -2.6573309417942093e-06, "IYZYIIIIIYZZZZYII": -2.6573309417942093e-06, "IIXXIIIIIXZZZZXII": 0.00021742719902001639, "IIYYIIIIIXZZZZXII": 0.00021742719902001639, "IIXXIIIIIYZZZZYII": 0.00021742719902001639, "IIYYIIIIIYZZZZYII": 0.00021742719902001639, "IXZZXIIIIXZZZZXII": 9.17610835543525e-06, "IYZZYIIIIXZZZZXII": 9.17610835543525e-06, "IXZZXIIIIYZZZZYII": 9.17610835543525e-06, "IYZZYIIIIYZZZZYII": 9.17610835543525e-06, "IIXZXIIIIXZZZZXII": -0.0007508043150542926, "IIYZYIIIIXZZZZXII": -0.0007508043150542926, "IIXZXIIIIYZZZZYII": -0.0007508043150542926, "IIYZYIIIIYZZZZYII": -0.0007508043150542926, "ZZZZZXIIIXZZZZXII": -0.0014855377426392217, "IIIIIXZZZXZZZZXII": -0.0014855377426392217, "ZZZZZXIIIYZZZZYII": -0.0014855377426392217, "IIIIIXZZZYZZZZYII": -0.0014855377426392217, "XZZZZXIIIXZZZZXII": 0.0008700561310518117, "YZZZZYIIIXZZZZXII": 0.0008700561310518117, "XZZZZXIIIYZZZZYII": 0.0008700561310518117, "YZZZZYIIIYZZZZYII": 0.0008700561310518117, "IIIXZXIIIXZZZZXII": 0.0003611015646235639, "IIIYZYIIIXZZZZXII": 0.0003611015646235639, "IIIXZXIIIYZZZZYII": 0.0003611015646235639, "IIIYZYIIIYZZZZYII": 0.0003611015646235639, "IIIIXXIIIXZZZZXII": -0.0008586649616046742, "IIIIYYIIIXZZZZXII": -0.0008586649616046742, "IIIIXXIIIYZZZZYII": -0.0008586649616046742, "IIIIYYIIIYZZZZYII": -0.0008586649616046742, "IXZZZZZXIXZZZZXII": -1.032428523987123e-05, "IYZZZZZYIXZZZZXII": -1.032428523987123e-05, "IXZZZZZXIYZZZZYII": -1.032428523987123e-05, "IYZZZZZYIYZZZZYII": -1.032428523987123e-05, "IIXZZZZXIXZZZZXII": 0.0008447500408335941, "IIYZZZZYIXZZZZXII": 0.0008447500408335941, "IIXZZZZXIYZZZZYII": 0.0008447500408335941, "IIYZZZZYIYZZZZYII": 0.0008447500408335941, "IIIIIXZXIXZZZZXII": -0.0031829873896527055, "IIIIIYZYIXZZZZXII": -0.0031829873896527055, "IIIIIXZXIYZZZZYII": -0.0031829873896527055, "IIIIIYZYIYZZZZYII": -0.0031829873896527055, "IXZZZZZZXXZZZZXII": 9.34810302297008e-06, "IYZZZZZZYXZZZZXII": 9.34810302297008e-06, "IXZZZZZZXYZZZZYII": 9.34810302297008e-06, "IYZZZZZZYYZZZZYII": 9.34810302297008e-06, "IIXZZZZZXXZZZZXII": -0.0007648772023339721, "IIYZZZZZYXZZZZXII": -0.0007648772023339721, "IIXZZZZZXYZZZZYII": -0.0007648772023339721, "IIYZZZZZYYZZZZYII": -0.0007648772023339721, "IIIIIXZZXXZZZZXII": 0.0031686046315947984, "IIIIIYZZYXZZZZXII": 0.0031686046315947984, "IIIIIXZZXYZZZZYII": 0.0031686046315947984, "IIIIIYZZYYZZZZYII": 0.0031686046315947984, "IIIIIIIIIIXZZIXII": -6.230133161815427e-05, "IIIIIIIIIIXZIZXII": -4.2214872020345045e-05, "IIIIIIIIIIXIZZXII": -5.9605113446924526e-05, "IZZIIZZIIIXIZZXII": 0.0005884887455927, "IIIIIIIIIIXZZZXII": -0.00694690085846119, "ZIIIIIIIIIXZZZXII": -3.267907150434471e-05, "IZIIIIIIIIXZZZXII": -3.069844430943369e-05, "IIZIIIIIIIXZZZXII": -4.9969557067756286e-05, "IIIZIIIIIIXZZZXII": -3.354409373119781e-05, "IIIIZIIIIIXZZZXII": -3.7761849859319725e-05, "IIIIIZIIIIXZZZXII": -0.0007453184529895684, "IIIIIIZIIIXZZZXII": -0.0006407653147250151, "IIIIIIIZIIXZZZXII": -0.0006396553815518824, "IIIIIIIIZIXZZZXII": -0.0006309518686035954, "ZZZZZZZZZIXZZZXII": 0.0012351731045291893, "IIIIIIIIIZXZZZXII": -3.9720339953318574e-05, "IIIIIIIIIIYZZIYII": -6.230133161815427e-05, "IIIIIIIIIIYZIZYII": -4.2214872020345045e-05, "IIIIIIIIIIYIZZYII": -5.9605113446924526e-05, "IZZIIZZIIIYIZZYII": 0.0005884887455927, "IIIIIIIIIIYZZZYII": -0.00694690085846119, "ZIIIIIIIIIYZZZYII": -3.267907150434471e-05, "IZIIIIIIIIYZZZYII": -3.069844430943369e-05, "IIZIIIIIIIYZZZYII": -4.9969557067756286e-05, "IIIZIIIIIIYZZZYII": -3.354409373119781e-05, "IIIIZIIIIIYZZZYII": -3.7761849859319725e-05, "IIIIIZIIIIYZZZYII": -0.0007453184529895684, "IIIIIIZIIIYZZZYII": -0.0006407653147250151, "IIIIIIIZIIYZZZYII": -0.0006396553815518824, "IIIIIIIIZIYZZZYII": -0.0006309518686035954, "ZZZZZZZZZIYZZZYII": 0.0012351731045291893, "IIIIIIIIIZYZZZYII": -3.9720339953318574e-05, "IIIIIIIIIIXZZZXZI": -0.0005876415865513843, "IIIIIIIIIIYZZZYZI": -0.0005876415865513843, "IIIIIIIIIIXZZZXIZ": -0.0004958666789320034, "IIIIIIIIIIYZZZYIZ": -0.0004958666789320034, "IZZIIZZIIZXZIIXZZ": 0.0011393439642749389, "IZZIIZZIIZYZIIYZZ": 0.0011393439642749389, "XIIIIIIIIIXZZZXII": 2.5456573912026354e-06, "XZZZZZZZZIXZZZXII": 2.5456573912026354e-06, "XIIIIIIIIIYZZZYII": 2.5456573912026354e-06, "XZZZZZZZZIYZZZYII": 2.5456573912026354e-06, "IXXIIIIIIIXZZZXII": 0.0007883971098859369, "IYYIIIIIIIXZZZXII": 0.0007883971098859369, "IXXIIIIIIIYZZZYII": 0.0007883971098859369, "IYYIIIIIIIYZZZYII": 0.0007883971098859369, "ZZZXIIIIIIXZZZXII": -3.1075009222087886e-06, "IIIXZZZZZIXZZZXII": -3.1075009222087886e-06, "ZZZXIIIIIIYZZZYII": -3.1075009222087886e-06, "IIIXZZZZZIYZZZYII": -3.1075009222087886e-06, "XZZXIIIIIIXZZZXII": 2.1816108898817087e-05, "YZZYIIIIIIXZZZXII": 2.1816108898817087e-05, "XZZXIIIIIIYZZZYII": 2.1816108898817087e-05, "YZZYIIIIIIYZZZYII": 2.1816108898817087e-05, "ZZZZXIIIIIXZZZXII": -8.937845002067984e-06, "IIIIXZZZZIXZZZXII": -8.937845002067984e-06, "ZZZZXIIIIIYZZZYII": -8.937845002067984e-06, "IIIIXZZZZIYZZZYII": -8.937845002067984e-06, "XZZZXIIIIIXZZZXII": -1.2742331267329764e-05, "YZZZYIIIIIXZZZXII": -1.2742331267329764e-05, "XZZZXIIIIIYZZZYII": -1.2742331267329764e-05, "YZZZYIIIIIYZZZYII": -1.2742331267329764e-05, "IIIXXIIIIIXZZZXII": 5.850027247745163e-06, "IIIYYIIIIIXZZZXII": 5.850027247745163e-06, "IIIXXIIIIIYZZZYII": 5.850027247745163e-06, "IIIYYIIIIIYZZZYII": 5.850027247745163e-06, "IXZZZXIIIIXZZZXII": 0.0011006529133288487, "IYZZZYIIIIXZZZXII": 0.0011006529133288487, "IXZZZXIIIIYZZZYII": 0.0011006529133288487, "IYZZZYIIIIYZZZYII": 0.0011006529133288487, "IIXZZXIIIIXZZZXII": -0.00011722210948265888, "IIYZZYIIIIXZZZXII": -0.00011722210948265888, "IIXZZXIIIIYZZZYII": -0.00011722210948265888, "IIYZZYIIIIYZZZYII": -0.00011722210948265888, "IXZZZZXIIIXZZZXII": -0.00011722210948266986, "IYZZZZYIIIXZZZXII": -0.00011722210948266986, "IXZZZZXIIIYZZZYII": -0.00011722210948266986, "IYZZZZYIIIYZZZYII": -0.00011722210948266986, "IIXZZZXIIIXZZZXII": 0.0010977876054005435, "IIYZZZYIIIXZZZXII": 0.0010977876054005435, "IIXZZZXIIIYZZZYII": 0.0010977876054005435, "IIYZZZYIIIYZZZYII": 0.0010977876054005435, "IIIIIXXIIIXZZZXII": -0.004277355079129858, "IIIIIYYIIIXZZZXII": -0.004277355079129858, "IIIIIXXIIIYZZZYII": -0.004277355079129858, "IIIIIYYIIIYZZZYII": -0.004277355079129858, "ZZZZZZZXIIXZZZXII": 5.559707775403462e-07, "IIIIIIIXZIXZZZXII": 5.559707775403462e-07, "ZZZZZZZXIIYZZZYII": 5.559707775403462e-07, "IIIIIIIXZIYZZZYII": 5.559707775403462e-07, "XZZZZZZXIIXZZZXII": -7.909808479362052e-05, "YZZZZZZYIIXZZZXII": -7.909808479362052e-05, "XZZZZZZXIIYZZZYII": -7.909808479362052e-05, "YZZZZZZYIIYZZZYII": -7.909808479362052e-05, "IIIXZZZXIIXZZZXII": -7.692104691854479e-05, "IIIYZZZYIIXZZZXII": -7.692104691854479e-05, "IIIXZZZXIIYZZZYII": -7.692104691854479e-05, "IIIYZZZYIIYZZZYII": -7.692104691854479e-05, "IIIIXZZXIIXZZZXII": 1.3708713908499631e-05, "IIIIYZZYIIXZZZXII": 1.3708713908499631e-05, "IIIIXZZXIIYZZZYII": 1.3708713908499631e-05, "IIIIYZZYIIYZZZYII": 1.3708713908499631e-05, "IIIIIIIIXIXZZZXII": 4.6835760206321126e-05, "ZZZZZZZZXIXZZZXII": 4.6835760206321126e-05, "IIIIIIIIXIYZZZYII": 4.6835760206321126e-05, "ZZZZZZZZXIYZZZYII": 4.6835760206321126e-05, "XZZZZZZZXIXZZZXII": 2.8188479907438674e-05, "YZZZZZZZYIXZZZXII": 2.8188479907438674e-05, "XZZZZZZZXIYZZZYII": 2.8188479907438674e-05, "YZZZZZZZYIYZZZYII": 2.8188479907438674e-05, "IIIXZZZZXIXZZZXII": -3.266449977240206e-05, "IIIYZZZZYIXZZZXII": -3.266449977240206e-05, "IIIXZZZZXIYZZZYII": -3.266449977240206e-05, "IIIYZZZZYIYZZZYII": -3.266449977240206e-05, "IIIIXZZZXIXZZZXII": -9.663112199149285e-05, "IIIIYZZZYIXZZZXII": -9.663112199149285e-05, "IIIIXZZZXIYZZZYII": -9.663112199149285e-05, "IIIIYZZZYIYZZZYII": -9.663112199149285e-05, "IIIIIIIXXIXZZZXII": 5.924667660355209e-07, "IIIIIIIYYIXZZZXII": 5.924667660355209e-07, "IIIIIIIXXIYZZZYII": 5.924667660355209e-07, "IIIIIIIYYIYZZZYII": 5.924667660355209e-07, "IIIIIIIIIXXZZZXII": 1.4376535793057834e-05, "IIIIIIIIIYYZZZXII": 7.517847045833455e-06, "IIIIIIIIIXYZZZYII": 6.858688747224407e-06, "IZZIIZZIIXXZIIXZZ": 6.858688747224407e-06, "IZZIIZZIIYXZIIYZZ": -7.517847045833455e-06, "IZZIIZZIIXYZIIYZZ": 1.4376535793057834e-05, "IIIIIIIIIIIXZIXII": 0.005097597674383216, "IIIIIIIIIIIXIZXII": 0.0034540904318747173, "IIIIIIIIIIIXZZXII": 0.5684068821722662, "ZIIIIIIIIIIXZZXII": 0.0026738555111884854, "IZIIIIIIIIIXZZXII": 0.00408859154824824, "IIZIIIIIIIIXZZXII": 0.0025117973284763395, "IIIZIIIIIIIXZZXII": 0.0027446330560238047, "IIIIZIIIIIIXZZXII": 0.0030897368165921104, "IIIIIZIIIIIXZZXII": 0.06098318469210215, "IIIIIIZIIIIXZZXII": 0.05242847453384252, "IIIIIIIZIIIXZZXII": 0.05233765797157998, "IIIIIIIIZIIXZZXII": 0.051625522191945494, "ZZZZZZZZZIIXZZXII": -0.10106389994515846, "IIIIIIIIIZIXZZXII": 0.003249983705208099, "IIIIIIIIIIZXZZXII": 0.004876988658134175, "IZZIIZZIIIZXZZXII": -0.048151119454712676, "IIIIIIIIIIIYZIYII": 0.005097597674383216, "IIIIIIIIIIIYIZYII": 0.0034540904318747173, "IIIIIIIIIIIYZZYII": 0.5684068821722662, "ZIIIIIIIIIIYZZYII": 0.0026738555111884854, "IZIIIIIIIIIYZZYII": 0.00408859154824824, "IIZIIIIIIIIYZZYII": 0.0025117973284763395, "IIIZIIIIIIIYZZYII": 0.0027446330560238047, "IIIIZIIIIIIYZZYII": 0.0030897368165921104, "IIIIIZIIIIIYZZYII": 0.06098318469210215, "IIIIIIZIIIIYZZYII": 0.05242847453384252, "IIIIIIIZIIIYZZYII": 0.05233765797157998, "IIIIIIIIZIIYZZYII": 0.051625522191945494, "ZZZZZZZZZIIYZZYII": -0.10106389994515846, "IIIIIIIIIZIYZZYII": 0.003249983705208099, "IIIIIIIIIIZYZZYII": 0.004876988658134175, "IZZIIZZIIIZYZZYII": -0.048151119454712676, "IIIIIIIIIIIXZZXZI": 0.04808180350517147, "IIIIIIIIIIIYZZYZI": 0.04808180350517147, "IIIIIIIIIIIXZZXIZ": 0.04057262924683382, "IIIIIIIIIIIYZZYIZ": 0.04057262924683382, "IZZIIZZIIZIXIIXZZ": -0.09322300168808585, "IZZIIZZIIZIYIIYZZ": -0.09322300168808585, "XIIIIIIIIIIXZZXII": -0.00020828988498516898, "XZZZZZZZZIIXZZXII": -0.00020828988498516898, "XIIIIIIIIIIYZZYII": -0.00020828988498516898, "XZZZZZZZZIIYZZYII": -0.00020828988498516898, "IXXIIIIIIIIXZZXII": -9.635556379168587e-06, "IYYIIIIIIIIXZZXII": -9.635556379168587e-06, "IXXIIIIIIIIYZZYII": -9.635556379168587e-06, "IYYIIIIIIIIYZZYII": -9.635556379168587e-06, "ZZZXIIIIIIIXZZXII": 0.0002542608490502221, "IIIXZZZZZIIXZZXII": 0.0002542608490502221, "ZZZXIIIIIIIYZZYII": 0.0002542608490502221, "IIIXZZZZZIIYZZYII": 0.0002542608490502221, "XZZXIIIIIIIXZZXII": -0.0017850300001337935, "YZZYIIIIIIIXZZXII": -0.0017850300001337935, "XZZXIIIIIIIYZZYII": -0.0017850300001337935, "YZZYIIIIIIIYZZYII": -0.0017850300001337935, "ZZZZXIIIIIIXZZXII": 0.000731309214637252, "IIIIXZZZZIIXZZXII": 0.000731309214637252, "ZZZZXIIIIIIYZZYII": 0.000731309214637252, "IIIIXZZZZIIYZZYII": 0.000731309214637252, "XZZZXIIIIIIXZZXII": 0.0010425985536339371, "YZZZYIIIIIIXZZXII": 0.0010425985536339371, "XZZZXIIIIIIYZZYII": 0.0010425985536339371, "YZZZYIIIIIIYZZYII": 0.0010425985536339371, "IIIXXIIIIIIXZZXII": -0.0004786588748368078, "IIIYYIIIIIIXZZXII": -0.0004786588748368078, "IIIXXIIIIIIYZZYII": -0.0004786588748368078, "IIIYYIIIIIIYZZYII": -0.0004786588748368078, "IXZZZXIIIIIXZZXII": -0.00011722210948265888, "IYZZZYIIIIIXZZXII": -0.00011722210948265888, "IXZZZXIIIIIYZZYII": -0.00011722210948265888, "IYZZZYIIIIIYZZYII": -0.00011722210948265888, "IIXZZXIIIIIXZZXII": 0.01069052653107298, "IIYZZYIIIIIXZZXII": 0.01069052653107298, "IIXZZXIIIIIYZZYII": 0.01069052653107298, "IIYZZYIIIIIYZZYII": 0.01069052653107298, "IXZZZZXIIIIXZZXII": 0.008492086012343612, "IYZZZZYIIIIXZZXII": 0.008492086012343612, "IXZZZZXIIIIYZZYII": 0.008492086012343612, "IYZZZZYIIIIYZZYII": 0.008492086012343612, "IIXZZZXIIIIXZZXII": 0.00011722210948267482, "IIYZZZYIIIIXZZXII": 0.00011722210948267482, "IIXZZZXIIIIYZZYII": 0.00011722210948267482, "IIYZZZYIIIIYZZYII": 0.00011722210948267482, "IIIIIXXIIIIXZZXII": -5.227656913231603e-05, "IIIIIYYIIIIXZZXII": -5.227656913231603e-05, "IIIIIXXIIIIYZZYII": -5.227656913231603e-05, "IIIIIYYIIIIYZZYII": -5.227656913231603e-05, "ZZZZZZZXIIIXZZXII": -4.549044569359017e-05, "IIIIIIIXZIIXZZXII": -4.549044569359017e-05, "ZZZZZZZXIIIYZZYII": -4.549044569359017e-05, "IIIIIIIXZIIYZZYII": -4.549044569359017e-05, "XZZZZZZXIIIXZZXII": 0.0064719357134019615, "YZZZZZZYIIIXZZXII": 0.0064719357134019615, "XZZZZZZXIIIYZZYII": 0.0064719357134019615, "YZZZZZZYIIIYZZYII": 0.0064719357134019615, "IIIXZZZXIIIXZZXII": 0.006293806884999926, "IIIYZZZYIIIXZZXII": 0.006293806884999926, "IIIXZZZXIIIYZZYII": 0.006293806884999926, "IIIYZZZYIIIYZZYII": 0.006293806884999926, "IIIIXZZXIIIXZZXII": -0.001121669574689674, "IIIIYZZYIIIXZZXII": -0.001121669574689674, "IIIIXZZXIIIYZZYII": -0.001121669574689674, "IIIIYZZYIIIYZZYII": -0.001121669574689674, "IIIIIIIIXIIXZZXII": -0.003832179122092536, "ZZZZZZZZXIIXZZXII": -0.003832179122092536, "IIIIIIIIXIIYZZYII": -0.003832179122092536, "ZZZZZZZZXIIYZZYII": -0.003832179122092536, "XZZZZZZZXIIXZZXII": -0.0023064279027167726, "YZZZZZZZYIIXZZXII": -0.0023064279027167726, "XZZZZZZZXIIYZZYII": -0.0023064279027167726, "YZZZZZZZYIIYZZYII": -0.0023064279027167726, "IIIXZZZZXIIXZZXII": 0.0026726632280541602, "IIIYZZZZYIIXZZXII": 0.0026726632280541602, "IIIXZZZZXIIYZZYII": 0.0026726632280541602, "IIIYZZZZYIIYZZYII": 0.0026726632280541602, "IIIIXZZZXIIXZZXII": 0.007906517725107863, "IIIIYZZZYIIXZZXII": 0.007906517725107863, "IIIIXZZZXIIYZZYII": 0.007906517725107863, "IIIIYZZZYIIYZZYII": 0.007906517725107863, "IIIIIIIXXIIXZZXII": -4.847660764623731e-05, "IIIIIIIYYIIXZZXII": -4.847660764623731e-05, "IIIIIIIXXIIYZZYII": -4.847660764623731e-05, "IIIIIIIYYIIYZZYII": -4.847660764623731e-05, "IIIIIIIIIXIXZZXII": -0.0011763118623776797, "IIIIIIIIIYIYZZXII": -0.0006151226405894688, "IIIIIIIIIXIYZZYII": -0.0005611892217882109, "IZZIIZZIIXIXIIXZZ": -0.0005611892217882109, "IZZIIZZIIYIXIIYZZ": 0.0006151226405894688, "IZZIIZZIIXIYIIYZZ": -0.0011763118623776797, "IIIIIIIIIIXXIIXII": -0.0053192877360962645, "IZZIIZZIIIXXIIXII": -0.0053192877360962645, "IIIIIIIIIIYYIIXII": 0.0020750106708468056, "IZZIIZZIIIYYIIXII": 0.0020750106708468056, "IIIIIIIIIIXYIIYII": -0.007394298406943069, "IZZIIZZIIIXYIIYII": -0.007394298406943069, "ZXIIIIIIIIIIXZXII": 5.369023077744124e-06, "IXZZZZZZZIIIXZXII": 5.369023077744124e-06, "ZXIIIIIIIIIIYZYII": 5.369023077744124e-06, "IXZZZZZZZIIIYZYII": 5.369023077744124e-06, "XXIIIIIIIIIIXZXII": -2.2239995717943344e-06, "YYIIIIIIIIIIXZXII": -2.2239995717943344e-06, "XXIIIIIIIIIIYZYII": -2.2239995717943344e-06, "YYIIIIIIIIIIYZYII": -2.2239995717943344e-06, "ZZXIIIIIIIIIXZXII": -0.0004393023205757035, "IIXZZZZZZIIIXZXII": -0.0004393023205757035, "ZZXIIIIIIIIIYZYII": -0.0004393023205757035, "IIXZZZZZZIIIYZYII": -0.0004393023205757035, "XZXIIIIIIIIIXZXII": 0.00018197131185716648, "YZYIIIIIIIIIXZXII": 0.00018197131185716648, "XZXIIIIIIIIIYZYII": 0.00018197131185716648, "YZYIIIIIIIIIYZYII": 0.00018197131185716648, "IXZXIIIIIIIIXZXII": -8.670778289147229e-06, "IYZYIIIIIIIIXZXII": -8.670778289147229e-06, "IXZXIIIIIIIIYZYII": -8.670778289147229e-06, "IYZYIIIIIIIIYZYII": -8.670778289147229e-06, "IIXXIIIIIIIIXZXII": 0.0007094573758509126, "IIYYIIIIIIIIXZXII": 0.0007094573758509126, "IIXXIIIIIIIIYZYII": 0.0007094573758509126, "IIYYIIIIIIIIYZYII": 0.0007094573758509126, "IXZZXIIIIIIIXZXII": -8.258211070666797e-06, "IYZZYIIIIIIIXZXII": -8.258211070666797e-06, "IXZZXIIIIIIIYZYII": -8.258211070666797e-06, "IYZZYIIIIIIIYZYII": -8.258211070666797e-06, "IIXZXIIIIIIIXZXII": 0.0006757004458009785, "IIYZYIIIIIIIXZXII": 0.0006757004458009785, "IIXZXIIIIIIIYZYII": 0.0006757004458009785, "IIYZYIIIIIIIYZYII": 0.0006757004458009785, "ZZZZZXIIIIIIXZXII": 0.0018508073011209282, "IIIIIXZZZIIIXZXII": 0.0018508073011209282, "ZZZZZXIIIIIIYZYII": 0.0018508073011209282, "IIIIIXZZZIIIYZYII": 0.0018508073011209282, "XZZZZXIIIIIIXZXII": 0.0003611015646235639, "YZZZZYIIIIIIXZXII": 0.0003611015646235639, "XZZZZXIIIIIIYZYII": 0.0003611015646235639, "YZZZZYIIIIIIYZYII": 0.0003611015646235639, "IIIXZXIIIIIIXZXII": 0.0009075851093854041, "IIIYZYIIIIIIXZXII": 0.0009075851093854041, "IIIXZXIIIIIIYZYII": 0.0009075851093854041, "IIIYZYIIIIIIYZYII": 0.0009075851093854041, "IIIIXXIIIIIIXZXII": 0.0007912578353382946, "IIIIYYIIIIIIXZXII": 0.0007912578353382946, "IIIIXXIIIIIIYZYII": 0.0007912578353382946, "IIIIYYIIIIIIYZYII": 0.0007912578353382946, "IXZZZZZXIIIIXZXII": -9.973596321581133e-06, "IYZZZZZYIIIIXZXII": -9.973596321581133e-06, "IXZZZZZXIIIIYZYII": -9.973596321581133e-06, "IYZZZZZYIIIIYZYII": -9.973596321581133e-06, "IIXZZZZXIIIIXZXII": 0.0008160560953291243, "IIYZZZZYIIIIXZXII": 0.0008160560953291243, "IIXZZZZXIIIIYZYII": 0.0008160560953291243, "IIYZZZZYIIIIYZYII": 0.0008160560953291243, "IIIIIXZXIIIIXZXII": -0.0032411231326424828, "IIIIIYZYIIIIXZXII": -0.0032411231326424828, "IIIIIXZXIIIIYZYII": -0.0032411231326424828, "IIIIIYZYIIIIYZYII": -0.0032411231326424828, "IXZZZZZZXIIIXZXII": -1.1075598587626257e-05, "IYZZZZZZYIIIXZXII": -1.1075598587626257e-05, "IXZZZZZZXIIIYZYII": -1.1075598587626257e-05, "IYZZZZZZYIIIYZYII": -1.1075598587626257e-05, "IIXZZZZZXIIIXZXII": 0.0009062237376996833, "IIYZZZZZYIIIXZXII": 0.0009062237376996833, "IIXZZZZZXIIIYZYII": 0.0009062237376996833, "IIYZZZZZYIIIYZYII": 0.0009062237376996833, "IIIIIXZZXIIIXZXII": -0.003969897357956295, "IIIIIYZZYIIIXZXII": -0.003969897357956295, "IIIIIXZZXIIIYZYII": -0.003969897357956295, "IIIIIYZZYIIIYZYII": -0.003969897357956295, "IIIIIIIIIZXIXZXII": -9.429788774261244e-06, "IIIIIIIIIZYIYZXII": -1.79063127742141e-05, "IIIIIIIIIZXIYZYII": 8.476523999952923e-06, "IZZIIZZIIIYIYIXZZ": -8.476523999952923e-06, "IZZIIZZIIIYIXIYZZ": -9.429788774261244e-06, "IZZIIZZIIIXIYIYZZ": 1.79063127742141e-05, "IIIIIIIIIXXIXZXII": 4.3333136999977937e-07, "IIIIIIIIIYYIXZXII": -2.4040108470611423e-05, "IIIIIIIIIXYIYZXII": 2.4473439840611267e-05, "IIIIIIIIIYXIXZYII": 2.4473439840611267e-05, "IIIIIIIIIXXIYZYII": -2.4040108470611423e-05, "IIIIIIIIIYYIYZYII": 4.3333136999977937e-07, "IIIIIIIIIZZXXZXII": 0.0007715608651866939, "IIIIIIIIIZZYYZXII": 0.0014651240348126195, "IIIIIIIIIZZXYZYII": -0.0006935631696259254, "IZZIIZZIIIZYYIXZZ": 0.0006935631696259254, "IZZIIZZIIIZYXIYZZ": 0.0007715608651866939, "IZZIIZZIIIZXYIYZZ": -0.0014651240348126195, "IIIIIIIIIXZXXZXII": -3.545588716285075e-05, "IIIIIIIIIYZYXZXII": 0.0019670013119909594, "IIIIIIIIIXZYYZXII": -0.0020024571991538107, "IIIIIIIIIYZXXZYII": -0.0020024571991538107, "IIIIIIIIIXZXYZYII": 0.0019670013119909594, "IIIIIIIIIYZYYZYII": -3.545588716285075e-05, "ZXIIIIIIIIIIIXXII": 1.5646431029095664e-05, "IXZZZZZZZIIIIXXII": 1.5646431029095664e-05, "ZXIIIIIIIIIIIYYII": 1.5646431029095664e-05, "IXZZZZZZZIIIIYYII": 1.5646431029095664e-05, "XXIIIIIIIIIIIXXII": 6.811336565891927e-06, "YYIIIIIIIIIIIXXII": 6.811336565891927e-06, "XXIIIIIIIIIIIYYII": 6.811336565891927e-06, "YYIIIIIIIIIIIYYII": 6.811336565891927e-06, "ZZXIIIIIIIIIIXXII": -0.001280216784372142, "IIXZZZZZZIIIIXXII": -0.001280216784372142, "ZZXIIIIIIIIIIYYII": -0.001280216784372142, "IIXZZZZZZIIIIYYII": -0.001280216784372142, "XZXIIIIIIIIIIXXII": -0.0005573147882380272, "YZYIIIIIIIIIIXXII": -0.0005573147882380272, "XZXIIIIIIIIIIYYII": -0.0005573147882380272, "YZYIIIIIIIIIIYYII": -0.0005573147882380272, "IXZXIIIIIIIIIXXII": -7.124992980721422e-06, "IYZYIIIIIIIIIXXII": -7.124992980721422e-06, "IXZXIIIIIIIIIYYII": -7.124992980721422e-06, "IYZYIIIIIIIIIYYII": -7.124992980721422e-06, "IIXXIIIIIIIIIXXII": 0.0005829786732507778, "IIYYIIIIIIIIIXXII": 0.0005829786732507778, "IIXXIIIIIIIIIYYII": 0.0005829786732507778, "IIYYIIIIIIIIIYYII": 0.0005829786732507778, "IXZZXIIIIIIIIXXII": -2.4539481758834543e-05, "IYZZYIIIIIIIIXXII": -2.4539481758834543e-05, "IXZZXIIIIIIIIYYII": -2.4539481758834543e-05, "IYZZYIIIIIIIIYYII": -2.4539481758834543e-05, "IIXZXIIIIIIIIXXII": 0.0020078608577911053, "IIYZYIIIIIIIIXXII": 0.0020078608577911053, "IIXZXIIIIIIIIYYII": 0.0020078608577911053, "IIYZYIIIIIIIIYYII": 0.0020078608577911053, "ZZZZZXIIIIIIIXXII": 0.00540246008135506, "IIIIIXZZZIIIIXXII": 0.00540246008135506, "ZZZZZXIIIIIIIYYII": 0.00540246008135506, "IIIIIXZZZIIIIYYII": 0.00540246008135506, "XZZZZXIIIIIIIXXII": -0.0008586649616046742, "YZZZZYIIIIIIIXXII": -0.0008586649616046742, "XZZZZXIIIIIIIYYII": -0.0008586649616046742, "YZZZZYIIIIIIIYYII": -0.0008586649616046742, "IIIXZXIIIIIIIXXII": 0.0007912578353382946, "IIIYZYIIIIIIIXXII": 0.0007912578353382946, "IIIXZXIIIIIIIYYII": 0.0007912578353382946, "IIIYZYIIIIIIIYYII": 0.0007912578353382946, "IIIIXXIIIIIIIXXII": 0.002612241038749707, "IIIIYYIIIIIIIXXII": 0.002612241038749707, "IIIIXXIIIIIIIYYII": 0.002612241038749707, "IIIIYYIIIIIIIYYII": 0.002612241038749707, "IXZZZZZXIIIIIXXII": 1.6019311346105379e-06, "IYZZZZZYIIIIIXXII": 1.6019311346105379e-06, "IXZZZZZXIIIIIYYII": 1.6019311346105379e-06, "IYZZZZZYIIIIIYYII": 1.6019311346105379e-06, "IIXZZZZXIIIIIXXII": -0.00013107264667086237, "IIYZZZZYIIIIIXXII": -0.00013107264667086237, "IIXZZZZXIIIIIYYII": -0.00013107264667086237, "IIYZZZZYIIIIIYYII": -0.00013107264667086237, "IIIIIXZXIIIIIXXII": 0.00048281428095371497, "IIIIIYZYIIIIIXXII": 0.00048281428095371497, "IIIIIXZXIIIIIYYII": 0.00048281428095371497, "IIIIIYZYIIIIIYYII": 0.00048281428095371497, "IXZZZZZZXIIIIXXII": -3.199728397288414e-05, "IYZZZZZZYIIIIXXII": -3.199728397288414e-05, "IXZZZZZZXIIIIYYII": -3.199728397288414e-05, "IYZZZZZZYIIIIYYII": -3.199728397288414e-05, "IIXZZZZZXIIIIXXII": 0.002618070531243401, "IIYZZZZZYIIIIXXII": 0.002618070531243401, "IIXZZZZZXIIIIYYII": 0.002618070531243401, "IIYZZZZZYIIIIYYII": 0.002618070531243401, "IIIIIXZZXIIIIXXII": -0.012009040375330602, "IIIIIYZZYIIIIXXII": -0.012009040375330602, "IIIIIXZZXIIIIYYII": -0.012009040375330602, "IIIIIYZZYIIIIYYII": -0.012009040375330602, "IIIIIIIIIZXIIXXII": -2.6893670419080675e-05, "IIIIIIIIIZYIIYXII": -5.1477946450244344e-05, "IIIIIIIIIZXIIYYII": 2.4584276031163696e-05, "IZZIIZZIIIYIZYXZZ": -2.4584276031163696e-05, "IZZIIZZIIIYIZXYZZ": -2.6893670419080675e-05, "IZZIIZZIIIXIZYYZZ": 5.1477946450244344e-05, "IIIIIIIIIXXIIXXII": -2.3647717895433312e-06, "IIIIIIIIIYYIIXXII": 1.9553667833221664e-05, "IIIIIIIIIXYIIYXII": -2.191843962276505e-05, "IIIIIIIIIYXIIXYII": -2.191843962276505e-05, "IIIIIIIIIXXIIYYII": 1.9553667833221664e-05, "IIIIIIIIIYYIIYYII": -2.3647717895433312e-06, "IIIIIIIIIZZXIXXII": 0.002200484455519258, "IIIIIIIIIZZYIYXII": 0.004212010454528651, "IIIIIIIIIZZXIYYII": -0.002011525999009394, "IZZIIZZIIIZYZYXZZ": 0.002011525999009394, "IZZIIZZIIIZYZXYZZ": 0.002200484455519258, "IZZIIZZIIIZXZYYZZ": -0.004212010454528651, "IIIIIIIIIXZXIXXII": 0.0001934895268162659, "IIIIIIIIIYZYIXXII": -0.001599913341871964, "IIIIIIIIIXZYIYXII": 0.0017934028686882298, "IIIIIIIIIYZXIXYII": 0.0017934028686882298, "IIIIIIIIIXZXIYYII": -0.001599913341871964, "IIIIIIIIIYZYIYYII": 0.0001934895268162659, "IIIIIIIIIIXZXXXII": -1.2975020228466519e-05, "IIIIIIIIIIYZYXXII": 1.133218089945308e-06, "IIIIIIIIIIXZYYXII": -1.4108238318411967e-05, "IIIIIIIIIIYZXXYII": -1.4108238318411967e-05, "IIIIIIIIIIXZXYYII": 1.133218089945308e-06, "IIIIIIIIIIYZYYYII": -1.2975020228466519e-05, "IIIIIIIIIIIXXXXII": 0.0010616375480875853, "IIIIIIIIIIIYYXXII": -9.272177255020147e-05, "IIIIIIIIIIIXYYXII": 0.0011543593206377863, "IIIIIIIIIIIYXXYII": 0.0011543593206377863, "IIIIIIIIIIIXXYYII": -9.272177255020147e-05, "IIIIIIIIIIIYYYYII": 0.0010616375480875853, "IIIIIIIIIIIIIIIXI": -0.0005563922604301065, "IZZIIZZIIZIIZIIXI": -0.001033912461417915, "IZZIIZZIIZIIIZIXI": 0.0010804152756302213, "IZZIIZZIIIIIZZIXI": -0.0014135629172004117, "IZZIIZIIIZIIZZIXI": -0.00018612392407637573, "IZZIIIZIIZIIZZIXI": -0.00018612392407637586, "IZIIIZZIIZIIZZIXI": -1.131831824597216e-05, "IIZIIZZIIZIIZZIXI": -1.1318318245972297e-05, "IZZIIZZIIZIIZZIXI": -0.00360626459164184, "ZZZIIZZIIZIIZZIXI": -0.001541062415998924, "IZZZIZZIIZIIZZIXI": 0.0012323931208257284, "IZZIZZZIIZIIZZIXI": -0.001123755723756073, "IZZIIZZZIZIIZZIXI": 0.0006687759842520583, "IZZIIZZIZZIIZZIXI": -0.001094745547750278, "ZIIZZIIZZZIIZZIXI": 0.004055010071287169, "IZZIIZZIIZZIZZIXI": -2.9262102793636232e-05, "IZZIIZZIIZIZZZIXI": -2.9262102793636096e-05, "IZZIIZZIIZIIZZZXI": -0.0006126187787131836, "IIIIIIIIIZZZZZZXI": -0.0006126187787131838, "IIIIIIIIIIIIIIIXZ": -0.00360626459164184, "ZIIIIIIIIIIIIIIXZ": -0.001541062415998924, "IZIIIIIIIIIIIIIXZ": -1.1318318245972297e-05, "IIZIIIIIIIIIIIIXZ": -1.131831824597216e-05, "IIIZIIIIIIIIIIIXZ": 0.0012323931208257284, "IIIIZIIIIIIIIIIXZ": -0.001123755723756073, "IIIIIZIIIIIIIIIXZ": -0.00018612392407637586, "IIIIIIZIIIIIIIIXZ": -0.00018612392407637573, "IIIIIIIZIIIIIIIXZ": 0.0006687759842520583, "IIIIIIIIZIIIIIIXZ": -0.001094745547750278, "ZZZZZZZZZIIIIIIXZ": 0.004055010071287169, "IIIIIIIIIZIIIIIXZ": -0.0014135629172004117, "IIIIIIIIIIZIIIIXZ": -2.9262102793636232e-05, "IIIIIIIIIIIZIIIXZ": -2.9262102793636096e-05, "IIIIIIIIIIIIZIIXZ": 0.0010804152756302213, "IIIIIIIIIIIIIZIXZ": -0.001033912461417915, "IZZIIZZIIZIIZZIXZ": -0.0005563922604301065, "IIIIIIIIIIIIIIZXZ": -0.0006126187787131836, "IZZIIZZIIIZZIIZXZ": -0.0006126187787131838, "XZZIIZZIIZIIZZIXI": -0.006065478601906895, "XIIZZIIZZZIIZZIXI": -0.006065478601906895, "XIIIIIIIIIIIIIIXZ": -0.006065478601906895, "XZZZZZZZZIIIIIIXZ": -0.006065478601906895, "ZXIIIIIIIIIIIIIXI": 9.893158039226511e-05, "IXZZZZZZZIIIIIIXI": 9.893158039226511e-05, "ZYZIIZZIIIZZIIZYI": 9.893158039226511e-05, "IYIZZIIZZIZZIIZYI": 9.893158039226511e-05, "XXIIIIIIIIIIIIIXI": 0.002303178910012954, "YYIIIIIIIIIIIIIXI": 0.002303178910012954, "YXZIIZZIIIZZIIZYI": -0.002303178910012954, "XYZIIZZIIIZZIIZYI": 0.002303178910012954, "ZZXIIIIIIIIIIIIXI": 1.2091125253964066e-06, "IIXZZZZZZIIIIIIXI": 1.2091125253964066e-06, "ZIYIIZZIIIZZIIZYI": 1.2091125253964066e-06, "IZYZZIIZZIZZIIZYI": 1.2091125253964066e-06, "XZXIIIIIIIIIIIIXI": 2.8148771679211856e-05, "YZYIIIIIIIIIIIIXI": 2.8148771679211856e-05, "YIXIIZZIIIZZIIZYI": -2.8148771679211856e-05, "XIYIIZZIIIZZIIZYI": 2.8148771679211856e-05, "ZIIXIZZIIZIIZZIXI": -0.0057710205569927375, "IZZXZIIZZZIIZZIXI": -0.0057710205569927375, "ZZZXIIIIIIIIIIIXZ": -0.0057710205569927375, "IIIXZZZZZIIIIIIXZ": -0.0057710205569927375, "XIIXIZZIIZIIZZIXI": -0.000802855780825428, "YIIYIZZIIZIIZZIXI": -0.000802855780825428, "XZZXIIIIIIIIIIIXZ": -0.000802855780825428, "YZZYIIIIIIIIIIIXZ": -0.000802855780825428, "IXZXIIIIIIIIIIIXI": 0.002427309033379738, "IYZYIIIIIIIIIIIXI": 0.002427309033379738, "IYIXIZZIIIZZIIZYI": 0.002427309033379738, "IXIYIZZIIIZZIIZYI": -0.002427309033379738, "IIXXIIIIIIIIIIIXI": 2.966585334662974e-05, "IIYYIIIIIIIIIIIXI": 2.966585334662974e-05, "IZYXIZZIIIZZIIZYI": 2.966585334662974e-05, "IZXYIZZIIIZZIIZYI": -2.966585334662974e-05, "ZIIZXZZIIZIIZZIXI": 0.0009002582482609882, "IZZIXIIZZZIIZZIXI": 0.0009002582482609882, "ZZZZXIIIIIIIIIIXZ": 0.0009002582482609882, "IIIIXZZZZIIIIIIXZ": 0.0009002582482609882, "XIIZXZZIIZIIZZIXI": -0.002314660061850094, "YIIZYZZIIZIIZZIXI": -0.002314660061850094, "XZZZXIIIIIIIIIIXZ": -0.002314660061850094, "YZZZYIIIIIIIIIIXZ": -0.002314660061850094, "IXZZXIIIIIIIIIIXI": -0.00025251227919142414, "IYZZYIIIIIIIIIIXI": -0.00025251227919142414, "IYIZXZZIIIZZIIZYI": -0.00025251227919142414, "IXIZYZZIIIZZIIZYI": 0.00025251227919142414, "IIXZXIIIIIIIIIIXI": -3.0861304183776306e-06, "IIYZYIIIIIIIIIIXI": -3.0861304183776306e-06, "IZYZXZZIIIZZIIZYI": -3.0861304183776306e-06, "IZXZYZZIIIZZIIZYI": 3.0861304183776306e-06, "IZZXXZZIIZIIZZIXI": -0.002683703373504718, "IZZYYZZIIZIIZZIXI": -0.002683703373504718, "IIIXXIIIIIIIIIIXZ": -0.002683703373504718, "IIIYYIIIIIIIIIIXZ": -0.002683703373504718, "IXIZZXZIIZIIZZIXI": -5.559707775403462e-07, "IYIZZYZIIZIIZZIXI": -5.559707775403462e-07, "IXZZZXIIIIIIIIIXZ": 5.559707775403462e-07, "IYZZZYIIIIIIIIIXZ": 5.559707775403462e-07, "IZXZZXZIIZIIZZIXI": 4.549044569359017e-05, "IZYZZYZIIZIIZZIXI": 4.549044569359017e-05, "IIXZZXIIIIIIIIIXZ": -4.549044569359017e-05, "IIYZZYIIIIIIIIIXZ": -4.549044569359017e-05, "ZZZZZZXIIIIIIIIXI": -0.0004264948546368079, "IIIIIIXZZIIIIIIXI": -0.0004264948546368079, "ZIIZZIYIIIZZIIZYI": -0.0004264948546368079, "IZZIIZYZZIZZIIZYI": -0.0004264948546368079, "XZZZZZXIIIIIIIIXI": -0.0031829873896527068, "YZZZZZYIIIIIIIIXI": -0.0031829873896527068, "YIIZZIXIIIZZIIZYI": 0.0031829873896527068, "XIIZZIYIIIZZIIZYI": -0.0031829873896527068, "IXIZZIXIIZIIZZIXI": 4.549044569359017e-05, "IYIZZIYIIZIIZZIXI": 4.549044569359017e-05, "IXZZZZXIIIIIIIIXZ": -4.549044569359017e-05, "IYZZZZYIIIIIIIIXZ": -4.549044569359017e-05, "IZXZZIXIIZIIZZIXI": 5.559707775403722e-07, "IZYZZIYIIZIIZZIXI": 5.559707775403722e-07, "IIXZZZXIIIIIIIIXZ": -5.559707775403722e-07, "IIYZZZYIIIIIIIIXZ": -5.559707775403722e-07, "IIIXZZXIIIIIIIIXI": -0.0032411231326424815, "IIIYZZYIIIIIIIIXI": -0.0032411231326424815, "IZZYZIXIIIZZIIZYI": 0.0032411231326424815, "IZZXZIYIIIZZIIZYI": -0.0032411231326424815, "IIIIXZXIIIIIIIIXI": 0.0004828142809537149, "IIIIYZYIIIIIIIIXI": 0.0004828142809537149, "IZZIYIXIIIZZIIZYI": -0.0004828142809537149, "IZZIXIYIIIZZIIZYI": 0.0004828142809537149, "ZIIZZIIXIZIIZZIXI": 0.03174789493546703, "IZZIIZZXZZIIZZIXI": 0.03174789493546703, "ZZZZZZZXIIIIIIIXZ": 0.03174789493546703, "IIIIIIIXZIIIIIIXZ": 0.03174789493546703, "XIIZZIIXIZIIZZIXI": -0.0015940464294103595, "YIIZZIIYIZIIZZIXI": -0.0015940464294103595, "XZZZZZZXIIIIIIIXZ": -0.0015940464294103595, "YZZZZZZYIIIIIIIXZ": -0.0015940464294103595, "IXZZZZZXIIIIIIIXI": -0.004255854466408506, "IYZZZZZYIIIIIIIXI": -0.004255854466408506, "IYIZZIIXIIZZIIZYI": -0.004255854466408506, "IXIZZIIYIIZZIIZYI": 0.004255854466408506, "IIXZZZZXIIIIIIIXI": -5.2013795000501064e-05, "IIYZZZZYIIIIIIIXI": -5.2013795000501064e-05, "IZYZZIIXIIZZIIZYI": -5.2013795000501064e-05, "IZXZZIIYIIZZIIZYI": 5.2013795000501064e-05, "IZZXZIIXIZIIZZIXI": 0.0019203186011049664, "IZZYZIIYIZIIZZIXI": 0.0019203186011049664, "IIIXZZZXIIIIIIIXZ": 0.0019203186011049664, "IIIYZZZYIIIIIIIXZ": 0.0019203186011049664, "IZZIXIIXIZIIZZIXI": 0.0053535953875004354, "IZZIYIIYIZIIZZIXI": 0.0053535953875004354, "IIIIXZZXIIIIIIIXZ": 0.0053535953875004354, "IIIIYZZYIIIIIIIXZ": 0.0053535953875004354, "IIIIIIXXIIIIIIIXI": 0.032400070081452674, "IIIIIIYYIIIIIIIXI": 0.032400070081452674, "IZZIIZYXIIZZIIZYI": 0.032400070081452674, "IZZIIZXYIIZZIIZYI": -0.032400070081452674, "IZZIIZZIXZIIZZIXI": 0.0005406684791238112, "ZIIZZIIZXZIIZZIXI": 0.0005406684791238112, "IIIIIIIIXIIIIIIXZ": 0.0005406684791238112, "ZZZZZZZZXIIIIIIXZ": 0.0005406684791238112, "XIIZZIIZXZIIZZIXI": 0.0040717887915332944, "YIIZZIIZYZIIZZIXI": 0.0040717887915332944, "XZZZZZZZXIIIIIIXZ": 0.0040717887915332944, "YZZZZZZZYIIIIIIXZ": 0.0040717887915332944, "IXZZZZZZXIIIIIIXI": -0.00010104368047176649, "IYZZZZZZYIIIIIIXI": -0.00010104368047176649, "IYIZZIIZXIZZIIZYI": -0.00010104368047176649, "IXIZZIIZYIZZIIZYI": 0.00010104368047176649, "IIXZZZZZXIIIIIIXI": -1.2349259881035996e-06, "IIYZZZZZYIIIIIIXI": -1.2349259881035996e-06, "IZYZZIIZXIZZIIZYI": -1.2349259881035996e-06, "IZXZZIIZYIZZIIZYI": 1.2349259881035996e-06, "IZZXZIIZXZIIZZIXI": 0.0038590544747276897, "IZZYZIIZYZIIZZIXI": 0.0038590544747276897, "IIIXZZZZXIIIIIIXZ": 0.0038590544747276897, "IIIYZZZZYIIIIIIXZ": 0.0038590544747276897, "IZZIXIIZXZIIZZIXI": -0.0008876474318965809, "IZZIYIIZYZIIZZIXI": -0.0008876474318965809, "IIIIXZZZXIIIIIIXZ": -0.0008876474318965809, "IIIIYZZZYIIIIIIXZ": -0.0008876474318965809, "IIIIIIXZXIIIIIIXI": 0.000975546222564869, "IIIIIIYZYIIIIIIXI": 0.000975546222564869, "IZZIIZYZXIZZIIZYI": 0.000975546222564869, "IZZIIZXZYIZZIIZYI": -0.000975546222564869, "IZZIIZZXXZIIZZIXI": -0.03454679973520794, "IZZIIZZYYZIIZZIXI": -0.03454679973520794, "IIIIIIIXXIIIIIIXZ": -0.03454679973520794, "IIIIIIIYYIIIIIIXZ": -0.03454679973520794, "IZZIIZZIIXIIZIIXI": 0.0028039695659076358, "IZZIIZZIIXIIIZIXI": 0.00046675849769854796, "IZZIIZIIIXIIZZIXI": 0.03945964526016373, "IZZIIIZIIXIIZZIXI": 0.03945964526016373, "IZIIIZZIIXIIZZIXI": 0.002960597457710733, "IIZIIZZIIXIIZZIXI": 0.002960597457710735, "IZZIIZZIIXIIZZIXI": 0.433098053820018, "ZZZIIZZIIXIIZZIXI": 0.0010977618334820814, "IZZZIZZIIXIIZZIXI": 0.0011111421761820495, "IZZIZZZIIXIIZZIXI": 0.002060438468695081, "IZZIIZZZIXIIZZIXI": 0.04581013268310174, "IZZIIZZIZXIIZZIXI": 0.03889624480575472, "ZIIZZIIZZXIIZZIXI": -0.07705205983911569, "IZZIIZZIIXZIZZIXI": 0.0035255715015919775, "IZZIIZZIIXIZZZIXI": 0.003525571501591976, "IZZIIZZIIXIIZZZXI": 0.03627665787051102, "IIIIIIIIIXZZZZZXI": 0.03627665787051102, "IZZIIZZIIYIIZIIYI": 0.0028039695659076358, "IZZIIZZIIYIIIZIYI": 0.00046675849769854796, "IZZIIZIIIYIIZZIYI": 0.03945964526016373, "IZZIIIZIIYIIZZIYI": 0.03945964526016373, "IZIIIZZIIYIIZZIYI": 0.002960597457710733, "IIZIIZZIIYIIZZIYI": 0.002960597457710735, "IZZIIZZIIYIIZZIYI": 0.433098053820018, "ZZZIIZZIIYIIZZIYI": 0.0010977618334820814, "IZZZIZZIIYIIZZIYI": 0.0011111421761820495, "IZZIZZZIIYIIZZIYI": 0.002060438468695081, "IZZIIZZZIYIIZZIYI": 0.04581013268310174, "IZZIIZZIZYIIZZIYI": 0.03889624480575472, "ZIIZZIIZZYIIZZIYI": -0.07705205983911569, "IZZIIZZIIYZIZZIYI": 0.0035255715015919775, "IZZIIZZIIYIZZZIYI": 0.003525571501591976, "IZZIIZZIIYIIZZZYI": 0.03627665787051102, "IIIIIIIIIYZZZZZYI": 0.03627665787051102, "IIIIIIIIIXIIIIIXZ": 0.07098658123720877, "IZZIIZZIIXIIZZIXZ": 0.030563543898201123, "IIIIIIIIIYIIIIIYZ": 0.07098658123720877, "IZZIIZZIIYIIZZIYZ": 0.030563543898201123, "XZZIIZZIIXIIZZIXI": 0.00012749949879851225, "XIIZZIIZZXIIZZIXI": 0.00012749949879851225, "XZZIIZZIIYIIZZIYI": 0.00012749949879851225, "XIIZZIIZZYIIZZIYI": 0.00012749949879851225, "ZIIXIZZIIXIIZZIXI": 0.0004655435724634461, "IZZXZIIZZXIIZZIXI": 0.0004655435724634461, "ZIIXIZZIIYIIZZIYI": 0.0004655435724634461, "IZZXZIIZZYIIZZIYI": 0.0004655435724634461, "XIIXIZZIIXIIZZIXI": -0.0011646435417519032, "YIIYIZZIIXIIZZIXI": -0.0011646435417519032, "XIIXIZZIIYIIZZIYI": -0.0011646435417519032, "YIIYIZZIIYIIZZIYI": -0.0011646435417519032, "ZIIZXZZIIXIIZZIXI": 0.0005146912995194987, "IZZIXIIZZXIIZZIXI": 0.0005146912995194987, "ZIIZXZZIIYIIZZIYI": 0.0005146912995194987, "IZZIXIIZZYIIZZIYI": 0.0005146912995194987, "XIIZXZZIIXIIZZIXI": 0.0009918584700860504, "YIIZYZZIIXIIZZIXI": 0.0009918584700860504, "XIIZXZZIIYIIZZIYI": 0.0009918584700860504, "YIIZYZZIIYIIZZIYI": 0.0009918584700860504, "IZZXXZZIIXIIZZIXI": -0.0008103364240162792, "IZZYYZZIIXIIZZIXI": -0.0008103364240162792, "IZZXXZZIIYIIZZIYI": -0.0008103364240162792, "IZZYYZZIIYIIZZIYI": -0.0008103364240162792, "IXIZZXZIIXIIZZIXI": 7.909808479362052e-05, "IYIZZYZIIXIIZZIXI": 7.909808479362052e-05, "IXIZZXZIIYIIZZIYI": 7.909808479362052e-05, "IYIZZYZIIYIIZZIYI": 7.909808479362052e-05, "IZXZZXZIIXIIZZIXI": -0.0064719357134019615, "IZYZZYZIIXIIZZIXI": -0.0064719357134019615, "IZXZZXZIIYIIZZIYI": -0.0064719357134019615, "IZYZZYZIIYIIZZIYI": -0.0064719357134019615, "IXIZZIXIIXIIZZIXI": -0.006471935713401969, "IYIZZIYIIXIIZZIXI": -0.006471935713401969, "IXIZZIXIIYIIZZIYI": -0.006471935713401969, "IYIZZIYIIYIIZZIYI": -0.006471935713401969, "IZXZZIXIIXIIZZIXI": -7.909808479362493e-05, "IZYZZIYIIXIIZZIXI": -7.909808479362493e-05, "IZXZZIXIIYIIZZIYI": -7.909808479362493e-05, "IZYZZIYIIYIIZZIYI": -7.909808479362493e-05, "ZIIZZIIXIXIIZZIXI": -0.0015940464294103595, "IZZIIZZXZXIIZZIXI": -0.0015940464294103595, "ZIIZZIIXIYIIZZIYI": -0.0015940464294103595, "IZZIIZZXZYIIZZIYI": -0.0015940464294103595, "XIIZZIIXIXIIZZIXI": 0.006418509760253997, "YIIZZIIYIXIIZZIXI": 0.006418509760253997, "XIIZZIIXIYIIZZIYI": 0.006418509760253997, "YIIZZIIYIYIIZZIYI": 0.006418509760253997, "IZZXZIIXIXIIZZIXI": 0.005784660782221812, "IZZYZIIYIXIIZZIXI": 0.005784660782221812, "IZZXZIIXIYIIZZIYI": 0.005784660782221812, "IZZYZIIYIYIIZZIYI": 0.005784660782221812, "IZZIXIIXIXIIZZIXI": -0.0017814074700360327, "IZZIYIIYIXIIZZIXI": -0.0017814074700360327, "IZZIXIIXIYIIZZIYI": -0.0017814074700360327, "IZZIYIIYIYIIZZIYI": -0.0017814074700360327, "IZZIIZZIXXIIZZIXI": -0.002952702232075933, "ZIIZZIIZXXIIZZIXI": -0.002952702232075933, "IZZIIZZIXYIIZZIYI": -0.002952702232075933, "ZIIZZIIZXYIIZZIYI": -0.002952702232075933, "XIIZZIIZXXIIZZIXI": -0.002288531580111598, "YIIZZIIZYXIIZZIXI": -0.002288531580111598, "XIIZZIIZXYIIZZIYI": -0.002288531580111598, "YIIZZIIZYYIIZZIYI": -0.002288531580111598, "IZZXZIIZXXIIZZIXI": 0.0015034135781999483, "IZZYZIIZYXIIZZIXI": 0.0015034135781999483, "IZZXZIIZXYIIZZIYI": 0.0015034135781999483, "IZZYZIIZYYIIZZIYI": 0.0015034135781999483, "IZZIXIIZXXIIZZIXI": 0.006130271635827805, "IZZIYIIZYXIIZZIXI": 0.006130271635827805, "IZZIXIIZXYIIZZIYI": 0.006130271635827805, "IZZIYIIZYYIIZZIYI": 0.006130271635827805, "IZZIIZZXXXIIZZIXI": 0.0037339936992889797, "IZZIIZZYYXIIZZIXI": 0.0037339936992889797, "IZZIIZZXXYIIZZIYI": 0.0037339936992889797, "IZZIIZZYYYIIZZIYI": 0.0037339936992889797, "IIIIIIIIIZXIIIIXI": 0.00014442202608585527, "IZZIIZZIIZXZIIZXI": -0.00012107325861258723, "IZZIIZZIIZYZIIZYI": 2.334876747326808e-05, "IZZIIZZIIIXIZZIXZ": 0.00012107325861258723, "IIIIIIIIIIXZZZZXZ": -0.00014442202608585527, "IZZIIZZIIIYIZZIYZ": -2.334876747326808e-05, "ZYZIIZZIIIYIZZIXI": 1.794378454766394e-05, "IYIZZIIZZIYIZZIXI": 1.794378454766394e-05, "ZYZIIZZIIIXIZZIYI": -1.794378454766394e-05, "IYIZZIIZZIXIZZIYI": -1.794378454766394e-05, "YXZIIZZIIIYIZZIXI": 0.0005649740438812418, "XYZIIZZIIIYIZZIXI": -0.0005649740438812418, "YXZIIZZIIIXIZZIYI": -0.0005649740438812418, "XYZIIZZIIIXIZZIYI": 0.0005649740438812418, "IYIXIZZIIIYIZZIXI": -0.0006145960036618769, "IXIYIZZIIIYIZZIXI": 0.0006145960036618769, "IYIXIZZIIIXIZZIYI": 0.0006145960036618769, "IXIYIZZIIIXIZZIYI": -0.0006145960036618769, "IYIZXZZIIIYIZZIXI": 0.00018918211371623617, "IXIZYZZIIIYIZZIXI": -0.00018918211371623617, "IYIZXZZIIIXIZZIYI": -0.00018918211371623617, "IXIZYZZIIIXIZZIYI": 0.00018918211371623617, "ZIIZZYZIIIYIZZIXI": 9.237507926457259e-07, "IZZIIYIZZIYIZZIXI": 9.237507926457259e-07, "ZIIZZYZIIIXIZZIYI": -9.237507926457259e-07, "IZZIIYIZZIXIZZIYI": -9.237507926457259e-07, "YIIZZXZIIIYIZZIXI": -1.032428523987123e-05, "XIIZZYZIIIYIZZIXI": 1.032428523987123e-05, "YIIZZXZIIIXIZZIYI": 1.032428523987123e-05, "XIIZZYZIIIXIZZIYI": -1.032428523987123e-05, "IZZYZXZIIIYIZZIXI": -9.973596321581133e-06, "IZZXZYZIIIYIZZIXI": 9.973596321581133e-06, "IZZYZXZIIIXIZZIYI": 9.973596321581133e-06, "IZZXZYZIIIXIZZIYI": -9.973596321581133e-06, "IZZIYXZIIIYIZZIXI": 1.6019311346105379e-06, "IZZIXYZIIIYIZZIXI": -1.6019311346105379e-06, "IZZIYXZIIIXIZZIYI": -1.6019311346105379e-06, "IZZIXYZIIIXIZZIYI": 1.6019311346105379e-06, "ZIIZZIYIIIYIZZIXI": -7.558281291899703e-05, "IZZIIZYZZIYIZZIXI": -7.558281291899703e-05, "ZIIZZIYIIIXIZZIYI": 7.558281291899703e-05, "IZZIIZYZZIXIZZIYI": 7.558281291899703e-05, "YIIZZIXIIIYIZZIXI": 0.0008447500408335944, "XIIZZIYIIIYIZZIXI": -0.0008447500408335944, "YIIZZIXIIIXIZZIYI": -0.0008447500408335944, "XIIZZIYIIIXIZZIYI": 0.0008447500408335944, "IZZYZIXIIIYIZZIXI": 0.0008160560953291243, "IZZXZIYIIIYIZZIXI": -0.0008160560953291243, "IZZYZIXIIIXIZZIYI": -0.0008160560953291243, "IZZXZIYIIIXIZZIYI": 0.0008160560953291243, "IZZIYIXIIIYIZZIXI": -0.0001310726466708624, "IZZIXIYIIIYIZZIXI": 0.0001310726466708624, "IZZIYIXIIIXIZZIYI": 0.0001310726466708624, "IZZIXIYIIIXIZZIYI": -0.0001310726466708624, "IYIZZIIXIIYIZZIXI": -0.0011070549041486083, "IXIZZIIYIIYIZZIXI": 0.0011070549041486083, "IYIZZIIXIIXIZZIYI": 0.0011070549041486083, "IXIZZIIYIIXIZZIYI": -0.0011070549041486083, "IZZIIYIXIIYIZZIXI": -5.2013795000498035e-05, "IZZIIXIYIIYIZZIXI": 5.2013795000498035e-05, "IZZIIYIXIIXIZZIYI": 5.2013795000498035e-05, "IZZIIXIYIIXIZZIYI": -5.2013795000498035e-05, "IZZIIZYXIIYIZZIXI": 0.004255854466408506, "IZZIIZXYIIYIZZIXI": -0.004255854466408506, "IZZIIZYXIIXIZZIYI": -0.004255854466408506, "IZZIIZXYIIXIZZIYI": 0.004255854466408506, "IYIZZIIZXIYIZZIXI": -7.4820791035820014e-06, "IXIZZIIZYIYIZZIXI": 7.4820791035820014e-06, "IYIZZIIZXIXIZZIYI": 7.4820791035820014e-06, "IXIZZIIZYIXIZZIYI": -7.4820791035820014e-06, "IZZIIYIZXIYIZZIXI": -1.8620541999715459e-06, "IZZIIXIZYIYIZZIXI": 1.8620541999715459e-06, "IZZIIYIZXIXIZZIYI": 1.8620541999715459e-06, "IZZIIXIZYIXIZZIYI": -1.8620541999715459e-06, "IZZIIZYZXIYIZZIXI": 0.0001523563447652261, "IZZIIZXZYIYIZZIXI": -0.0001523563447652261, "IZZIIZYZXIXIZZIYI": -0.0001523563447652261, "IZZIIZXZYIXIZZIYI": 0.0001523563447652261, "IIIIIIIIIXXIIIIXI": -0.004168756803389015, "IIIIIIIIIYYIIIIXI": 0.0014584288691793586, "IZZIIZZIIXXZIIZXI": 0.005627185672568376, "IIIIIIIIIYXIIIIYI": -0.005627185672568376, "IZZIIZZIIYXZIIZYI": 0.004168756803389015, "IZZIIZZIIXYZIIZYI": 0.0014584288691793586, "IIIIIIIIIZZXIIIXI": 1.7650833029367793e-06, "IZZIIZZIIZIXIIZXI": -1.4797215701861413e-06, "IZZIIZZIIZIYIIZYI": 2.853617327506302e-07, "IZZIIZZIIIZXZZIXZ": 1.4797215701861413e-06, "IIIIIIIIIIIXZZZXZ": -1.7650833029367793e-06, "IZZIIZZIIIZYZZIYZ": -2.853617327506302e-07, "ZIYIIZZIIIZYZZIXI": 1.7943784547663933e-05, "IZYZZIIZZIZYZZIXI": 1.7943784547663933e-05, "ZIYIIZZIIIZXZZIYI": -1.7943784547663933e-05, "IZYZZIIZZIZXZZIYI": -1.7943784547663933e-05, "YIXIIZZIIIZYZZIXI": 0.0005649740438812425, "XIYIIZZIIIZYZZIXI": -0.0005649740438812425, "YIXIIZZIIIZXZZIYI": -0.0005649740438812425, "XIYIIZZIIIZXZZIYI": 0.0005649740438812425, "IZYXIZZIIIZYZZIXI": -0.0006145960036618781, "IZXYIZZIIIZYZZIXI": 0.0006145960036618781, "IZYXIZZIIIZXZZIYI": 0.0006145960036618781, "IZXYIZZIIIZXZZIYI": -0.0006145960036618781, "IZYZXZZIIIZYZZIXI": 0.00018918211371623636, "IZXZYZZIIIZYZZIXI": -0.00018918211371623636, "IZYZXZZIIIZXZZIYI": -0.00018918211371623636, "IZXZYZZIIIZXZZIYI": 0.00018918211371623636, "ZIIZZYZIIIZYZZIXI": -7.5582812918997e-05, "IZZIIYIZZIZYZZIXI": -7.5582812918997e-05, "ZIIZZYZIIIZXZZIYI": 7.5582812918997e-05, "IZZIIYIZZIZXZZIYI": 7.5582812918997e-05, "YIIZZXZIIIZYZZIXI": 0.0008447500408335941, "XIIZZYZIIIZYZZIXI": -0.0008447500408335941, "YIIZZXZIIIZXZZIYI": -0.0008447500408335941, "XIIZZYZIIIZXZZIYI": 0.0008447500408335941, "IZZYZXZIIIZYZZIXI": 0.0008160560953291243, "IZZXZYZIIIZYZZIXI": -0.0008160560953291243, "IZZYZXZIIIZXZZIYI": -0.0008160560953291243, "IZZXZYZIIIZXZZIYI": 0.0008160560953291243, "IZZIYXZIIIZYZZIXI": -0.00013107264667086237, "IZZIXYZIIIZYZZIXI": 0.00013107264667086237, "IZZIYXZIIIZXZZIYI": 0.00013107264667086237, "IZZIXYZIIIZXZZIYI": -0.00013107264667086237, "ZIIZZIYIIIZYZZIXI": -9.237507926457685e-07, "IZZIIZYZZIZYZZIXI": -9.237507926457685e-07, "ZIIZZIYIIIZXZZIYI": 9.237507926457685e-07, "IZZIIZYZZIZXZZIYI": 9.237507926457685e-07, "YIIZZIXIIIZYZZIXI": 1.0324285239871466e-05, "XIIZZIYIIIZYZZIXI": -1.0324285239871466e-05, "YIIZZIXIIIZXZZIYI": -1.0324285239871466e-05, "XIIZZIYIIIZXZZIYI": 1.0324285239871466e-05, "IZZYZIXIIIZYZZIXI": 9.973596321581315e-06, "IZZXZIYIIIZYZZIXI": -9.973596321581315e-06, "IZZYZIXIIIZXZZIYI": -9.973596321581315e-06, "IZZXZIYIIIZXZZIYI": 9.973596321581315e-06, "IZZIYIXIIIZYZZIXI": -1.6019311346105447e-06, "IZZIXIYIIIZYZZIXI": 1.6019311346105447e-06, "IZZIYIXIIIZXZZIYI": 1.6019311346105447e-06, "IZZIXIYIIIZXZZIYI": -1.6019311346105447e-06, "IZYZZIIXIIZYZZIXI": -0.0011070549041486083, "IZXZZIIYIIZYZZIXI": 0.0011070549041486083, "IZYZZIIXIIZXZZIYI": 0.0011070549041486083, "IZXZZIIYIIZXZZIYI": -0.0011070549041486083, "IZZIIYIXIIZYZZIXI": 0.004255854466408504, "IZZIIXIYIIZYZZIXI": -0.004255854466408504, "IZZIIYIXIIZXZZIYI": -0.004255854466408504, "IZZIIXIYIIZXZZIYI": 0.004255854466408504, "IZZIIZYXIIZYZZIXI": 5.2013795000501064e-05, "IZZIIZXYIIZYZZIXI": -5.2013795000501064e-05, "IZZIIZYXIIZXZZIYI": -5.2013795000501064e-05, "IZZIIZXYIIZXZZIYI": 5.2013795000501064e-05, "IZYZZIIZXIZYZZIXI": -7.482079103581998e-06, "IZXZZIIZYIZYZZIXI": 7.482079103581998e-06, "IZYZZIIZXIZXZZIYI": 7.482079103581998e-06, "IZXZZIIZYIZXZZIYI": -7.482079103581998e-06, "IZZIIYIZXIZYZZIXI": 0.0001523563447652261, "IZZIIXIZYIZYZZIXI": -0.0001523563447652261, "IZZIIYIZXIZXZZIYI": -0.0001523563447652261, "IZZIIXIZYIZXZZIYI": 0.0001523563447652261, "IZZIIZYZXIZYZZIXI": 1.8620541999716505e-06, "IZZIIZXZYIZYZZIXI": -1.8620541999716505e-06, "IZZIIZYZXIZXZZIYI": -1.8620541999716505e-06, "IZZIIZXZYIZXZZIYI": 1.8620541999716505e-06, "IIIIIIIIIXZXIIIXI": -5.094931311441307e-05, "IIIIIIIIIYZYIIIXI": 1.782448643934068e-05, "IZZIIZZIIXIXIIZXI": 6.877379955375346e-05, "IIIIIIIIIYZXIIIYI": -6.877379955375346e-05, "IZZIIZZIIYIXIIZYI": 5.094931311441307e-05, "IZZIIZZIIXIYIIZYI": 1.782448643934068e-05, "IZZIIZZIIIZZXIIXI": 0.004417452037318833, "IZZIIZZIIIZIXZIXI": 0.0036470043256434646, "IZZIIZZIIIIZXZIXI": 0.00364700432564346, "IZZIIZIIIIZZXZIXI": 0.039031465863645344, "IZZIIIZIIIZZXZIXI": 0.039031465863645344, "IZIIIZZIIIZZXZIXI": 0.0030324083219815867, "IIZIIZZIIIZZXZIXI": 0.003032408321981583, "IZZIIZZIIIZZXZIXI": 0.4261979049382598, "ZZZIIZZIIIZZXZIXI": 0.001638175819440943, "IZZZIZZIIIZZXZIXI": 0.0010090224218443418, "IZZIZZZIIIZZXZIXI": 0.0023602520446449294, "IZZIIZZZIIZZXZIXI": 0.04537939793953162, "IZZIIZZIZIZZXZIXI": 0.03836087975246264, "ZIIZZIIZZIZZXZIXI": -0.07475003795221602, "IZZIIZZIIZZZXZIXI": 0.00047353227768904025, "IIIIIIIIIIIIXZZXI": 0.03579034273100286, "IZZIIZZIIIZZXZZXI": 0.035790342731002865, "IZZIIZZIIIZZYIIYI": 0.004417452037318833, "IZZIIZZIIIZIYZIYI": 0.0036470043256434646, "IZZIIZZIIIIZYZIYI": 0.00364700432564346, "IZZIIZIIIIZZYZIYI": 0.039031465863645344, "IZZIIIZIIIZZYZIYI": 0.039031465863645344, "IZIIIZZIIIZZYZIYI": 0.0030324083219815867, "IIZIIZZIIIZZYZIYI": 0.003032408321981583, "IZZIIZZIIIZZYZIYI": 0.4261979049382598, "ZZZIIZZIIIZZYZIYI": 0.001638175819440943, "IZZZIZZIIIZZYZIYI": 0.0010090224218443418, "IZZIZZZIIIZZYZIYI": 0.0023602520446449294, "IZZIIZZZIIZZYZIYI": 0.04537939793953162, "IZZIIZZIZIZZYZIYI": 0.03836087975246264, "ZIIZZIIZZIZZYZIYI": -0.07475003795221602, "IZZIIZZIIZZZYZIYI": 0.00047353227768904025, "IIIIIIIIIIIIYZZYI": 0.03579034273100286, "IZZIIZZIIIZZYZZYI": 0.035790342731002865, "IIIIIIIIIZZZXIIXZ": 0.06897901739522329, "IZZIIZZIIIZZXZIXZ": 0.03005110828251396, "IIIIIIIIIZZZYIIYZ": 0.06897901739522329, "IZZIIZZIIIZZYZIYZ": 0.03005110828251396, "XZZIIZZIIIZZXZIXI": -0.0005134435804727904, "XIIZZIIZZIZZXZIXI": -0.0005134435804727904, "XZZIIZZIIIZZYZIYI": -0.0005134435804727904, "XIIZZIIZZIZZYZIYI": -0.0005134435804727904, "ZIIXIZZIIIZZXZIXI": -0.00015197784519550695, "IZZXZIIZZIZZXZIXI": -0.00015197784519550695, "ZIIXIZZIIIZZYZIYI": -0.00015197784519550695, "IZZXZIIZZIZZYZIYI": -0.00015197784519550695, "XIIXIZZIIIZZXZIXI": -0.0006443836784835027, "YIIYIZZIIIZZXZIXI": -0.0006443836784835027, "XIIXIZZIIIZZYZIYI": -0.0006443836784835027, "YIIYIZZIIIZZYZIYI": -0.0006443836784835027, "ZIIZXZZIIIZZXZIXI": 0.0006020804020942686, "IZZIXIIZZIZZXZIXI": 0.0006020804020942686, "ZIIZXZZIIIZZYZIYI": 0.0006020804020942686, "IZZIXIIZZIZZYZIYI": 0.0006020804020942686, "XIIZXZZIIIZZXZIXI": 0.0012868992638523276, "YIIZYZZIIIZZXZIXI": 0.0012868992638523276, "XIIZXZZIIIZZYZIYI": 0.0012868992638523276, "YIIZYZZIIIZZYZIYI": 0.0012868992638523276, "IZZXXZZIIIZZXZIXI": -0.0001500662781812138, "IZZYYZZIIIZZXZIXI": -0.0001500662781812138, "IZZXXZZIIIZZYZIYI": -0.0001500662781812138, "IZZYYZZIIIZZYZIYI": -0.0001500662781812138, "IXIZZXZIIIZZXZIXI": 7.692104691854479e-05, "IYIZZYZIIIZZXZIXI": 7.692104691854479e-05, "IXIZZXZIIIZZYZIYI": 7.692104691854479e-05, "IYIZZYZIIIZZYZIYI": 7.692104691854479e-05, "IZXZZXZIIIZZXZIXI": -0.006293806884999926, "IZYZZYZIIIZZXZIXI": -0.006293806884999926, "IZXZZXZIIIZZYZIYI": -0.006293806884999926, "IZYZZYZIIIZZYZIYI": -0.006293806884999926, "IXIZZIXIIIZZXZIXI": -0.006293806884999927, "IYIZZIYIIIZZXZIXI": -0.006293806884999927, "IXIZZIXIIIZZYZIYI": -0.006293806884999927, "IYIZZIYIIIZZYZIYI": -0.006293806884999927, "IZXZZIXIIIZZXZIXI": -7.692104691854883e-05, "IZYZZIYIIIZZXZIXI": -7.692104691854883e-05, "IZXZZIXIIIZZYZIYI": -7.692104691854883e-05, "IZYZZIYIIIZZYZIYI": -7.692104691854883e-05, "ZIIZZIIXIIZZXZIXI": 0.0019203186011049664, "IZZIIZZXZIZZXZIXI": 0.0019203186011049664, "ZIIZZIIXIIZZYZIYI": 0.0019203186011049664, "IZZIIZZXZIZZYZIYI": 0.0019203186011049664, "XIIZZIIXIIZZXZIXI": 0.005784660782221812, "YIIZZIIYIIZZXZIXI": 0.005784660782221812, "XIIZZIIXIIZZYZIYI": 0.005784660782221812, "YIIZZIIYIIZZYZIYI": 0.005784660782221812, "IZZXZIIXIIZZXZIXI": 0.0061918990054501645, "IZZYZIIYIIZZXZIXI": 0.0061918990054501645, "IZZXZIIXIIZZYZIYI": 0.0061918990054501645, "IZZYZIIYIIZZYZIYI": 0.0061918990054501645, "IZZIXIIXIIZZXZIXI": -0.0001361079923493166, "IZZIYIIYIIZZXZIXI": -0.0001361079923493166, "IZZIXIIXIIZZYZIYI": -0.0001361079923493166, "IZZIYIIYIIZZYZIYI": -0.0001361079923493166, "IZZIIZZIXIZZXZIXI": -0.0028350635132250467, "ZIIZZIIZXIZZXZIXI": -0.0028350635132250467, "IZZIIZZIXIZZYZIYI": -0.0028350635132250467, "ZIIZZIIZXIZZYZIYI": -0.0028350635132250467, "XIIZZIIZXIZZXZIXI": -0.000994762857085168, "YIIZZIIZYIZZXZIXI": -0.000994762857085168, "XIIZZIIZXIZZYZIYI": -0.000994762857085168, "YIIZZIIZYIZZYZIYI": -0.000994762857085168, "IZZXZIIZXIZZXZIXI": 0.0026366605886254126, "IZZYZIIZYIZZXZIXI": 0.0026366605886254126, "IZZXZIIZXIZZYZIYI": 0.0026366605886254126, "IZZYZIIZYIZZYZIYI": 0.0026366605886254126, "IZZIXIIZXIZZXZIXI": 0.005722080577497461, "IZZIYIIZYIZZXZIXI": 0.005722080577497461, "IZZIXIIZXIZZYZIYI": 0.005722080577497461, "IZZIYIIZYIZZYZIYI": 0.005722080577497461, "IZZIIZZXXIZZXZIXI": -0.004377055580503707, "IZZIIZZYYIZZXZIXI": -0.004377055580503707, "IZZIIZZXXIZZYZIYI": -0.004377055580503707, "IZZIIZZYYIZZYZIYI": -0.004377055580503707, "IZZIIZZIIXZZXZIXI": 0.0002894122003526378, "IZZIIZZIIYZZYZIXI": 0.0012683993532888744, "IZZIIZZIIXZZYZIYI": -0.0009789871529362365, "IIIIIIIIIXZZXIIXZ": -0.0002894122003526378, "IIIIIIIIIYZZYIIXZ": -0.0012683993532888744, "IIIIIIIIIXZZYIIYZ": 0.0009789871529362365, "IIIIIIIIIIXZXIIXI": 0.0016112529380506145, "IIIIIIIIIIYZYIIXI": -0.0038664978516201906, "IZZIIZZIIIYIYIZXI": 0.005477750789670805, "IIIIIIIIIIYZXIIYI": 0.005477750789670805, "IZZIIZZIIIYIXIZYI": -0.0038664978516201906, "IZZIIZZIIIXIYIZYI": -0.0016112529380506145, "IIIIIIIIIIIXXIIXI": 1.9692257025048492e-05, "IIIIIIIIIIIYYIIXI": -4.725519357191908e-05, "IZZIIZZIIIZYYIZXI": 6.694745059696752e-05, "IIIIIIIIIIIYXIIYI": 6.694745059696752e-05, "IZZIIZZIIIZYXIZYI": -4.725519357191908e-05, "IZZIIZZIIIZXYIZYI": -1.9692257025048492e-05, "IZZIIZZIIIZIIXIXI": -0.0006604935041671422, "IZZIIZZIIIIZIXIXI": -0.0006604935041671428, "IZZIIZIIIIZZIXIXI": -0.006913206375316338, "IZZIIIZIIIZZIXIXI": -0.00691320637531634, "IZIIIZZIIIZZIXIXI": -0.00047131139045090585, "IIZIIZZIIIZZIXIXI": -0.0004713113904509066, "IZZIIZZIIIZZIXIXI": -0.07787070604996744, "ZZZIIZZIIIZZIXIXI": 0.0008002172062009101, "IZZZIZZIIIZZIXIXI": -0.00043386972154444694, "IZZIZZZIIIZZIXIXI": 0.0004811318927844719, "IZZIIZZZIIZZIXIXI": -0.007859833894711439, "IZZIIZZIZIZZIXIXI": -0.007104937911855374, "ZIIZZIIZZIZZIXIXI": 0.013189388256283309, "IZZIIZZIIZZZIXIXI": 0.001792075676286962, "IZZIIZZIIIZZZXIXI": -0.0005839359997256609, "IIIIIIIIIIIIIXZXI": -0.006430392094362623, "IZZIIZZIIIZZIXZXI": -0.006430392094362625, "IZZIIZZIIIZIIYIYI": -0.0006604935041671422, "IZZIIZZIIIIZIYIYI": -0.0006604935041671428, "IZZIIZIIIIZZIYIYI": -0.006913206375316338, "IZZIIIZIIIZZIYIYI": -0.00691320637531634, "IZIIIZZIIIZZIYIYI": -0.00047131139045090585, "IIZIIZZIIIZZIYIYI": -0.0004713113904509066, "IZZIIZZIIIZZIYIYI": -0.07787070604996744, "ZZZIIZZIIIZZIYIYI": 0.0008002172062009101, "IZZZIZZIIIZZIYIYI": -0.00043386972154444694, "IZZIZZZIIIZZIYIYI": 0.0004811318927844719, "IZZIIZZZIIZZIYIYI": -0.007859833894711439, "IZZIIZZIZIZZIYIYI": -0.007104937911855374, "ZIIZZIIZZIZZIYIYI": 0.013189388256283309, "IZZIIZZIIZZZIYIYI": 0.001792075676286962, "IZZIIZZIIIZZZYIYI": -0.0005839359997256609, "IIIIIIIIIIIIIYZYI": -0.006430392094362623, "IZZIIZZIIIZZIYZYI": -0.006430392094362625, "IZZIIZZIIIZZIXIXZ": -0.0053476528223926805, "IIIIIIIIIZZZZXIXZ": -0.012289130008022321, "IZZIIZZIIIZZIYIYZ": -0.0053476528223926805, "IIIIIIIIIZZZZYIYZ": -0.012289130008022321, "XZZIIZZIIIZZIXIXI": -0.0009660601340375207, "XIIZZIIZZIZZIXIXI": -0.0009660601340375207, "XZZIIZZIIIZZIYIYI": -0.0009660601340375207, "XIIZZIIZZIZZIYIYI": -0.0009660601340375207, "ZIIXIZZIIIZZIXIXI": -0.0009570153595396353, "IZZXZIIZZIZZIXIXI": -0.0009570153595396353, "ZIIXIZZIIIZZIYIYI": -0.0009570153595396353, "IZZXZIIZZIZZIYIYI": -0.0009570153595396353, "XIIXIZZIIIZZIXIXI": 0.0012279349090890568, "YIIYIZZIIIZZIXIXI": 0.0012279349090890568, "XIIXIZZIIIZZIYIYI": 0.0012279349090890568, "YIIYIZZIIIZZIYIYI": 0.0012279349090890568, "ZIIZXZZIIIZZIXIXI": 8.984326233815791e-05, "IZZIXIIZZIZZIXIXI": 8.984326233815791e-05, "ZIIZXZZIIIZZIYIYI": 8.984326233815791e-05, "IZZIXIIZZIZZIYIYI": 8.984326233815791e-05, "XIIZXZZIIIZZIXIXI": 0.0007435310972125554, "YIIZYZZIIIZZIXIXI": 0.0007435310972125554, "XIIZXZZIIIZZIYIYI": 0.0007435310972125554, "YIIZYZZIIIZZIYIYI": 0.0007435310972125554, "IZZXXZZIIIZZIXIXI": 0.0020571999926739036, "IZZYYZZIIIZZIXIXI": 0.0020571999926739036, "IZZXXZZIIIZZIYIYI": 0.0020571999926739036, "IZZYYZZIIIZZIYIYI": 0.0020571999926739036, "IXIZZXZIIIZZIXIXI": -1.3708713908499631e-05, "IYIZZYZIIIZZIXIXI": -1.3708713908499631e-05, "IXIZZXZIIIZZIYIYI": -1.3708713908499631e-05, "IYIZZYZIIIZZIYIYI": -1.3708713908499631e-05, "IZXZZXZIIIZZIXIXI": 0.001121669574689674, "IZYZZYZIIIZZIXIXI": 0.001121669574689674, "IZXZZXZIIIZZIYIYI": 0.001121669574689674, "IZYZZYZIIIZZIYIYI": 0.001121669574689674, "IXIZZIXIIIZZIXIXI": 0.0011216695746896742, "IYIZZIYIIIZZIXIXI": 0.0011216695746896742, "IXIZZIXIIIZZIYIYI": 0.0011216695746896742, "IYIZZIYIIIZZIYIYI": 0.0011216695746896742, "IZXZZIXIIIZZIXIXI": 1.3708713908500304e-05, "IZYZZIYIIIZZIXIXI": 1.3708713908500304e-05, "IZXZZIXIIIZZIYIYI": 1.3708713908500304e-05, "IZYZZIYIIIZZIYIYI": 1.3708713908500304e-05, "ZIIZZIIXIIZZIXIXI": 0.0053535953875004354, "IZZIIZZXZIZZIXIXI": 0.0053535953875004354, "ZIIZZIIXIIZZIYIYI": 0.0053535953875004354, "IZZIIZZXZIZZIYIYI": 0.0053535953875004354, "XIIZZIIXIIZZIXIXI": -0.0017814074700360327, "YIIZZIIYIIZZIXIXI": -0.0017814074700360327, "XIIZZIIXIIZZIYIYI": -0.0017814074700360327, "YIIZZIIYIIZZIYIYI": -0.0017814074700360327, "IZZXZIIXIIZZIXIXI": -0.0001361079923493166, "IZZYZIIYIIZZIXIXI": -0.0001361079923493166, "IZZXZIIXIIZZIYIYI": -0.0001361079923493166, "IZZYZIIYIIZZIYIYI": -0.0001361079923493166, "IZZIXIIXIIZZIXIXI": 0.002790615566163231, "IZZIYIIYIIZZIXIXI": 0.002790615566163231, "IZZIXIIXIIZZIYIYI": 0.002790615566163231, "IZZIYIIYIIZZIYIYI": 0.002790615566163231, "IZZIIZZIXIZZIXIXI": 0.00040376255017541917, "ZIIZZIIZXIZZIXIXI": 0.00040376255017541917, "IZZIIZZIXIZZIYIYI": 0.00040376255017541917, "ZIIZZIIZXIZZIYIYI": 0.00040376255017541917, "XIIZZIIZXIZZIXIXI": 0.0023138947162663005, "YIIZZIIZYIZZIXIXI": 0.0023138947162663005, "XIIZZIIZXIZZIYIYI": 0.0023138947162663005, "YIIZZIIZYIZZIYIYI": 0.0023138947162663005, "IZZXZIIZXIZZIXIXI": 0.0015674205277653442, "IZZYZIIZYIZZIXIXI": 0.0015674205277653442, "IZZXZIIZXIZZIYIYI": 0.0015674205277653442, "IZZYZIIZYIZZIYIYI": 0.0015674205277653442, "IZZIXIIZXIZZIXIXI": -0.0014553176630779296, "IZZIYIIZYIZZIXIXI": -0.0014553176630779296, "IZZIXIIZXIZZIYIYI": -0.0014553176630779296, "IZZIYIIZYIZZIYIYI": -0.0014553176630779296, "IZZIIZZXXIZZIXIXI": -0.01178456146042774, "IZZIIZZYYIZZIXIXI": -0.01178456146042774, "IZZIIZZXXIZZIYIYI": -0.01178456146042774, "IZZIIZZYYIZZIYIYI": -0.01178456146042774, "IZZIIZZIIXZZIXIXI": 0.0013485999278125727, "IZZIIZZIIYZZIYIXI": 0.002829351361369592, "IZZIIZZIIXZZIYIYI": -0.0014807514335570193, "IIIIIIIIIXZZZXIXZ": -0.0013485999278125727, "IIIIIIIIIYZZZYIXZ": -0.002829351361369592, "IIIIIIIIIXZZZYIYZ": 0.0014807514335570193, "IIIIIIIIIIXZZXIXI": -0.00012143963252056164, "IIIIIIIIIIYZZYIXI": 0.0008691572954982501, "IZZIIZZIIIYIZYZXI": -0.0009905969280188116, "IIIIIIIIIIYZZXIYI": -0.0009905969280188116, "IZZIIZZIIIYIZXZYI": 0.0008691572954982501, "IZZIIZZIIIXIZYZYI": 0.00012143963252056164, "IIIIIIIIIIIXZXIXI": -1.4841992837671069e-06, "IIIIIIIIIIIYZYIXI": 1.0622583490122673e-05, "IZZIIZZIIIZYZYZXI": -1.210678277388976e-05, "IIIIIIIIIIIYZXIYI": -1.210678277388976e-05, "IZZIIZZIIIZYZXZYI": 1.0622583490122673e-05, "IZZIIZZIIIZXZYZYI": 1.4841992837671069e-06, "IZZIIZZIIZIIXXIXI": 0.0017266880139650827, "IZZIIZZIIZIIYYIXI": 0.0032857837755989865, "IZZIIZZIIZIIXYIYI": -0.0015590957616339037, "IIIIIIIIIIIIXXIXZ": -0.0017266880139650827, "IIIIIIIIIIIIYYIXZ": -0.0032857837755989865, "IIIIIIIIIIIIXYIYZ": 0.0015590957616339037, "IZZIIZZIIXIIXXIXI": 0.002038271333105335, "IZZIIZZIIYIIYXIXI": -5.8964354763270654e-05, "IZZIIZZIIXIIYYIXI": 0.0020972356878686056, "IZZIIZZIIYIIXXIYI": 0.0020972356878686056, "IZZIIZZIIXIIXYIYI": -5.8964354763270654e-05, "IZZIIZZIIYIIYYIYI": 0.002038271333105335, "ZYZIIZZIIIZZIIYXI": 1.2091125253963665e-06, "IYIZZIIZZIZZIIYXI": 1.2091125253963665e-06, "ZYZIIZZIIIZZIIXYI": -1.2091125253963665e-06, "IYIZZIIZZIZZIIXYI": -1.2091125253963665e-06, "YXZIIZZIIIZZIIYXI": -2.814877167921157e-05, "XYZIIZZIIIZZIIYXI": 2.814877167921157e-05, "YXZIIZZIIIZZIIXYI": 2.814877167921157e-05, "XYZIIZZIIIZZIIXYI": -2.814877167921157e-05, "ZIYIIZZIIIZZIIYXI": -9.893158039226511e-05, "IZYZZIIZZIZZIIYXI": -9.893158039226511e-05, "ZIYIIZZIIIZZIIXYI": 9.893158039226511e-05, "IZYZZIIZZIZZIIXYI": 9.893158039226511e-05, "YIXIIZZIIIZZIIYXI": 0.0023031789100129547, "XIYIIZZIIIZZIIYXI": -0.0023031789100129547, "YIXIIZZIIIZZIIXYI": -0.0023031789100129547, "XIYIIZZIIIZZIIXYI": 0.0023031789100129547, "IYIXIZZIIIZZIIYXI": 2.966585334662938e-05, "IXIYIZZIIIZZIIYXI": -2.966585334662938e-05, "IYIXIZZIIIZZIIXYI": -2.966585334662938e-05, "IXIYIZZIIIZZIIXYI": 2.966585334662938e-05, "IZYXIZZIIIZZIIYXI": -0.002427309033379738, "IZXYIZZIIIZZIIYXI": 0.002427309033379738, "IZYXIZZIIIZZIIXYI": 0.002427309033379738, "IZXYIZZIIIZZIIXYI": -0.002427309033379738, "IYIZXZZIIIZZIIYXI": -3.0861304183776086e-06, "IXIZYZZIIIZZIIYXI": 3.0861304183776086e-06, "IYIZXZZIIIZZIIXYI": 3.0861304183776086e-06, "IXIZYZZIIIZZIIXYI": -3.0861304183776086e-06, "IZYZXZZIIIZZIIYXI": 0.00025251227919142425, "IZXZYZZIIIZZIIYXI": -0.00025251227919142425, "IZYZXZZIIIZZIIXYI": -0.00025251227919142425, "IZXZYZZIIIZZIIXYI": 0.00025251227919142425, "ZIIZZYZIIIZZIIYXI": 0.00042649485463680775, "IZZIIYIZZIZZIIYXI": 0.00042649485463680775, "ZIIZZYZIIIZZIIXYI": -0.00042649485463680775, "IZZIIYIZZIZZIIXYI": -0.00042649485463680775, "YIIZZXZIIIZZIIYXI": -0.0031829873896527055, "XIIZZYZIIIZZIIYXI": 0.0031829873896527055, "YIIZZXZIIIZZIIXYI": 0.0031829873896527055, "XIIZZYZIIIZZIIXYI": -0.0031829873896527055, "IZZYZXZIIIZZIIYXI": -0.0032411231326424828, "IZZXZYZIIIZZIIYXI": 0.0032411231326424828, "IZZYZXZIIIZZIIXYI": 0.0032411231326424828, "IZZXZYZIIIZZIIXYI": -0.0032411231326424828, "IZZIYXZIIIZZIIYXI": 0.00048281428095371497, "IZZIXYZIIIZZIIYXI": -0.00048281428095371497, "IZZIYXZIIIZZIIXYI": -0.00048281428095371497, "IZZIXYZIIIZZIIXYI": 0.00048281428095371497, "IYIZZIIXIIZZIIYXI": -5.2013795000498035e-05, "IXIZZIIYIIZZIIYXI": 5.2013795000498035e-05, "IYIZZIIXIIZZIIXYI": 5.2013795000498035e-05, "IXIZZIIYIIZZIIXYI": -5.2013795000498035e-05, "IZYZZIIXIIZZIIYXI": 0.004255854466408504, "IZXZZIIYIIZZIIYXI": -0.004255854466408504, "IZYZZIIXIIZZIIXYI": -0.004255854466408504, "IZXZZIIYIIZZIIXYI": 0.004255854466408504, "IZZIIYIXIIZZIIYXI": -0.03240007008145268, "IZZIIXIYIIZZIIYXI": 0.03240007008145268, "IZZIIYIXIIZZIIXYI": 0.03240007008145268, "IZZIIXIYIIZZIIXYI": -0.03240007008145268, "IYIZZIIZXIZZIIYXI": -1.2349259881035035e-06, "IXIZZIIZYIZZIIYXI": 1.2349259881035035e-06, "IYIZZIIZXIZZIIXYI": 1.2349259881035035e-06, "IXIZZIIZYIZZIIXYI": -1.2349259881035035e-06, "IZYZZIIZXIZZIIYXI": 0.0001010436804717664, "IZXZZIIZYIZZIIYXI": -0.0001010436804717664, "IZYZZIIZXIZZIIXYI": -0.0001010436804717664, "IZXZZIIZYIZZIIXYI": 0.0001010436804717664, "IZZIIYIZXIZZIIYXI": -0.0009755462225648684, "IZZIIXIZYIZZIIYXI": 0.0009755462225648684, "IZZIIYIZXIZZIIXYI": 0.0009755462225648684, "IZZIIXIZYIZZIIXYI": -0.0009755462225648684, "IZZIIZZIIZXZIIXXI": 1.4797215701860727e-06, "IZZIIZZIIZYZIIYXI": 1.7650833029367115e-06, "IZZIIZZIIZYZIIXYI": -2.85361732750641e-07, "IIIIIIIIIIXZZZXXZ": 1.7650833029367115e-06, "IIIIIIIIIIYZZZYXZ": 1.4797215701860727e-06, "IIIIIIIIIIXZZZYYZ": 2.85361732750641e-07, "IZZIIZZIIXXZIIXXI": -6.87737995537493e-05, "IZZIIZZIIYXZIIYXI": -1.7824486439340245e-05, "IZZIIZZIIXYZIIYXI": -5.094931311440896e-05, "IZZIIZZIIYXZIIXYI": -5.094931311440896e-05, "IZZIIZZIIXYZIIXYI": -1.7824486439340245e-05, "IZZIIZZIIYYZIIYYI": -6.87737995537493e-05, "IZZIIZZIIZIXIIXXI": -0.00012107325861258721, "IZZIIZZIIZIYIIYXI": -0.00014442202608585527, "IZZIIZZIIZIYIIXYI": 2.33487674732681e-05, "IIIIIIIIIIIXZZXXZ": -0.00014442202608585527, "IIIIIIIIIIIYZZYXZ": -0.00012107325861258721, "IIIIIIIIIIIXZZYYZ": -2.33487674732681e-05, "IZZIIZZIIXIXIIXXI": 0.005627185672568368, "IZZIIZZIIYIXIIYXI": 0.0014584288691793595, "IZZIIZZIIXIYIIYXI": 0.004168756803389006, "IZZIIZZIIYIXIIXYI": 0.004168756803389006, "IZZIIZZIIXIYIIXYI": 0.0014584288691793595, "IZZIIZZIIYIYIIYYI": 0.005627185672568368, "IZZIIZZIIIYIYIXXI": -6.694745059696363e-05, "IZZIIZZIIIYIXIYXI": 1.969225702504823e-05, "IZZIIZZIIIXIYIYXI": 4.725519357191542e-05, "IZZIIZZIIIYIXIXYI": 4.725519357191542e-05, "IZZIIZZIIIXIYIXYI": 1.969225702504823e-05, "IZZIIZZIIIXIXIYYI": -6.694745059696363e-05, "IZZIIZZIIIZYYIXXI": 0.005477750789670802, "IZZIIZZIIIZYXIYXI": -0.0016112529380506147, "IZZIIZZIIIZXYIYXI": -0.0038664978516201876, "IZZIIZZIIIZYXIXYI": -0.0038664978516201876, "IZZIIZZIIIZXYIXYI": -0.0016112529380506147, "IZZIIZZIIIZXXIYYI": 0.005477750789670802, "IZZIIZZIIIYIZYXXI": 1.2106782773889097e-05, "IZZIIZZIIIYIZXYXI": -1.4841992837671062e-06, "IZZIIZZIIIXIZYYXI": -1.0622583490122022e-05, "IZZIIZZIIIYIZXXYI": -1.0622583490122022e-05, "IZZIIZZIIIXIZYXYI": -1.4841992837671062e-06, "IZZIIZZIIIXIZXYYI": 1.2106782773889097e-05, "IZZIIZZIIIZYZYXXI": -0.0009905969280188114, "IZZIIZZIIIZYZXYXI": 0.00012143963252056187, "IZZIIZZIIIZXZYYXI": 0.0008691572954982496, "IZZIIZZIIIZYZXXYI": 0.0008691572954982496, "IZZIIZZIIIZXZYXYI": 0.00012143963252056187, "IZZIIZZIIIZXZXYYI": -0.0009905969280188114, "IIIIIIIIIIIIIIIIX": -0.5623186917123141, "ZIIIIIIIIIIIIIIIX": -0.0006592023104108278, "IZIIIIIIIIIIIIIIX": -0.0009452697227928942, "IIZIIIIIIIIIIIIIX": -0.0009452697227928851, "IIIZIIIIIIIIIIIIX": -0.0006632758090493776, "IIIIZIIIIIIIIIIIX": -0.0012201355213289345, "IIIIIZIIIIIIIIIIX": -0.01565392266054378, "IIIIIIZIIIIIIIIIX": -0.015653922660543797, "IIIIIIIZIIIIIIIIX": -0.015621637682666762, "IIIIIIIIZIIIIIIIX": -0.025876448327302546, "ZZZZZZZZZIIIIIIIX": 0.3312719598165447, "IIIIIIIIIZIIIIIIX": -0.0013177984704790572, "IIIIIIIIIIZIIIIIX": -0.0021980678305172116, "IIIIIIIIIIIZIIIIX": -0.002198067830517202, "IIIIIIIIIIIIZIIIX": -0.0012002239446359249, "IIIIIIIIIIIIIZIIX": -0.00010549689774321799, "IZZIIZZIIZIIZZIIX": -0.0501684374178747, "IIIIIIIIIIIIIIZIX": -0.05028678037964589, "IZZIIZZIIIZZIIZIX": -0.050286780379645894, "IIIIIIIIIIIIIIIZX": -0.0501684374178747, "IZZIIZZIIZIIZIIZX": -0.00010549689774321799, "IZZIIZZIIZIIIZIZX": -0.0012002239446359249, "IZZIIZZIIIIIZZIZX": -0.0013177984704790572, "IZZIIZIIIZIIZZIZX": -0.015653922660543797, "IZZIIIZIIZIIZZIZX": -0.01565392266054378, "IZIIIZZIIZIIZZIZX": -0.0009452697227928851, "IIZIIZZIIZIIZZIZX": -0.0009452697227928942, "IZZIIZZIIZIIZZIZX": -0.5623186917123141, "ZZZIIZZIIZIIZZIZX": -0.0006592023104108278, "IZZZIZZIIZIIZZIZX": -0.0006632758090493776, "IZZIZZZIIZIIZZIZX": -0.0012201355213289345, "IZZIIZZZIZIIZZIZX": -0.015621637682666762, "IZZIIZZIZZIIZZIZX": -0.025876448327302546, "ZIIZZIIZZZIIZZIZX": 0.3312719598165447, "IZZIIZZIIZZIZZIZX": -0.0021980678305172116, "IZZIIZZIIZIZZZIZX": -0.002198067830517202, "IZZIIZZIIZIIZZZZX": -0.05028678037964589, "IIIIIIIIIZZZZZZZX": -0.050286780379645894, "XIIIIIIIIIIIIIIIX": 0.004484264229492173, "XZZZZZZZZIIIIIIIX": 0.004484264229492173, "XZZIIZZIIZIIZZIZX": 0.004484264229492173, "XIIZZIIZZZIIZZIZX": 0.004484264229492173, "ZXIIIIIIIIIIIIIZX": 0.008030343467846689, "IXZZZZZZZIIIIIIZX": 0.008030343467846689, "ZYZIIZZIIIZZIIZZY": 0.008030343467846689, "IYIZZIIZZIZZIIZZY": 0.008030343467846689, "XXIIIIIIIIIIIIIZX": -0.004875637334380502, "YYIIIIIIIIIIIIIZX": -0.004875637334380502, "YXZIIZZIIIZZIIZZY": 0.004875637334380502, "XYZIIZZIIIZZIIZZY": -0.004875637334380502, "ZZXIIIIIIIIIIIIZX": 9.814448360887404e-05, "IIXZZZZZZIIIIIIZX": 9.814448360887404e-05, "ZIYIIZZIIIZZIIZZY": 9.814448360887404e-05, "IZYZZIIZZIZZIIZZY": 9.814448360887404e-05, "XZXIIIIIIIIIIIIZX": -5.958859796755682e-05, "YZYIIIIIIIIIIIIZX": -5.958859796755682e-05, "YIXIIZZIIIZZIIZZY": 5.958859796755682e-05, "XIYIIZZIIIZZIIZZY": -5.958859796755682e-05, "ZZZXIIIIIIIIIIIIX": -0.005336547817648199, "IIIXZZZZZIIIIIIIX": -0.005336547817648199, "ZIIXIZZIIZIIZZIZX": -0.005336547817648199, "IZZXZIIZZZIIZZIZX": -0.005336547817648199, "XZZXIIIIIIIIIIIIX": 0.000426626299993639, "YZZYIIIIIIIIIIIIX": 0.000426626299993639, "XIIXIZZIIZIIZZIZX": 0.000426626299993639, "YIIYIZZIIZIIZZIZX": 0.000426626299993639, "IXZXIIIIIIIIIIIZX": 0.0060669201489397945, "IYZYIIIIIIIIIIIZX": 0.0060669201489397945, "IYIXIZZIIIZZIIZZY": 0.0060669201489397945, "IXIYIZZIIIZZIIZZY": -0.0060669201489397945, "IIXXIIIIIIIIIIIZX": 7.414810431185953e-05, "IIYYIIIIIIIIIIIZX": 7.414810431185953e-05, "IZYXIZZIIIZZIIZZY": 7.414810431185953e-05, "IZXYIZZIIIZZIIZZY": -7.414810431185953e-05, "ZZZZXIIIIIIIIIIIX": -0.015502130940104558, "IIIIXZZZZIIIIIIIX": -0.015502130940104558, "ZIIZXZZIIZIIZZIZX": -0.015502130940104558, "IZZIXIIZZZIIZZIZX": -0.015502130940104558, "XZZZXIIIIIIIIIIIX": -0.0004233797382425972, "YZZZYIIIIIIIIIIIX": -0.0004233797382425972, "XIIZXZZIIZIIZZIZX": -0.0004233797382425972, "YIIZYZZIIZIIZZIZX": -0.0004233797382425972, "IXZZXIIIIIIIIIIZX": 0.01754088393365461, "IYZZYIIIIIIIIIIZX": 0.01754088393365461, "IYIZXZZIIIZZIIZZY": 0.01754088393365461, "IXIZYZZIIIZZIIZZY": -0.01754088393365461, "IIXZXIIIIIIIIIIZX": 0.0002143794972910816, "IIYZYIIIIIIIIIIZX": 0.0002143794972910816, "IZYZXZZIIIZZIIZZY": 0.0002143794972910816, "IZXZYZZIIIZZIIZZY": -0.0002143794972910816, "IIIXXIIIIIIIIIIIX": 0.00035805353153982083, "IIIYYIIIIIIIIIIIX": 0.00035805353153982083, "IZZXXZZIIZIIZZIZX": 0.00035805353153982083, "IZZYYZZIIZIIZZIZX": 0.00035805353153982083, "IXZZZXIIIIIIIIIIX": 4.6835760206321126e-05, "IYZZZYIIIIIIIIIIX": 4.6835760206321126e-05, "IXIZZXZIIZIIZZIZX": -4.6835760206321126e-05, "IYIZZYZIIZIIZZIZX": -4.6835760206321126e-05, "IIXZZXIIIIIIIIIIX": -0.003832179122092536, "IIYZZYIIIIIIIIIIX": -0.003832179122092536, "IZXZZXZIIZIIZZIZX": 0.003832179122092536, "IZYZZYZIIZIIZZIZX": 0.003832179122092536, "ZZZZZZXIIIIIIIIZX": -0.03463285771910211, "IIIIIIXZZIIIIIIZX": -0.03463285771910211, "ZIIZZIYIIIZZIIZZY": -0.03463285771910211, "IZZIIZYZZIZZIIZZY": -0.03463285771910211, "XZZZZZXIIIIIIIIZX": 0.003168604631594799, "YZZZZZYIIIIIIIIZX": 0.003168604631594799, "YIIZZIXIIIZZIIZZY": -0.003168604631594799, "XIIZZIYIIIZZIIZZY": 0.003168604631594799, "IXZZZZXIIIIIIIIIX": -0.0038321791220925225, "IYZZZZYIIIIIIIIIX": -0.0038321791220925225, "IXIZZIXIIZIIZZIZX": 0.0038321791220925225, "IYIZZIYIIZIIZZIZX": 0.0038321791220925225, "IIXZZZXIIIIIIIIIX": -4.683576020632341e-05, "IIYZZZYIIIIIIIIIX": -4.683576020632341e-05, "IZXZZIXIIZIIZZIZX": 4.683576020632341e-05, "IZYZZIYIIZIIZZIZX": 4.683576020632341e-05, "IIIXZZXIIIIIIIIZX": -0.003969897357956294, "IIIYZZYIIIIIIIIZX": -0.003969897357956294, "IZZYZIXIIIZZIIZZY": 0.003969897357956294, "IZZXZIYIIIZZIIZZY": -0.003969897357956294, "IIIIXZXIIIIIIIIZX": -0.012009040375330607, "IIIIYZYIIIIIIIIZX": -0.012009040375330607, "IZZIYIXIIIZZIIZZY": 0.012009040375330607, "IZZIXIYIIIZZIIZZY": -0.012009040375330607, "ZZZZZZZXIIIIIIIIX": 0.0005406684791238112, "IIIIIIIXZIIIIIIIX": 0.0005406684791238112, "ZIIZZIIXIZIIZZIZX": 0.0005406684791238112, "IZZIIZZXZZIIZZIZX": 0.0005406684791238112, "XZZZZZZXIIIIIIIIX": -0.002952702232075933, "YZZZZZZYIIIIIIIIX": -0.002952702232075933, "XIIZZIIXIZIIZZIZX": -0.002952702232075933, "YIIZZIIYIZIIZZIZX": -0.002952702232075933, "IXZZZZZXIIIIIIIZX": -0.00015235634476522614, "IYZZZZZYIIIIIIIZX": -0.00015235634476522614, "IYIZZIIXIIZZIIZZY": -0.00015235634476522614, "IXIZZIIYIIZZIIZZY": 0.00015235634476522614, "IIXZZZZXIIIIIIIZX": -1.8620541999716505e-06, "IIYZZZZYIIIIIIIZX": -1.8620541999716505e-06, "IZYZZIIXIIZZIIZZY": -1.8620541999716505e-06, "IZXZZIIYIIZZIIZZY": 1.8620541999716505e-06, "IIIXZZZXIIIIIIIIX": -0.0028350635132250467, "IIIYZZZYIIIIIIIIX": -0.0028350635132250467, "IZZXZIIXIZIIZZIZX": -0.0028350635132250467, "IZZYZIIYIZIIZZIZX": -0.0028350635132250467, "IIIIXZZXIIIIIIIIX": 0.00040376255017541917, "IIIIYZZYIIIIIIIIX": 0.00040376255017541917, "IZZIXIIXIZIIZZIZX": 0.00040376255017541917, "IZZIYIIYIZIIZZIZX": 0.00040376255017541917, "IIIIIIXXIIIIIIIZX": 0.0009755462225648688, "IIIIIIYYIIIIIIIZX": 0.0009755462225648688, "IZZIIZYXIIZZIIZZY": 0.0009755462225648688, "IZZIIZXYIIZZIIZZY": -0.0009755462225648688, "IIIIIIIIXIIIIIIIX": 0.07249785621882561, "ZZZZZZZZXIIIIIIIX": 0.07249785621882561, "IZZIIZZIXZIIZZIZX": 0.07249785621882561, "ZIIZZIIZXZIIZZIZX": 0.07249785621882561, "XZZZZZZZXIIIIIIIX": 0.0015845864952968897, "YZZZZZZZYIIIIIIIX": 0.0015845864952968897, "XIIZZIIZXZIIZZIZX": 0.0015845864952968897, "YIIZZIIZYZIIZZIZX": 0.0015845864952968897, "IXZZZZZZXIIIIIIZX": -0.011052892945111676, "IYZZZZZZYIIIIIIZX": -0.011052892945111676, "IYIZZIIZXIZZIIZZY": -0.011052892945111676, "IXIZZIIZYIZZIIZZY": 0.011052892945111676, "IIXZZZZZXIIIIIIZX": -0.0001350851896716005, "IIYZZZZZYIIIIIIZX": -0.0001350851896716005, "IZYZZIIZXIZZIIZZY": -0.0001350851896716005, "IZXZZIIZYIZZIIZZY": 0.0001350851896716005, "IIIXZZZZXIIIIIIIX": -0.001965804251496803, "IIIYZZZZYIIIIIIIX": -0.001965804251496803, "IZZXZIIZXZIIZZIZX": -0.001965804251496803, "IZZYZIIZYZIIZZIZX": -0.001965804251496803, "IIIIXZZZXIIIIIIIX": -0.005595821267232686, "IIIIYZZZYIIIIIIIX": -0.005595821267232686, "IZZIXIIZXZIIZZIZX": -0.005595821267232686, "IZZIYIIZYZIIZZIZX": -0.005595821267232686, "IIIIIIXZXIIIIIIZX": 0.11056609976247922, "IIIIIIYZYIIIIIIZX": 0.11056609976247922, "IZZIIZYZXIZZIIZZY": 0.11056609976247922, "IZZIIZXZYIZZIIZZY": -0.11056609976247922, "IIIIIIIXXIIIIIIIX": 0.0005383532873201715, "IIIIIIIYYIIIIIIIX": 0.0005383532873201715, "IZZIIZZXXZIIZZIZX": 0.0005383532873201715, "IZZIIZZYYZIIZZIZX": 0.0005383532873201715, "IIIIIIIIIXIIIIIIX": -0.02246129921456642, "IZZIIZZIIXIIZZIIX": -0.010090574791175424, "IZZIIZZIIXIIZIIZX": 0.0007538972270571108, "IZZIIZZIIXIIIZIZX": -0.0006398283036367438, "IZZIIZIIIXIIZZIZX": -0.013735677730053015, "IZZIIIZIIXIIZZIZX": -0.01373567773005302, "IZIIIZZIIXIIZZIZX": -0.0007884167582244199, "IIZIIZZIIXIIZZIZX": -0.0007884167582244227, "IZZIIZZIIXIIZZIZX": -0.14091506131488146, "ZZZIIZZIIXIIZZIZX": 0.0003225346344896299, "IZZZIZZIIXIIZZIZX": -0.0008749108726614331, "IZZIZZZIIXIIZZIZX": -0.00010363428703206404, "IZZIIZZZIXIIZZIZX": -0.013824568490464402, "IZZIIZZIZXIIZZIZX": -0.013406130730683585, "ZIIZZIIZZXIIZZIZX": 0.026945563444058587, "IZZIIZZIIXZIZZIZX": -0.0014087967525173075, "IZZIIZZIIXIZZZIZX": -0.0014087967525173053, "IZZIIZZIIXIIZZZZX": -0.010567073098458224, "IIIIIIIIIXZZZZZZX": -0.010567073098458215, "IIIIIIIIIYIIIIIIY": -0.02246129921456642, "IZZIIZZIIYIIZZIIY": -0.010090574791175424, "IZZIIZZIIYIIZIIZY": 0.0007538972270571108, "IZZIIZZIIYIIIZIZY": -0.0006398283036367438, "IZZIIZIIIYIIZZIZY": -0.013735677730053015, "IZZIIIZIIYIIZZIZY": -0.01373567773005302, "IZIIIZZIIYIIZZIZY": -0.0007884167582244199, "IIZIIZZIIYIIZZIZY": -0.0007884167582244227, "IZZIIZZIIYIIZZIZY": -0.14091506131488146, "ZZZIIZZIIYIIZZIZY": 0.0003225346344896299, "IZZZIZZIIYIIZZIZY": -0.0008749108726614331, "IZZIZZZIIYIIZZIZY": -0.00010363428703206404, "IZZIIZZZIYIIZZIZY": -0.013824568490464402, "IZZIIZZIZYIIZZIZY": -0.013406130730683585, "ZIIZZIIZZYIIZZIZY": 0.026945563444058587, "IZZIIZZIIYZIZZIZY": -0.0014087967525173075, "IZZIIZZIIYIZZZIZY": -0.0014087967525173053, "IZZIIZZIIYIIZZZZY": -0.010567073098458224, "IIIIIIIIIYZZZZZZY": -0.010567073098458215, "XZZIIZZIIXIIZZIZX": -0.0006585961600682295, "XIIZZIIZZXIIZZIZX": -0.0006585961600682295, "XZZIIZZIIYIIZZIZY": -0.0006585961600682295, "XIIZZIIZZYIIZZIZY": -0.0006585961600682295, "ZIIXIZZIIXIIZZIZX": -0.0008196173828500103, "IZZXZIIZZXIIZZIZX": -0.0008196173828500103, "ZIIXIZZIIYIIZZIZY": -0.0008196173828500103, "IZZXZIIZZYIIZZIZY": -0.0008196173828500103, "XIIXIZZIIXIIZZIZX": 0.001334082330639991, "YIIYIZZIIXIIZZIZX": 0.001334082330639991, "XIIXIZZIIYIIZZIZY": 0.001334082330639991, "YIIYIZZIIYIIZZIZY": 0.001334082330639991, "ZIIZXZZIIXIIZZIZX": -0.00019658035481312622, "IZZIXIIZZXIIZZIZX": -0.00019658035481312622, "ZIIZXZZIIYIIZZIZY": -0.00019658035481312622, "IZZIXIIZZYIIZZIZY": -0.00019658035481312622, "XIIZXZZIIXIIZZIZX": 0.0004885722058002458, "YIIZYZZIIXIIZZIZX": 0.0004885722058002458, "XIIZXZZIIYIIZZIZY": 0.0004885722058002458, "YIIZYZZIIYIIZZIZY": 0.0004885722058002458, "IZZXXZZIIXIIZZIZX": 0.001684405593276634, "IZZYYZZIIXIIZZIZX": 0.001684405593276634, "IZZXXZZIIYIIZZIZY": 0.001684405593276634, "IZZYYZZIIYIIZZIZY": 0.001684405593276634, "IXIZZXZIIXIIZZIZX": -2.8188479907438674e-05, "IYIZZYZIIXIIZZIZX": -2.8188479907438674e-05, "IXIZZXZIIYIIZZIZY": -2.8188479907438674e-05, "IYIZZYZIIYIIZZIZY": -2.8188479907438674e-05, "IZXZZXZIIXIIZZIZX": 0.0023064279027167726, "IZYZZYZIIXIIZZIZX": 0.0023064279027167726, "IZXZZXZIIYIIZZIZY": 0.0023064279027167726, "IZYZZYZIIYIIZZIZY": 0.0023064279027167726, "IXIZZIXIIXIIZZIZX": 0.0023064279027167713, "IYIZZIYIIXIIZZIZX": 0.0023064279027167713, "IXIZZIXIIYIIZZIZY": 0.0023064279027167713, "IYIZZIYIIYIIZZIZY": 0.0023064279027167713, "IZXZZIXIIXIIZZIZX": 2.818847990743979e-05, "IZYZZIYIIXIIZZIZX": 2.818847990743979e-05, "IZXZZIXIIYIIZZIZY": 2.818847990743979e-05, "IZYZZIYIIYIIZZIZY": 2.818847990743979e-05, "ZIIZZIIXIXIIZZIZX": 0.0040717887915332944, "IZZIIZZXZXIIZZIZX": 0.0040717887915332944, "ZIIZZIIXIYIIZZIZY": 0.0040717887915332944, "IZZIIZZXZYIIZZIZY": 0.0040717887915332944, "XIIZZIIXIXIIZZIZX": -0.002288531580111598, "YIIZZIIYIXIIZZIZX": -0.002288531580111598, "XIIZZIIXIYIIZZIZY": -0.002288531580111598, "YIIZZIIYIYIIZZIZY": -0.002288531580111598, "IZZXZIIXIXIIZZIZX": -0.000994762857085168, "IZZYZIIYIXIIZZIZX": -0.000994762857085168, "IZZXZIIXIYIIZZIZY": -0.000994762857085168, "IZZYZIIYIYIIZZIZY": -0.000994762857085168, "IZZIXIIXIXIIZZIZX": 0.0023138947162663005, "IZZIYIIYIXIIZZIZX": 0.0023138947162663005, "IZZIXIIXIYIIZZIZY": 0.0023138947162663005, "IZZIYIIYIYIIZZIZY": 0.0023138947162663005, "IZZIIZZIXXIIZZIZX": 0.0015845864952968897, "ZIIZZIIZXXIIZZIZX": 0.0015845864952968897, "IZZIIZZIXYIIZZIZY": 0.0015845864952968897, "ZIIZZIIZXYIIZZIZY": 0.0015845864952968897, "XIIZZIIZXXIIZZIZX": 0.002171012745637884, "YIIZZIIZYXIIZZIZX": 0.002171012745637884, "XIIZZIIZXYIIZZIZY": 0.002171012745637884, "YIIZZIIZYYIIZZIZY": 0.002171012745637884, "IZZXZIIZXXIIZZIZX": 0.0008000609039083081, "IZZYZIIZYXIIZZIZX": 0.0008000609039083081, "IZZXZIIZXYIIZZIZY": 0.0008000609039083081, "IZZYZIIZYYIIZZIZY": 0.0008000609039083081, "IZZIXIIZXXIIZZIZX": -0.0023580902787474697, "IZZIYIIZYXIIZZIZX": -0.0023580902787474697, "IZZIXIIZXYIIZZIZY": -0.0023580902787474697, "IZZIYIIZYYIIZZIZY": -0.0023580902787474697, "IZZIIZZXXXIIZZIZX": -0.008332700907553605, "IZZIIZZYYXIIZZIZX": -0.008332700907553605, "IZZIIZZXXYIIZZIZY": -0.008332700907553605, "IZZIIZZYYYIIZZIZY": -0.008332700907553605, "IZZIIZZIIIXIZZIIX": 0.009105266773800259, "IIIIIIIIIIXZZZZIX": -0.011862522589939212, "IIIIIIIIIZXIIIIZX": 0.011862522589939212, "IZZIIZZIIZXZIIZZX": -0.009105266773800259, "IZZIIZZIIIYIZZIIY": -0.0027572558161389556, "IZZIIZZIIZYZIIZZY": 0.0027572558161389556, "ZYZIIZZIIIYIZZIZX": 0.001252798107724318, "IYIZZIIZZIYIZZIZX": 0.001252798107724318, "ZYZIIZZIIIXIZZIZY": -0.001252798107724318, "IYIZZIIZZIXIZZIZY": -0.001252798107724318, "YXZIIZZIIIYIZZIZX": -0.0006203799942928837, "XYZIIZZIIIYIZZIZX": 0.0006203799942928837, "YXZIIZZIIIXIZZIZY": 0.0006203799942928837, "XYZIIZZIIIXIZZIZY": -0.0006203799942928837, "IYIXIZZIIIYIZZIZX": -0.0007803374810394921, "IXIYIZZIIIYIZZIZX": 0.0007803374810394921, "IYIXIZZIIIXIZZIZY": 0.0007803374810394921, "IXIYIZZIIIXIZZIZY": -0.0007803374810394921, "IYIZXZZIIIYIZZIZX": -0.0023921858473357643, "IXIZYZZIIIYIZZIZX": 0.0023921858473357643, "IYIZXZZIIIXIZZIZY": 0.0023921858473357643, "IXIZYZZIIIXIZZIZY": -0.0023921858473357643, "ZIIZZYZIIIYIZZIZX": 6.444611823558017e-05, "IZZIIYIZZIYIZZIZX": 6.444611823558017e-05, "ZIIZZYZIIIXIZZIZY": -6.444611823558017e-05, "IZZIIYIZZIXIZZIZY": -6.444611823558017e-05, "YIIZZXZIIIYIZZIZX": 9.34810302297008e-06, "XIIZZYZIIIYIZZIZX": -9.34810302297008e-06, "YIIZZXZIIIXIZZIZY": -9.34810302297008e-06, "XIIZZYZIIIXIZZIZY": 9.34810302297008e-06, "IZZYZXZIIIYIZZIZX": -1.1075598587626257e-05, "IZZXZYZIIIYIZZIZX": 1.1075598587626257e-05, "IZZYZXZIIIXIZZIZY": 1.1075598587626257e-05, "IZZXZYZIIIXIZZIZY": -1.1075598587626257e-05, "IZZIYXZIIIYIZZIZX": -3.199728397288414e-05, "IZZIXYZIIIYIZZIZX": 3.199728397288414e-05, "IZZIYXZIIIXIZZIZY": 3.199728397288414e-05, "IZZIXYZIIIXIZZIZY": -3.199728397288414e-05, "ZIIZZIYIIIYIZZIZX": -0.005273087651707735, "IZZIIZYZZIYIZZIZX": -0.005273087651707735, "ZIIZZIYIIIXIZZIZY": 0.005273087651707735, "IZZIIZYZZIXIZZIZY": 0.005273087651707735, "YIIZZIXIIIYIZZIZX": -0.0007648772023339725, "XIIZZIYIIIYIZZIZX": 0.0007648772023339725, "YIIZZIXIIIXIZZIZY": 0.0007648772023339725, "XIIZZIYIIIXIZZIZY": -0.0007648772023339725, "IZZYZIXIIIYIZZIZX": 0.0009062237376996837, "IZZXZIYIIIYIZZIZX": -0.0009062237376996837, "IZZYZIXIIIXIZZIZY": -0.0009062237376996837, "IZZXZIYIIIXIZZIZY": 0.0009062237376996837, "IZZIYIXIIIYIZZIZX": 0.0026180705312434, "IZZIXIYIIIYIZZIZX": -0.0026180705312434, "IZZIYIXIIIXIZZIZY": -0.0026180705312434, "IZZIXIYIIIXIZZIZY": 0.0026180705312434, "IYIZZIIXIIYIZZIZX": -7.4820791035820014e-06, "IXIZZIIYIIYIZZIZX": 7.4820791035820014e-06, "IYIZZIIXIIXIZZIZY": 7.4820791035820014e-06, "IXIZZIIYIIXIZZIZY": -7.4820791035820014e-06, "IZZIIYIXIIYIZZIZX": -1.2349259881035035e-06, "IZZIIXIYIIYIZZIZX": 1.2349259881035035e-06, "IZZIIYIXIIXIZZIZY": 1.2349259881035035e-06, "IZZIIXIYIIXIZZIZY": -1.2349259881035035e-06, "IZZIIZYXIIYIZZIZX": 0.00010104368047176649, "IZZIIZXYIIYIZZIZX": -0.00010104368047176649, "IZZIIZYXIIXIZZIZY": -0.00010104368047176649, "IZZIIZXYIIXIZZIZY": 0.00010104368047176649, "IYIZZIIZXIYIZZIZX": -0.0026667983091532995, "IXIZZIIZYIYIZZIZX": 0.0026667983091532995, "IYIZZIIZXIXIZZIZY": 0.0026667983091532995, "IXIZZIIZYIXIZZIZY": -0.0026667983091532995, "IZZIIYIZXIYIZZIZX": -0.00013508518967159206, "IZZIIXIZYIYIZZIZX": 0.00013508518967159206, "IZZIIYIZXIXIZZIZY": 0.00013508518967159206, "IZZIIXIZYIXIZZIZY": -0.00013508518967159206, "IZZIIZYZXIYIZZIZX": 0.011052892945111676, "IZZIIZXZYIYIZZIZX": -0.011052892945111676, "IZZIIZYZXIXIZZIZY": -0.011052892945111676, "IZZIIZXZYIXIZZIZY": 0.011052892945111676, "IIIIIIIIIXXIIIIZX": -0.0025692094316637306, "IIIIIIIIIYYIIIIZX": -0.004110760132046528, "IZZIIZZIIXXZIIZZX": -0.0015415507003827995, "IIIIIIIIIYXIIIIZY": 0.0015415507003827995, "IZZIIZZIIYXZIIZZY": 0.0025692094316637306, "IZZIIZZIIXYZIIZZY": -0.004110760132046528, "IZZIIZZIIIZXZZIIX": 0.00011128187844190642, "IIIIIIIIIIIXZZZIX": -0.00014498024381519748, "IIIIIIIIIZZXIIIZX": 0.00014498024381519748, "IZZIIZZIIZIXIIZZX": -0.00011128187844190642, "IZZIIZZIIIZYZZIIY": -3.3698365373290686e-05, "IZZIIZZIIZIYIIZZY": 3.3698365373290686e-05, "ZIYIIZZIIIZYZZIZX": 0.0012527981077243172, "IZYZZIIZZIZYZZIZX": 0.0012527981077243172, "ZIYIIZZIIIZXZZIZY": -0.0012527981077243172, "IZYZZIIZZIZXZZIZY": -0.0012527981077243172, "YIXIIZZIIIZYZZIZX": -0.0006203799942928852, "XIYIIZZIIIZYZZIZX": 0.0006203799942928852, "YIXIIZZIIIZXZZIZY": 0.0006203799942928852, "XIYIIZZIIIZXZZIZY": -0.0006203799942928852, "IZYXIZZIIIZYZZIZX": -0.0007803374810394935, "IZXYIZZIIIZYZZIZX": 0.0007803374810394935, "IZYXIZZIIIZXZZIZY": 0.0007803374810394935, "IZXYIZZIIIZXZZIZY": -0.0007803374810394935, "IZYZXZZIIIZYZZIZX": -0.0023921858473357686, "IZXZYZZIIIZYZZIZX": 0.0023921858473357686, "IZYZXZZIIIZXZZIZY": 0.0023921858473357686, "IZXZYZZIIIZXZZIZY": -0.0023921858473357686, "ZIIZZYZIIIZYZZIZX": -0.005273087651707733, "IZZIIYIZZIZYZZIZX": -0.005273087651707733, "ZIIZZYZIIIZXZZIZY": 0.005273087651707733, "IZZIIYIZZIZXZZIZY": 0.005273087651707733, "YIIZZXZIIIZYZZIZX": -0.0007648772023339721, "XIIZZYZIIIZYZZIZX": 0.0007648772023339721, "YIIZZXZIIIZXZZIZY": 0.0007648772023339721, "XIIZZYZIIIZXZZIZY": -0.0007648772023339721, "IZZYZXZIIIZYZZIZX": 0.0009062237376996833, "IZZXZYZIIIZYZZIZX": -0.0009062237376996833, "IZZYZXZIIIZXZZIZY": -0.0009062237376996833, "IZZXZYZIIIZXZZIZY": 0.0009062237376996833, "IZZIYXZIIIZYZZIZX": 0.002618070531243401, "IZZIXYZIIIZYZZIZX": -0.002618070531243401, "IZZIYXZIIIZXZZIZY": -0.002618070531243401, "IZZIXYZIIIZXZZIZY": 0.002618070531243401, "ZIIZZIYIIIZYZZIZX": -6.444611823558305e-05, "IZZIIZYZZIZYZZIZX": -6.444611823558305e-05, "ZIIZZIYIIIZXZZIZY": 6.444611823558305e-05, "IZZIIZYZZIZXZZIZY": 6.444611823558305e-05, "YIIZZIXIIIZYZZIZX": -9.348103022970313e-06, "XIIZZIYIIIZYZZIZX": 9.348103022970313e-06, "YIIZZIXIIIZXZZIZY": 9.348103022970313e-06, "XIIZZIYIIIZXZZIZY": -9.348103022970313e-06, "IZZYZIXIIIZYZZIZX": 1.1075598587626497e-05, "IZZXZIYIIIZYZZIZX": -1.1075598587626497e-05, "IZZYZIXIIIZXZZIZY": -1.1075598587626497e-05, "IZZXZIYIIIZXZZIZY": 1.1075598587626497e-05, "IZZIYIXIIIZYZZIZX": 3.199728397288495e-05, "IZZIXIYIIIZYZZIZX": -3.199728397288495e-05, "IZZIYIXIIIZXZZIZY": -3.199728397288495e-05, "IZZIXIYIIIZXZZIZY": 3.199728397288495e-05, "IZYZZIIXIIZYZZIZX": -7.482079103581998e-06, "IZXZZIIYIIZYZZIZX": 7.482079103581998e-06, "IZYZZIIXIIZXZZIZY": 7.482079103581998e-06, "IZXZZIIYIIZXZZIZY": -7.482079103581998e-06, "IZZIIYIXIIZYZZIZX": 0.0001010436804717664, "IZZIIXIYIIZYZZIZX": -0.0001010436804717664, "IZZIIYIXIIZXZZIZY": -0.0001010436804717664, "IZZIIXIYIIZXZZIZY": 0.0001010436804717664, "IZZIIZYXIIZYZZIZX": 1.2349259881035996e-06, "IZZIIZXYIIZYZZIZX": -1.2349259881035996e-06, "IZZIIZYXIIZXZZIZY": -1.2349259881035996e-06, "IZZIIZXYIIZXZZIZY": 1.2349259881035996e-06, "IZYZZIIZXIZYZZIZX": -0.0026667983091532986, "IZXZZIIZYIZYZZIZX": 0.0026667983091532986, "IZYZZIIZXIZXZZIZY": 0.0026667983091532986, "IZXZZIIZYIZXZZIZY": -0.0026667983091532986, "IZZIIYIZXIZYZZIZX": 0.011052892945111668, "IZZIIXIZYIZYZZIZX": -0.011052892945111668, "IZZIIYIZXIZXZZIZY": -0.011052892945111668, "IZZIIXIZYIZXZZIZY": 0.011052892945111668, "IZZIIZYZXIZYZZIZX": 0.0001350851896716005, "IZZIIZXZYIZYZZIZX": -0.0001350851896716005, "IZZIIZYZXIZXZZIZY": -0.0001350851896716005, "IZZIIZXZYIZXZZIZY": 0.0001350851896716005, "IIIIIIIIIXZXIIIZX": -3.1400118060117025e-05, "IIIIIIIIIYZYIIIZX": -5.0240494944586604e-05, "IZZIIZZIIXIXIIZZX": -1.8840376884469582e-05, "IIIIIIIIIYZXIIIZY": 1.8840376884469582e-05, "IZZIIZZIIYIXIIZZY": 3.1400118060117025e-05, "IZZIIZZIIXIYIIZZY": -5.0240494944586604e-05, "IIIIIIIIIZZZXIIIX": 0.02610170829094425, "IZZIIZZIIIZZXZIIX": 0.01209181102823557, "IZZIIZZIIIZZXIIZX": 0.0006983475202171619, "IZZIIZZIIIZIXZIZX": 0.0018365160648012686, "IZZIIZZIIIIZXZIZX": 0.0018365160648012694, "IZZIIZIIIIZZXZIZX": 0.016228784193800083, "IZZIIIZIIIZZXZIZX": 0.01622878419380008, "IZIIIZZIIIZZXZIZX": 0.0010561785837617749, "IIZIIZZIIIZZXZIZX": 0.0010561785837617773, "IZZIIZZIIIZZXZIZX": 0.1627488058200968, "ZZZIIZZIIIZZXZIZX": 0.0014912226686144428, "IZZZIZZIIIZZXZIZX": 0.000551406592524617, "IZZIZZZIIIZZXZIZX": 0.0015813855323244931, "IZZIIZZZIIZZXZIZX": 0.016468866608739276, "IZZIIZZIZIZZXZIZX": 0.01537281641427588, "ZIIZZIIZZIZZXZIZX": -0.031438256108592445, "IZZIIZZIIZZZXZIZX": 0.0028253049992544355, "IIIIIIIIIIIIXZZZX": 0.01225888683584379, "IZZIIZZIIIZZXZZZX": 0.012258886835843787, "IIIIIIIIIZZZYIIIY": 0.02610170829094425, "IZZIIZZIIIZZYZIIY": 0.01209181102823557, "IZZIIZZIIIZZYIIZY": 0.0006983475202171619, "IZZIIZZIIIZIYZIZY": 0.0018365160648012686, "IZZIIZZIIIIZYZIZY": 0.0018365160648012694, "IZZIIZIIIIZZYZIZY": 0.016228784193800083, "IZZIIIZIIIZZYZIZY": 0.01622878419380008, "IZIIIZZIIIZZYZIZY": 0.0010561785837617749, "IIZIIZZIIIZZYZIZY": 0.0010561785837617773, "IZZIIZZIIIZZYZIZY": 0.1627488058200968, "ZZZIIZZIIIZZYZIZY": 0.0014912226686144428, "IZZZIZZIIIZZYZIZY": 0.000551406592524617, "IZZIZZZIIIZZYZIZY": 0.0015813855323244931, "IZZIIZZZIIZZYZIZY": 0.016468866608739276, "IZZIIZZIZIZZYZIZY": 0.01537281641427588, "ZIIZZIIZZIZZYZIZY": -0.031438256108592445, "IZZIIZZIIZZZYZIZY": 0.0028253049992544355, "IIIIIIIIIIIIYZZZY": 0.01225888683584379, "IZZIIZZIIIZZYZZZY": 0.012258886835843787, "XZZIIZZIIIZZXZIZX": -0.0008318053344811103, "XIIZZIIZZIZZXZIZX": -0.0008318053344811103, "XZZIIZZIIIZZYZIZY": -0.0008318053344811103, "XIIZZIIZZIZZYZIZY": -0.0008318053344811103, "ZIIXIZZIIIZZXZIZX": -0.0005369481355865475, "IZZXZIIZZIZZXZIZX": -0.0005369481355865475, "ZIIXIZZIIIZZYZIZY": -0.0005369481355865475, "IZZXZIIZZIZZYZIZY": -0.0005369481355865475, "XIIXIZZIIIZZXZIZX": 0.00023508256902469006, "YIIYIZZIIIZZXZIZX": 0.00023508256902469006, "XIIXIZZIIIZZYZIZY": 0.00023508256902469006, "YIIYIZZIIIZZYZIZY": 0.00023508256902469006, "ZIIZXZZIIIZZXZIZX": 0.0005209017440744392, "IZZIXIIZZIZZXZIZX": 0.0005209017440744392, "ZIIZXZZIIIZZYZIZY": 0.0005209017440744392, "IZZIXIIZZIZZYZIZY": 0.0005209017440744392, "XIIZXZZIIIZZXZIZX": 0.0010789141430984515, "YIIZYZZIIIZZXZIZX": 0.0010789141430984515, "XIIZXZZIIIZZYZIZY": 0.0010789141430984515, "YIIZYZZIIIZZYZIZY": 0.0010789141430984515, "IZZXXZZIIIZZXZIZX": 0.00130017200992192, "IZZYYZZIIIZZXZIZX": 0.00130017200992192, "IZZXXZZIIIZZYZIZY": 0.00130017200992192, "IZZYYZZIIIZZYZIZY": 0.00130017200992192, "IXIZZXZIIIZZXZIZX": 3.266449977240207e-05, "IYIZZYZIIIZZXZIZX": 3.266449977240207e-05, "IXIZZXZIIIZZYZIZY": 3.266449977240207e-05, "IYIZZYZIIIZZYZIZY": 3.266449977240207e-05, "IZXZZXZIIIZZXZIZX": -0.0026726632280541602, "IZYZZYZIIIZZXZIZX": -0.0026726632280541602, "IZXZZXZIIIZZYZIZY": -0.0026726632280541602, "IZYZZYZIIIZZYZIZY": -0.0026726632280541602, "IXIZZIXIIIZZXZIZX": -0.0026726632280541607, "IYIZZIYIIIZZXZIZX": -0.0026726632280541607, "IXIZZIXIIIZZYZIZY": -0.0026726632280541607, "IYIZZIYIIIZZYZIZY": -0.0026726632280541607, "IZXZZIXIIIZZXZIZX": -3.266449977240367e-05, "IZYZZIYIIIZZXZIZX": -3.266449977240367e-05, "IZXZZIXIIIZZYZIZY": -3.266449977240367e-05, "IZYZZIYIIIZZYZIZY": -3.266449977240367e-05, "ZIIZZIIXIIZZXZIZX": 0.0038590544747276897, "IZZIIZZXZIZZXZIZX": 0.0038590544747276897, "ZIIZZIIXIIZZYZIZY": 0.0038590544747276897, "IZZIIZZXZIZZYZIZY": 0.0038590544747276897, "XIIZZIIXIIZZXZIZX": 0.0015034135781999483, "YIIZZIIYIIZZXZIZX": 0.0015034135781999483, "XIIZZIIXIIZZYZIZY": 0.0015034135781999483, "YIIZZIIYIIZZYZIZY": 0.0015034135781999483, "IZZXZIIXIIZZXZIZX": 0.0026366605886254126, "IZZYZIIYIIZZXZIZX": 0.0026366605886254126, "IZZXZIIXIIZZYZIZY": 0.0026366605886254126, "IZZYZIIYIIZZYZIZY": 0.0026366605886254126, "IZZIXIIXIIZZXZIZX": 0.0015674205277653442, "IZZIYIIYIIZZXZIZX": 0.0015674205277653442, "IZZIXIIXIIZZYZIZY": 0.0015674205277653442, "IZZIYIIYIIZZYZIZY": 0.0015674205277653442, "IZZIIZZIXIZZXZIZX": -0.0019658042514968024, "ZIIZZIIZXIZZXZIZX": -0.0019658042514968024, "IZZIIZZIXIZZYZIZY": -0.0019658042514968024, "ZIIZZIIZXIZZYZIZY": -0.0019658042514968024, "XIIZZIIZXIZZXZIZX": 0.0008000609039083081, "YIIZZIIZYIZZXZIZX": 0.0008000609039083081, "XIIZZIIZXIZZYZIZY": 0.0008000609039083081, "YIIZZIIZYIZZYZIZY": 0.0008000609039083081, "IZZXZIIZXIZZXZIZX": 0.0022173086843972033, "IZZYZIIZYIZZXZIZX": 0.0022173086843972033, "IZZXZIIZXIZZYZIZY": 0.0022173086843972033, "IZZYZIIZYIZZYZIZY": 0.0022173086843972033, "IZZIXIIZXIZZXZIZX": 0.002063737196041869, "IZZIYIIZYIZZXZIZX": 0.002063737196041869, "IZZIXIIZXIZZYZIZY": 0.002063737196041869, "IZZIYIIZYIZZYZIZY": 0.002063737196041869, "IZZIIZZXXIZZXZIZX": -0.008309771469948683, "IZZIIZZYYIZZXZIZX": -0.008309771469948683, "IZZIIZZXXIZZYZIZY": -0.008309771469948683, "IZZIIZZYYIZZYZIZY": -0.008309771469948683, "IIIIIIIIIXZZXIIIX": 0.0012584316344747494, "IIIIIIIIIYZZYIIIX": 0.0012462436828436492, "IZZIIZZIIXZZXZIZX": -0.0012584316344747494, "IZZIIZZIIYZZYZIZX": -0.0012462436828436492, "IIIIIIIIIXZZYIIIY": 1.2187951631099528e-05, "IZZIIZZIIXZZYZIZY": -1.2187951631099528e-05, "IIIIIIIIIIXZXIIZX": 0.0051606964112401125, "IIIIIIIIIIYZYIIZX": 0.003394256920885635, "IZZIIZZIIIYIYIZZX": 0.001766439490354476, "IIIIIIIIIIYZXIIZY": 0.001766439490354476, "IZZIIZZIIIYIXIZZY": 0.003394256920885635, "IZZIIZZIIIXIYIZZY": -0.0051606964112401125, "IIIIIIIIIIIXXIIZX": 6.307250572423302e-05, "IIIIIIIIIIIYYIIZX": 4.148360453945585e-05, "IZZIIZZIIIZYYIZZX": 2.1588901184777214e-05, "IIIIIIIIIIIYXIIZY": 2.1588901184777214e-05, "IZZIIZZIIIZYXIZZY": 4.148360453945585e-05, "IZZIIZZIIIZXYIZZY": -6.307250572423302e-05, "IZZIIZZIIIZZIXIIX": 0.03634061926689242, "IIIIIIIIIZZZZXIIX": 0.07747987801781177, "IZZIIZZIIIZIIXIZX": 0.005487035988489635, "IZZIIZZIIIIZIXIZX": 0.005487035988489622, "IZZIIZIIIIZZIXIZX": 0.04827715524689963, "IZZIIIZIIIZZIXIZX": 0.0482771552468996, "IZIIIZZIIIZZIXIZX": 0.003094850141153866, "IIZIIZZIIIZZIXIZX": 0.0030948501411538565, "IZZIIZZIIIZZIXIZX": 0.4911023546555186, "ZZZIIZZIIIZZIXIZX": 0.0019335471803036896, "IZZZIZZIIIZZIXIZX": 0.002097207878577991, "IZZIZZZIIIZZIXIZX": 0.0025536221763792963, "IZZIIZZZIIZZIXIZX": 0.048125180727320166, "IZZIIZZIZIZZIXIZX": 0.046227824450340974, "ZIIZZIIZZIZZIXIZX": -0.09298200895791632, "IZZIIZZIIZZZIXIZX": 0.002422119386103935, "IZZIIZZIIIZZZXIZX": 0.0033973798884999106, "IIIIIIIIIIIIIXZZX": 0.03626811487156903, "IZZIIZZIIIZZIXZZX": 0.03626811487156901, "IZZIIZZIIIZZIYIIY": 0.03634061926689242, "IIIIIIIIIZZZZYIIY": 0.07747987801781177, "IZZIIZZIIIZIIYIZY": 0.005487035988489635, "IZZIIZZIIIIZIYIZY": 0.005487035988489622, "IZZIIZIIIIZZIYIZY": 0.04827715524689963, "IZZIIIZIIIZZIYIZY": 0.0482771552468996, "IZIIIZZIIIZZIYIZY": 0.003094850141153866, "IIZIIZZIIIZZIYIZY": 0.0030948501411538565, "IZZIIZZIIIZZIYIZY": 0.4911023546555186, "ZZZIIZZIIIZZIYIZY": 0.0019335471803036896, "IZZZIZZIIIZZIYIZY": 0.002097207878577991, "IZZIZZZIIIZZIYIZY": 0.0025536221763792963, "IZZIIZZZIIZZIYIZY": 0.048125180727320166, "IZZIIZZIZIZZIYIZY": 0.046227824450340974, "ZIIZZIIZZIZZIYIZY": -0.09298200895791632, "IZZIIZZIIZZZIYIZY": 0.002422119386103935, "IZZIIZZIIIZZZYIZY": 0.0033973798884999106, "IIIIIIIIIIIIIYZZY": 0.03626811487156903, "IZZIIZZIIIZZIYZZY": 0.03626811487156901, "XZZIIZZIIIZZIXIZX": -0.00017347477507095648, "XIIZZIIZZIZZIXIZX": -0.00017347477507095648, "XZZIIZZIIIZZIYIZY": -0.00017347477507095648, "XIIZZIIZZIZZIYIZY": -0.00017347477507095648, "ZIIXIZZIIIZZIXIZX": 0.0005396296056149663, "IZZXZIIZZIZZIXIZX": 0.0005396296056149663, "ZIIXIZZIIIZZIYIZY": 0.0005396296056149663, "IZZXZIIZZIZZIYIZY": 0.0005396296056149663, "XIIXIZZIIIZZIXIZX": -0.001570051678471966, "YIIYIZZIIIZZIXIZX": -0.001570051678471966, "XIIXIZZIIIZZIYIZY": -0.001570051678471966, "YIIYIZZIIIZZIYIZY": -0.001570051678471966, "ZIIZXZZIIIZZIXIZX": 0.0011146386235857159, "IZZIXIIZZIZZIXIZX": 0.0011146386235857159, "ZIIZXZZIIIZZIYIZY": 0.0011146386235857159, "IZZIXIIZZIZZIYIZY": 0.0011146386235857159, "XIIZXZZIIIZZIXIZX": 0.000857531514089175, "YIIZYZZIIIZZIXIZX": 0.000857531514089175, "XIIZXZZIIIZZIYIZY": 0.000857531514089175, "YIIZYZZIIIZZIYIZY": 0.000857531514089175, "IZZXXZZIIIZZIXIZX": -0.0008830380121073323, "IZZYYZZIIIZZIXIZX": -0.0008830380121073323, "IZZXXZZIIIZZIYIZY": -0.0008830380121073323, "IZZYYZZIIIZZIYIZY": -0.0008830380121073323, "IXIZZXZIIIZZIXIZX": 9.663112199149285e-05, "IYIZZYZIIIZZIXIZX": 9.663112199149285e-05, "IXIZZXZIIIZZIYIZY": 9.663112199149285e-05, "IYIZZYZIIIZZIYIZY": 9.663112199149285e-05, "IZXZZXZIIIZZIXIZX": -0.007906517725107863, "IZYZZYZIIIZZIXIZX": -0.007906517725107863, "IZXZZXZIIIZZIYIZY": -0.007906517725107863, "IZYZZYZIIIZZIYIZY": -0.007906517725107863, "IXIZZIXIIIZZIXIZX": -0.007906517725107864, "IYIZZIYIIIZZIXIZX": -0.007906517725107864, "IXIZZIXIIIZZIYIZY": -0.007906517725107864, "IYIZZIYIIIZZIYIZY": -0.007906517725107864, "IZXZZIXIIIZZIXIZX": -9.663112199149835e-05, "IZYZZIYIIIZZIXIZX": -9.663112199149835e-05, "IZXZZIXIIIZZIYIZY": -9.663112199149835e-05, "IZYZZIYIIIZZIYIZY": -9.663112199149835e-05, "ZIIZZIIXIIZZIXIZX": -0.0008876474318965809, "IZZIIZZXZIZZIXIZX": -0.0008876474318965809, "ZIIZZIIXIIZZIYIZY": -0.0008876474318965809, "IZZIIZZXZIZZIYIZY": -0.0008876474318965809, "XIIZZIIXIIZZIXIZX": 0.006130271635827805, "YIIZZIIYIIZZIXIZX": 0.006130271635827805, "XIIZZIIXIIZZIYIZY": 0.006130271635827805, "YIIZZIIYIIZZIYIZY": 0.006130271635827805, "IZZXZIIXIIZZIXIZX": 0.005722080577497461, "IZZYZIIYIIZZIXIZX": 0.005722080577497461, "IZZXZIIXIIZZIYIZY": 0.005722080577497461, "IZZYZIIYIIZZIYIZY": 0.005722080577497461, "IZZIXIIXIIZZIXIZX": -0.0014553176630779296, "IZZIYIIYIIZZIXIZX": -0.0014553176630779296, "IZZIXIIXIIZZIYIZY": -0.0014553176630779296, "IZZIYIIYIIZZIYIZY": -0.0014553176630779296, "IZZIIZZIXIZZIXIZX": -0.005595821267232686, "ZIIZZIIZXIZZIXIZX": -0.005595821267232686, "IZZIIZZIXIZZIYIZY": -0.005595821267232686, "ZIIZZIIZXIZZIYIZY": -0.005595821267232686, "XIIZZIIZXIZZIXIZX": -0.0023580902787474697, "YIIZZIIZYIZZIXIZX": -0.0023580902787474697, "XIIZZIIZXIZZIYIZY": -0.0023580902787474697, "YIIZZIIZYIZZIYIZY": -0.0023580902787474697, "IZZXZIIZXIZZIXIZX": 0.002063737196041869, "IZZYZIIZYIZZIXIZX": 0.002063737196041869, "IZZXZIIZXIZZIYIZY": 0.002063737196041869, "IZZYZIIZYIZZIYIZY": 0.002063737196041869, "IZZIXIIZXIZZIXIZX": 0.007081456443522128, "IZZIYIIZYIZZIXIZX": 0.007081456443522128, "IZZIXIIZXIZZIYIZY": 0.007081456443522128, "IZZIYIIZYIZZIYIZY": 0.007081456443522128, "IZZIIZZXXIZZIXIZX": 0.0017572850894626943, "IZZIIZZYYIZZIXIZX": 0.0017572850894626943, "IZZIIZZXXIZZIYIZY": 0.0017572850894626943, "IZZIIZZYYIZZIYIZY": 0.0017572850894626943, "IIIIIIIIIXZZZXIIX": -0.0002499049631716407, "IIIIIIIIIYZZZYIIX": -0.0002267993834294708, "IZZIIZZIIXZZIXIZX": 0.0002499049631716407, "IZZIIZZIIYZZIYIZX": 0.0002267993834294708, "IIIIIIIIIXZZZYIIY": -2.3105579742167724e-05, "IZZIIZZIIXZZIYIZY": 2.3105579742167724e-05, "IIIIIIIIIIXZZXIZX": 0.014922813402411212, "IIIIIIIIIIYZZYIZX": 0.009634366208546746, "IZZIIZZIIIYIZYZZX": 0.005288447193864465, "IIIIIIIIIIYZZXIZY": 0.005288447193864465, "IZZIIZZIIIYIZXZZY": 0.009634366208546746, "IZZIIZZIIIXIZYZZY": -0.014922813402411212, "IIIIIIIIIIIXZXIZX": 0.0001823822133181968, "IIIIIIIIIIIYZYIZX": 0.00011774837529958325, "IZZIIZZIIIZYZYZZX": 6.463383801861331e-05, "IIIIIIIIIIIYZXIZY": 6.463383801861331e-05, "IZZIIZZIIIZYZXZZY": 0.00011774837529958325, "IZZIIZZIIIZXZYZZY": -0.0001823822133181968, "IIIIIIIIIIIIXXIIX": -0.0001815760740751459, "IIIIIIIIIIIIYYIIX": -0.00016284821253461883, "IZZIIZZIIZIIXXIZX": 0.0001815760740751459, "IZZIIZZIIZIIYYIZX": 0.00016284821253461883, "IIIIIIIIIIIIXYIIY": -1.8727861540527337e-05, "IZZIIZZIIZIIXYIZY": 1.8727861540527337e-05, "IZZIIZZIIXIIXXIZX": -0.0032544572717485994, "IZZIIZZIIYIIYXIZX": -0.0026489658215704177, "IZZIIZZIIXIIYYIZX": -0.0006054914501781822, "IZZIIZZIIYIIXXIZY": -0.0006054914501781822, "IZZIIZZIIXIIXYIZY": -0.0026489658215704177, "IZZIIZZIIYIIYYIZY": -0.0032544572717485994, "ZYZIIZZIIIZZIIYZX": 9.814448360887127e-05, "IYIZZIIZZIZZIIYZX": 9.814448360887127e-05, "ZYZIIZZIIIZZIIXZY": -9.814448360887127e-05, "IYIZZIIZZIZZIIXZY": -9.814448360887127e-05, "YXZIIZZIIIZZIIYZX": 5.958859796755617e-05, "XYZIIZZIIIZZIIYZX": -5.958859796755617e-05, "YXZIIZZIIIZZIIXZY": -5.958859796755617e-05, "XYZIIZZIIIZZIIXZY": 5.958859796755617e-05, "ZIYIIZZIIIZZIIYZX": -0.008030343467846689, "IZYZZIIZZIZZIIYZX": -0.008030343467846689, "ZIYIIZZIIIZZIIXZY": 0.008030343467846689, "IZYZZIIZZIZZIIXZY": 0.008030343467846689, "YIXIIZZIIIZZIIYZX": -0.004875637334380504, "XIYIIZZIIIZZIIYZX": 0.004875637334380504, "YIXIIZZIIIZZIIXZY": 0.004875637334380504, "XIYIIZZIIIZZIIXZY": -0.004875637334380504, "IYIXIZZIIIZZIIYZX": 7.41481043118595e-05, "IXIYIZZIIIZZIIYZX": -7.41481043118595e-05, "IYIXIZZIIIZZIIXZY": -7.41481043118595e-05, "IXIYIZZIIIZZIIXZY": 7.41481043118595e-05, "IZYXIZZIIIZZIIYZX": -0.006066920148939797, "IZXYIZZIIIZZIIYZX": 0.006066920148939797, "IZYXIZZIIIZZIIXZY": 0.006066920148939797, "IZXYIZZIIIZZIIXZY": -0.006066920148939797, "IYIZXZZIIIZZIIYZX": 0.00021437949729107984, "IXIZYZZIIIZZIIYZX": -0.00021437949729107984, "IYIZXZZIIIZZIIXZY": -0.00021437949729107984, "IXIZYZZIIIZZIIXZY": 0.00021437949729107984, "IZYZXZZIIIZZIIYZX": -0.01754088393365462, "IZXZYZZIIIZZIIYZX": 0.01754088393365462, "IZYZXZZIIIZZIIXZY": 0.01754088393365462, "IZXZYZZIIIZZIIXZY": -0.01754088393365462, "ZIIZZYZIIIZZIIYZX": 0.0346328577191021, "IZZIIYIZZIZZIIYZX": 0.0346328577191021, "ZIIZZYZIIIZZIIXZY": -0.0346328577191021, "IZZIIYIZZIZZIIXZY": -0.0346328577191021, "YIIZZXZIIIZZIIYZX": 0.0031686046315947984, "XIIZZYZIIIZZIIYZX": -0.0031686046315947984, "YIIZZXZIIIZZIIXZY": -0.0031686046315947984, "XIIZZYZIIIZZIIXZY": 0.0031686046315947984, "IZZYZXZIIIZZIIYZX": -0.003969897357956296, "IZZXZYZIIIZZIIYZX": 0.003969897357956296, "IZZYZXZIIIZZIIXZY": 0.003969897357956296, "IZZXZYZIIIZZIIXZY": -0.003969897357956296, "IZZIYXZIIIZZIIYZX": -0.012009040375330602, "IZZIXYZIIIZZIIYZX": 0.012009040375330602, "IZZIYXZIIIZZIIXZY": 0.012009040375330602, "IZZIXYZIIIZZIIXZY": -0.012009040375330602, "IYIZZIIXIIZZIIYZX": -1.8620541999715459e-06, "IXIZZIIYIIZZIIYZX": 1.8620541999715459e-06, "IYIZZIIXIIZZIIXZY": 1.8620541999715459e-06, "IXIZZIIYIIZZIIXZY": -1.8620541999715459e-06, "IZYZZIIXIIZZIIYZX": 0.0001523563447652261, "IZXZZIIYIIZZIIYZX": -0.0001523563447652261, "IZYZZIIXIIZZIIXZY": -0.0001523563447652261, "IZXZZIIYIIZZIIXZY": 0.0001523563447652261, "IZZIIYIXIIZZIIYZX": -0.0009755462225648684, "IZZIIXIYIIZZIIYZX": 0.0009755462225648684, "IZZIIYIXIIZZIIXZY": 0.0009755462225648684, "IZZIIXIYIIZZIIXZY": -0.0009755462225648684, "IYIZZIIZXIZZIIYZX": -0.00013508518967159206, "IXIZZIIZYIZZIIYZX": 0.00013508518967159206, "IYIZZIIZXIZZIIXZY": 0.00013508518967159206, "IXIZZIIZYIZZIIXZY": -0.00013508518967159206, "IZYZZIIZXIZZIIYZX": 0.011052892945111668, "IZXZZIIZYIZZIIYZX": -0.011052892945111668, "IZYZZIIZXIZZIIXZY": -0.011052892945111668, "IZXZZIIZYIZZIIXZY": 0.011052892945111668, "IZZIIYIZXIZZIIYZX": -0.11056609976247923, "IZZIIXIZYIZZIIYZX": 0.11056609976247923, "IZZIIYIZXIZZIIXZY": 0.11056609976247923, "IZZIIXIZYIZZIIXZY": -0.11056609976247923, "IIIIIIIIIIXZZZXIX": 0.00014498024381519225, "IIIIIIIIIIYZZZYIX": 0.00011128187844190124, "IZZIIZZIIZXZIIXZX": 0.00011128187844190124, "IZZIIZZIIZYZIIYZX": 0.00014498024381519225, "IIIIIIIIIIXZZZYIY": 3.36983653732913e-05, "IZZIIZZIIZYZIIXZY": -3.36983653732913e-05, "IZZIIZZIIXXZIIXZX": 1.8840376884468715e-05, "IZZIIZZIIYXZIIYZX": 5.02404949445861e-05, "IZZIIZZIIXYZIIYZX": -3.14001180601175e-05, "IZZIIZZIIYXZIIXZY": -3.14001180601175e-05, "IZZIIZZIIXYZIIXZY": 5.02404949445861e-05, "IZZIIZZIIYYZIIYZY": 1.8840376884468715e-05, "IIIIIIIIIIIXZZXIX": -0.011862522589939225, "IIIIIIIIIIIYZZYIX": -0.009105266773800268, "IZZIIZZIIZIXIIXZX": -0.009105266773800268, "IZZIIZZIIZIYIIYZX": -0.011862522589939225, "IIIIIIIIIIIXZZYIY": -0.002757255816138957, "IZZIIZZIIZIYIIXZY": 0.002757255816138957, "IZZIIZZIIXIXIIXZX": -0.0015415507003828006, "IZZIIZZIIYIXIIYZX": -0.004110760132046531, "IZZIIZZIIXIYIIYZX": 0.002569209431663731, "IZZIIZZIIYIXIIXZY": 0.002569209431663731, "IZZIIZZIIXIYIIXZY": -0.004110760132046531, "IZZIIZZIIYIYIIYZY": -0.0015415507003828006, "IZZIIZZIIIYIYIXZX": -2.158890118477581e-05, "IZZIIZZIIIYIXIYZX": 6.307250572423305e-05, "IZZIIZZIIIXIYIYZX": -4.148360453945742e-05, "IZZIIZZIIIYIXIXZY": -4.148360453945742e-05, "IZZIIZZIIIXIYIXZY": 6.307250572423305e-05, "IZZIIZZIIIXIXIYZY": -2.158890118477581e-05, "IZZIIZZIIIZYYIXZX": 0.001766439490354477, "IZZIIZZIIIZYXIYZX": -0.005160696411240117, "IZZIIZZIIIZXYIYZX": 0.003394256920885638, "IZZIIZZIIIZYXIXZY": 0.003394256920885638, "IZZIIZZIIIZXYIXZY": -0.005160696411240117, "IZZIIZZIIIZXXIYZY": 0.001766439490354477, "IZZIIZZIIIYIZYXZX": -6.463383801860885e-05, "IZZIIZZIIIYIZXYZX": 0.00018238221331819563, "IZZIIZZIIIXIZYYZX": -0.00011774837529958695, "IZZIIZZIIIYIZXXZY": -0.00011774837529958695, "IZZIIZZIIIXIZYXZY": 0.00018238221331819563, "IZZIIZZIIIXIZXYZY": -6.463383801860885e-05, "IZZIIZZIIIZYZYXZX": 0.005288447193864465, "IZZIIZZIIIZYZXYZX": -0.014922813402411217, "IZZIIZZIIIZXZYYZX": 0.009634366208546756, "IZZIIZZIIIZYZXXZY": 0.009634366208546756, "IZZIIZZIIIZXZYXZY": -0.014922813402411217, "IZZIIZZIIIZXZXYZY": 0.005288447193864465, "IIIIIIIIIIIIIIIXX": -0.011770473618322567, "ZIIIIIIIIIIIIIIXX": 0.007741942495104056, "IZIIIIIIIIIIIIIXX": -3.2743042299035234e-05, "IIZIIIIIIIIIIIIXX": -3.2743042299034665e-05, "IIIZIIIIIIIIIIIXX": -0.005435693247854812, "IIIIZIIIIIIIIIIXX": 0.005778784619118071, "IIIIIZIIIIIIIIIXX": -0.00039245357691444137, "IIIIIIZIIIIIIIIXX": -0.0003924535769144407, "IIIIIIIZIIIIIIIXX": -0.0023620931104409047, "IIIIIIIIZIIIIIIXX": 0.002334094468258826, "ZZZZZZZZZIIIIIIXX": 0.0006103208881494084, "IIIIIIIIIZIIIIIXX": 0.005453410914992458, "IIIIIIIIIIZIIIIXX": -2.526096319545322e-05, "IIIIIIIIIIIZIIIXX": -2.5260963195452673e-05, "IIIIIIIIIIIIZIIXX": -0.0027990326592293997, "IIIIIIIIIIIIIZIXX": 0.004323466956040142, "IZZIIZZIIZIIZZIXX": -6.965240902559739e-05, "IIIIIIIIIIIIIIZXX": 0.000583092645650427, "IZZIIZZIIIZZIIZXX": 0.0005830926456504283, "IIIIIIIIIIIIIIIYY": -0.011770473618322567, "ZIIIIIIIIIIIIIIYY": 0.007741942495104056, "IZIIIIIIIIIIIIIYY": -3.2743042299035234e-05, "IIZIIIIIIIIIIIIYY": -3.2743042299034665e-05, "IIIZIIIIIIIIIIIYY": -0.005435693247854812, "IIIIZIIIIIIIIIIYY": 0.005778784619118071, "IIIIIZIIIIIIIIIYY": -0.00039245357691444137, "IIIIIIZIIIIIIIIYY": -0.0003924535769144407, "IIIIIIIZIIIIIIIYY": -0.0023620931104409047, "IIIIIIIIZIIIIIIYY": 0.002334094468258826, "ZZZZZZZZZIIIIIIYY": 0.0006103208881494084, "IIIIIIIIIZIIIIIYY": 0.005453410914992458, "IIIIIIIIIIZIIIIYY": -2.526096319545322e-05, "IIIIIIIIIIIZIIIYY": -2.5260963195452673e-05, "IIIIIIIIIIIIZIIYY": -0.0027990326592293997, "IIIIIIIIIIIIIZIYY": 0.004323466956040142, "IZZIIZZIIZIIZZIYY": -6.965240902559739e-05, "IIIIIIIIIIIIIIZYY": 0.000583092645650427, "IZZIIZZIIIZZIIZYY": 0.0005830926456504283, "XIIIIIIIIIIIIIIXX": 0.006258016901806367, "XZZZZZZZZIIIIIIXX": 0.006258016901806367, "XIIIIIIIIIIIIIIYY": 0.006258016901806367, "XZZZZZZZZIIIIIIYY": 0.006258016901806367, "ZZZXIIIIIIIIIIIXX": 0.005844612035889097, "IIIXZZZZZIIIIIIXX": 0.005844612035889097, "ZZZXIIIIIIIIIIIYY": 0.005844612035889097, "IIIXZZZZZIIIIIIYY": 0.005844612035889097, "XZZXIIIIIIIIIIIXX": 0.004932791896351059, "YZZYIIIIIIIIIIIXX": 0.004932791896351059, "XZZXIIIIIIIIIIIYY": 0.004932791896351059, "YZZYIIIIIIIIIIIYY": 0.004932791896351059, "ZZZZXIIIIIIIIIIXX": -0.0011581636934653995, "IIIIXZZZZIIIIIIXX": -0.0011581636934653995, "ZZZZXIIIIIIIIIIYY": -0.0011581636934653995, "IIIIXZZZZIIIIIIYY": -0.0011581636934653995, "XZZZXIIIIIIIIIIXX": 0.010870959388773496, "YZZZYIIIIIIIIIIXX": 0.010870959388773496, "XZZZXIIIIIIIIIIYY": 0.010870959388773496, "YZZZYIIIIIIIIIIYY": 0.010870959388773496, "IIIXXIIIIIIIIIIXX": 0.014034074877490754, "IIIYYIIIIIIIIIIXX": 0.014034074877490754, "IIIXXIIIIIIIIIIYY": 0.014034074877490754, "IIIYYIIIIIIIIIIYY": 0.014034074877490754, "IXZZZXIIIIIIIIIXX": 5.924667660355209e-07, "IYZZZYIIIIIIIIIXX": 5.924667660355209e-07, "IXZZZXIIIIIIIIIYY": 5.924667660355209e-07, "IYZZZYIIIIIIIIIYY": 5.924667660355209e-07, "IIXZZXIIIIIIIIIXX": -4.847660764623731e-05, "IIYZZYIIIIIIIIIXX": -4.847660764623731e-05, "IIXZZXIIIIIIIIIYY": -4.847660764623731e-05, "IIYZZYIIIIIIIIIYY": -4.847660764623731e-05, "IXZZZZXIIIIIIIIXX": -4.847660764623734e-05, "IYZZZZYIIIIIIIIXX": -4.847660764623734e-05, "IXZZZZXIIIIIIIIYY": -4.847660764623734e-05, "IYZZZZYIIIIIIIIYY": -4.847660764623734e-05, "IIXZZZXIIIIIIIIXX": -5.924667660355527e-07, "IIYZZZYIIIIIIIIXX": -5.924667660355527e-07, "IIXZZZXIIIIIIIIYY": -5.924667660355527e-07, "IIYZZZYIIIIIIIIYY": -5.924667660355527e-07, "ZZZZZZZXIIIIIIIXX": -0.03454679973520794, "IIIIIIIXZIIIIIIXX": -0.03454679973520794, "ZZZZZZZXIIIIIIIYY": -0.03454679973520794, "IIIIIIIXZIIIIIIYY": -0.03454679973520794, "XZZZZZZXIIIIIIIXX": 0.0037339936992889797, "YZZZZZZYIIIIIIIXX": 0.0037339936992889797, "XZZZZZZXIIIIIIIYY": 0.0037339936992889797, "YZZZZZZYIIIIIIIYY": 0.0037339936992889797, "IIIXZZZXIIIIIIIXX": -0.004377055580503707, "IIIYZZZYIIIIIIIXX": -0.004377055580503707, "IIIXZZZXIIIIIIIYY": -0.004377055580503707, "IIIYZZZYIIIIIIIYY": -0.004377055580503707, "IIIIXZZXIIIIIIIXX": -0.01178456146042774, "IIIIYZZYIIIIIIIXX": -0.01178456146042774, "IIIIXZZXIIIIIIIYY": -0.01178456146042774, "IIIIYZZYIIIIIIIYY": -0.01178456146042774, "IIIIIIIIXIIIIIIXX": 0.0005383532873201715, "ZZZZZZZZXIIIIIIXX": 0.0005383532873201715, "IIIIIIIIXIIIIIIYY": 0.0005383532873201715, "ZZZZZZZZXIIIIIIYY": 0.0005383532873201715, "XZZZZZZZXIIIIIIXX": -0.008332700907553605, "YZZZZZZZYIIIIIIXX": -0.008332700907553605, "XZZZZZZZXIIIIIIYY": -0.008332700907553605, "YZZZZZZZYIIIIIIYY": -0.008332700907553605, "IIIXZZZZXIIIIIIXX": -0.008309771469948683, "IIIYZZZZYIIIIIIXX": -0.008309771469948683, "IIIXZZZZXIIIIIIYY": -0.008309771469948683, "IIIYZZZZYIIIIIIYY": -0.008309771469948683, "IIIIXZZZXIIIIIIXX": 0.0017572850894626943, "IIIIYZZZYIIIIIIXX": 0.0017572850894626943, "IIIIXZZZXIIIIIIYY": 0.0017572850894626943, "IIIIYZZZYIIIIIIYY": 0.0017572850894626943, "IIIIIIIXXIIIIIIXX": 0.11039951942655642, "IIIIIIIYYIIIIIIXX": 0.11039951942655642, "IIIIIIIXXIIIIIIYY": 0.11039951942655642, "IIIIIIIYYIIIIIIYY": 0.11039951942655642, "IIIIIIIIIXIIIIIXX": 0.0092107191338823, "IZZIIZZIIXIIZZIXX": -0.0092107191338823, "IIIIIIIIIYIIIIIYX": 0.007024491023609228, "IZZIIZZIIYIIZZIYX": -0.007024491023609228, "IIIIIIIIIXIIIIIYY": 0.0021862281102730755, "IZZIIZZIIXIIZZIYY": -0.0021862281102730755, "IZZIIZZIIIXIZZIXX": -0.0001038797371189888, "IIIIIIIIIIXZZZZXX": 5.2567072825529176e-05, "IZZIIZZIIIYIZZIYX": -5.131266429345967e-05, "IIIIIIIIIIYZZZZXY": -5.131266429345967e-05, "IZZIIZZIIIXIZZIYY": -5.2567072825529176e-05, "IIIIIIIIIIXZZZZYY": 0.0001038797371189888, "IZZIIZZIIIZXZZIXX": -1.2695874339360963e-06, "IIIIIIIIIIIXZZZXX": 6.424592220680436e-07, "IZZIIZZIIIZYZZIYX": -6.271282118680535e-07, "IIIIIIIIIIIYZZZXY": -6.271282118680535e-07, "IZZIIZZIIIZXZZIYY": -6.424592220680436e-07, "IIIIIIIIIIIXZZZYY": 1.2695874339360963e-06, "IIIIIIIIIZZZXIIXX": 0.008679675549114143, "IZZIIZZIIIZZXZIXX": -0.008679675549114143, "IIIIIIIIIZZZYIIYX": 0.0066941179879527355, "IZZIIZZIIIZZYZIYX": -0.0066941179879527355, "IIIIIIIIIZZZXIIYY": 0.0019855575611614105, "IZZIIZZIIIZZXZIYY": -0.0019855575611614105, "IIIIIIIIIXZZXIIXX": 0.005927554753436226, "IIIIIIIIIYZZYIIXX": 0.0034293783181511103, "IIIIIIIIIXZZYIIYX": 0.002498176435285118, "IIIIIIIIIYZZXIIXY": 0.002498176435285118, "IIIIIIIIIXZZXIIYY": 0.0034293783181511103, "IIIIIIIIIYZZYIIYY": 0.005927554753436226, "IZZIIZZIIIZZIXIXX": 0.0015619262436408184, "IIIIIIIIIZZZZXIXX": -0.0015619262436408184, "IZZIIZZIIIZZIYIYX": 0.0012914099820720002, "IIIIIIIIIZZZZYIYX": -0.0012914099820720002, "IZZIIZZIIIZZIXIYY": 0.00027051626156881885, "IIIIIIIIIZZZZXIYY": -0.00027051626156881885, "IIIIIIIIIXZZZXIXX": 0.00855706467250719, "IIIIIIIIIYZZZYIXX": 0.0047406877529456905, "IIIIIIIIIXZZZYIYX": 0.003816376919561503, "IIIIIIIIIYZZZXIXY": 0.003816376919561503, "IIIIIIIIIXZZZXIYY": 0.0047406877529456905, "IIIIIIIIIYZZZYIYY": 0.00855706467250719, "IIIIIIIIIIIIXXIXX": 0.012466654349725407, "IIIIIIIIIIIIYYIXX": 0.008311994299993294, "IIIIIIIIIIIIXYIYX": 0.004154660049732114, "IIIIIIIIIIIIYXIXY": 0.004154660049732114, "IIIIIIIIIIIIXXIYY": 0.008311994299993294, "IIIIIIIIIIIIYYIYY": 0.012466654349725407, "IIIIIIIIIIXZZZXXX": -6.424592220679839e-07, "IIIIIIIIIIYZZZYXX": -1.2695874339360264e-06, "IIIIIIIIIIXZZZYYX": 6.271282118680558e-07, "IIIIIIIIIIYZZZXXY": 6.271282118680558e-07, "IIIIIIIIIIXZZZXYY": -1.2695874339360264e-06, "IIIIIIIIIIYZZZYYY": -6.424592220679839e-07, "IIIIIIIIIIIXZZXXX": 5.256707282552905e-05, "IIIIIIIIIIIYZZYXX": 0.0001038797371189888, "IIIIIIIIIIIXZZYYX": -5.131266429345972e-05, "IIIIIIIIIIIYZZXXY": -5.131266429345972e-05, "IIIIIIIIIIIXZZXYY": 0.0001038797371189888, "IIIIIIIIIIIYZZYYY": 5.256707282552905e-05}, "ansatze": {"uccs": {"IIIIIIIIIYIIIIIII": {"0": 0.4999999999999998}, "IZZIIZZIIYIIZZIZZ": {"0": 0.4999999999999998}, "IZZIIZZIIYIIZZIZX": {"1": -0.4999999999999998}, "IZZIIZZIIXIIZZIZY": {"1": 0.4999999999999998}, "IZZIIZZIIYIIZZIXI": {"2": -0.4999999999999998}, "IZZIIZZIIXIIZZIYI": {"2": 0.4999999999999998}, "IIIIIIIIIYZZZXIII": {"3": -0.4999999999999998}, "IIIIIIIIIXZZZYIII": {"3": 0.4999999999999998}, "IIIIIIIIIYZZXIIII": {"4": -0.4999999999999998}, "IIIIIIIIIXZZYIIII": {"4": 0.4999999999999998}, "YIIIIIIIIIIIIIIII": {"5": 0.4999999999999998}, "YZZZZZZZZIIIIIIII": {"5": 0.4999999999999998}, "YZZZZZZZXIIIIIIII": {"6": -0.4999999999999998}, "XZZZZZZZYIIIIIIII": {"6": 0.4999999999999998}, "YZZZZZZXIIIIIIIII": {"7": -0.4999999999999998}, "XZZZZZZYIIIIIIIII": {"7": 0.4999999999999998}, "YZZZXIIIIIIIIIIII": {"8": -0.4999999999999998}, "XZZZYIIIIIIIIIIII": {"8": 0.4999999999999998}, "YZZXIIIIIIIIIIIII": {"9": -0.4999999999999998}, "XZZYIIIIIIIIIIIII": {"9": 0.4999999999999998}}, "uccsd": {"IIIIIIIIIYIIIIIII": {"0": 0.4999999999999998}, "IZZIIZZIIYIIZZIZZ": {"0": 0.4999999999999998}, "IZZIIZZIIYIIZZIZX": {"1": -0.4999999999999998}, "IZZIIZZIIXIIZZIZY": {"1": 0.4999999999999998}, "IZZIIZZIIYIIZZIXI": {"2": -0.4999999999999998}, "IZZIIZZIIXIIZZIYI": {"2": 0.4999999999999998}, "IIIIIIIIIYZZZXIII": {"3": -0.4999999999999998}, "IIIIIIIIIXZZZYIII": {"3": 0.4999999999999998}, "IIIIIIIIIYZZXIIII": {"4": -0.4999999999999998}, "IIIIIIIIIXZZYIIII": {"4": 0.4999999999999998}, "YIIIIIIIIIIIIIIII": {"5": 0.4999999999999998}, "YZZZZZZZZIIIIIIII": {"5": 0.4999999999999998}, "YZZZZZZZXIIIIIIII": {"6": -0.4999999999999998}, "XZZZZZZZYIIIIIIII": {"6": 0.4999999999999998}, "YZZZZZZXIIIIIIIII": {"7": -0.4999999999999998}, "XZZZZZZYIIIIIIIII": {"7": 0.4999999999999998}, "YZZZXIIIIIIIIIIII": {"8": -0.4999999999999998}, "XZZZYIIIIIIIIIIII": {"8": 0.4999999999999998}, "YZZXIIIIIIIIIIIII": {"9": -0.4999999999999998}, "XZZYIIIIIIIIIIIII": {"9": 0.4999999999999998}, "YIIIIIIIIXIIIIIII": {"10": -0.12499999999999994}, "YZZZZZZZZXIIIIIII": {"10": -0.12499999999999994}, "XIIIIIIIIYIIIIIII": {"10": -0.12499999999999994}, "XZZZZZZZZYIIIIIII": {"10": -0.12499999999999994}, "YZZIIZZIIXIIZZIZZ": {"10": -0.12499999999999994}, "YIIZZIIZZXIIZZIZZ": {"10": -0.12499999999999994}, "XZZIIZZIIYIIZZIZZ": {"10": -0.12499999999999994}, "XIIZZIIZZYIIZZIZZ": {"10": -0.12499999999999994}, "YZZZZZZZXXIIIIIII": {"11": 0.12499999999999994}, "XZZZZZZZYXIIIIIII": {"11": -0.12499999999999994}, "XZZZZZZZXYIIIIIII": {"11": 0.12499999999999994}, "YZZZZZZZYYIIIIIII": {"11": 0.12499999999999994}, "YIIZZIIZXXIIZZIZZ": {"11": 0.12499999999999994}, "XIIZZIIZYXIIZZIZZ": {"11": -0.12499999999999994}, "XIIZZIIZXYIIZZIZZ": {"11": 0.12499999999999994}, "YIIZZIIZYYIIZZIZZ": {"11": 0.12499999999999994}, "YZZZZZZXIXIIIIIII": {"12": 0.12499999999999994}, "XZZZZZZYIXIIIIIII": {"12": -0.12499999999999994}, "XZZZZZZXIYIIIIIII": {"12": 0.12499999999999994}, "YZZZZZZYIYIIIIIII": {"12": 0.12499999999999994}, "YIIZZIIXIXIIZZIZZ": {"12": 0.12499999999999994}, "XIIZZIIYIXIIZZIZZ": {"12": -0.12499999999999994}, "XIIZZIIXIYIIZZIZZ": {"12": 0.12499999999999994}, "YIIZZIIYIYIIZZIZZ": {"12": 0.12499999999999994}, "YZZZXIIIIXIIIIIII": {"13": 0.12499999999999994}, "XZZZYIIIIXIIIIIII": {"13": -0.12499999999999994}, "XZZZXIIIIYIIIIIII": {"13": 0.12499999999999994}, "YZZZYIIIIYIIIIIII": {"13": 0.12499999999999994}, "YIIZXZZIIXIIZZIZZ": {"13": 0.12499999999999994}, "XIIZYZZIIXIIZZIZZ": {"13": -0.12499999999999994}, "XIIZXZZIIYIIZZIZZ": {"13": 0.12499999999999994}, "YIIZYZZIIYIIZZIZZ": {"13": 0.12499999999999994}, "YZZXIIIIIXIIIIIII": {"14": 0.12499999999999994}, "XZZYIIIIIXIIIIIII": {"14": -0.12499999999999994}, "XZZXIIIIIYIIIIIII": {"14": 0.12499999999999994}, "YZZYIIIIIYIIIIIII": {"14": 0.12499999999999994}, "YIIXIZZIIXIIZZIZZ": {"14": 0.12499999999999994}, "XIIYIZZIIXIIZZIZZ": {"14": -0.12499999999999994}, "XIIXIZZIIYIIZZIZZ": {"14": 0.12499999999999994}, "YIIYIZZIIYIIZZIZZ": {"14": 0.12499999999999994}, "YZZIIZZIIXIIZZIZX": {"15": 0.12499999999999994}, "YIIZZIIZZXIIZZIZX": {"15": 0.12499999999999994}, "XZZIIZZIIYIIZZIZX": {"15": 0.12499999999999994}, "XIIZZIIZZYIIZZIZX": {"15": 0.12499999999999994}, "XZZIIZZIIXIIZZIZY": {"15": -0.12499999999999994}, "XIIZZIIZZXIIZZIZY": {"15": -0.12499999999999994}, "YZZIIZZIIYIIZZIZY": {"15": 0.12499999999999994}, "YIIZZIIZZYIIZZIZY": {"15": 0.12499999999999994}, "YIIZZIIZXXIIZZIZX": {"16": -0.12499999999999994}, "XIIZZIIZYXIIZZIZX": {"16": 0.12499999999999994}, "XIIZZIIZXYIIZZIZX": {"16": -0.12499999999999994}, "YIIZZIIZYYIIZZIZX": {"16": -0.12499999999999994}, "XIIZZIIZXXIIZZIZY": {"16": 0.12499999999999994}, "YIIZZIIZYXIIZZIZY": {"16": 0.12499999999999994}, "YIIZZIIZXYIIZZIZY": {"16": -0.12499999999999994}, "XIIZZIIZYYIIZZIZY": {"16": 0.12499999999999994}, "YIIZZIIXIXIIZZIZX": {"17": -0.12499999999999994}, "XIIZZIIYIXIIZZIZX": {"17": 0.12499999999999994}, "XIIZZIIXIYIIZZIZX": {"17": -0.12499999999999994}, "YIIZZIIYIYIIZZIZX": {"17": -0.12499999999999994}, "XIIZZIIXIXIIZZIZY": {"17": 0.12499999999999994}, "YIIZZIIYIXIIZZIZY": {"17": 0.12499999999999994}, "YIIZZIIXIYIIZZIZY": {"17": -0.12499999999999994}, "XIIZZIIYIYIIZZIZY": {"17": 0.12499999999999994}, "YIIZXZZIIXIIZZIZX": {"18": -0.12499999999999994}, "XIIZYZZIIXIIZZIZX": {"18": 0.12499999999999994}, "XIIZXZZIIYIIZZIZX": {"18": -0.12499999999999994}, "YIIZYZZIIYIIZZIZX": {"18": -0.12499999999999994}, "XIIZXZZIIXIIZZIZY": {"18": 0.12499999999999994}, "YIIZYZZIIXIIZZIZY": {"18": 0.12499999999999994}, "YIIZXZZIIYIIZZIZY": {"18": -0.12499999999999994}, "XIIZYZZIIYIIZZIZY": {"18": 0.12499999999999994}, "YIIXIZZIIXIIZZIZX": {"19": -0.12499999999999994}, "XIIYIZZIIXIIZZIZX": {"19": 0.12499999999999994}, "XIIXIZZIIYIIZZIZX": {"19": -0.12499999999999994}, "YIIYIZZIIYIIZZIZX": {"19": -0.12499999999999994}, "XIIXIZZIIXIIZZIZY": {"19": 0.12499999999999994}, "YIIYIZZIIXIIZZIZY": {"19": 0.12499999999999994}, "YIIXIZZIIYIIZZIZY": {"19": -0.12499999999999994}, "XIIYIZZIIYIIZZIZY": {"19": 0.12499999999999994}, "YZZIIZZIIXIIZZIXI": {"20": 0.12499999999999994}, "YIIZZIIZZXIIZZIXI": {"20": 0.12499999999999994}, "XZZIIZZIIYIIZZIXI": {"20": 0.12499999999999994}, "XIIZZIIZZYIIZZIXI": {"20": 0.12499999999999994}, "XZZIIZZIIXIIZZIYI": {"20": -0.12499999999999994}, "XIIZZIIZZXIIZZIYI": {"20": -0.12499999999999994}, "YZZIIZZIIYIIZZIYI": {"20": 0.12499999999999994}, "YIIZZIIZZYIIZZIYI": {"20": 0.12499999999999994}, "YIIZZIIZXXIIZZIXI": {"21": -0.12499999999999994}, "XIIZZIIZYXIIZZIXI": {"21": 0.12499999999999994}, "XIIZZIIZXYIIZZIXI": {"21": -0.12499999999999994}, "YIIZZIIZYYIIZZIXI": {"21": -0.12499999999999994}, "XIIZZIIZXXIIZZIYI": {"21": 0.12499999999999994}, "YIIZZIIZYXIIZZIYI": {"21": 0.12499999999999994}, "YIIZZIIZXYIIZZIYI": {"21": -0.12499999999999994}, "XIIZZIIZYYIIZZIYI": {"21": 0.12499999999999994}, "YIIZZIIXIXIIZZIXI": {"22": -0.12499999999999994}, "XIIZZIIYIXIIZZIXI": {"22": 0.12499999999999994}, "XIIZZIIXIYIIZZIXI": {"22": -0.12499999999999994}, "YIIZZIIYIYIIZZIXI": {"22": -0.12499999999999994}, "XIIZZIIXIXIIZZIYI": {"22": 0.12499999999999994}, "YIIZZIIYIXIIZZIYI": {"22": 0.12499999999999994}, "YIIZZIIXIYIIZZIYI": {"22": -0.12499999999999994}, "XIIZZIIYIYIIZZIYI": {"22": 0.12499999999999994}, "YIIZXZZIIXIIZZIXI": {"23": -0.12499999999999994}, "XIIZYZZIIXIIZZIXI": {"23": 0.12499999999999994}, "XIIZXZZIIYIIZZIXI": {"23": -0.12499999999999994}, "YIIZYZZIIYIIZZIXI": {"23": -0.12499999999999994}, "XIIZXZZIIXIIZZIYI": {"23": 0.12499999999999994}, "YIIZYZZIIXIIZZIYI": {"23": 0.12499999999999994}, "YIIZXZZIIYIIZZIYI": {"23": -0.12499999999999994}, "XIIZYZZIIYIIZZIYI": {"23": 0.12499999999999994}, "YIIXIZZIIXIIZZIXI": {"24": -0.12499999999999994}, "XIIYIZZIIXIIZZIXI": {"24": 0.12499999999999994}, "XIIXIZZIIYIIZZIXI": {"24": -0.12499999999999994}, "YIIYIZZIIYIIZZIXI": {"24": -0.12499999999999994}, "XIIXIZZIIXIIZZIYI": {"24": 0.12499999999999994}, "YIIYIZZIIXIIZZIYI": {"24": 0.12499999999999994}, "YIIXIZZIIYIIZZIYI": {"24": -0.12499999999999994}, "XIIYIZZIIYIIZZIYI": {"24": 0.12499999999999994}, "YIIZZIXIIXIIZZIII": {"25": -0.12499999999999994}, "XIIZZIYIIXIIZZIII": {"25": 0.12499999999999994}, "XIIZZIXIIYIIZZIII": {"25": -0.12499999999999994}, "YIIZZIYIIYIIZZIII": {"25": -0.12499999999999994}, "YZZZZZXIIXZZZZZII": {"25": -0.12499999999999994}, "XZZZZZYIIXZZZZZII": {"25": 0.12499999999999994}, "XZZZZZXIIYZZZZZII": {"25": -0.12499999999999994}, "YZZZZZYIIYZZZZZII": {"25": -0.12499999999999994}, "YIIZZXZIIXIIZZIII": {"26": -0.12499999999999994}, "XIIZZYZIIXIIZZIII": {"26": 0.12499999999999994}, "XIIZZXZIIYIIZZIII": {"26": -0.12499999999999994}, "YIIZZYZIIYIIZZIII": {"26": -0.12499999999999994}, "YZZZZXIIIXZZZZZII": {"26": -0.12499999999999994}, "XZZZZYIIIXZZZZZII": {"26": 0.12499999999999994}, "XZZZZXIIIYZZZZZII": {"26": -0.12499999999999994}, "YZZZZYIIIYZZZZZII": {"26": -0.12499999999999994}, "YIXIIZZIIXIIZZIII": {"27": -0.12499999999999994}, "XIYIIZZIIXIIZZIII": {"27": 0.12499999999999994}, "XIXIIZZIIYIIZZIII": {"27": -0.12499999999999994}, "YIYIIZZIIYIIZZIII": {"27": -0.12499999999999994}, "YZXIIIIIIXZZZZZII": {"27": -0.12499999999999994}, "XZYIIIIIIXZZZZZII": {"27": 0.12499999999999994}, "XZXIIIIIIYZZZZZII": {"27": -0.12499999999999994}, "YZYIIIIIIYZZZZZII": {"27": -0.12499999999999994}, "YXZIIZZIIXIIZZIII": {"28": -0.12499999999999994}, "XYZIIZZIIXIIZZIII": {"28": 0.12499999999999994}, "XXZIIZZIIYIIZZIII": {"28": -0.12499999999999994}, "YYZIIZZIIYIIZZIII": {"28": -0.12499999999999994}, "YXIIIIIIIXZZZZZII": {"28": -0.12499999999999994}, "XYIIIIIIIXZZZZZII": {"28": 0.12499999999999994}, "XXIIIIIIIYZZZZZII": {"28": -0.12499999999999994}, "YYIIIIIIIYZZZZZII": {"28": -0.12499999999999994}, "YZZZZZXIIXZZZZXII": {"29": -0.12499999999999994}, "XZZZZZYIIXZZZZXII": {"29": 0.12499999999999994}, "XZZZZZXIIYZZZZXII": {"29": -0.12499999999999994}, "YZZZZZYIIYZZZZXII": {"29": -0.12499999999999994}, "XZZZZZXIIXZZZZYII": {"29": 0.12499999999999994}, "YZZZZZYIIXZZZZYII": {"29": 0.12499999999999994}, "YZZZZZXIIYZZZZYII": {"29": -0.12499999999999994}, "XZZZZZYIIYZZZZYII": {"29": 0.12499999999999994}, "YZZZZXIIIXZZZZXII": {"30": -0.12499999999999994}, "XZZZZYIIIXZZZZXII": {"30": 0.12499999999999994}, "XZZZZXIIIYZZZZXII": {"30": -0.12499999999999994}, "YZZZZYIIIYZZZZXII": {"30": -0.12499999999999994}, "XZZZZXIIIXZZZZYII": {"30": 0.12499999999999994}, "YZZZZYIIIXZZZZYII": {"30": 0.12499999999999994}, "YZZZZXIIIYZZZZYII": {"30": -0.12499999999999994}, "XZZZZYIIIYZZZZYII": {"30": 0.12499999999999994}, "YZXIIIIIIXZZZZXII": {"31": -0.12499999999999994}, "XZYIIIIIIXZZZZXII": {"31": 0.12499999999999994}, "XZXIIIIIIYZZZZXII": {"31": -0.12499999999999994}, "YZYIIIIIIYZZZZXII": {"31": -0.12499999999999994}, "XZXIIIIIIXZZZZYII": {"31": 0.12499999999999994}, "YZYIIIIIIXZZZZYII": {"31": 0.12499999999999994}, "YZXIIIIIIYZZZZYII": {"31": -0.12499999999999994}, "XZYIIIIIIYZZZZYII": {"31": 0.12499999999999994}, "YXIIIIIIIXZZZZXII": {"32": -0.12499999999999994}, "XYIIIIIIIXZZZZXII": {"32": 0.12499999999999994}, "XXIIIIIIIYZZZZXII": {"32": -0.12499999999999994}, "YYIIIIIIIYZZZZXII": {"32": -0.12499999999999994}, "XXIIIIIIIXZZZZYII": {"32": 0.12499999999999994}, "YYIIIIIIIXZZZZYII": {"32": 0.12499999999999994}, "YXIIIIIIIYZZZZYII": {"32": -0.12499999999999994}, "XYIIIIIIIYZZZZYII": {"32": 0.12499999999999994}, "YIIIIIIIIXZZZXIII": {"33": 0.12499999999999994}, "YZZZZZZZZXZZZXIII": {"33": 0.12499999999999994}, "XIIIIIIIIYZZZXIII": {"33": 0.12499999999999994}, "XZZZZZZZZYZZZXIII": {"33": 0.12499999999999994}, "XIIIIIIIIXZZZYIII": {"33": -0.12499999999999994}, "XZZZZZZZZXZZZYIII": {"33": -0.12499999999999994}, "YIIIIIIIIYZZZYIII": {"33": 0.12499999999999994}, "YZZZZZZZZYZZZYIII": {"33": 0.12499999999999994}, "YZZZZZZZXXZZZXIII": {"34": -0.12499999999999994}, "XZZZZZZZYXZZZXIII": {"34": 0.12499999999999994}, "XZZZZZZZXYZZZXIII": {"34": -0.12499999999999994}, "YZZZZZZZYYZZZXIII": {"34": -0.12499999999999994}, "XZZZZZZZXXZZZYIII": {"34": 0.12499999999999994}, "YZZZZZZZYXZZZYIII": {"34": 0.12499999999999994}, "YZZZZZZZXYZZZYIII": {"34": -0.12499999999999994}, "XZZZZZZZYYZZZYIII": {"34": 0.12499999999999994}, "YZZZZZZXIXZZZXIII": {"35": -0.12499999999999994}, "XZZZZZZYIXZZZXIII": {"35": 0.12499999999999994}, "XZZZZZZXIYZZZXIII": {"35": -0.12499999999999994}, "YZZZZZZYIYZZZXIII": {"35": -0.12499999999999994}, "XZZZZZZXIXZZZYIII": {"35": 0.12499999999999994}, "YZZZZZZYIXZZZYIII": {"35": 0.12499999999999994}, "YZZZZZZXIYZZZYIII": {"35": -0.12499999999999994}, "XZZZZZZYIYZZZYIII": {"35": 0.12499999999999994}, "YZZZXIIIIXZZZXIII": {"36": -0.12499999999999994}, "XZZZYIIIIXZZZXIII": {"36": 0.12499999999999994}, "XZZZXIIIIYZZZXIII": {"36": -0.12499999999999994}, "YZZZYIIIIYZZZXIII": {"36": -0.12499999999999994}, "XZZZXIIIIXZZZYIII": {"36": 0.12499999999999994}, "YZZZYIIIIXZZZYIII": {"36": 0.12499999999999994}, "YZZZXIIIIYZZZYIII": {"36": -0.12499999999999994}, "XZZZYIIIIYZZZYIII": {"36": 0.12499999999999994}, "YZZXIIIIIXZZZXIII": {"37": -0.12499999999999994}, "XZZYIIIIIXZZZXIII": {"37": 0.12499999999999994}, "XZZXIIIIIYZZZXIII": {"37": -0.12499999999999994}, "YZZYIIIIIYZZZXIII": {"37": -0.12499999999999994}, "XZZXIIIIIXZZZYIII": {"37": 0.12499999999999994}, "YZZYIIIIIXZZZYIII": {"37": 0.12499999999999994}, "YZZXIIIIIYZZZYIII": {"37": -0.12499999999999994}, "XZZYIIIIIYZZZYIII": {"37": 0.12499999999999994}, "YIIIIIIIIXZZXIIII": {"38": 0.12499999999999994}, "YZZZZZZZZXZZXIIII": {"38": 0.12499999999999994}, "XIIIIIIIIYZZXIIII": {"38": 0.12499999999999994}, "XZZZZZZZZYZZXIIII": {"38": 0.12499999999999994}, "XIIIIIIIIXZZYIIII": {"38": -0.12499999999999994}, "XZZZZZZZZXZZYIIII": {"38": -0.12499999999999994}, "YIIIIIIIIYZZYIIII": {"38": 0.12499999999999994}, "YZZZZZZZZYZZYIIII": {"38": 0.12499999999999994}, "YZZZZZZZXXZZXIIII": {"39": -0.12499999999999994}, "XZZZZZZZYXZZXIIII": {"39": 0.12499999999999994}, "XZZZZZZZXYZZXIIII": {"39": -0.12499999999999994}, "YZZZZZZZYYZZXIIII": {"39": -0.12499999999999994}, "XZZZZZZZXXZZYIIII": {"39": 0.12499999999999994}, "YZZZZZZZYXZZYIIII": {"39": 0.12499999999999994}, "YZZZZZZZXYZZYIIII": {"39": -0.12499999999999994}, "XZZZZZZZYYZZYIIII": {"39": 0.12499999999999994}, "YZZZZZZXIXZZXIIII": {"40": -0.12499999999999994}, "XZZZZZZYIXZZXIIII": {"40": 0.12499999999999994}, "XZZZZZZXIYZZXIIII": {"40": -0.12499999999999994}, "YZZZZZZYIYZZXIIII": {"40": -0.12499999999999994}, "XZZZZZZXIXZZYIIII": {"40": 0.12499999999999994}, "YZZZZZZYIXZZYIIII": {"40": 0.12499999999999994}, "YZZZZZZXIYZZYIIII": {"40": -0.12499999999999994}, "XZZZZZZYIYZZYIIII": {"40": 0.12499999999999994}, "YZZZXIIIIXZZXIIII": {"41": -0.12499999999999994}, "XZZZYIIIIXZZXIIII": {"41": 0.12499999999999994}, "XZZZXIIIIYZZXIIII": {"41": -0.12499999999999994}, "YZZZYIIIIYZZXIIII": {"41": -0.12499999999999994}, "XZZZXIIIIXZZYIIII": {"41": 0.12499999999999994}, "YZZZYIIIIXZZYIIII": {"41": 0.12499999999999994}, "YZZZXIIIIYZZYIIII": {"41": -0.12499999999999994}, "XZZZYIIIIYZZYIIII": {"41": 0.12499999999999994}, "YZZXIIIIIXZZXIIII": {"42": -0.12499999999999994}, "XZZYIIIIIXZZXIIII": {"42": 0.12499999999999994}, "XZZXIIIIIYZZXIIII": {"42": -0.12499999999999994}, "YZZYIIIIIYZZXIIII": {"42": -0.12499999999999994}, "XZZXIIIIIXZZYIIII": {"42": 0.12499999999999994}, "YZZYIIIIIXZZYIIII": {"42": 0.12499999999999994}, "YZZXIIIIIYZZYIIII": {"42": -0.12499999999999994}, "XZZYIIIIIYZZYIIII": {"42": 0.12499999999999994}, "YZZZZZXIIXZXIIIII": {"43": -0.12499999999999994}, "XZZZZZYIIXZXIIIII": {"43": 0.12499999999999994}, "XZZZZZXIIYZXIIIII": {"43": -0.12499999999999994}, "YZZZZZYIIYZXIIIII": {"43": -0.12499999999999994}, "XZZZZZXIIXZYIIIII": {"43": 0.12499999999999994}, "YZZZZZYIIXZYIIIII": {"43": 0.12499999999999994}, "YZZZZZXIIYZYIIIII": {"43": -0.12499999999999994}, "XZZZZZYIIYZYIIIII": {"43": 0.12499999999999994}, "YZZZZXIIIXZXIIIII": {"44": -0.12499999999999994}, "XZZZZYIIIXZXIIIII": {"44": 0.12499999999999994}, "XZZZZXIIIYZXIIIII": {"44": -0.12499999999999994}, "YZZZZYIIIYZXIIIII": {"44": -0.12499999999999994}, "XZZZZXIIIXZYIIIII": {"44": 0.12499999999999994}, "YZZZZYIIIXZYIIIII": {"44": 0.12499999999999994}, "YZZZZXIIIYZYIIIII": {"44": -0.12499999999999994}, "XZZZZYIIIYZYIIIII": {"44": 0.12499999999999994}, "YZXIIIIIIXZXIIIII": {"45": -0.12499999999999994}, "XZYIIIIIIXZXIIIII": {"45": 0.12499999999999994}, "XZXIIIIIIYZXIIIII": {"45": -0.12499999999999994}, "YZYIIIIIIYZXIIIII": {"45": -0.12499999999999994}, "XZXIIIIIIXZYIIIII": {"45": 0.12499999999999994}, "YZYIIIIIIXZYIIIII": {"45": 0.12499999999999994}, "YZXIIIIIIYZYIIIII": {"45": -0.12499999999999994}, "XZYIIIIIIYZYIIIII": {"45": 0.12499999999999994}, "YXIIIIIIIXZXIIIII": {"46": -0.12499999999999994}, "XYIIIIIIIXZXIIIII": {"46": 0.12499999999999994}, "XXIIIIIIIYZXIIIII": {"46": -0.12499999999999994}, "YYIIIIIIIYZXIIIII": {"46": -0.12499999999999994}, "XXIIIIIIIXZYIIIII": {"46": 0.12499999999999994}, "YYIIIIIIIXZYIIIII": {"46": 0.12499999999999994}, "YXIIIIIIIYZYIIIII": {"46": -0.12499999999999994}, "XYIIIIIIIYZYIIIII": {"46": 0.12499999999999994}, "YZZZZZXIIXXIIIIII": {"47": -0.12499999999999994}, "XZZZZZYIIXXIIIIII": {"47": 0.12499999999999994}, "XZZZZZXIIYXIIIIII": {"47": -0.12499999999999994}, "YZZZZZYIIYXIIIIII": {"47": -0.12499999999999994}, "XZZZZZXIIXYIIIIII": {"47": 0.12499999999999994}, "YZZZZZYIIXYIIIIII": {"47": 0.12499999999999994}, "YZZZZZXIIYYIIIIII": {"47": -0.12499999999999994}, "XZZZZZYIIYYIIIIII": {"47": 0.12499999999999994}, "YZZZZXIIIXXIIIIII": {"48": -0.12499999999999994}, "XZZZZYIIIXXIIIIII": {"48": 0.12499999999999994}, "XZZZZXIIIYXIIIIII": {"48": -0.12499999999999994}, "YZZZZYIIIYXIIIIII": {"48": -0.12499999999999994}, "XZZZZXIIIXYIIIIII": {"48": 0.12499999999999994}, "YZZZZYIIIXYIIIIII": {"48": 0.12499999999999994}, "YZZZZXIIIYYIIIIII": {"48": -0.12499999999999994}, "XZZZZYIIIYYIIIIII": {"48": 0.12499999999999994}, "YZXIIIIIIXXIIIIII": {"49": -0.12499999999999994}, "XZYIIIIIIXXIIIIII": {"49": 0.12499999999999994}, "XZXIIIIIIYXIIIIII": {"49": -0.12499999999999994}, "YZYIIIIIIYXIIIIII": {"49": -0.12499999999999994}, "XZXIIIIIIXYIIIIII": {"49": 0.12499999999999994}, "YZYIIIIIIXYIIIIII": {"49": 0.12499999999999994}, "YZXIIIIIIYYIIIIII": {"49": -0.12499999999999994}, "XZYIIIIIIYYIIIIII": {"49": 0.12499999999999994}, "YXIIIIIIIXXIIIIII": {"50": -0.12499999999999994}, "XYIIIIIIIXXIIIIII": {"50": 0.12499999999999994}, "XXIIIIIIIYXIIIIII": {"50": -0.12499999999999994}, "YYIIIIIIIYXIIIIII": {"50": -0.12499999999999994}, "XXIIIIIIIXYIIIIII": {"50": 0.12499999999999994}, "YYIIIIIIIXYIIIIII": {"50": 0.12499999999999994}, "YXIIIIIIIYYIIIIII": {"50": -0.12499999999999994}, "XYIIIIIIIYYIIIIII": {"50": 0.12499999999999994}}, "uccsdt": {"IIIIIIIIIYIIIIIII": {"0": 0.4999999999999998}, "IZZIIZZIIYIIZZIZZ": {"0": 0.4999999999999998}, "IZZIIZZIIYIIZZIZX": {"1": -0.4999999999999998}, "IZZIIZZIIXIIZZIZY": {"1": 0.4999999999999998}, "IZZIIZZIIYIIZZIXI": {"2": -0.4999999999999998}, "IZZIIZZIIXIIZZIYI": {"2": 0.4999999999999998}, "IIIIIIIIIYZZZXIII": {"3": -0.4999999999999998}, "IIIIIIIIIXZZZYIII": {"3": 0.4999999999999998}, "IIIIIIIIIYZZXIIII": {"4": -0.4999999999999998}, "IIIIIIIIIXZZYIIII": {"4": 0.4999999999999998}, "YIIIIIIIIIIIIIIII": {"5": 0.4999999999999998}, "YZZZZZZZZIIIIIIII": {"5": 0.4999999999999998}, "YZZZZZZZXIIIIIIII": {"6": -0.4999999999999998}, "XZZZZZZZYIIIIIIII": {"6": 0.4999999999999998}, "YZZZZZZXIIIIIIIII": {"7": -0.4999999999999998}, "XZZZZZZYIIIIIIIII": {"7": 0.4999999999999998}, "YZZZXIIIIIIIIIIII": {"8": -0.4999999999999998}, "XZZZYIIIIIIIIIIII": {"8": 0.4999999999999998}, "YZZXIIIIIIIIIIIII": {"9": -0.4999999999999998}, "XZZYIIIIIIIIIIIII": {"9": 0.4999999999999998}, "YIIIIIIIIXIIIIIII": {"10": -0.12499999999999994}, "YZZZZZZZZXIIIIIII": {"10": -0.12499999999999994}, "XIIIIIIIIYIIIIIII": {"10": -0.12499999999999994}, "XZZZZZZZZYIIIIIII": {"10": -0.12499999999999994}, "YZZIIZZIIXIIZZIZZ": {"10": -0.12499999999999994}, "YIIZZIIZZXIIZZIZZ": {"10": -0.12499999999999994}, "XZZIIZZIIYIIZZIZZ": {"10": -0.12499999999999994}, "XIIZZIIZZYIIZZIZZ": {"10": -0.12499999999999994}, "YZZZZZZZXXIIIIIII": {"11": 0.12499999999999994}, "XZZZZZZZYXIIIIIII": {"11": -0.12499999999999994}, "XZZZZZZZXYIIIIIII": {"11": 0.12499999999999994}, "YZZZZZZZYYIIIIIII": {"11": 0.12499999999999994}, "YIIZZIIZXXIIZZIZZ": {"11": 0.12499999999999994}, "XIIZZIIZYXIIZZIZZ": {"11": -0.12499999999999994}, "XIIZZIIZXYIIZZIZZ": {"11": 0.12499999999999994}, "YIIZZIIZYYIIZZIZZ": {"11": 0.12499999999999994}, "YZZZZZZXIXIIIIIII": {"12": 0.12499999999999994}, "XZZZZZZYIXIIIIIII": {"12": -0.12499999999999994}, "XZZZZZZXIYIIIIIII": {"12": 0.12499999999999994}, "YZZZZZZYIYIIIIIII": {"12": 0.12499999999999994}, "YIIZZIIXIXIIZZIZZ": {"12": 0.12499999999999994}, "XIIZZIIYIXIIZZIZZ": {"12": -0.12499999999999994}, "XIIZZIIXIYIIZZIZZ": {"12": 0.12499999999999994}, "YIIZZIIYIYIIZZIZZ": {"12": 0.12499999999999994}, "YZZZXIIIIXIIIIIII": {"13": 0.12499999999999994}, "XZZZYIIIIXIIIIIII": {"13": -0.12499999999999994}, "XZZZXIIIIYIIIIIII": {"13": 0.12499999999999994}, "YZZZYIIIIYIIIIIII": {"13": 0.12499999999999994}, "YIIZXZZIIXIIZZIZZ": {"13": 0.12499999999999994}, "XIIZYZZIIXIIZZIZZ": {"13": -0.12499999999999994}, "XIIZXZZIIYIIZZIZZ": {"13": 0.12499999999999994}, "YIIZYZZIIYIIZZIZZ": {"13": 0.12499999999999994}, "YZZXIIIIIXIIIIIII": {"14": 0.12499999999999994}, "XZZYIIIIIXIIIIIII": {"14": -0.12499999999999994}, "XZZXIIIIIYIIIIIII": {"14": 0.12499999999999994}, "YZZYIIIIIYIIIIIII": {"14": 0.12499999999999994}, "YIIXIZZIIXIIZZIZZ": {"14": 0.12499999999999994}, "XIIYIZZIIXIIZZIZZ": {"14": -0.12499999999999994}, "XIIXIZZIIYIIZZIZZ": {"14": 0.12499999999999994}, "YIIYIZZIIYIIZZIZZ": {"14": 0.12499999999999994}, "YZZIIZZIIXIIZZIZX": {"15": 0.12499999999999994}, "YIIZZIIZZXIIZZIZX": {"15": 0.12499999999999994}, "XZZIIZZIIYIIZZIZX": {"15": 0.12499999999999994}, "XIIZZIIZZYIIZZIZX": {"15": 0.12499999999999994}, "XZZIIZZIIXIIZZIZY": {"15": -0.12499999999999994}, "XIIZZIIZZXIIZZIZY": {"15": -0.12499999999999994}, "YZZIIZZIIYIIZZIZY": {"15": 0.12499999999999994}, "YIIZZIIZZYIIZZIZY": {"15": 0.12499999999999994}, "YIIZZIIZXXIIZZIZX": {"16": -0.12499999999999994}, "XIIZZIIZYXIIZZIZX": {"16": 0.12499999999999994}, "XIIZZIIZXYIIZZIZX": {"16": -0.12499999999999994}, "YIIZZIIZYYIIZZIZX": {"16": -0.12499999999999994}, "XIIZZIIZXXIIZZIZY": {"16": 0.12499999999999994}, "YIIZZIIZYXIIZZIZY": {"16": 0.12499999999999994}, "YIIZZIIZXYIIZZIZY": {"16": -0.12499999999999994}, "XIIZZIIZYYIIZZIZY": {"16": 0.12499999999999994}, "YIIZZIIXIXIIZZIZX": {"17": -0.12499999999999994}, "XIIZZIIYIXIIZZIZX": {"17": 0.12499999999999994}, "XIIZZIIXIYIIZZIZX": {"17": -0.12499999999999994}, "YIIZZIIYIYIIZZIZX": {"17": -0.12499999999999994}, "XIIZZIIXIXIIZZIZY": {"17": 0.12499999999999994}, "YIIZZIIYIXIIZZIZY": {"17": 0.12499999999999994}, "YIIZZIIXIYIIZZIZY": {"17": -0.12499999999999994}, "XIIZZIIYIYIIZZIZY": {"17": 0.12499999999999994}, "YIIZXZZIIXIIZZIZX": {"18": -0.12499999999999994}, "XIIZYZZIIXIIZZIZX": {"18": 0.12499999999999994}, "XIIZXZZIIYIIZZIZX": {"18": -0.12499999999999994}, "YIIZYZZIIYIIZZIZX": {"18": -0.12499999999999994}, "XIIZXZZIIXIIZZIZY": {"18": 0.12499999999999994}, "YIIZYZZIIXIIZZIZY": {"18": 0.12499999999999994}, "YIIZXZZIIYIIZZIZY": {"18": -0.12499999999999994}, "XIIZYZZIIYIIZZIZY": {"18": 0.12499999999999994}, "YIIXIZZIIXIIZZIZX": {"19": -0.12499999999999994}, "XIIYIZZIIXIIZZIZX": {"19": 0.12499999999999994}, "XIIXIZZIIYIIZZIZX": {"19": -0.12499999999999994}, "YIIYIZZIIYIIZZIZX": {"19": -0.12499999999999994}, "XIIXIZZIIXIIZZIZY": {"19": 0.12499999999999994}, "YIIYIZZIIXIIZZIZY": {"19": 0.12499999999999994}, "YIIXIZZIIYIIZZIZY": {"19": -0.12499999999999994}, "XIIYIZZIIYIIZZIZY": {"19": 0.12499999999999994}, "YZZIIZZIIXIIZZIXI": {"20": 0.12499999999999994}, "YIIZZIIZZXIIZZIXI": {"20": 0.12499999999999994}, "XZZIIZZIIYIIZZIXI": {"20": 0.12499999999999994}, "XIIZZIIZZYIIZZIXI": {"20": 0.12499999999999994}, "XZZIIZZIIXIIZZIYI": {"20": -0.12499999999999994}, "XIIZZIIZZXIIZZIYI": {"20": -0.12499999999999994}, "YZZIIZZIIYIIZZIYI": {"20": 0.12499999999999994}, "YIIZZIIZZYIIZZIYI": {"20": 0.12499999999999994}, "YIIZZIIZXXIIZZIXI": {"21": -0.12499999999999994}, "XIIZZIIZYXIIZZIXI": {"21": 0.12499999999999994}, "XIIZZIIZXYIIZZIXI": {"21": -0.12499999999999994}, "YIIZZIIZYYIIZZIXI": {"21": -0.12499999999999994}, "XIIZZIIZXXIIZZIYI": {"21": 0.12499999999999994}, "YIIZZIIZYXIIZZIYI": {"21": 0.12499999999999994}, "YIIZZIIZXYIIZZIYI": {"21": -0.12499999999999994}, "XIIZZIIZYYIIZZIYI": {"21": 0.12499999999999994}, "YIIZZIIXIXIIZZIXI": {"22": -0.12499999999999994}, "XIIZZIIYIXIIZZIXI": {"22": 0.12499999999999994}, "XIIZZIIXIYIIZZIXI": {"22": -0.12499999999999994}, "YIIZZIIYIYIIZZIXI": {"22": -0.12499999999999994}, "XIIZZIIXIXIIZZIYI": {"22": 0.12499999999999994}, "YIIZZIIYIXIIZZIYI": {"22": 0.12499999999999994}, "YIIZZIIXIYIIZZIYI": {"22": -0.12499999999999994}, "XIIZZIIYIYIIZZIYI": {"22": 0.12499999999999994}, "YIIZXZZIIXIIZZIXI": {"23": -0.12499999999999994}, "XIIZYZZIIXIIZZIXI": {"23": 0.12499999999999994}, "XIIZXZZIIYIIZZIXI": {"23": -0.12499999999999994}, "YIIZYZZIIYIIZZIXI": {"23": -0.12499999999999994}, "XIIZXZZIIXIIZZIYI": {"23": 0.12499999999999994}, "YIIZYZZIIXIIZZIYI": {"23": 0.12499999999999994}, "YIIZXZZIIYIIZZIYI": {"23": -0.12499999999999994}, "XIIZYZZIIYIIZZIYI": {"23": 0.12499999999999994}, "YIIXIZZIIXIIZZIXI": {"24": -0.12499999999999994}, "XIIYIZZIIXIIZZIXI": {"24": 0.12499999999999994}, "XIIXIZZIIYIIZZIXI": {"24": -0.12499999999999994}, "YIIYIZZIIYIIZZIXI": {"24": -0.12499999999999994}, "XIIXIZZIIXIIZZIYI": {"24": 0.12499999999999994}, "YIIYIZZIIXIIZZIYI": {"24": 0.12499999999999994}, "YIIXIZZIIYIIZZIYI": {"24": -0.12499999999999994}, "XIIYIZZIIYIIZZIYI": {"24": 0.12499999999999994}, "YIIZZIXIIXIIZZIII": {"25": -0.12499999999999994}, "XIIZZIYIIXIIZZIII": {"25": 0.12499999999999994}, "XIIZZIXIIYIIZZIII": {"25": -0.12499999999999994}, "YIIZZIYIIYIIZZIII": {"25": -0.12499999999999994}, "YZZZZZXIIXZZZZZII": {"25": -0.12499999999999994}, "XZZZZZYIIXZZZZZII": {"25": 0.12499999999999994}, "XZZZZZXIIYZZZZZII": {"25": -0.12499999999999994}, "YZZZZZYIIYZZZZZII": {"25": -0.12499999999999994}, "YIIZZXZIIXIIZZIII": {"26": -0.12499999999999994}, "XIIZZYZIIXIIZZIII": {"26": 0.12499999999999994}, "XIIZZXZIIYIIZZIII": {"26": -0.12499999999999994}, "YIIZZYZIIYIIZZIII": {"26": -0.12499999999999994}, "YZZZZXIIIXZZZZZII": {"26": -0.12499999999999994}, "XZZZZYIIIXZZZZZII": {"26": 0.12499999999999994}, "XZZZZXIIIYZZZZZII": {"26": -0.12499999999999994}, "YZZZZYIIIYZZZZZII": {"26": -0.12499999999999994}, "YIXIIZZIIXIIZZIII": {"27": -0.12499999999999994}, "XIYIIZZIIXIIZZIII": {"27": 0.12499999999999994}, "XIXIIZZIIYIIZZIII": {"27": -0.12499999999999994}, "YIYIIZZIIYIIZZIII": {"27": -0.12499999999999994}, "YZXIIIIIIXZZZZZII": {"27": -0.12499999999999994}, "XZYIIIIIIXZZZZZII": {"27": 0.12499999999999994}, "XZXIIIIIIYZZZZZII": {"27": -0.12499999999999994}, "YZYIIIIIIYZZZZZII": {"27": -0.12499999999999994}, "YXZIIZZIIXIIZZIII": {"28": -0.12499999999999994}, "XYZIIZZIIXIIZZIII": {"28": 0.12499999999999994}, "XXZIIZZIIYIIZZIII": {"28": -0.12499999999999994}, "YYZIIZZIIYIIZZIII": {"28": -0.12499999999999994}, "YXIIIIIIIXZZZZZII": {"28": -0.12499999999999994}, "XYIIIIIIIXZZZZZII": {"28": 0.12499999999999994}, "XXIIIIIIIYZZZZZII": {"28": -0.12499999999999994}, "YYIIIIIIIYZZZZZII": {"28": -0.12499999999999994}, "YZZZZZXIIXZZZZXII": {"29": -0.12499999999999994}, "XZZZZZYIIXZZZZXII": {"29": 0.12499999999999994}, "XZZZZZXIIYZZZZXII": {"29": -0.12499999999999994}, "YZZZZZYIIYZZZZXII": {"29": -0.12499999999999994}, "XZZZZZXIIXZZZZYII": {"29": 0.12499999999999994}, "YZZZZZYIIXZZZZYII": {"29": 0.12499999999999994}, "YZZZZZXIIYZZZZYII": {"29": -0.12499999999999994}, "XZZZZZYIIYZZZZYII": {"29": 0.12499999999999994}, "YZZZZXIIIXZZZZXII": {"30": -0.12499999999999994}, "XZZZZYIIIXZZZZXII": {"30": 0.12499999999999994}, "XZZZZXIIIYZZZZXII": {"30": -0.12499999999999994}, "YZZZZYIIIYZZZZXII": {"30": -0.12499999999999994}, "XZZZZXIIIXZZZZYII": {"30": 0.12499999999999994}, "YZZZZYIIIXZZZZYII": {"30": 0.12499999999999994}, "YZZZZXIIIYZZZZYII": {"30": -0.12499999999999994}, "XZZZZYIIIYZZZZYII": {"30": 0.12499999999999994}, "YZXIIIIIIXZZZZXII": {"31": -0.12499999999999994}, "XZYIIIIIIXZZZZXII": {"31": 0.12499999999999994}, "XZXIIIIIIYZZZZXII": {"31": -0.12499999999999994}, "YZYIIIIIIYZZZZXII": {"31": -0.12499999999999994}, "XZXIIIIIIXZZZZYII": {"31": 0.12499999999999994}, "YZYIIIIIIXZZZZYII": {"31": 0.12499999999999994}, "YZXIIIIIIYZZZZYII": {"31": -0.12499999999999994}, "XZYIIIIIIYZZZZYII": {"31": 0.12499999999999994}, "YXIIIIIIIXZZZZXII": {"32": -0.12499999999999994}, "XYIIIIIIIXZZZZXII": {"32": 0.12499999999999994}, "XXIIIIIIIYZZZZXII": {"32": -0.12499999999999994}, "YYIIIIIIIYZZZZXII": {"32": -0.12499999999999994}, "XXIIIIIIIXZZZZYII": {"32": 0.12499999999999994}, "YYIIIIIIIXZZZZYII": {"32": 0.12499999999999994}, "YXIIIIIIIYZZZZYII": {"32": -0.12499999999999994}, "XYIIIIIIIYZZZZYII": {"32": 0.12499999999999994}, "YIIIIIIIIXZZZXIII": {"33": 0.12499999999999994}, "YZZZZZZZZXZZZXIII": {"33": 0.12499999999999994}, "XIIIIIIIIYZZZXIII": {"33": 0.12499999999999994}, "XZZZZZZZZYZZZXIII": {"33": 0.12499999999999994}, "XIIIIIIIIXZZZYIII": {"33": -0.12499999999999994}, "XZZZZZZZZXZZZYIII": {"33": -0.12499999999999994}, "YIIIIIIIIYZZZYIII": {"33": 0.12499999999999994}, "YZZZZZZZZYZZZYIII": {"33": 0.12499999999999994}, "YZZZZZZZXXZZZXIII": {"34": -0.12499999999999994}, "XZZZZZZZYXZZZXIII": {"34": 0.12499999999999994}, "XZZZZZZZXYZZZXIII": {"34": -0.12499999999999994}, "YZZZZZZZYYZZZXIII": {"34": -0.12499999999999994}, "XZZZZZZZXXZZZYIII": {"34": 0.12499999999999994}, "YZZZZZZZYXZZZYIII": {"34": 0.12499999999999994}, "YZZZZZZZXYZZZYIII": {"34": -0.12499999999999994}, "XZZZZZZZYYZZZYIII": {"34": 0.12499999999999994}, "YZZZZZZXIXZZZXIII": {"35": -0.12499999999999994}, "XZZZZZZYIXZZZXIII": {"35": 0.12499999999999994}, "XZZZZZZXIYZZZXIII": {"35": -0.12499999999999994}, "YZZZZZZYIYZZZXIII": {"35": -0.12499999999999994}, "XZZZZZZXIXZZZYIII": {"35": 0.12499999999999994}, "YZZZZZZYIXZZZYIII": {"35": 0.12499999999999994}, "YZZZZZZXIYZZZYIII": {"35": -0.12499999999999994}, "XZZZZZZYIYZZZYIII": {"35": 0.12499999999999994}, "YZZZXIIIIXZZZXIII": {"36": -0.12499999999999994}, "XZZZYIIIIXZZZXIII": {"36": 0.12499999999999994}, "XZZZXIIIIYZZZXIII": {"36": -0.12499999999999994}, "YZZZYIIIIYZZZXIII": {"36": -0.12499999999999994}, "XZZZXIIIIXZZZYIII": {"36": 0.12499999999999994}, "YZZZYIIIIXZZZYIII": {"36": 0.12499999999999994}, "YZZZXIIIIYZZZYIII": {"36": -0.12499999999999994}, "XZZZYIIIIYZZZYIII": {"36": 0.12499999999999994}, "YZZXIIIIIXZZZXIII": {"37": -0.12499999999999994}, "XZZYIIIIIXZZZXIII": {"37": 0.12499999999999994}, "XZZXIIIIIYZZZXIII": {"37": -0.12499999999999994}, "YZZYIIIIIYZZZXIII": {"37": -0.12499999999999994}, "XZZXIIIIIXZZZYIII": {"37": 0.12499999999999994}, "YZZYIIIIIXZZZYIII": {"37": 0.12499999999999994}, "YZZXIIIIIYZZZYIII": {"37": -0.12499999999999994}, "XZZYIIIIIYZZZYIII": {"37": 0.12499999999999994}, "YIIIIIIIIXZZXIIII": {"38": 0.12499999999999994}, "YZZZZZZZZXZZXIIII": {"38": 0.12499999999999994}, "XIIIIIIIIYZZXIIII": {"38": 0.12499999999999994}, "XZZZZZZZZYZZXIIII": {"38": 0.12499999999999994}, "XIIIIIIIIXZZYIIII": {"38": -0.12499999999999994}, "XZZZZZZZZXZZYIIII": {"38": -0.12499999999999994}, "YIIIIIIIIYZZYIIII": {"38": 0.12499999999999994}, "YZZZZZZZZYZZYIIII": {"38": 0.12499999999999994}, "YZZZZZZZXXZZXIIII": {"39": -0.12499999999999994}, "XZZZZZZZYXZZXIIII": {"39": 0.12499999999999994}, "XZZZZZZZXYZZXIIII": {"39": -0.12499999999999994}, "YZZZZZZZYYZZXIIII": {"39": -0.12499999999999994}, "XZZZZZZZXXZZYIIII": {"39": 0.12499999999999994}, "YZZZZZZZYXZZYIIII": {"39": 0.12499999999999994}, "YZZZZZZZXYZZYIIII": {"39": -0.12499999999999994}, "XZZZZZZZYYZZYIIII": {"39": 0.12499999999999994}, "YZZZZZZXIXZZXIIII": {"40": -0.12499999999999994}, "XZZZZZZYIXZZXIIII": {"40": 0.12499999999999994}, "XZZZZZZXIYZZXIIII": {"40": -0.12499999999999994}, "YZZZZZZYIYZZXIIII": {"40": -0.12499999999999994}, "XZZZZZZXIXZZYIIII": {"40": 0.12499999999999994}, "YZZZZZZYIXZZYIIII": {"40": 0.12499999999999994}, "YZZZZZZXIYZZYIIII": {"40": -0.12499999999999994}, "XZZZZZZYIYZZYIIII": {"40": 0.12499999999999994}, "YZZZXIIIIXZZXIIII": {"41": -0.12499999999999994}, "XZZZYIIIIXZZXIIII": {"41": 0.12499999999999994}, "XZZZXIIIIYZZXIIII": {"41": -0.12499999999999994}, "YZZZYIIIIYZZXIIII": {"41": -0.12499999999999994}, "XZZZXIIIIXZZYIIII": {"41": 0.12499999999999994}, "YZZZYIIIIXZZYIIII": {"41": 0.12499999999999994}, "YZZZXIIIIYZZYIIII": {"41": -0.12499999999999994}, "XZZZYIIIIYZZYIIII": {"41": 0.12499999999999994}, "YZZXIIIIIXZZXIIII": {"42": -0.12499999999999994}, "XZZYIIIIIXZZXIIII": {"42": 0.12499999999999994}, "XZZXIIIIIYZZXIIII": {"42": -0.12499999999999994}, "YZZYIIIIIYZZXIIII": {"42": -0.12499999999999994}, "XZZXIIIIIXZZYIIII": {"42": 0.12499999999999994}, "YZZYIIIIIXZZYIIII": {"42": 0.12499999999999994}, "YZZXIIIIIYZZYIIII": {"42": -0.12499999999999994}, "XZZYIIIIIYZZYIIII": {"42": 0.12499999999999994}, "YZZZZZXIIXZXIIIII": {"43": -0.12499999999999994}, "XZZZZZYIIXZXIIIII": {"43": 0.12499999999999994}, "XZZZZZXIIYZXIIIII": {"43": -0.12499999999999994}, "YZZZZZYIIYZXIIIII": {"43": -0.12499999999999994}, "XZZZZZXIIXZYIIIII": {"43": 0.12499999999999994}, "YZZZZZYIIXZYIIIII": {"43": 0.12499999999999994}, "YZZZZZXIIYZYIIIII": {"43": -0.12499999999999994}, "XZZZZZYIIYZYIIIII": {"43": 0.12499999999999994}, "YZZZZXIIIXZXIIIII": {"44": -0.12499999999999994}, "XZZZZYIIIXZXIIIII": {"44": 0.12499999999999994}, "XZZZZXIIIYZXIIIII": {"44": -0.12499999999999994}, "YZZZZYIIIYZXIIIII": {"44": -0.12499999999999994}, "XZZZZXIIIXZYIIIII": {"44": 0.12499999999999994}, "YZZZZYIIIXZYIIIII": {"44": 0.12499999999999994}, "YZZZZXIIIYZYIIIII": {"44": -0.12499999999999994}, "XZZZZYIIIYZYIIIII": {"44": 0.12499999999999994}, "YZXIIIIIIXZXIIIII": {"45": -0.12499999999999994}, "XZYIIIIIIXZXIIIII": {"45": 0.12499999999999994}, "XZXIIIIIIYZXIIIII": {"45": -0.12499999999999994}, "YZYIIIIIIYZXIIIII": {"45": -0.12499999999999994}, "XZXIIIIIIXZYIIIII": {"45": 0.12499999999999994}, "YZYIIIIIIXZYIIIII": {"45": 0.12499999999999994}, "YZXIIIIIIYZYIIIII": {"45": -0.12499999999999994}, "XZYIIIIIIYZYIIIII": {"45": 0.12499999999999994}, "YXIIIIIIIXZXIIIII": {"46": -0.12499999999999994}, "XYIIIIIIIXZXIIIII": {"46": 0.12499999999999994}, "XXIIIIIIIYZXIIIII": {"46": -0.12499999999999994}, "YYIIIIIIIYZXIIIII": {"46": -0.12499999999999994}, "XXIIIIIIIXZYIIIII": {"46": 0.12499999999999994}, "YYIIIIIIIXZYIIIII": {"46": 0.12499999999999994}, "YXIIIIIIIYZYIIIII": {"46": -0.12499999999999994}, "XYIIIIIIIYZYIIIII": {"46": 0.12499999999999994}, "YZZZZZXIIXXIIIIII": {"47": -0.12499999999999994}, "XZZZZZYIIXXIIIIII": {"47": 0.12499999999999994}, "XZZZZZXIIYXIIIIII": {"47": -0.12499999999999994}, "YZZZZZYIIYXIIIIII": {"47": -0.12499999999999994}, "XZZZZZXIIXYIIIIII": {"47": 0.12499999999999994}, "YZZZZZYIIXYIIIIII": {"47": 0.12499999999999994}, "YZZZZZXIIYYIIIIII": {"47": -0.12499999999999994}, "XZZZZZYIIYYIIIIII": {"47": 0.12499999999999994}, "YZZZZXIIIXXIIIIII": {"48": -0.12499999999999994}, "XZZZZYIIIXXIIIIII": {"48": 0.12499999999999994}, "XZZZZXIIIYXIIIIII": {"48": -0.12499999999999994}, "YZZZZYIIIYXIIIIII": {"48": -0.12499999999999994}, "XZZZZXIIIXYIIIIII": {"48": 0.12499999999999994}, "YZZZZYIIIXYIIIIII": {"48": 0.12499999999999994}, "YZZZZXIIIYYIIIIII": {"48": -0.12499999999999994}, "XZZZZYIIIYYIIIIII": {"48": 0.12499999999999994}, "YZXIIIIIIXXIIIIII": {"49": -0.12499999999999994}, "XZYIIIIIIXXIIIIII": {"49": 0.12499999999999994}, "XZXIIIIIIYXIIIIII": {"49": -0.12499999999999994}, "YZYIIIIIIYXIIIIII": {"49": -0.12499999999999994}, "XZXIIIIIIXYIIIIII": {"49": 0.12499999999999994}, "YZYIIIIIIXYIIIIII": {"49": 0.12499999999999994}, "YZXIIIIIIYYIIIIII": {"49": -0.12499999999999994}, "XZYIIIIIIYYIIIIII": {"49": 0.12499999999999994}, "YXIIIIIIIXXIIIIII": {"50": -0.12499999999999994}, "XYIIIIIIIXXIIIIII": {"50": 0.12499999999999994}, "XXIIIIIIIYXIIIIII": {"50": -0.12499999999999994}, "YYIIIIIIIYXIIIIII": {"50": -0.12499999999999994}, "XXIIIIIIIXYIIIIII": {"50": 0.12499999999999994}, "YYIIIIIIIXYIIIIII": {"50": 0.12499999999999994}, "YXIIIIIIIYYIIIIII": {"50": -0.12499999999999994}, "XYIIIIIIIYYIIIIII": {"50": 0.12499999999999994}}, "excite1": {}, "excite2": {"YZZXIIIIIXZZXIIII": {"0": 0.0017752737172253286}, "XZZYIIIIIXZZXIIII": {"0": -0.0017752737172253286}, "XZZXIIIIIYZZXIIII": {"0": 0.0017752737172253286}, "YZZYIIIIIYZZXIIII": {"0": 0.0017752737172253286}, "XZZXIIIIIXZZYIIII": {"0": -0.0017752737172253286}, "YZZYIIIIIXZZYIIII": {"0": -0.0017752737172253286}, "YZZXIIIIIYZZYIIII": {"0": 0.0017752737172253286}, "XZZYIIIIIYZZYIIII": {"0": -0.0017752737172253286}}, "excite3": {"YZZXIIIIIXZZXIIII": {"0": 0.0017752737172253286}, "XZZYIIIIIXZZXIIII": {"0": -0.0017752737172253286}, "XZZXIIIIIYZZXIIII": {"0": 0.0017752737172253286}, "YZZYIIIIIYZZXIIII": {"0": 0.0017752737172253286}, "XZZXIIIIIXZZYIIII": {"0": -0.0017752737172253286}, "YZZYIIIIIXZZYIIII": {"0": -0.0017752737172253286}, "YZZXIIIIIYZZYIIII": {"0": 0.0017752737172253286}, "XZZYIIIIIYZZYIIII": {"0": -0.0017752737172253286}, "YZZZXIIIIXZZXIIII": {"1": 0.00012626731556051674}, "XZZZYIIIIXZZXIIII": {"1": -0.00012626731556051674}, "XZZZXIIIIYZZXIIII": {"1": 0.00012626731556051674}, "YZZZYIIIIYZZXIIII": {"1": 0.00012626731556051674}, "XZZZXIIIIXZZYIIII": {"1": -0.00012626731556051674}, "YZZZYIIIIXZZYIIII": {"1": -0.00012626731556051674}, "YZZZXIIIIYZZYIIII": {"1": 0.00012626731556051674}, "XZZZYIIIIYZZYIIII": {"1": -0.00012626731556051674}, "YZZXIIIIIXZZZXIII": {"2": 0.00012626731556051663}, "XZZYIIIIIXZZZXIII": {"2": -0.00012626731556051663}, "XZZXIIIIIYZZZXIII": {"2": 0.00012626731556051663}, "YZZYIIIIIYZZZXIII": {"2": 0.00012626731556051663}, "XZZXIIIIIXZZZYIII": {"2": -0.00012626731556051663}, "YZZYIIIIIXZZZYIII": {"2": -0.00012626731556051663}, "YZZXIIIIIYZZZYIII": {"2": 0.00012626731556051663}, "XZZYIIIIIYZZZYIII": {"2": -0.00012626731556051663}}, "excite4": {"YZZXIIIIIXZZXIIII": {"0": 0.0017752737172253286}, "XZZYIIIIIXZZXIIII": {"0": -0.0017752737172253286}, "XZZXIIIIIYZZXIIII": {"0": 0.0017752737172253286}, "YZZYIIIIIYZZXIIII": {"0": 0.0017752737172253286}, "XZZXIIIIIXZZYIIII": {"0": -0.0017752737172253286}, "YZZYIIIIIXZZYIIII": {"0": -0.0017752737172253286}, "YZZXIIIIIYZZYIIII": {"0": 0.0017752737172253286}, "XZZYIIIIIYZZYIIII": {"0": -0.0017752737172253286}, "YZZZXIIIIXZZXIIII": {"1": 0.00012626731556051674}, "XZZZYIIIIXZZXIIII": {"1": -0.00012626731556051674}, "XZZZXIIIIYZZXIIII": {"1": 0.00012626731556051674}, "YZZZYIIIIYZZXIIII": {"1": 0.00012626731556051674}, "XZZZXIIIIXZZYIIII": {"1": -0.00012626731556051674}, "YZZZYIIIIXZZYIIII": {"1": -0.00012626731556051674}, "YZZZXIIIIYZZYIIII": {"1": 0.00012626731556051674}, "XZZZYIIIIYZZYIIII": {"1": -0.00012626731556051674}, "YZZXIIIIIXZZZXIII": {"2": 0.00012626731556051663}, "XZZYIIIIIXZZZXIII": {"2": -0.00012626731556051663}, "XZZXIIIIIYZZZXIII": {"2": 0.00012626731556051663}, "YZZYIIIIIYZZZXIII": {"2": 0.00012626731556051663}, "XZZXIIIIIXZZZYIII": {"2": -0.00012626731556051663}, "YZZYIIIIIXZZZYIII": {"2": -0.00012626731556051663}, "YZZXIIIIIYZZZYIII": {"2": 0.00012626731556051663}, "XZZYIIIIIYZZZYIII": {"2": -0.00012626731556051663}, "YZZZXIIIIXZZZXIII": {"3": 7.346413619055219e-05}, "XZZZYIIIIXZZZXIII": {"3": -7.346413619055219e-05}, "XZZZXIIIIYZZZXIII": {"3": 7.346413619055219e-05}, "YZZZYIIIIYZZZXIII": {"3": 7.346413619055219e-05}, "XZZZXIIIIXZZZYIII": {"3": -7.346413619055219e-05}, "YZZZYIIIIXZZZYIII": {"3": -7.346413619055219e-05}, "YZZZXIIIIYZZZYIII": {"3": 7.346413619055219e-05}, "XZZZYIIIIYZZZYIII": {"3": -7.346413619055219e-05}, "YXIIIIIIIXXIIIIII": {"4": 2.6586411161494885e-05}, "XYIIIIIIIXXIIIIII": {"4": -2.6586411161494885e-05}, "XXIIIIIIIYXIIIIII": {"4": 2.6586411161494885e-05}, "YYIIIIIIIYXIIIIII": {"4": 2.6586411161494885e-05}, "XXIIIIIIIXYIIIIII": {"4": -2.6586411161494885e-05}, "YYIIIIIIIXYIIIIII": {"4": -2.6586411161494885e-05}, "YXIIIIIIIYYIIIIII": {"4": 2.6586411161494885e-05}, "XYIIIIIIIYYIIIIII": {"4": -2.6586411161494885e-05}, "YZXIIIIIIXZXIIIII": {"5": 2.658641116149202e-05}, "XZYIIIIIIXZXIIIII": {"5": -2.658641116149202e-05}, "XZXIIIIIIYZXIIIII": {"5": 2.658641116149202e-05}, "YZYIIIIIIYZXIIIII": {"5": 2.658641116149202e-05}, "XZXIIIIIIXZYIIIII": {"5": -2.658641116149202e-05}, "YZYIIIIIIXZYIIIII": {"5": -2.658641116149202e-05}, "YZXIIIIIIYZYIIIII": {"5": 2.658641116149202e-05}, "XZYIIIIIIYZYIIIII": {"5": -2.658641116149202e-05}, "IIIIIIIIIYZZXIIII": {"6": 9.65757135891132e-05}, "IIIIIIIIIXZZYIIII": {"6": -9.65757135891132e-05}, "YZZXIIIIIIIIIIIII": {"7": 9.657571358906851e-05}, "XZZYIIIIIIIIIIIII": {"7": -9.657571358906851e-05}}, "excite5": {"YZZXIIIIIXZZXIIII": {"0": 0.0017752737172253286}, "XZZYIIIIIXZZXIIII": {"0": -0.0017752737172253286}, "XZZXIIIIIYZZXIIII": {"0": 0.0017752737172253286}, "YZZYIIIIIYZZXIIII": {"0": 0.0017752737172253286}, "XZZXIIIIIXZZYIIII": {"0": -0.0017752737172253286}, "YZZYIIIIIXZZYIIII": {"0": -0.0017752737172253286}, "YZZXIIIIIYZZYIIII": {"0": 0.0017752737172253286}, "XZZYIIIIIYZZYIIII": {"0": -0.0017752737172253286}, "YZZZXIIIIXZZXIIII": {"1": 0.00012626731556051674}, "XZZZYIIIIXZZXIIII": {"1": -0.00012626731556051674}, "XZZZXIIIIYZZXIIII": {"1": 0.00012626731556051674}, "YZZZYIIIIYZZXIIII": {"1": 0.00012626731556051674}, "XZZZXIIIIXZZYIIII": {"1": -0.00012626731556051674}, "YZZZYIIIIXZZYIIII": {"1": -0.00012626731556051674}, "YZZZXIIIIYZZYIIII": {"1": 0.00012626731556051674}, "XZZZYIIIIYZZYIIII": {"1": -0.00012626731556051674}, "YZZXIIIIIXZZZXIII": {"2": 0.00012626731556051663}, "XZZYIIIIIXZZZXIII": {"2": -0.00012626731556051663}, "XZZXIIIIIYZZZXIII": {"2": 0.00012626731556051663}, "YZZYIIIIIYZZZXIII": {"2": 0.00012626731556051663}, "XZZXIIIIIXZZZYIII": {"2": -0.00012626731556051663}, "YZZYIIIIIXZZZYIII": {"2": -0.00012626731556051663}, "YZZXIIIIIYZZZYIII": {"2": 0.00012626731556051663}, "XZZYIIIIIYZZZYIII": {"2": -0.00012626731556051663}, "YZZZXIIIIXZZZXIII": {"3": 7.346413619055219e-05}, "XZZZYIIIIXZZZXIII": {"3": -7.346413619055219e-05}, "XZZZXIIIIYZZZXIII": {"3": 7.346413619055219e-05}, "YZZZYIIIIYZZZXIII": {"3": 7.346413619055219e-05}, "XZZZXIIIIXZZZYIII": {"3": -7.346413619055219e-05}, "YZZZYIIIIXZZZYIII": {"3": -7.346413619055219e-05}, "YZZZXIIIIYZZZYIII": {"3": 7.346413619055219e-05}, "XZZZYIIIIYZZZYIII": {"3": -7.346413619055219e-05}, "YXIIIIIIIXXIIIIII": {"4": 2.6586411161494885e-05}, "XYIIIIIIIXXIIIIII": {"4": -2.6586411161494885e-05}, "XXIIIIIIIYXIIIIII": {"4": 2.6586411161494885e-05}, "YYIIIIIIIYXIIIIII": {"4": 2.6586411161494885e-05}, "XXIIIIIIIXYIIIIII": {"4": -2.6586411161494885e-05}, "YYIIIIIIIXYIIIIII": {"4": -2.6586411161494885e-05}, "YXIIIIIIIYYIIIIII": {"4": 2.6586411161494885e-05}, "XYIIIIIIIYYIIIIII": {"4": -2.6586411161494885e-05}, "YZXIIIIIIXZXIIIII": {"5": 2.658641116149202e-05}, "XZYIIIIIIXZXIIIII": {"5": -2.658641116149202e-05}, "XZXIIIIIIYZXIIIII": {"5": 2.658641116149202e-05}, "YZYIIIIIIYZXIIIII": {"5": 2.658641116149202e-05}, "XZXIIIIIIXZYIIIII": {"5": -2.658641116149202e-05}, "YZYIIIIIIXZYIIIII": {"5": -2.658641116149202e-05}, "YZXIIIIIIYZYIIIII": {"5": 2.658641116149202e-05}, "XZYIIIIIIYZYIIIII": {"5": -2.658641116149202e-05}, "IIIIIIIIIYZZXIIII": {"6": 9.65757135891132e-05}, "IIIIIIIIIXZZYIIII": {"6": -9.65757135891132e-05}, "YZZXIIIIIIIIIIIII": {"7": 9.657571358906851e-05}, "XZZYIIIIIIIIIIIII": {"7": -9.657571358906851e-05}, "YZZZXIIIIIIIIIIII": {"8": 6.1021771000895815e-06}, "XZZZYIIIIIIIIIIII": {"8": -6.1021771000895815e-06}, "IIIIIIIIIYZZZXIII": {"9": 6.102177100088632e-06}, "IIIIIIIIIXZZZYIII": {"9": -6.102177100088632e-06}}, "excite6": {"YZZXIIIIIXZZXIIII": {"0": 0.0017752737172253286}, "XZZYIIIIIXZZXIIII": {"0": -0.0017752737172253286}, "XZZXIIIIIYZZXIIII": {"0": 0.0017752737172253286}, "YZZYIIIIIYZZXIIII": {"0": 0.0017752737172253286}, "XZZXIIIIIXZZYIIII": {"0": -0.0017752737172253286}, "YZZYIIIIIXZZYIIII": {"0": -0.0017752737172253286}, "YZZXIIIIIYZZYIIII": {"0": 0.0017752737172253286}, "XZZYIIIIIYZZYIIII": {"0": -0.0017752737172253286}, "YZZZXIIIIXZZXIIII": {"1": 0.00012626731556051674}, "XZZZYIIIIXZZXIIII": {"1": -0.00012626731556051674}, "XZZZXIIIIYZZXIIII": {"1": 0.00012626731556051674}, "YZZZYIIIIYZZXIIII": {"1": 0.00012626731556051674}, "XZZZXIIIIXZZYIIII": {"1": -0.00012626731556051674}, "YZZZYIIIIXZZYIIII": {"1": -0.00012626731556051674}, "YZZZXIIIIYZZYIIII": {"1": 0.00012626731556051674}, "XZZZYIIIIYZZYIIII": {"1": -0.00012626731556051674}, "YZZXIIIIIXZZZXIII": {"2": 0.00012626731556051663}, "XZZYIIIIIXZZZXIII": {"2": -0.00012626731556051663}, "XZZXIIIIIYZZZXIII": {"2": 0.00012626731556051663}, "YZZYIIIIIYZZZXIII": {"2": 0.00012626731556051663}, "XZZXIIIIIXZZZYIII": {"2": -0.00012626731556051663}, "YZZYIIIIIXZZZYIII": {"2": -0.00012626731556051663}, "YZZXIIIIIYZZZYIII": {"2": 0.00012626731556051663}, "XZZYIIIIIYZZZYIII": {"2": -0.00012626731556051663}, "YZZZXIIIIXZZZXIII": {"3": 7.346413619055219e-05}, "XZZZYIIIIXZZZXIII": {"3": -7.346413619055219e-05}, "XZZZXIIIIYZZZXIII": {"3": 7.346413619055219e-05}, "YZZZYIIIIYZZZXIII": {"3": 7.346413619055219e-05}, "XZZZXIIIIXZZZYIII": {"3": -7.346413619055219e-05}, "YZZZYIIIIXZZZYIII": {"3": -7.346413619055219e-05}, "YZZZXIIIIYZZZYIII": {"3": 7.346413619055219e-05}, "XZZZYIIIIYZZZYIII": {"3": -7.346413619055219e-05}, "YXIIIIIIIXXIIIIII": {"4": 2.6586411161494885e-05}, "XYIIIIIIIXXIIIIII": {"4": -2.6586411161494885e-05}, "XXIIIIIIIYXIIIIII": {"4": 2.6586411161494885e-05}, "YYIIIIIIIYXIIIIII": {"4": 2.6586411161494885e-05}, "XXIIIIIIIXYIIIIII": {"4": -2.6586411161494885e-05}, "YYIIIIIIIXYIIIIII": {"4": -2.6586411161494885e-05}, "YXIIIIIIIYYIIIIII": {"4": 2.6586411161494885e-05}, "XYIIIIIIIYYIIIIII": {"4": -2.6586411161494885e-05}, "YZXIIIIIIXZXIIIII": {"5": 2.658641116149202e-05}, "XZYIIIIIIXZXIIIII": {"5": -2.658641116149202e-05}, "XZXIIIIIIYZXIIIII": {"5": 2.658641116149202e-05}, "YZYIIIIIIYZXIIIII": {"5": 2.658641116149202e-05}, "XZXIIIIIIXZYIIIII": {"5": -2.658641116149202e-05}, "YZYIIIIIIXZYIIIII": {"5": -2.658641116149202e-05}, "YZXIIIIIIYZYIIIII": {"5": 2.658641116149202e-05}, "XZYIIIIIIYZYIIIII": {"5": -2.658641116149202e-05}, "IIIIIIIIIYZZXIIII": {"6": 9.65757135891132e-05}, "IIIIIIIIIXZZYIIII": {"6": -9.65757135891132e-05}, "YZZXIIIIIIIIIIIII": {"7": 9.657571358906851e-05}, "XZZYIIIIIIIIIIIII": {"7": -9.657571358906851e-05}, "YZZZXIIIIIIIIIIII": {"8": 6.1021771000895815e-06}, "XZZZYIIIIIIIIIIII": {"8": -6.1021771000895815e-06}, "IIIIIIIIIYZZZXIII": {"9": 6.102177100088632e-06}, "IIIIIIIIIXZZZYIII": {"9": -6.102177100088632e-06}, "YIIZZIIXIXIIZZIXI": {"10": 2.0994151488493248e-07}, "XIIZZIIYIXIIZZIXI": {"10": -2.0994151488493248e-07}, "XIIZZIIXIYIIZZIXI": {"10": 2.0994151488493248e-07}, "YIIZZIIYIYIIZZIXI": {"10": 2.0994151488493248e-07}, "XIIZZIIXIXIIZZIYI": {"10": -2.0994151488493248e-07}, "YIIZZIIYIXIIZZIYI": {"10": -2.0994151488493248e-07}, "YIIZZIIXIYIIZZIYI": {"10": 2.0994151488493248e-07}, "XIIZZIIYIYIIZZIYI": {"10": -2.0994151488493248e-07}}, "excite7": {"YZZXIIIIIXZZXIIII": {"0": 0.0017752737172253286}, "XZZYIIIIIXZZXIIII": {"0": -0.0017752737172253286}, "XZZXIIIIIYZZXIIII": {"0": 0.0017752737172253286}, "YZZYIIIIIYZZXIIII": {"0": 0.0017752737172253286}, "XZZXIIIIIXZZYIIII": {"0": -0.0017752737172253286}, "YZZYIIIIIXZZYIIII": {"0": -0.0017752737172253286}, "YZZXIIIIIYZZYIIII": {"0": 0.0017752737172253286}, "XZZYIIIIIYZZYIIII": {"0": -0.0017752737172253286}, "YZZZXIIIIXZZXIIII": {"1": 0.00012626731556051674}, "XZZZYIIIIXZZXIIII": {"1": -0.00012626731556051674}, "XZZZXIIIIYZZXIIII": {"1": 0.00012626731556051674}, "YZZZYIIIIYZZXIIII": {"1": 0.00012626731556051674}, "XZZZXIIIIXZZYIIII": {"1": -0.00012626731556051674}, "YZZZYIIIIXZZYIIII": {"1": -0.00012626731556051674}, "YZZZXIIIIYZZYIIII": {"1": 0.00012626731556051674}, "XZZZYIIIIYZZYIIII": {"1": -0.00012626731556051674}, "YZZXIIIIIXZZZXIII": {"2": 0.00012626731556051663}, "XZZYIIIIIXZZZXIII": {"2": -0.00012626731556051663}, "XZZXIIIIIYZZZXIII": {"2": 0.00012626731556051663}, "YZZYIIIIIYZZZXIII": {"2": 0.00012626731556051663}, "XZZXIIIIIXZZZYIII": {"2": -0.00012626731556051663}, "YZZYIIIIIXZZZYIII": {"2": -0.00012626731556051663}, "YZZXIIIIIYZZZYIII": {"2": 0.00012626731556051663}, "XZZYIIIIIYZZZYIII": {"2": -0.00012626731556051663}, "YZZZXIIIIXZZZXIII": {"3": 7.346413619055219e-05}, "XZZZYIIIIXZZZXIII": {"3": -7.346413619055219e-05}, "XZZZXIIIIYZZZXIII": {"3": 7.346413619055219e-05}, "YZZZYIIIIYZZZXIII": {"3": 7.346413619055219e-05}, "XZZZXIIIIXZZZYIII": {"3": -7.346413619055219e-05}, "YZZZYIIIIXZZZYIII": {"3": -7.346413619055219e-05}, "YZZZXIIIIYZZZYIII": {"3": 7.346413619055219e-05}, "XZZZYIIIIYZZZYIII": {"3": -7.346413619055219e-05}, "YXIIIIIIIXXIIIIII": {"4": 2.6586411161494885e-05}, "XYIIIIIIIXXIIIIII": {"4": -2.6586411161494885e-05}, "XXIIIIIIIYXIIIIII": {"4": 2.6586411161494885e-05}, "YYIIIIIIIYXIIIIII": {"4": 2.6586411161494885e-05}, "XXIIIIIIIXYIIIIII": {"4": -2.6586411161494885e-05}, "YYIIIIIIIXYIIIIII": {"4": -2.6586411161494885e-05}, "YXIIIIIIIYYIIIIII": {"4": 2.6586411161494885e-05}, "XYIIIIIIIYYIIIIII": {"4": -2.6586411161494885e-05}, "YZXIIIIIIXZXIIIII": {"5": 2.658641116149202e-05}, "XZYIIIIIIXZXIIIII": {"5": -2.658641116149202e-05}, "XZXIIIIIIYZXIIIII": {"5": 2.658641116149202e-05}, "YZYIIIIIIYZXIIIII": {"5": 2.658641116149202e-05}, "XZXIIIIIIXZYIIIII": {"5": -2.658641116149202e-05}, "YZYIIIIIIXZYIIIII": {"5": -2.658641116149202e-05}, "YZXIIIIIIYZYIIIII": {"5": 2.658641116149202e-05}, "XZYIIIIIIYZYIIIII": {"5": -2.658641116149202e-05}, "IIIIIIIIIYZZXIIII": {"6": 9.65757135891132e-05}, "IIIIIIIIIXZZYIIII": {"6": -9.65757135891132e-05}, "YZZXIIIIIIIIIIIII": {"7": 9.657571358906851e-05}, "XZZYIIIIIIIIIIIII": {"7": -9.657571358906851e-05}, "YZZZXIIIIIIIIIIII": {"8": 6.1021771000895815e-06}, "XZZZYIIIIIIIIIIII": {"8": -6.1021771000895815e-06}, "IIIIIIIIIYZZZXIII": {"9": 6.102177100088632e-06}, "IIIIIIIIIXZZZYIII": {"9": -6.102177100088632e-06}, "YIIZZIIXIXIIZZIXI": {"10": 2.0994151488493248e-07}, "XIIZZIIYIXIIZZIXI": {"10": -2.0994151488493248e-07}, "XIIZZIIXIYIIZZIXI": {"10": 2.0994151488493248e-07}, "YIIZZIIYIYIIZZIXI": {"10": 2.0994151488493248e-07}, "XIIZZIIXIXIIZZIYI": {"10": -2.0994151488493248e-07}, "YIIZZIIYIXIIZZIYI": {"10": -2.0994151488493248e-07}, "YIIZZIIXIYIIZZIYI": {"10": 2.0994151488493248e-07}, "XIIZZIIYIYIIZZIYI": {"10": -2.0994151488493248e-07}, "YZZZZZZXIXZZXIIII": {"11": 4.469074695571703e-08}, "XZZZZZZYIXZZXIIII": {"11": -4.469074695571703e-08}, "XZZZZZZXIYZZXIIII": {"11": 4.469074695571703e-08}, "YZZZZZZYIYZZXIIII": {"11": 4.469074695571703e-08}, "XZZZZZZXIXZZYIIII": {"11": -4.469074695571703e-08}, "YZZZZZZYIXZZYIIII": {"11": -4.469074695571703e-08}, "YZZZZZZXIYZZYIIII": {"11": 4.469074695571703e-08}, "XZZZZZZYIYZZYIIII": {"11": -4.469074695571703e-08}, "YIIXIZZIIXIIZZIXI": {"12": 4.469074695570361e-08}, "XIIYIZZIIXIIZZIXI": {"12": -4.469074695570361e-08}, "XIIXIZZIIYIIZZIXI": {"12": 4.469074695570361e-08}, "YIIYIZZIIYIIZZIXI": {"12": 4.469074695570361e-08}, "XIIXIZZIIXIIZZIYI": {"12": -4.469074695570361e-08}, "YIIYIZZIIXIIZZIYI": {"12": -4.469074695570361e-08}, "YIIXIZZIIYIIZZIYI": {"12": 4.469074695570361e-08}, "XIIYIZZIIYIIZZIYI": {"12": -4.469074695570361e-08}, "YIIZZIIXIXIIZZIZX": {"13": 2.5809043031805568e-08}, "XIIZZIIYIXIIZZIZX": {"13": -2.5809043031805568e-08}, "XIIZZIIXIYIIZZIZX": {"13": 2.5809043031805568e-08}, "YIIZZIIYIYIIZZIZX": {"13": 2.5809043031805568e-08}, "XIIZZIIXIXIIZZIZY": {"13": -2.5809043031805568e-08}, "YIIZZIIYIXIIZZIZY": {"13": -2.5809043031805568e-08}, "YIIZZIIXIYIIZZIZY": {"13": 2.5809043031805568e-08}, "XIIZZIIYIYIIZZIZY": {"13": -2.5809043031805568e-08}, "YIIZZIIZXXIIZZIXI": {"14": 2.5809043031800598e-08}, "XIIZZIIZYXIIZZIXI": {"14": -2.5809043031800598e-08}, "XIIZZIIZXYIIZZIXI": {"14": 2.5809043031800598e-08}, "YIIZZIIZYYIIZZIXI": {"14": 2.5809043031800598e-08}, "XIIZZIIZXXIIZZIYI": {"14": -2.5809043031800598e-08}, "YIIZZIIZYXIIZZIYI": {"14": -2.5809043031800598e-08}, "YIIZZIIZXYIIZZIYI": {"14": 2.5809043031800598e-08}, "XIIZZIIZYYIIZZIYI": {"14": -2.5809043031800598e-08}, "YIIZXZZIIXIIZZIXI": {"15": 2.535384319034578e-08}, "XIIZYZZIIXIIZZIXI": {"15": -2.535384319034578e-08}, "XIIZXZZIIYIIZZIXI": {"15": 2.535384319034578e-08}, "YIIZYZZIIYIIZZIXI": {"15": 2.535384319034578e-08}, "XIIZXZZIIXIIZZIYI": {"15": -2.535384319034578e-08}, "YIIZYZZIIXIIZZIYI": {"15": -2.535384319034578e-08}, "YIIZXZZIIYIIZZIYI": {"15": 2.535384319034578e-08}, "XIIZYZZIIYIIZZIYI": {"15": -2.535384319034578e-08}, "YZZZZZZXIXZZZXIII": {"16": 2.5353843190343893e-08}, "XZZZZZZYIXZZZXIII": {"16": -2.5353843190343893e-08}, "XZZZZZZXIYZZZXIII": {"16": 2.5353843190343893e-08}, "YZZZZZZYIYZZZXIII": {"16": 2.5353843190343893e-08}, "XZZZZZZXIXZZZYIII": {"16": -2.5353843190343893e-08}, "YZZZZZZYIXZZZYIII": {"16": -2.5353843190343893e-08}, "YZZZZZZXIYZZZYIII": {"16": 2.5353843190343893e-08}, "XZZZZZZYIYZZZYIII": {"16": -2.5353843190343893e-08}, "YIIXIZZIIXIIZZIZX": {"17": 1.6375069476366878e-08}, "XIIYIZZIIXIIZZIZX": {"17": -1.6375069476366878e-08}, "XIIXIZZIIYIIZZIZX": {"17": 1.6375069476366878e-08}, "YIIYIZZIIYIIZZIZX": {"17": 1.6375069476366878e-08}, "XIIXIZZIIXIIZZIZY": {"17": -1.6375069476366878e-08}, "YIIYIZZIIXIIZZIZY": {"17": -1.6375069476366878e-08}, "YIIXIZZIIYIIZZIZY": {"17": 1.6375069476366878e-08}, "XIIYIZZIIYIIZZIZY": {"17": -1.6375069476366878e-08}, "YZZZZZZZXXZZXIIII": {"18": 1.6375069476364492e-08}, "XZZZZZZZYXZZXIIII": {"18": -1.6375069476364492e-08}, "XZZZZZZZXYZZXIIII": {"18": 1.6375069476364492e-08}, "YZZZZZZZYYZZXIIII": {"18": 1.6375069476364492e-08}, "XZZZZZZZXXZZYIIII": {"18": -1.6375069476364492e-08}, "YZZZZZZZYXZZYIIII": {"18": -1.6375069476364492e-08}, "YZZZZZZZXYZZYIIII": {"18": 1.6375069476364492e-08}, "XZZZZZZZYYZZYIIII": {"18": -1.6375069476364492e-08}}}, "num_qubits": 20, "hf_config": "01111111101111111", "nc_config": "11111111110111111000", "hf_energy": -461.84205116524447, "terms_noncon": ["IIIIIIIIIIIIIIIII", "ZZZZZZZZZIIIIIIII", "IZZIIZZIIZIIZZIZZ", "IIIIIIIIZIIIIIIII", "IIIIIIIIIIIIIIIIZ", "IZZIIZZIIIZZIIZII", "IIIIIIIIIIIIIIZII", "IIIIIIZIIIIIIIIII", "IIIIIZIIIIIIIIIII", "IIIIIIIZIIIIIIIII", "IIIIIIIIIIIIIIIZI", "IIIIIIIIIIIIIZIII", "IIIIZIIIIIIIIIIII", "IIIIIIIIIIIZIIIII", "IIZIIIIIIIIIIIIII", "IIIIIIIIIIZIIIIII", "IZIIIIIIIIIIIIIII", "ZIIZZIIZZZIIZZIZZ", "IIIIIIIIIIIIZIIII", "IIIZIIIIIIIIIIIII", "ZIIIIIIIIIIIIIIII", "IIIIIIIIIZIIIIIII", "ZIIZZIIZZIZZIIZII", "IZZIIZIIIZIIZZIZZ", "ZZZZZZZZZIIIIIZII", "IZZIIIZIIZIIZZIZZ", "ZZZZZZZZZIIIIIIZI", "IZZIIZZZIZIIZZIZZ", "ZZZZZZZZZIIIIIIIZ", "IZZIIZZIZZIIZZIZZ", "ZZZZZZIZZIIIIIIII", "IIIIIIIIIZZZZZZZZ", "ZZZZZIZZZIIIIIIII", "IZZIIZZIIZIIZZZZZ", "ZZZZZZZIZIIIIIIII", "IZZIIZZIIZIIZZIIZ", "ZZZZZZZZIIIIIIIII", "IZZIIZZIIZIIZZIZI", "IZZIIZIIIIZZIIZII", "IIIIIZIIIIIIIIZII", "IIIIIIIZIIIIIIIZI", "IZZIIZZIIIXIZZIII", "IIIIIIIIIIXZZZZII", "IIIIIIIIZIIIIIZII", "IZZIIZZIZIZZIIZII", "IIIIIZIIIIIIIIIIZ", "IIIIIIZIIIIIIIIIZ", "IIIIIIIIZIIIIIIZI", "IIIIIIIZIIIIIIIIZ", "IIIIIIZIIIIIIIZII", "IZZIIIZIIIZZIIZII", "IIIIIIIZIIIIIIZII", "IZZIIZZZIIZZIIZII", "IIIIIZIIIIIIIIIZI", "IIIIIIZIIIIIIIIZI", "IIIIIIIIZIIIIIIIZ", "IIIIIZZIIIIIIIIII", "IZZIIZZIIIZZIIIII", "IIIIIZIZIIIIIIIII", "IIIIIIIIIIIIIIZZI", "IIIIIIZZIIIIIIIII", "IZZIIZZIIIZZIIZZI", "IIIIIIZIZIIIIIIII", "IZZIIZZIIIZZIIZIZ", "IIIIIZIIZIIIIIIII", "IIIIIIIIIIIIIIZIZ", "IIIIIIIZZIIIIIIII", "IIIIIIIIIIIIIIIZZ", "ZZZZZZZZZIIZIIIII", "IZIIIZZIIZIIZZIZZ", "ZZZZZZZZZIZIIIIII", "IIZIIZZIIZIIZZIZZ", "ZZIZZZZZZIIIIIIII", "IZZIIZZIIZIZZZIZZ", "ZIZZZZZZZIIIIIIII", "IZZIIZZIIZZIZZIZZ", "IIIIIZIIIIIZIIIII", "IIZIIIIIIIIIIIZII", "IIIIIIZIIIZIIIIII", "IIZIIZZIIIZZIIZII", "ZZZZZZZZZIIIIZIII", "IZZIZZZIIZIIZZIZZ", "IIIIIIIIZIIZIIIII", "IIZIIIIIIIIIIIIIZ", "IIIIIIIIZIZIIIIII", "IZIIIIIIIIIIIIIIZ", "ZZZZIZZZZIIIIIIII", "IZZIIZZIIZIIZIIZZ", "IIIIIIZIIIIZIIIII", "IZIIIZZIIIZZIIZII", "IIIIIZIIIIZIIIIII", "IZIIIIIIIIIIIIZII", "IIIIIIIZIIIZIIIII", "IIZIIIIIIIIIIIIZI", "IIIIIIIZIIZIIIIII", "IZIIIIIIIIIIIIIZI", "IIZIIIZIIIIIIIIII", "IZZIIZZIIIZIIIZII", "IZIIIZIIIIIIIIIII", "IIIIIIIIIIZIIIZII", "IIZIIIIZIIIIIIIII", "IIIIIIIIIIIZIIIZI", "IZIIIIIZIIIIIIIII", "IIIIIIIIIIZIIIIZI", "IIZIIIIIZIIIIIIII", "IIIIIIIIIIIZIIIIZ", "IZIIIIIIZIIIIIIII", "IIIIIIIIIIZIIIIIZ", "IIZIIZIIIIIIIIIII", "IIIIIIIIIIIZIIZII", "IZIIIIZIIIIIIIIII", "IZZIIZZIIIIZIIZII", "IIIIIIIZIIIIIZIII", "IIIIZIIIIIIIIIIZI", "IIIIIZIIIIIIIZIII", "IIIIIIZIIIIIIZIII", "IIIIZIIIIIIIIIZII", "IZZIZZZIIIZZIIZII", "IIIIIIIIZIIIIZIII", "IIIIZIIIIIIIIIIIZ", "IIIIZIIZIIIIIIIII", "IIIIIIIIIIIIIZIZI", "IIIIZZIIIIIIIIIII", "IIIIZIZIIIIIIIIII", "IIIIIIIIIIIIIZZII", "IZZIIZZIIIZZIZZII", "IIIIZIIIZIIIIIIII", "IIIIIIIIIIIIIZIIZ", "ZZZZZZZZZIIIZIIII", "IZZZIZZIIZIIZZIZZ", "ZZZIZZZZZIIIIIIII", "IZZIIZZIIZIIIZIZZ", "IIIIIIIZIIIIZIIII", "IIIZIIIIIIIIIIIZI", "IIIIIIIIZIIIZIIII", "IIIZIIIIIIIIIIIIZ", "IIIIIIZIIIIIZIIII", "IZZZIZZIIIZZIIZII", "IIIIIZIIIIIIZIIII", "IIIZIIIIIIIIIIZII", "ZIIIIIIIIZIIIIIII", "IIIZIZIIIIIIIIIII", "IIIZIIZIIIIIIIIII", "IIIIIIIIIIIIZIZII", "IZZIIZZIIIZZZIZII", "IIIZIIIIZIIIIIIII", "IIIIIIIIIIIIZIIIZ", "IIIZIIIZIIIIIIIII", "IIIIIIIIIIIIZIIZI", "IIZIIIIIIIIZIIIII", "IZIIIIIIIIZIIIIII", "ZZZZZZZZZZIIIIIII", "ZZZIIZZIIZIIZZIZZ", "IZZZZZZZZIIIIIIII", "IZZIIZZIIIIIZZIZZ", "IIIIIIIZIZIIIIIII", "ZIIIIIIIIIIIIIIZI", "IIIIIIIIZZIIIIIII", "ZIIIIIIIIIIIIIIIZ", "IIIIIZIIIZIIIIIII", "IIIIIIZIIZIIIIIII", "ZIIIIIIIIIIIIIZII", "ZZZIIZZIIIZZIIZII", "ZIIIIIZIIIIIIIIII", "IZZIIZZIIZZZIIZII", "ZIIIIZIIIIIIIIIII", "IIIIIIIIIZIIIIZII", "ZIIIIIIIZIIIIIIII", "IIIIIIIIIZIIIIIIZ", "ZIIIIIIZIIIIIIIII", "IIIIIIIIIZIIIIIZI", "IIIIZIIIIIIIIZIII", "IIIIZIIIIIIZIIIII", "IIZIIIIIIIIIIZIII", "IIIIZIIIIIZIIIIII", "IZIIIIIIIIIIIZIII", "IIIZIIIIIIIIZIIII", "IIZIIIIIIIZIIIIII", "IZIIIIIIIIIZIIIII", "IIIZIIIIIZIIIIIII", "ZIIIIIIIIIIIZIIII", "IIIIZIIIIIIIZIIII", "IIIZIIIIIIIIIZIII", "IZZIIIIIIIIIIIIII", "IIIIIIIIIIZZIIIII", "IIIIZIIIIZIIIIIII", "ZIIIIIIIIIIIIZIII", "IIIZIIIIIIIZIIIII", "IIZIIIIIIIIIZIIII", "IIIZIIIIIIZIIIIII", "IZIIIIIIIIIIZIIII", "IIZZIIIIIIIIIIIII", "IIIIIIIIIIIZZIIII", "IZIZIIIIIIIIIIIII", "IIIIIIIIIIZIZIIII", "IIZIIIIIIZIIIIIII", "ZIIIIIIIIIIZIIIII", "IZIIIIIIIZIIIIIII", "ZIIIIIIIIIZIIIIII", "ZIIIZIIIIIIIIIIII", "IIIIIIIIIZIIIZIII", "ZIIZZIIZZIXIZZIII", "ZZZZZZZZZIXZZZZII", "IIZIZIIIIIIIIIIII", "IIIIIIIIIIIZIZIII", "IZIIZIIIIIIIIIIII", "IIIIIIIIIIZIIZIII", "ZIZIIIIIIIIIIIIII", "IIIIIIIIIZIZIIIII", "ZZIIIIIIIIIIIIIII", "IIIIIIIIIZZIIIIII", "IIIIIIIIIZXIIIIZZ", "IZZIIZZIIZXZIIZZZ", "IIIZZIIIIIIIIIIII", "IIIIIIIIIIIIZZIII", "ZIIZIIIIIIIIIIIII", "IIIIIIIIIZIIZIIII", "IZZIIZIIIIXIZZIII", "IIIIIIZIIIXZZZZII", "IZZIIIZIIIXIZZIII", "IIIIIZIIIIXZZZZII", "IZZIIZZZIIXIZZIII", "IIIIIIIZIIXZZZZII", "IZZIIZZIZIXIZZIII", "IIIIIIIIZIXZZZZII", "IIIIIIIIIIXZZZIII", "IZZIIZZIIIXIZZZII", "IZZIIZZIIIXIZZIZI", "IIIIIIIIIIXZZZZZI", "IZZIIZZIIIXIZZIIZ", "IIIIIIIIIIXZZZZIZ", "IZZIIZZIIIXIZIIII", "IIIIIIIIIIXZZIZII", "IZZIIZZIIIXZZZIII", "IIIIIIIIIIXIZZZII", "IZIIIZZIIIXIZZIII", "IIZIIIIIIIXZZZZII", "IZZIIZZIIIXIIZIII", "IIIIIIIIIIXZIZZII", "IZZIIZZIIZXIZZIII", "IIIIIIIIIZXZZZZII", "IZZIZZZIIIXIZZIII", "IIIIZIIIIIXZZZZII", "IZZZIZZIIIXIZZIII", "IIIZIIIIIIXZZZZII", "ZZZIIZZIIIXIZZIII", "ZIIIIIIIIIXZZZZII", "IIZIIZZIIIXIZZIII", "IZIIIIIIIIXZZZZII"], "num_tapered": 3, "true_gs_nrg": -461.8636722875821, "amplitudes": [[0.9823499094107359, "01111111110111111111"], [0.014202189737802635, "11101111111110111111"], [0.0010101385244841346, "11110111111110111111"], [0.0010101385244841337, "11101111111111011111"], [0.0005877130895244178, "11110111111111011111"], [0.0002126912892919592, "10111111111011111111"], [0.00021269128929193626, "11011111111101111111"], [0.00019315142717822652, "01111111111110111111"], [0.00019315142717813712, "11101111110111111111"], [1.2204354200179171e-05, "11110111110111111111"], [1.220435420017727e-05, "01111111111111011111"], [1.6795321190794607e-06, "11111110111111111011"], [3.5752597564573653e-07, "11111110111110111111"], [3.5752597564562917e-07, "11101111111111111011"], [2.0647234425444465e-07, "11111110111111111101"], [2.064723442544049e-07, "11111111011111111011"], [2.0283074552276637e-07, "11110111111111111011"], [2.0283074552275128e-07, "11111110111111011111"], [1.310005558109351e-07, "11101111111111111101"], [1.3100055581091601e-07, "11111111011110111111"], [8.721129415102288e-08, "11111111011111111101"], [4.1319417738324294e-08, "11111101111011111111"], [4.131941773831807e-08, "10111111111111110111"], [4.131941773831561e-08, "11011111111111101111"], [4.131941773831135e-08, "11111011111101111111"], [1.575069860999722e-08, "11111110110111111111"], [1.5750698609962685e-08, "01111111111111111011"], [1.449457826227649e-08, "11111101111111110111"], [1.4494578262272444e-08, "11111011111111101111"], [1.3334755316702973e-08, "11111111011111011111"], [1.3334755316695825e-08, "11110111111111111101"], [4.5629098891560825e-10, "11111111101111111110"], [3.279863891579958e-10, "11111111011111111110"], [3.279863891577786e-10, "11111111101111111101"], [1.3487677815237666e-10, "11110111111111111110"], [1.3487677815232197e-10, "11111111101111011111"], [1.3017217646822183e-10, "11111111010111111111"], [1.3017217646760349e-10, "01111111111111111101"], [1.8866320536965827e-11, "11111111101111111011"], [1.8866320536962156e-11, "11111110111111111110"], [1.2659889821645965e-11, "11101111111111111110"], [1.2659889821599556e-11, "11111111101110111111"], [6.171883781251479e-12, "11011111111111110111"], [6.17188378125058e-12, "11111101111101111111"], [6.171883781245182e-12, "10111111111111101111"], [6.171883781244162e-12, "11111011111011111111"], [5.694604884544188e-13, "01111111111111111110"], [5.694604884500487e-13, "11111111100111111111"], [6.25859356182945e-33, "01010011011111111101"], [6.258592953838033e-33, "11111111010101001101"], [3.344775902838015e-33, "01011010011111111011"], [3.344774688606557e-33, "11111110110101101001"], [3.232631329517478e-33, "11111110110101001101"], [3.232626775654389e-33, "01010011011111111011"], [2.103656844250878e-33, "11111110111111100000"], [2.1036555733910442e-33, "11111000001111111011"], [1.3770189056375092e-33, "11111111101111100000"], [1.3769966103105174e-33, "11111000001111111110"], [1.3522871585689592e-33, "11111000001111111101"], [1.3522851224232602e-33, "11111111011111100000"], [1.2467268042003195e-33, "11111110111001100011"], [1.2467263163151814e-33, "10011000111111111011"], [1.1779180226509963e-33, "11010010010111111111"], [1.1779158618032013e-33, "01111111111101001001"], [1.155917821606397e-33, "01100110011111111101"], [1.1559164607024805e-33, "11111111010110011001"], [1.1160667109023154e-33, "11111110111100101001"], [1.116064395739147e-33, "11001010011111111011"], [1.04251734549272e-33, "11111110110110111000"], [1.0424614516068886e-33, "01101110001111111011"], [9.90578313368156e-34, "11111110110011110100"], [9.905776336971263e-34, "00111101001111111011"], [9.671131654301679e-34, "10111100001011110000"], [8.953264458006337e-34, "11010010011111111011"], [8.953206898047859e-34, "11111110111101001001"], [8.602468134599945e-34, "11111111011100001101"], [8.60243891253956e-34, "11000011011111111101"], [7.759007008512478e-34, "11111110111100001101"], [7.759002935944475e-34, "11000011011111111011"], [6.810944994926394e-34, "01100110011111111011"], [6.810944167263286e-34, "11111110110110011001"], [6.502995485057677e-34, "10111100000111111111"], [6.501660451993444e-34, "01111111111011110000"], [6.157821188033251e-34, "11111111010101001011"], [6.157818785054039e-34, "01010010111111111101"], [4.5071005860413995e-34, "00111100011111111011"], [4.50705815429883e-34, "11111110110011110001"], [4.337714333206659e-34, "11111111101101001100"], [4.336320196492096e-34, "11010011001111111110"], [4.153624182515959e-34, "11010010011110111111"], [4.153619541204363e-34, "11101111111101001001"], [3.78601125164963e-34, "11011010001011110000"], [3.786011242059231e-34, "10111100001101101000"], [3.0291341735629694e-34, "11010010011111011111"], [3.0291331993109575e-34, "11110111111101001001"], [2.697944887394222e-34, "01011011001111111011"], [2.697662812324211e-34, "11111110110101101100"], [2.362355691580189e-34, "01111111110011110111"], [1.9393903486220642e-34, "11111110001111111011"], [1.794578768013116e-34, "11111110001111111101"], [1.7740205498148322e-34, "11111111011101001001"], [1.7740172238437403e-34, "11010010011111111101"], [1.716509735235325e-34, "10110100011111111011"], [1.7165068982353114e-34, "11111110111011010001"], [1.690065453815923e-34, "11011010000111111111"], [1.6897970967992717e-34, "01111111111101101000"], [1.648191932218411e-34, "01111111110110011111"], [1.5978032456058956e-34, "00101101011111111101"], [1.597803155895394e-34, "11111111010010110101"], [1.5115387318694665e-34, "01111111110101101111"], [1.4993316943332375e-34, "01101110000111111111"], [1.499149987722629e-34, "01111111110110111000"], [1.4365449531935114e-34, "10111101011111111101"], [1.3015084781182761e-34, "01101110001111111101"], [1.3013292283936752e-34, "11111111010110111000"], [1.1841082429570043e-34, "00111101001111111101"], [1.1840377405699313e-34, "11111111010011110100"], [1.1763753493613735e-34, "11111111010101101001"], [1.1763614097928088e-34, "01011010011111111101"], [1.127083749324318e-34, "00111101000111111111"], [1.1267550911714744e-34, "01111111110011110100"], [1.0822306217882053e-34, "11111000001011110000"], [1.0822306197383763e-34, "10111100001111100000"], [1.0444862173382599e-34, "11111111011001100101"], [1.0444771631227046e-34, "10011001011111111101"], [1.0432678572930823e-34, "11111111011101101101"], [9.66483107408933e-35, "11111110110010110101"], [9.664757187122661e-35, "00101101011111111011"], [9.296664339344464e-35, "11111110111010110001"], [9.29665874726405e-35, "10101100011111111011"], [9.2472790770021e-35, "11000010111111111101"], [9.247278362026964e-35, "11111111011100001011"], [8.581238993225307e-35, "00111101110111111111"], [8.558108677737883e-35, "01011011110111111111"], [8.219654423395406e-35, "11111111011011110101"], [7.895442808388009e-35, "01111111110011110001"], [7.895288290185754e-35, "00111100010111111111"], [7.734256602788636e-35, "11111111011100101001"], [7.734238837254881e-35, "11001010011111111101"], [7.729939529410772e-35, "01100111110111111111"], [7.160864972092e-35, "11011010001101101000"], [6.757522142039539e-35, "01011011001111111110"], [6.75490152764178e-35, "11111111100101101100"], [6.221751715994351e-35, "11100110001111111110"], [6.219539892160495e-35, "11111111101110011000"], [5.891293690711746e-35, "11111111100110111000"], [5.876871342434277e-35, "01101110001111111110"], [5.761975465065119e-35, "11111101110101000111"], [5.761971090996204e-35, "01010001111111110111"], [5.673035248962397e-35, "10011000111111111101"], [5.673034960151448e-35, "11111111011001100011"], [5.541184304530741e-35, "10101101001111111110"], [5.536863198085248e-35, "11111111101010110100"], [5.505686336751843e-35, "11010001011111110111"], [5.505492582709388e-35, "11111101111101000101"], [4.6795653049513925e-35, "11111111011111011001"], [4.67538792041299e-35, "10111010001011110000"], [4.67538791780516e-35, "10111100001011101000"], [4.269977870049627e-35, "01011101001111111011"], [4.269121272517531e-35, "11111110110101110100"], [4.076016400874245e-35, "01001011011111111101"], [4.0760131001653533e-35, "11111111010100101101"], [3.914242156198686e-35, "10111100001101110000"], [3.914242137853001e-35, "11011100001011110000"], [3.7533719058108115e-35, "01101110110111111111"], [3.651132795073377e-35, "01011011001111111101"], [3.650722970932475e-35, "11111111010101101100"], [3.571513185623014e-35, "11111111101011010100"], [3.5691151154925015e-35, "10110101001111111110"], [3.3916578670400726e-35, "11101111110011110001"], [3.391596882113073e-35, "00111100011110111111"], [3.375642482806007e-35, "01010010111111111011"], [3.3756385148948984e-35, "11111110110101001011"], [3.143948007062173e-35, "01010101011111111101"], [3.143924771754439e-35, "11111111010101010101"], [3.1302722908290583e-35, "11111110110011101100"], [3.1296559050886087e-35, "00111011001111111011"], [3.0652167944341753e-35, "01111111111011010001"], [3.0652086319820076e-35, "10110100010111111111"], [3.01427680468918e-35, "11111111010011110001"], [3.014269968276977e-35, "00111100011111111101"], [3.0044691262099243e-35, "10100101011111111011"], [3.004466677904404e-35, "11111110111010010101"], [2.9824059619465823e-35, "01111111110101101100"], [2.97961773406861e-35, "01011011000111111111"], [2.935590385737227e-35, "11111111101100101100"], [2.934470221604939e-35, "11001011001111111110"], [2.875572188183842e-35, "11111000001101101000"], [2.875572184396207e-35, "11011010001111100000"], [2.737294729863845e-35, "11101111110110011111"], [2.712177541041754e-35, "01111111111101110000"], [2.712040062283818e-35, "11011100000111111111"], [2.6704634595218527e-35, "01110110001111111011"], [2.6704153515989427e-35, "11111110110111011000"], [2.573126420705757e-35, "11111110110110100101"], [2.573118895556473e-35, "01101001011111111011"], [2.5212104460979535e-35, "11111110111111111000"], [2.495008401038969e-35, "00011001111111111101"], [2.49500798599686e-35, "11111111010001100111"], [2.4522973300187104e-35, "11111111010011010101"], [2.452200669063944e-35, "00110101011111111101"], [2.3130489162562493e-35, "11101111111011110000"], [2.3126732680573998e-35, "10111100001110111111"], [2.3080834410332503e-35, "01111111111110100001"], [2.308082454716255e-35, "11101000010111111111"], [2.231251810813648e-35, "11011011011111111101"], [2.135262771506748e-35, "01111111111011101000"], [2.1352557596391767e-35, "10111010000111111111"], [2.100935442257319e-35, "01101010011111101111"], [2.1009192940933568e-35, "11111011110110101001"], [2.07143920035434e-35, "00111100011111011111"], [2.071398705242955e-35, "11110111110011110001"], [2.062396537807058e-35, "00110011011111111101"], [2.0623932826217485e-35, "11111111010011001101"], [1.9368434341849943e-35, "11111110110101010101"], [1.9368427468474104e-35, "01010101011111111011"], [1.8903083617971004e-35, "00101100111111111101"], [1.8903040769473054e-35, "11111111010010110011"], [1.829957949107833e-35, "11111111011010010101"], [1.829955051750357e-35, "10100101011111111101"], [1.816069297571103e-35, "11011100001111111011"], [1.8158765471874215e-35, "11111110111101110000"], [1.7647131076966367e-35, "11110111110101101001"], [1.7647039599366463e-35, "01011010011111011111"], [1.761323860321207e-35, "01111111001111111101"], [1.7038886171987597e-35, "11111110111110100001"], [1.7038883257329486e-35, "11101000011111111011"], [1.678749674357129e-35, "11011111111011111111"], [1.6756687529514188e-35, "10111111111101111111"], [1.6190960440420962e-35, "01001011011111111011"], [1.619095869385947e-35, "11111110110100101101"], [1.6083703069859915e-35, "11111111011111111000"], [1.593974181038628e-35, "11110111111011010001"], [1.59396941110614e-35, "10110100011111011111"], [1.5740395296359448e-35, "10111010001101101000"], [1.57403952904378e-35, "11011010001011101000"], [1.5644219870498173e-35, "11111010011111101111"], [1.4088680208760772e-35, "10101101001111111011"], [1.408712380889011e-35, "11111110111010110100"], [1.331879512801394e-35, "11101110011111111101"], [1.3231115174121624e-35, "11111110111011110000"], [1.322625256347814e-35, "10111100001111111011"], [1.316091908998058e-35, "01111111111111100000"], [1.3160881536491657e-35, "11111000000111111111"], [1.3088630931192737e-35, "01110110001111111110"], [1.3027940327053352e-35, "11111111100111011000"], [1.2671825551768077e-35, "11111110111100001011"], [1.267178682186104e-35, "11000010111111111011"], [1.24157467837876e-35, "11011100001101101000"], [1.241574671059505e-35, "11011010001101110000"], [1.2157352412903666e-35, "10001001111111111101"], [1.2157341134000853e-35, "11111111011000100111"], [1.213364229246114e-35, "11111110110101110001"], [1.2133626629305275e-35, "01011100011111111011"], [1.208070026067222e-35, "10101100011111111101"], [1.208028035159239e-35, "11111111011010110001"], [1.199238630306798e-35, "01011001011111110111"], [1.1991023014539025e-35, "11111101110101100101"], [1.182729261329835e-35, "11111110110011001101"], [1.1827280836782642e-35, "00110011011111111011"], [1.172203438961276e-35, "11111111010010101101"], [1.1721965797965656e-35, "00101011011111111101"], [1.1702567530619419e-35, "11110111110101001101"], [1.1702426962682413e-35, "01010011011111011111"], [1.1665900242343683e-35, "01100101011111110111"], [1.1665892879626931e-35, "11111101110110010101"], [1.1577282907339892e-35, "11111011110110001011"], [1.1577219809059403e-35, "01100010111111101111"], [1.1348326187739069e-35, "11111101110110010011"], [1.1348283652929938e-35, "01100100111111110111"], [1.1147426226064457e-35, "10011001011111111011"], [1.1147422874283473e-35, "11111110111001100101"], [1.076088886883206e-35, "11111101110101100011"], [1.076079979592805e-35, "01011000111111110111"], [1.0731652130469865e-35, "11111111101101110000"], [1.0730297263851515e-35, "11011100001111111110"], [1.0725477311944195e-35, "11111101110110110001"], [1.0724511437914655e-35, "01101100011111110111"], [1.035490689045591e-35, "11001010011111011111"], [1.0354839072395043e-35, "11110111111100101001"], [9.89958591498643e-36, "10111010001111100000"], [9.899585888722212e-36, "11111000001011101000"], [9.835165572171404e-36, "01111111110110111011"], [9.815547536882928e-36, "01111111110101001101"], [9.815531415682426e-36, "01010011010111111111"], [9.602960645900823e-36, "11111100011111110111"], [9.495438358128596e-36, "00111100101111111101"], [9.49503754081708e-36, "11111111010011110010"], [9.284524478838471e-36, "11111000001111011111"], [9.28451275923693e-36, "11110111111111100000"], [9.25664972904935e-36, "10110010011111111011"], [9.256627869914028e-36, "11111110111011001001"], [9.179702509255245e-36, "11111011110110001101"], [9.179698253008185e-36, "01100011011111101111"], [9.140942131001049e-36, "11101111001111111011"], [9.111347099216062e-36, "10110100011110111111"], [9.111332838170164e-36, "11101111111011010001"], [9.054824410737914e-36, "11111111011101110000"], [9.054129786808914e-36, "11011100001111111101"], [8.829528520419719e-36, "11111000001000000000"], [8.829528520419271e-36, "10000000001111100000"], [8.75525324962518e-36, "11111110111100110001"], [8.755244706568538e-36, "11001100011111111011"], [8.675370358138052e-36, "11111111101011101000"], [8.670493434979358e-36, "10111010001111111110"], [8.624305752756375e-36, "01111110101111111101"], [8.339324017548675e-36, "11111011110101011001"], [8.339289460716456e-36, "01010110011111101111"], [8.20685520450574e-36, "01111001001111111011"], [8.206701409000005e-36, "11111110110111100100"], [8.191650093989207e-36, "11111110111011101000"], [8.191246299319202e-36, "10111010001111111011"], [8.185687173265938e-36, "11111101111101000011"], [8.185678640214666e-36, "11010000111111110111"], [8.119483404725093e-36, "11111110110011010101"], [8.119480130718359e-36, "00110101011111111011"], [8.095089077466893e-36, "11111101111100000111"], [8.095080335076117e-36, "11000001111111110111"], [8.044784039790925e-36, "10001001111111111011"], [8.044730977857908e-36, "11111110111000100111"], [7.760942203175215e-36, "11001010010111111111"], [7.760863667819816e-36, "01111111111100101001"], [7.74439903891157e-36, "11110111111011110000"], [7.742327341752465e-36, "10111100001111011111"], [7.711682440191079e-36, "11111110111010001101"], [7.711678903031912e-36, "10100011011111111011"], [7.582446038256603e-36, "10101011001111111110"], [7.57970804320109e-36, "11111111101010101100"], [7.45458143007979e-36, "11010100010111111111"], [7.454580975418504e-36, "01111111111101010001"], [7.405293996575438e-36, "11111110111110100100"], [7.405283753371931e-36, "11101001001111111011"], [7.302336672149315e-36, "11111110111111000010"], [7.302312533869703e-36, "11110000101111111011"], [7.191616628347868e-36, "11111110110110100011"], [7.191611416926295e-36, "01101000111111111011"], [6.950624633236018e-36, "11100010011111101111"], [6.950375036242305e-36, "11111011111110001001"], [6.948222134790597e-36, "01110110000111111111"], [6.946015203678147e-36, "01111111110111011000"], [6.928795767843665e-36, "11111111101100110100"], [6.924879241913262e-36, "11001101001111111110"], [6.77120766319227e-36, "11111000000110111000"], [6.771207661938807e-36, "01101110001111100000"], [6.768909123950682e-36, "10111010001111111101"], [6.7688691555935e-36, "11111111011011101000"], [6.74991258224195e-36, "01111111110101101001"], [6.749623132463603e-36, "01011010010111111111"], [6.667450080204374e-36, "11101111111001100011"], [6.667444338102375e-36, "10011000111110111111"], [6.632814776241889e-36, "11111110111111100011"], [6.498349248457276e-36, "11111110001110111111"], [6.451883459474226e-36, "01111111110111011011"], [6.367241554278482e-36, "00101011011111111011"], [6.367217469535002e-36, "11111110110010101101"], [6.335273562067979e-36, "11111110110001100111"], [6.335255591608578e-36, "00011001111111111011"], [6.295509025695868e-36, "11010100011111111011"], [6.29548663174304e-36, "11111110111101010001"], [6.145333673312544e-36, "01111111111010101001"], [6.145322366894064e-36, "10101010010111111111"], [6.040977684186787e-36, "11011010001110111111"], [6.040400076665868e-36, "11101111111101101000"], [5.9066644590172614e-36, "10011000110111111111"], [5.906603396037754e-36, "01111111111001100011"], [5.8328046288779086e-36, "11111111101111000010"], [5.832239917165564e-36, "11110000101111111110"], [5.740257807769492e-36, "11101001001111111110"], [5.738127880474549e-36, "11111111101110100100"], [5.651998802689833e-36, "10010001111111111101"], [5.6519304128545834e-36, "11111111011001000111"], [5.632617899785777e-36, "10011001010111111111"], [5.632603959300404e-36, "01111111111001100101"], [5.6227803173238364e-36, "11111110111010101001"], [5.62275051343488e-36, "10101010011111111011"], [5.621227552271029e-36, "10110100101011110000"], [5.621227542235775e-36, "10111100001011010010"], [5.575743953778945e-36, "11111111101111011100"], [5.404422998884651e-36, "01111001001111111110"], [5.403998432087828e-36, "11111111100111100100"], [5.10025694184201e-36, "11101111001111111110"], [4.9886380884731553e-36, "11000101011111111011"], [4.988630923098371e-36, "11111110111100010101"], [4.9409645096282895e-36, "10111100001010110100"], [4.940964500844692e-36, "10101101001011110000"], [4.940436811042162e-36, "10111001001011100100"], [4.8675750317800196e-36, "01111111110101110100"], [4.866182377643553e-36, "01011101000111111111"], [4.838621569016279e-36, "10111100000011110100"], [4.838621552350047e-36, "00111101001011110000"], [4.836304047282344e-36, "11111110000111111111"], [4.8063806773814207e-36, "11111111011010001101"], [4.806367905671061e-36, "10100011011111111101"], [4.8009869435871716e-36, "11111111010111100100"], [4.8007597925550085e-36, "01111001001111111101"], [4.692786954533655e-36, "11000011010111111111"], [4.6927745932862436e-36, "01111111111100001101"], [4.594203235282502e-36, "11111111010101110100"], [4.593787958579143e-36, "01011101001111111101"], [4.57504177549483e-36, "11110000101111111101"], [4.5750388273190036e-36, "11111111011111000010"], [4.519213539918722e-36, "01111111110111011101"], [4.406745932448192e-36, "11111000000000100000"], [4.406745932447937e-36, "00001000001111100000"], [4.395523312656889e-36, "01110110001111111101"], [4.395518644425402e-36, "11111111010111011000"], [4.3678816619261084e-36, "11111111011110100100"], [4.367874551142889e-36, "11101001001111111101"], [4.318513970810955e-36, "11110111001111111011"], [4.311211311793488e-36, "10110101001111111011"], [4.3110565435605385e-36, "11111110111011010100"], [4.304002607702307e-36, "11111000001110111111"], [4.3039689179944586e-36, "11101111111111100000"], [4.291317638954895e-36, "11111101111001101001"], [4.291268587195779e-36, "10011010011111110111"], [4.2812549944729835e-36, "11111011110111001001"], [4.2811354250124605e-36, "01110010011111101111"], [4.246445769056817e-36, "00111011001111111101"], [4.246066491462661e-36, "11111111010011101100"], [4.1929321690771934e-36, "01111111111111000001"], [4.1929281964223925e-36, "11110000010111111111"], [4.188062678117762e-36, "00111000111111101111"], [4.187591413696821e-36, "11111011110011100011"], [4.183194471993349e-36, "11111011110001110101"], [4.1831241022563484e-36, "00011101011111101111"], [4.1717599383622483e-36, "11011100001011101000"], [4.1717599324405236e-36, "10111010001101110000"], [4.097374375663873e-36, "11111011001111101111"], [4.073823251018187e-36, "11111101001111110111"], [4.0037563546118404e-36, "11111011111001110001"], [4.003723616625196e-36, "10011100011111101111"], [3.996549179805501e-36, "11110000011111111011"], [3.9965456477933024e-36, "11111110111111000001"], [3.991455414772296e-36, "01001010111111111011"], [3.991431110276653e-36, "11111110110100101011"], [3.984153991551893e-36, "00111101001110111111"], [3.9823221864098445e-36, "11101111110011110100"], [3.917217163280286e-36, "11111110111100101100"], [3.916672804364439e-36, "11001011001111111011"], [3.880705620073697e-36, "11110100001111010000"], [3.5871605020532365e-36, "11111111011110111001"], [3.565997622249107e-36, "11111111010101101010"], [3.565787233412372e-36, "01011010101111111101"], [3.5418884095080224e-36, "11111111011010010011"], [3.541849822117424e-36, "10100100111111111101"], [3.537960856688579e-36, "00101100111111111011"], [3.537945083507885e-36, "11111110110010110011"], [3.5082026967839156e-36, "00111011000111111111"], [3.50779626623193e-36, "01111111110011101100"], [3.480592377729853e-36, "11110001001111100000"], [3.4805923707633987e-36, "11111000001111000100"], [3.477029177348685e-36, "01110001011111111011"], [3.4770265089187624e-36, "11111110110111000101"], [3.455459789077629e-36, "10111000101011100010"], [3.4037770871819264e-36, "11101001001111100000"], [3.4037770146922356e-36, "11111000001110100100"], [3.314521538922333e-36, "11011010001111111011"], [3.314353699213576e-36, "11111110111101101000"], [3.195348779570693e-36, "10101101000111111111"], [3.194146663640884e-36, "01111111111010110100"], [3.177400152480863e-36, "01111000011111111011"], [3.177397419436706e-36, "11111110110111100001"], [3.112758752302846e-36, "11111000000001000000"], [3.112758752302638e-36, "00010000001111100000"], [3.111888669969813e-36, "11101111111001100101"], [3.1118724542505755e-36, "10011001011110111111"], [3.0661201174694765e-36, "10101101111110111111"], [3.065314345325489e-36, "11111111010101010011"], [3.0653006033650564e-36, "01010100111111111101"], [3.052687684785016e-36, "10010001111111111011"], [3.052683275643119e-36, "11111110111001000111"], [3.0066768363723617e-36, "00111100011111111110"], [3.00645990945808e-36, "11111111100011110001"], [2.897093116813351e-36, "11111000000011110100"], [2.897093088063928e-36, "00111101001111100000"], [2.8926174281995975e-36, "11000110011111101111"], [2.8925687193725563e-36, "11111011111100011001"], [2.8881438344361684e-36, "01001010111111111101"], [2.888135006293893e-36, "11111111010100101011"], [2.862295724867379e-36, "11000011011111011111"], [2.8622721283703344e-36, "11110111111100001101"], [2.8621073369437765e-36, "11101111111010110100"], [2.8619708196990485e-36, "10101101001110111111"], [2.7837159091984125e-36, "11111111011100010101"], [2.783709557866071e-36, "11000101011111111101"], [2.7467580692843808e-36, "10101010011110111111"], [2.7467574405009934e-36, "11101111111010101001"], [2.6696774748106016e-36, "01010011011110111111"], [2.6696407869970423e-36, "11101111110101001101"], [2.5691185128818783e-36, "10111100000111100100"], [2.5691185069465198e-36, "01111001001011110000"], [2.533487921881668e-36, "11111111100011110100"], [2.5208459031383453e-36, "00111101001111111110"], [2.4418018999291165e-36, "11111111010110100101"], [2.4417978734836335e-36, "01101001011111111101"], [2.4288360806558986e-36, "11101111111101010001"], [2.428832905371342e-36, "11010100011110111111"], [2.2439042656066034e-36, "11110111110011110100"], [2.2424432959619188e-36, "00111101001111011111"], [2.215105848323904e-36, "00110101101111111011"], [2.2149351195422147e-36, "11111110110011010110"], [2.2071741331503907e-36, "10110100101101101000"], [2.207174131228002e-36, "11011010001011010010"], [2.2056412536950783e-36, "10111100001101001010"], [2.205641249305792e-36, "11010010101011110000"], [2.205109770474005e-36, "01111111111011001001"], [2.2051051312912196e-36, "10110010010111111111"], [2.180316867842345e-36, "11111111010111111001"], [2.158294687519268e-36, "11101111111110100001"], [2.1582857838629084e-36, "11101000011110111111"], [2.126828948294058e-36, "11001000111111110111"], [2.1268241709862324e-36, "11111101111100100011"], [2.0644894527656752e-36, "01100110101111111011"], [2.064139560241101e-36, "11111110110110011010"], [2.0256138254038596e-36, "11110111111101101000"], [2.025302802635023e-36, "11011010001111011111"], [2.0118853005130624e-36, "11111111101001100110"], [2.0010175543722964e-36, "10011001101111111110"], [1.9869123244807383e-36, "01111111001111111110"], [1.972258919480582e-36, "11111100101111110111"], [1.962230135206634e-36, "10111111111001101001"], [1.962202939317806e-36, "10011010011011111111"], [1.95881001795717e-36, "11111010101111101111"], [1.9357334314551846e-36, "10101101001101101000"], [1.9357334267133833e-36, "11011010001010110100"], [1.9348367012314582e-36, "10111100001100101100"], [1.9348366967688218e-36, "11001011001011110000"], [1.891156644235754e-36, "00111010010111111111"], [1.891144813160486e-36, "01111111110011101001"], [1.8820308231762854e-36, "01011011001011110000"], [1.8820308220994218e-36, "10111100000101101100"], [1.881411750683247e-36, "00111101001101101000"], [1.881411749141477e-36, "11011010000011110100"], [1.8756143901846123e-36, "11111110110011010011"], [1.8755712124267948e-36, "00110100111111111011"], [1.815733242653798e-36, "00110010111111111101"], [1.815725504923737e-36, "11111111010011001011"], [1.8067156103920346e-36, "11111011111111101001"], [1.7722315923060877e-36, "01111111001111111011"], [1.7553754230267383e-36, "11111000001101110000"], [1.755375375006062e-36, "11011100001111100000"], [1.75230739763812e-36, "11111110111111100101"], [1.730545499331945e-36, "11111101110011111000"], [1.730521598170323e-36, "00111110001111110111"], [1.7033778264053297e-36, "11111000001111100000"], [1.69348654839459e-36, "00101001111111101111"], [1.6934812239441322e-36, "11111011110010100111"], [1.6622178528918426e-36, "11111111010011010011"], [1.6621989218651095e-36, "00110100111111111101"], [1.6469252773866422e-36, "11111101110110110100"], [1.646827232997588e-36, "01101101001111110111"], [1.621444159288447e-36, "11000011011110111111"], [1.621428241372461e-36, "11101111111100001101"], [1.5980882462357166e-36, "01011100011111111101"], [1.5980366353661268e-36, "11111111010101110001"], [1.5968599958063667e-36, "11110111111101010001"], [1.5968590691986973e-36, "11010100011111011111"], [1.5893404814790165e-36, "01101110001110111111"], [1.5890991500745985e-36, "11101111110110111000"], [1.5884482001376538e-36, "11110111110110011001"], [1.588441562364955e-36, "01100110011111011111"], [1.560115997658236e-36, "11111101111110010001"], [1.5599558537693232e-36, "11100100011111110111"], [1.5489598498762736e-36, "10111010001011101000"], [1.5239184708919903e-36, "01101011001111101111"], [1.5238666319069916e-36, "11111011110110101100"], [1.520361928356342e-36, "10101000111111101111"], [1.5203489074757564e-36, "11111011111010100011"], [1.4795216921864939e-36, "11111111101010110010"], [1.4767171768688618e-36, "10101100101111111110"], [1.4366053769403085e-36, "10111001111111101111"], [1.3813044071476941e-36, "01101111010111111111"], [1.3599674262632069e-36, "11101111111011001001"], [1.3599664014903416e-36, "10110010011110111111"], [1.3558213609214553e-36, "01111111111011010010"], [1.3555852372621937e-36, "10110100100111111111"], [1.35349874564479e-36, "01111110011111111101"], [1.3320457956228294e-36, "11111011111010100101"], [1.3320443591314636e-36, "10101001011111101111"], [1.2697689757504103e-36, "10111100111111111011"], [1.1917652996426178e-36, "11100110001111111011"], [1.1914746016503918e-36, "11111110111110011000"], [1.1688715938861592e-36, "01111111110110100101"], [1.1688703197073457e-36, "01101001010111111111"], [1.1663678042952023e-36, "11111111011011110000"], [1.1660451605508797e-36, "10111100001111111101"], [1.1351660614476287e-36, "11111011111000110101"], [1.1351585652040483e-36, "10001101011111101111"], [1.1060961105492436e-36, "01111000011110111111"], [1.1060955639529254e-36, "11101111110111100001"], [1.1049456039208073e-36, "01110110110111111111"], [1.0894688517238878e-36, "11111111100111111100"], [1.0760772042674764e-36, "10011000111111011111"], [1.0760761957123707e-36, "11110111111001100011"], [1.0758158130594439e-36, "11110111110101001011"], [1.0758130656814666e-36, "01010010111111011111"], [1.0729089738621374e-36, "11111110001111011111"], [1.070741549670061e-36, "11111110110101101010"], [1.070694065258347e-36, "01011010101111111011"], [1.0692083042061871e-36, "11111111011111100011"], [1.0453246415705104e-36, "01111001000111111111"], [1.045054781686591e-36, "01111111110111100100"], [1.0430070718314312e-36, "11110111110110111000"], [1.0421314797275339e-36, "01101110001111011111"], [1.0054232046880102e-36, "11111101111101100111"], [1.0021910578494066e-36, "10011001011111011111"], [1.0021796253297929e-36, "11110111111001100101"], [9.979071473576436e-37, "11110111111110100001"], [9.979057159740219e-37, "11101000011111011111"], [9.97130849691501e-37, "01111111110110011001"], [9.97130633476462e-37, "01100110010111111111"], [9.955156366935039e-37, "11111111010111000101"], [9.955094523632329e-37, "01110001011111111101"], [9.90615523218814e-37, "11111111010111111100"], [9.842858161203278e-37, "01011010011111111110"], [9.842236098845803e-37, "11111111100101101001"], [9.827492384056405e-37, "11111011111111101100"], [9.703275402760845e-37, "01011011001110111111"], [9.701313771173446e-37, "11101111110101101100"], [9.68584603110951e-37, "10111010001110111111"], [9.685313568045793e-37, "11101111111011101000"], [9.597070369782536e-37, "11101111110011101001"], [9.597024760548538e-37, "00111010011110111111"], [9.581513495323099e-37, "11111111101011010010"], [9.580983862421639e-37, "10110100101111111110"], [9.449504567678528e-37, "11111000111111111011"], [9.341312477254558e-37, "11011111110111001001"], [9.341041999189478e-37, "01110010011101111111"], [9.27794681459558e-37, "11111101111111110100"], [8.939278044599076e-37, "11111011110110101010"], [8.93759053105659e-37, "01101010101111101111"], [8.908385616905134e-37, "01101100101111110111"], [8.907587903483709e-37, "11111110111101101011"], [8.907240634837685e-37, "11111101110110110010"], [8.859513819424228e-37, "00101010111111111101"], [8.859501516779525e-37, "11111111010010101011"], [8.780578772238438e-37, "11111111101101101000"], [8.750398456288829e-37, "11111011110100111001"], [8.750313482800513e-37, "01001110011111101111"], [8.616753494790094e-37, "10111111110010111111"], [8.56965160154225e-37, "11011010001111111110"], [8.534569042911957e-37, "11111000000101101100"], [8.534568981240456e-37, "01011011001111100000"], [8.223047057313612e-37, "10111100111111111101"], [8.218188826931637e-37, "11111111010011101001"], [8.218118467425988e-37, "00111010011111111101"], [8.157751255602155e-37, "01111111111100101100"], [8.153064580703503e-37, "11001011000111111111"], [8.135911829503215e-37, "11111111100011101100"], [8.100043036380114e-37, "11111011111011100001"], [8.099930116692408e-37, "10111000011111101111"], [8.083285094253888e-37, "00111011001111111110"], [8.005864220291276e-37, "11111011111011100111"], [7.986519547632646e-37, "11111111010110100011"], [7.986494851781493e-37, "01101000111111111101"], [7.915927441195793e-37, "01111111000111111111"], [7.903902759027336e-37, "11001011001110111111"], [7.90334026413721e-37, "11101111111100101100"], [7.811572592820341e-37, "11111111011010110010"], [7.810867911563796e-37, "10101100101111111101"], [7.678555235447436e-37, "11101111111101110000"], [7.677398990586925e-37, "11011100001110111111"], [7.4597390968287405e-37, "11110110011111111101"], [7.184450631535751e-37, "11010100011111111101"], [7.184352355187514e-37, "11111111011101010001"], [7.167320719143739e-37, "11111000001011010010"], [7.1673206503818776e-37, "10110100101111100000"], [7.138930660255208e-37, "01110000111111111011"], [7.13891317983357e-37, "11111110110111000011"], [7.132523343171507e-37, "11111110111010101100"], [7.131019446069434e-37, "10101011001111111011"], [7.130700002767203e-37, "01111001001101101000"], [7.130699919694663e-37, "11011010000111100100"], [6.948986754516088e-37, "11111110111011110011"], [6.8556139209105245e-37, "11110111111010110100"], [6.854159394849991e-37, "10101101001111011111"], [6.743312914245006e-37, "11101111111100101111"], [6.7292997333935324e-37, "11110110101111111101"], [6.7236878312225565e-37, "01011010101111111110"], [6.680349350964803e-37, "11111111100101101010"], [6.590496762046949e-37, "11111011110011100110"], [6.588917389350912e-37, "00111001101111101111"], [6.573305508194744e-37, "01110000111111111101"], [6.573304338919197e-37, "11111111010111000011"], [6.3790823251554155e-37, "11111110111110100010"], [6.378993614675799e-37, "11101000101111111011"], [6.3633548073591774e-37, "01011011001111011111"], [6.358753582336902e-37, "11110111110101101100"], [6.342577432352754e-37, "11111000001010110100"], [6.3425773486059485e-37, "10101101001111100000"], [6.266531090582636e-37, "11111111011010001011"], [6.266519795340469e-37, "10100010111111111101"], [6.256848820661649e-37, "11111101111111110001"], [6.1237617489291945e-37, "11101111111011010100"], [6.123365803157811e-37, "10110101001110111111"], [6.114739260101856e-37, "01111000011111111101"], [6.114712496285378e-37, "11111111010111100001"], [6.006510024407039e-37, "11101000101111111110"], [6.006421638975785e-37, "11111111101110100010"], [5.884094854603953e-37, "11111110110111100010"], [5.884025249537617e-37, "01111000101111111011"], [5.624402787902762e-37, "10111100001010110010"], [5.62440278305787e-37, "10101100101011110000"], [5.5741837043619215e-37, "10001011011111110111"], [5.573999183462074e-37, "11111101111000101101"], [5.5728161842678675e-37, "11110110101111111011"], [5.50286928041563e-37, "11111110001111111110"], [5.499496170216656e-37, "10110101000111111111"], [5.4897077162104065e-37, "01111111111011010100"], [5.476343182363822e-37, "11101001001011110000"], [5.47634317876233e-37, "10111100001110100100"], [5.4640317556212465e-37, "11111111010111111010"], [5.443593023559132e-37, "11110111111010101001"], [5.443576316832577e-37, "10101010011111011111"], [5.3449863974652445e-37, "11010011001111111011"], [5.344229246552207e-37, "11111110111101001100"], [5.315377557496072e-37, "01000011111111111011"], [5.315357072084352e-37, "11111110110100001111"], [5.261306956459944e-37, "11110111111111000001"], [5.261301917565184e-37, "11110000011111011111"], [5.22471255685325e-37, "11011111111001110001"], [5.224546342825455e-37, "10011100011101111111"], [5.21624748565627e-37, "10101010011111111101"], [5.2162424745484956e-37, "11111111011010101001"], [5.213217124438396e-37, "11111111011101101011"], [5.20592824894787e-37, "10111010001111011111"], [5.205874616090527e-37, "11110111111011101000"], [5.174711858348385e-37, "01111111110111000101"], [5.174705629727054e-37, "01110001010111111111"], [5.093424401456501e-37, "11111110111110111100"], [5.064331396982364e-37, "11111011111011000101"], [5.064297798393108e-37, "10110001011111101111"], [5.0336447123545675e-37, "11111111101100001110"], [5.03240270652637e-37, "11000011101111111110"], [5.014953888359427e-37, "11111110111101001010"], [5.01396059358237e-37, "11010010101111111011"], [4.936847276320059e-37, "11111110111110000011"], [4.936846820467975e-37, "11100000111111111011"], [4.9248367483993195e-37, "11111111010101110010"], [4.924754266526818e-37, "01011100101111111101"], [4.917619512868379e-37, "11111011110011000111"], [4.917427399214622e-37, "00110001111111101111"], [4.8925492196736265e-37, "11011001001101100100"], [4.884194925578347e-37, "10010101011111101111"], [4.88418190473519e-37, "11111011111001010101"], [4.849363055828072e-37, "11111110111111011001"], [4.76865148755028e-37, "11111111100111100010"], [4.762861632693597e-37, "11111111101110111100"], [4.754128238408514e-37, "01111000101111111110"], [4.7242410641030495e-37, "11111111011110011000"], [4.723263777922185e-37, "11100110001111111101"], [4.709904210547573e-37, "11000010111111011111"], [4.709902716229357e-37, "11110111111100001011"], [4.6551174410974775e-37, "01110100011111110111"], [4.6547401051380694e-37, "11111101110111010001"], [4.591925144666934e-37, "01001101011111111101"], [4.591793537595046e-37, "11111111010100110101"], [4.565262043041598e-37, "11111110110101001110"], [4.564996558356915e-37, "01010011101111111011"], [4.515621236015152e-37, "11110000011110111111"], [4.5156187727751234e-37, "11101111111111000001"], [4.464791031987841e-37, "01111001000111100100"], [4.427424860611966e-37, "11111111011011110011"], [4.423618455942336e-37, "00111101001101110000"], [4.423618451113162e-37, "11011100000011110100"], [4.414252966786808e-37, "00111100101011110000"], [4.414252960823061e-37, "10111100000011110010"], [4.345705542127594e-37, "11110111110110011111"], [4.333249281607488e-37, "11111111011011010100"], [4.332644612043365e-37, "10110101001111111101"], [4.320530510065212e-37, "11001101001111111011"], [4.31923162982706e-37, "10111100000101110100"], [4.319231609648694e-37, "01011101001011110000"], [4.31906611590797e-37, "11111110111100110100"], [4.316128312476303e-37, "11100110001110111111"], [4.314898002417313e-37, "11101111111110011000"], [4.191518710620133e-37, "10111111110011011111"], [4.154542822195527e-37, "11010010101101101000"], [4.154542810776373e-37, "11011010001101001010"], [4.141458573180911e-37, "11011000101101100010"], [4.081502543284411e-37, "01000011111111111101"], [4.081480022237171e-37, "11111111010100001111"], [4.070358525087963e-37, "01111111111111111000"], [4.023643736614966e-37, "11110111111011010100"], [4.023235852907296e-37, "10110101001111011111"], [4.022239748701626e-37, "11111001011111111011"], [4.008476213601402e-37, "11111101111111010011"], [3.977122101085694e-37, "11101000101111111101"], [3.977075497951428e-37, "11111111011110100010"], [3.926418490140684e-37, "11101111111100101001"], [3.926410850076566e-37, "11001010011110111111"], [3.90132867358328e-37, "11011111111110001001"], [3.901100218142177e-37, "11100010011101111111"], [3.888222829734014e-37, "11111011110101111000"], [3.887549078350296e-37, "01011110001111101111"], [3.8734261569736826e-37, "01111111111100001011"], [3.873414638372342e-37, "11000010110111111111"], [3.810143723888447e-37, "01111000101111111101"], [3.809986360882916e-37, "11111111010111100010"], [3.786332365507136e-37, "01010011101111111110"], [3.783234158400993e-37, "11111111100101001110"], [3.778108955481257e-37, "01111000011111011111"], [3.7780877987357745e-37, "11110111110111100001"], [3.775047430063681e-37, "11001001011111110111"], [3.77503950619193e-37, "11111101111100100101"], [3.7604762615369247e-37, "11111110111111000100"], [3.7604741216931594e-37, "11110001001111111011"], [3.7341040012690892e-37, "11111111010011010110"], [3.7330424265130447e-37, "00110101101111111101"], [3.715636258581412e-37, "10110010011111111101"], [3.7155831575404864e-37, "11111111011011001001"], [3.7082002168804913e-37, "11110111110010110101"], [3.70817114641934e-37, "00101101011111011111"], [3.701364191497757e-37, "01111110011111111110"], [3.6979418842305004e-37, "11111011111111001011"], [3.685421452135846e-37, "01111111110010110101"], [3.685345294625946e-37, "00101101010111111111"], [3.6585364731900558e-37, "11001011001101101000"], [3.6585364621186967e-37, "11011010001100101100"], [3.6163550981908798e-37, "11111110111101101101"], [3.5842380131066497e-37, "11101100001111010000"], [3.5842380122606186e-37, "11110100001110110000"], [3.5284484818123737e-37, "11011010000101101100"], [3.528448470046099e-37, "01011011001101101000"], [3.449214164067618e-37, "01111111111101001010"], [3.4483973371008723e-37, "11010010100111111111"], [3.442813078632668e-37, "10111101011111111011"], [3.43354337312943e-37, "11110010001111001000"], [3.37273462306276e-37, "11111111011101001010"], [3.372670705180463e-37, "11010010101111111101"], [3.3666101998040623e-37, "11100001011111111011"], [3.36660990644644e-37, "11111110111110000101"], [3.3234006693297195e-37, "11101111110110100101"], [3.3233903587253455e-37, "01101001011110111111"], [3.272634430310605e-37, "11101111111111111000"], [3.1906299389773206e-37, "01110110001111100000"], [3.1906299389143653e-37, "11111000000111011000"], [3.1047256460672243e-37, "11111101110100100111"], [3.1047136573819374e-37, "01001001111111110111"], [3.0886892522955358e-37, "11111111101101010010"], [3.0874259674095e-37, "11111111011111100101"], [3.0846868128936556e-37, "11010100101111111110"], [3.0825659225528087e-37, "11111111101011110000"], [3.0542715382742028e-37, "10111100001111111110"], [3.047877376367633e-37, "11011111110100111111"], [3.01537117730365e-37, "10101100011110111111"], [3.015285109665579e-37, "11101111111010110001"], [3.0039689302150756e-37, "11111110111011110101"], [2.9590615018787957e-37, "01110100011011111111"], [2.9586767432688227e-37, "10111111110111010001"], [2.9329745282537916e-37, "11111110110010110110"], [2.93231039112462e-37, "00101101101111111011"], [2.926797342402394e-37, "11111111011111000100"], [2.9267477514769535e-37, "11110001001111111101"], [2.9254663920360537e-37, "11111000000111100100"], [2.9254663572790243e-37, "01111001001111100000"], [2.908945226521041e-37, "11110111111100101111"], [2.906292395144704e-37, "00101110011111110111"], [2.906170622354459e-37, "11111101110010111001"], [2.8947722332467858e-37, "11111011110101000111"], [2.8947650479449644e-37, "01010001111111101111"], [2.8501632990797415e-37, "00111011001111100000"], [2.8501632962059527e-37, "11111000000011101100"], [2.8298285318354554e-37, "11011010001111111101"], [2.827168493947169e-37, "11111111011101101000"], [2.800089694667637e-37, "10111010001011010010"], [2.80008969123246e-37, "10110100101011101000"], [2.7942328534603637e-37, "11111111010101001110"], [2.7936437610420527e-37, "01010011101111111101"], [2.751222157840342e-37, "11000100111111111101"], [2.7512006489107238e-37, "11111111011100010011"], [2.7217866491476958e-37, "10100001111111101111"], [2.7217839927711527e-37, "11111011111010000111"], [2.6598986310625626e-37, "11111111010011101010"], [2.6597084881304654e-37, "00111010101111111101"], [2.617262129422841e-37, "11111111100011110010"], [2.5825385747936666e-37, "00111100101111111110"], [2.580588957215873e-37, "11010100101011110000"], [2.5805889458869707e-37, "10111100001101010010"], [2.544798004622485e-37, "11101111110110011001"], [2.5447288952210472e-37, "01100110011110111111"], [2.5242392903114225e-37, "11111000111111111101"], [2.5151670432162206e-37, "11111101111101100001"], [2.515119851599761e-37, "11011000011111110111"], [2.495219147962965e-37, "11111101111010100101"], [2.4951473529305875e-37, "10101001011111110111"], [2.4910762068227255e-37, "11111110111111011100"], [2.483478846766313e-37, "11110111110011101001"], [2.483474587992637e-37, "00111010011111011111"], [2.456183549855688e-37, "10101101001011101000"], [2.4561835486221095e-37, "10111010001010110100"], [2.420608672676917e-37, "10110001011111110111"], [2.4205641835186195e-37, "11111101111011000101"], [2.418832092403751e-37, "11111101110101100110"], [2.4179767511501667e-37, "01011001101111110111"], [2.4128253200484988e-37, "11111011111101000101"], [2.4127995548313986e-37, "11010001011111101111"], [2.412224320331637e-37, "10111100001011001010"], [2.4122243201743845e-37, "10110010101011110000"], [2.400154460838493e-37, "10111100001010101100"], [2.400154459341818e-37, "10101011001011110000"], [2.3981025729392565e-37, "00010011111111110111"], [2.3980885914856103e-37, "11111101110001001111"], [2.3958997861787237e-37, "01010001111011111111"], [2.39589071170896e-37, "10111111110101000111"], [2.3523120663233823e-37, "11111101111111010101"], [2.3348900816523584e-37, "11110001001111111110"], [2.333883903525067e-37, "11111111101111000100"], [2.3122348028200906e-37, "01111001001011101000"], [2.312234781070914e-37, "10111010000111100100"], [2.3103829175221216e-37, "11011001111111110111"], [2.2956233844337047e-37, "10110010011111011111"], [2.2956090604928994e-37, "11110111111011001001"], [2.2857038999490976e-37, "11100110000111111111"], [2.2834263636168443e-37, "01111111111110011000"], [2.252421906880369e-37, "11111101111001001101"], [2.25219594939698e-37, "10010011011111110111"], [2.2400544267047467e-37, "11101000011111111101"], [2.240036568510337e-37, "11111111011110100001"], [2.2122773211615143e-37, "11011100001011010010"], [2.2122773097435787e-37, "10110100101101110000"], [2.2083519615569963e-37, "11011010001010110010"], [2.208351956877174e-37, "10101100101101101000"], [2.2070968222886177e-37, "11111111011011010010"], [2.207035384154663e-37, "10110100101111111101"], [2.206362583689785e-37, "11101001001110100100"], [2.203502402539063e-37, "10111100001100101010"], [2.203502393410135e-37, "11001010101011110000"], [2.194008819571905e-37, "11111101111001001011"], [2.193982709451803e-37, "10010010111111110111"], [2.189469513312335e-37, "10101101111111011111"], [2.1861090682378754e-37, "01111011101111101111"], [2.1522883800891353e-37, "01111111110110011010"], [2.1516345269873693e-37, "01100110100111111111"], [2.1489046843314058e-37, "01111101101111110111"], [2.145651856655211e-37, "01100110101111111101"], [2.145380769917151e-37, "11111111010110011010"], [2.04840873408047e-37, "11110000101011110000"], [2.0484087273189616e-37, "10111100001111000010"], [2.0434188089493715e-37, "11111101110011000111"], [2.043398108187044e-37, "00110001111111110111"], [1.9941317928038236e-37, "11011010111111111011"], [1.990800538934723e-37, "11001101001011110000"], [1.990800520447197e-37, "10111100001100110100"], [1.9863830766185706e-37, "11001011111110111111"], [1.9691392867663982e-37, "10111001001110101000"], [1.969139280276987e-37, "11101010001011100100"], [1.968860452310234e-37, "11110000101111000010"], [1.9678755296303234e-37, "10111100001011010100"], [1.9678755240315762e-37, "10110101001011110000"], [1.9589899636479658e-37, "11001011001111111101"], [1.9567515723600096e-37, "11111111011100101100"], [1.9413656816688957e-37, "10101101001101110000"], [1.9413656678740654e-37, "11011100001010110100"], [1.926429313289155e-37, "01111110101111111011"], [1.9166344034720086e-37, "10101101001111111101"], [1.915993900559828e-37, "11111111011010110100"], [1.9069347207347335e-37, "11011010111111111101"], [1.9061203408765884e-37, "11111011111111101010"], [1.898540719532056e-37, "10100101101111111110"], [1.8980356585546155e-37, "11111111101010010110"], [1.895237715452484e-37, "11110100000111110000"], [1.89523770876506e-37, "01111100001111010000"], [1.8778702863530732e-37, "11111101111111110010"], [1.8719966669804364e-37, "11110111111101001111"], [1.8680055090602383e-37, "11111111100110011010"], [1.8589855753452337e-37, "01011101001110111111"], [1.857918489975864e-37, "11101111110101110100"], [1.8566678201679212e-37, "01100110101111111110"], [1.84169870910655e-37, "11111111011011010001"], [1.8416786155447128e-37, "10110100011111111101"], [1.8197379405762756e-37, "11110111111110011000"], [1.8190403688096934e-37, "11100110001111011111"], [1.7934225096389948e-37, "11111111011100101010"], [1.793253081989421e-37, "11001010101111111101"], [1.7849771797707671e-37, "11111110111011001100"], [1.7848757638177134e-37, "10110011001111111011"], [1.7767929245720883e-37, "11110111111100101100"], [1.7764245604385007e-37, "10101100100111111111"], [1.7763383721469254e-37, "11001011001111011111"], [1.7762984359454508e-37, "01111111111010110010"], [1.7343038107803733e-37, "00011011011111110111"], [1.7342094524200442e-37, "11111101110001101101"], [1.7318511192110711e-37, "10111000101111001000"], [1.7318511154339349e-37, "11110010001011100010"], [1.7315573719469858e-37, "00111100101101101000"], [1.7315573713952526e-37, "11011010000011110010"], [1.7295229443748472e-37, "01010010110111111111"], [1.7295199614125344e-37, "01111111110101001011"], [1.7286351662105296e-37, "11110000101011101000"], [1.7286351583426591e-37, "10111010001111000010"], [1.7247976032128623e-37, "10111100000101101010"], [1.7247976025688527e-37, "01011010101011110000"], [1.7053665060488708e-37, "11110111001111111110"], [1.7010670244083832e-37, "11011110011111101111"], [1.7006668334269991e-37, "11110101011111110111"], [1.6965503042856302e-37, "01010100111111111011"], [1.6965421797934884e-37, "11111110110101010011"], [1.6619655689908703e-37, "11010011000111111111"], [1.660396107008414e-37, "01111111111101001100"], [1.6356802774089225e-37, "11001011001111100000"], [1.6356802478219467e-37, "11111000001100101100"], [1.6327672745857118e-37, "10111001000111101000"], [1.6327672745730105e-37, "01111010001011100100"], [1.6117380386378859e-37, "11111110110010101011"], [1.61173390013522e-37, "00101010111111111011"], [1.5571690241358239e-37, "11110100001101100010"], [1.55716902033179e-37, "11011000101111010000"], [1.4685717002316576e-37, "01101001011111011111"], [1.4685561113269164e-37, "11110111110110100101"], [1.4487560239689963e-37, "11111110110100110011"], [1.448754780433247e-37, "01001100111111111011"], [1.434997753991441e-37, "10111101011111011111"], [1.42274598980193e-37, "01111111111100110100"], [1.4222271543145868e-37, "11001101000111111111"], [1.4168603732916239e-37, "11010011001111111101"], [1.4157345168038097e-37, "01111111111010010101"], [1.415721951056813e-37, "10100101010111111111"], [1.4150115517668795e-37, "11111111011101001100"], [1.405407051401021e-37, "11011010001110100100"], [1.4054070450702963e-37, "11101001001101101000"], [1.3905816536830945e-37, "11001010101111111110"], [1.38932785578024e-37, "11111111101100101010"], [1.3886107368840797e-37, "11010001011011111111"], [1.3884323235478156e-37, "10111111111101000101"], [1.3867913709170301e-37, "01110011001111101111"], [1.3867354710620638e-37, "11111011110111001100"], [1.3793060758387958e-37, "11110111111010110111"], [1.355961124546015e-37, "01011100011111111110"], [1.3555333181622233e-37, "11111111100101110001"], [1.3551239129207136e-37, "01011011001101110000"], [1.3551239105358123e-37, "11011100000101101100"], [1.350438259744056e-37, "11010011001110111111"], [1.3491690476609202e-37, "11101111111101001100"], [1.3463715668001215e-37, "11110001001011110000"], [1.3463715542179908e-37, "10111100001111000100"], [1.3421361401703688e-37, "11010101001111111011"], [1.3420237780067715e-37, "11111110111101010100"], [1.337133279735486e-37, "11001001011111101111"], [1.3371260373295724e-37, "11111011111100100101"], [1.3147671621488892e-37, "11101101011111110111"], [1.305579774380143e-37, "01011101001101101000"], [1.305579774153647e-37, "11011010000101110100"], [1.299121730809278e-37, "11101111111100110100"], [1.298957365310622e-37, "11001101001110111111"], [1.2796664428432223e-37, "11111011111111001101"], [1.277024333339263e-37, "11111001011111111101"], [1.2710321129934033e-37, "11011111110101011111"], [1.2678648005894935e-37, "01111111110011010110"], [1.2677571915055863e-37, "00110101100111111111"], [1.266672905424881e-37, "11111111101111100110"], [1.2655085136009099e-37, "11110111111101110000"], [1.2645216119388068e-37, "11011100001111011111"], [1.2485983330602631e-37, "10100110011111110111"], [1.2485907710684742e-37, "11111101111010011001"], [1.2400727540900452e-37, "11111011111011000011"], [1.2400320528497902e-37, "10110000111111101111"], [1.2398087610131095e-37, "10101100101111111011"], [1.2396683688691125e-37, "11111110111010110010"], [1.2236999260699105e-37, "11001100011110111111"], [1.2236908545126969e-37, "11101111111100110001"], [1.222427667037442e-37, "00101001111111110111"], [1.2224262330706457e-37, "11111101110010100111"], [1.215371586915431e-37, "10110101111111111101"], [1.205814451646641e-37, "11110011011111101111"], [1.2054071501878425e-37, "11001010101111111011"], [1.2052638433491695e-37, "11111110111100101010"], [1.2027158000079366e-37, "11101111001110111111"], [1.199068229041792e-37, "11110111111101001100"], [1.198403465777036e-37, "11010011001111011111"], [1.160081476484175e-37, "11110111110111000101"], [1.160079326815025e-37, "01110001011111011111"], [1.109586228870653e-37, "11101100111111110111"], [1.1029465833592098e-37, "01111010000111101000"], [1.0980645113174461e-37, "00111011001110111111"], [1.0978617119453345e-37, "11101111110011101100"], [1.0901779179430653e-37, "11110111111011010111"], [1.0763031811386169e-37, "00100101111111111101"], [1.0763006871821975e-37, "11111111010010010111"], [1.0652144350518069e-37, "11101111110010110101"], [1.0651908021504665e-37, "00101101011110111111"], [1.0614202126116478e-37, "11010010101111100000"], [1.0614202010853207e-37, "11111000001101001010"], [1.0257721663454795e-37, "11101010111111101111"], [1.0191298012101937e-37, "11110111111101101101"], [1.018803752527485e-37, "11011001001110110000"], [1.0188037522831679e-37, "11101100001101100100"], [1.0144883706672449e-37, "00110111111011111111"], [9.88851149673166e-38, "10101000111111110111"], [9.88849394104011e-38, "11111101111010100011"], [9.85334902325533e-38, "10011110001011101000"], [9.85334900005205e-38, "10111010001001111000"], [9.81448400421509e-38, "11110111110101110100"], [9.812187742196913e-38, "01011101001111011111"], [9.39732417376815e-38, "01111111111010110111"], [9.371934995700882e-38, "10101011000111111111"], [9.37135097917787e-38, "01111111111010101100"], [9.354421683597489e-38, "11111011110101100101"], [9.353796412585858e-38, "01011001011111101111"], [9.33154958313594e-38, "11110111111010010101"], [9.33143890114075e-38, "10100101011111011111"], [9.121284366061832e-38, "11010000111111101111"], [9.121070474862732e-38, "11111011111101000011"], [9.09642711367941e-38, "11101010001011100010"], [9.096427113111358e-38, "10111000101110101000"], [9.028268288464749e-38, "11111111100101110100"], [9.00585559284866e-38, "10011110001111111011"], [9.005064645183394e-38, "11111110111001111000"], [8.992048255054338e-38, "01011101001111111110"], [8.979799786510129e-38, "11111110110011110010"], [8.978473582252459e-38, "00111100101111111011"], [8.825401894136701e-38, "10111010001101001010"], [8.825401892796443e-38, "11010010101011101000"], [8.790701371731789e-38, "10101011001110111111"], [8.789290511328263e-38, "11101111111010101100"], [8.704328082065314e-38, "11011100001000000000"], [8.704328082064784e-38, "10000000001101110000"], [8.704009093662893e-38, "10111010001000000000"], [8.704009093662435e-38, "10000000001011101000"], [8.622810162221978e-38, "10011110001111111110"], [8.620214522289422e-38, "11111111101001111000"], [8.582104112598238e-38, "11111111011101001111"], [8.572846909952508e-38, "11101111110111000101"], [8.572830455877153e-38, "01110001011110111111"], [8.369749997199506e-38, "10101100101111100000"], [8.369749981668065e-38, "11111000001010110010"], [8.305672997240581e-38, "11111000001100110100"], [8.305672889142197e-38, "11001101001111100000"], [8.230857638316127e-38, "10110010101101101000"], [8.230857637997511e-38, "11011010001011001010"], [8.220998092429157e-38, "11110111110011110111"], [8.217445571921337e-38, "11001011001011101000"], [8.217445567222029e-38, "10111010001100101100"], [8.157494215089976e-38, "11011010001101010010"], [8.157494212880178e-38, "11010100101101101000"], [8.062773436533833e-38, "11110111111011110101"], [8.04961644235987e-38, "10101011001101101000"], [8.049616439166888e-38, "11011010001010101100"], [7.992840190633197e-38, "01101111011110111111"], [7.87648634685017e-38, "00111101000111100100"], [7.876486291613572e-38, "01111001000011110100"], [7.864173801344874e-38, "11111101110101111000"], [7.863629012212375e-38, "01011110001111110111"], [7.831111232744524e-38, "00111010011111111110"], [7.827875004924525e-38, "11111111100011101001"], [7.824559460125223e-38, "11111111101111111000"], [7.81858046750149e-38, "11111111011111011010"], [7.801555068760339e-38, "11011100001110100100"], [7.801555011586543e-38, "11101001001101110000"], [7.794423955718339e-38, "00100101111111111011"], [7.794281768790822e-38, "11111110110010010111"], [7.709151504413295e-38, "11010011001011110000"], [7.709151493785606e-38, "10111100001101001100"], [7.705976548850649e-38, "10110101001101101000"], [7.70597653523789e-38, "11011010001011010100"], [7.663213070423663e-38, "11110111110111011000"], [7.661432476295425e-38, "01110110001111011111"], [7.642985868963558e-38, "11111110110101010110"], [7.64127831983713e-38, "01010101101111111011"], [7.614233946346112e-38, "01011000111011111111"], [7.61394688504472e-38, "10111111110101100011"], [7.599969159401946e-38, "10010100111111101111"], [7.599875428436089e-38, "11111011111001010011"], [7.583089490587687e-38, "11011100001101001010"], [7.583089453228487e-38, "11010010101101110000"], [7.579399840377724e-38, "00110101011111011111"], [7.578659096428667e-38, "11110111110011010101"], [7.334421910801989e-38, "01101010011101111111"], [7.331172150417852e-38, "11011111110110101001"], [7.120599924843194e-38, "10111100000011101100"], [7.120599907775908e-38, "00111011001011110000"], [7.104101437439988e-38, "01010101010111111111"], [7.103993008722744e-38, "01111111110101010101"], [7.098608383208417e-38, "11111101110001101011"], [7.098275359640656e-38, "00011010111111110111"], [7.079480992050707e-38, "11111110110111111100"], [6.906012714155608e-38, "00111011001111011111"], [6.904039637318766e-38, "11110111110011101100"], [6.902616827414751e-38, "11111110111011010010"], [6.896236028834684e-38, "10110100101111111011"], [6.863264372046013e-38, "00110011101111111011"], [6.862770082277977e-38, "11111110110011001110"], [6.834825037167875e-38, "11110111110101101111"], [6.828489367658275e-38, "01011100011111011111"], [6.82828317962314e-38, "11110111110101110001"], [6.790341172846806e-38, "00110100110111111111"], [6.78981771761314e-38, "01111111110011010011"], [6.781187805452759e-38, "11011111111011000011"], [6.781062173930077e-38, "10110000111101111111"], [6.738189239922992e-38, "10100101101111111011"], [6.736591665580876e-38, "11111110111010010110"], [6.733712132971262e-38, "11111111011011010111"], [6.696647538113875e-38, "10111010000011110100"], [6.696647533745812e-38, "00111101001011101000"], [6.668234276704358e-38, "01010101011111011111"], [6.668210283353427e-38, "11110111110101010101"], [6.635783520698623e-38, "11101111001111111101"], [6.625185184386348e-38, "11111111101101010100"], [6.613797451950057e-38, "11010101001111111110"], [6.610796979332943e-38, "11101001001111000100"], [6.610796953098426e-38, "11110001001110100100"], [6.584450727559921e-38, "11101110011111111110"], [6.581486476418368e-38, "11011001001011100100"], [6.581486473908557e-38, "10111001001101100100"], [6.41574643256578e-38, "01111111110111100001"], [6.41543653209294e-38, "01111000010111111111"], [6.410205121683516e-38, "11111110110011001011"], [6.41019757699585e-38, "00110010111111111011"], [6.35372844091871e-38, "11011010001100110100"], [6.35372840263663e-38, "11001101001101101000"], [6.341388295834451e-38, "10110010101111100000"], [6.341388289470787e-38, "11111000001011001010"], [6.323582568880461e-38, "10110101001111100000"], [6.323582526498584e-38, "11111000001011010100"], [6.202103155429839e-38, "11001011001101110000"], [6.202103144332549e-38, "11011100001100101100"], [6.177116823606891e-38, "00110110011111101111"], [6.177106029609781e-38, "11111011110011011001"], [6.05040296794328e-38, "01111111001111011111"], [6.039128262035035e-38, "11111011111000110011"], [6.039027613543869e-38, "10001100111111101111"], [6.034013123880436e-38, "01111111110011010101"], [6.03326128634628e-38, "00110101010111111111"], [6.013992865499477e-38, "11100111011110111111"], [5.934727079766311e-38, "11110000101000000000"], [5.934727079766093e-38, "10000000001111000010"], [5.861938483898432e-38, "11111101110101011001"], [5.861933998166787e-38, "01010110011111110111"], [5.830735040834148e-38, "01101110001101110000"], [5.830735027493981e-38, "11011100000110111000"], [5.810834280487766e-38, "01101110001011101000"], [5.810834275409395e-38, "10111010000110111000"], [5.801739977299198e-38, "11111110111111011010"], [5.75529735946893e-38, "11111011110011100101"], [5.754163428162972e-38, "00111001011111101111"], [5.753988100291523e-38, "11110001001101110000"], [5.753988069050122e-38, "11011100001111000100"], [5.748607927820387e-38, "11111110001111100000"], [5.718671645104844e-38, "11111011111010011001"], [5.718665352387265e-38, "10100110011111101111"], [5.69932881444584e-38, "01001011101111111011"], [5.698909598624918e-38, "11111110110100101110"], [5.560273444155534e-38, "11011011011111111011"], [5.559095781951342e-38, "11001100101111111110"], [5.554737584759765e-38, "11101100001110110000"], [5.542614987869864e-38, "11111111101100110010"], [5.525374526036687e-38, "10110010101111111101"], [5.525206315980927e-38, "11111111011011001010"], [5.493249703947142e-38, "11101110101111111011"], [5.46161901176212e-38, "01111100001101100100"], [5.461619001148459e-38, "11011001000111110000"], [5.39307638771477e-38, "01110110111110111111"], [5.376937663324683e-38, "01111011011111101111"], [5.333589163607255e-38, "10111111111110010001"], [5.333199605355057e-38, "11100100011011111111"], [5.301311751302615e-38, "11110111110001100111"], [5.301308774572438e-38, "00011001111111011111"], [5.300614378068838e-38, "01111111110111111100"], [5.259548929002933e-38, "11101110101111111101"], [5.246950042179636e-38, "10011110001111111101"], [5.246725374380215e-38, "11111111011001111000"], [5.136500598339819e-38, "11110000101101101000"], [5.136500568758637e-38, "11011010001111000010"], [5.115949713694496e-38, "10111111111101000011"], [5.115838639891182e-38, "11010000111011111111"], [5.076951391036304e-38, "11101001001000000000"], [5.076951391035959e-38, "10000000001110100100"], [5.075199213353069e-38, "11111001101111111110"], [5.044906247837734e-38, "11110111111111011001"], [5.03461199993913e-38, "11111111101110000110"], [5.033754661925478e-38, "11100001101111111110"], [5.004298627019727e-38, "01111111111011010111"], [4.965012132885221e-38, "11101111111110011011"], [4.960926208241335e-38, "10100101011110111111"], [4.96085697903545e-38, "11101111111010010101"], [4.932955719316793e-38, "01111001001000000000"], [4.932955719316545e-38, "10000000000111100100"], [4.918992358756562e-38, "11101111110110111101"], [4.918657585520523e-38, "11111010011101111111"], [4.914784590226535e-38, "01111111110110111101"], [4.884690367873743e-38, "11110111111111111000"], [4.83877701704281e-38, "11110111110110111011"], [4.75340353215376e-38, "11111000000110011010"], [4.753403528017382e-38, "01100110101111100000"], [4.740474489746903e-38, "11010101001111100000"], [4.740474482408516e-38, "11111000001101010100"], [4.718597765272692e-38, "11111110111100001110"], [4.716491543327201e-38, "11000011101111111011"], [4.712044774560502e-38, "10111010000011101100"], [4.712044768328519e-38, "00111011001011101000"], [4.6309346021831417e-38, "10100001111111110111"], [4.630891598763331e-38, "11111101111010000111"], [4.619261959016953e-38, "11111011110011111000"], [4.61909607013951e-38, "00111110001111101111"], [4.597343387879933e-38, "00101100111111011111"], [4.597206382541876e-38, "11110111110010110011"], [4.5944137918559963e-38, "11111101111100011001"], [4.5944087701026073e-38, "11000110011111110111"], [4.58430368604558e-38, "10110010100111111111"], [4.58401637255828e-38, "01111111111011001010"], [4.4951987484508145e-38, "11101111111101001111"], [4.4666684202136565e-38, "01000111011111101111"], [4.4666635295760327e-38, "11111011110100011101"], [4.462096124890512e-38, "10111111110110010011"], [4.461943133823796e-38, "01100100111011111111"], [4.460619820248844e-38, "11100011001111101111"], [4.46052012791393e-38, "11111011111110001100"], [4.455984281492674e-38, "11011111110110001011"], [4.4557938758789294e-38, "01100010111101111111"], [4.426235957427968e-38, "11111101111000001111"], [4.4261381447005333e-38, "10000011111111110111"], [4.412696264238748e-38, "11111110110111111001"], [4.3994165920965093e-38, "11001101001111111101"], [4.397229725444509e-38, "11111111011100110100"], [4.348797861980491e-38, "11011100000000100000"], [4.348797861980202e-38, "00001000001101110000"], [4.3487056411480194e-38, "10111010000000100000"], [4.3487056411477767e-38, "00001000001011101000"], [4.333829796588301e-38, "11000010111110111111"], [4.3337952178163686e-38, "11101111111100001011"], [4.327532212050076e-38, "01100111001111111101"], [4.3273497531454475e-38, "11111111010110011100"], [4.322698254241239e-38, "11101111111010110111"], [4.3105868253857535e-38, "11011000101011100010"], [4.310586811232705e-38, "10111000101101100010"], [4.2617684170324096e-38, "10011001101111111101"], [4.2578513743881186e-38, "11111111011001100110"], [4.2547979268817575e-38, "11111111011111000001"], [4.25478937507308e-38, "11110000011111111101"], [4.2225879532107705e-38, "01011000111111101111"], [4.222397708169878e-38, "11111011110101100011"], [4.150069642677891e-38, "11011010001100101010"], [4.1500696276921394e-38, "11001010101101101000"], [4.134079654539396e-38, "11111011111110101011"], [4.128996988584159e-38, "01011010011110111111"], [4.1283953138547505e-38, "11101111110101101001"], [4.1248467101192584e-38, "11111111011101010100"], [4.124282791071435e-38, "11010101001111111101"], [4.076922363120327e-38, "11110111110011110010"], [4.074592499125354e-38, "00111100101111011111"], [3.994851574974306e-38, "10111101101111111110"], [3.977539478776442e-38, "11110110011111111110"], [3.9592687282649787e-38, "01111111111101001111"], [3.9275944922221994e-38, "11001011110111111111"], [3.8867095662231854e-38, "00111100101111100000"], [3.8867094987718894e-38, "11111000000011110010"], [3.8634960013513046e-38, "10011101001011100100"], [3.8634959949988654e-38, "10111001001001110100"], [3.84329624480467e-38, "11111000001110000110"], [3.84329622277529e-38, "11100001101111100000"], [3.834160753284646e-38, "11010100100111111111"], [3.8339486942534356e-38, "01111111111101010010"], [3.8055368300570386e-38, "01000110111111101111"], [3.805215329604159e-38, "11111011110100011011"], [3.8015014533727057e-38, "11000001111011111111"], [3.8013888343686146e-38, "10111111111100000111"], [3.796667407511065e-38, "11110000100110111000"], [3.796667405707194e-38, "01101110001111000010"], [3.7631556351117163e-38, "11111111011110000011"], [3.763138703636021e-38, "11100000111111111101"], [3.7158126955475376e-38, "00100111011111110111"], [3.715807794700517e-38, "11111101110010011101"], [3.6686700119505577e-38, "11111101111110110011"], [3.6638847439231416e-38, "11111110110001111001"], [3.663760711564829e-38, "00011110011111111011"], [3.6617076409269843e-38, "11111101110111010010"], [3.660921232646812e-38, "01110100101111110111"], [3.635069395430205e-38, "11100001011111011111"], [3.6350232924215457e-38, "11110111111110000101"], [3.626091835262254e-38, "11111000001001111000"], [3.626091792102891e-38, "10011110001111100000"], [3.5798296455278207e-38, "11111110110110000111"], [3.5798271618907056e-38, "01100001111111111011"], [3.5388524847450505e-38, "01111111110010110011"], [3.538763719660939e-38, "00101100110111111111"], [3.5329541315806447e-38, "11001001011011111111"], [3.5325009717989676e-38, "10111111111100100101"], [3.521382921619363e-38, "01011010100111111111"], [3.5210779512364834e-38, "01111111110101101010"], [3.510087150502724e-38, "11111000000101101010"], [3.5100871228355754e-38, "01011010101111100000"], [3.5060650088573996e-38, "10110100101011010010"], [3.499506712537733e-38, "00111101111111011111"], [3.49658584072823e-38, "11111111101010101010"], [3.496287773581791e-38, "10101010101111111110"], [3.491655830904964e-38, "11011010001111000100"], [3.491655795849795e-38, "11110001001101101000"], [3.4884208173202953e-38, "11111011111010100110"], [3.4872974001365574e-38, "10101001101111101111"], [3.4663258491914874e-38, "01011101001111100000"], [3.4663257840811543e-38, "11111000000101110100"], [3.417113696010098e-38, "11101001000110111000"], [3.4171136888212773e-38, "01101110001110100100"], [3.3890686379905894e-38, "00111011001101110000"], [3.389068637519692e-38, "11011100000011101100"], [3.3786046409790295e-38, "01110101001111110111"], [3.378551664300164e-38, "11111101110111010100"], [3.367813115842092e-38, "11111111011110011101"], [3.3610917500172463e-38, "10100101101011110000"], [3.361091737569387e-38, "10111100001010010110"], [3.357512778322955e-38, "10111100001100110010"], [3.357512761618905e-38, "11001100101011110000"], [3.354847857802203e-38, "11101111111101001010"], [3.3543055939058606e-38, "11010010101110111111"], [3.3472473914117084e-38, "01111001000110111000"], [3.347247391370984e-38, "01101110000111100100"], [3.3239215919995125e-38, "00100110111111110111"], [3.323565919894206e-38, "11111101110010011011"], [3.2810138227959504e-38, "11111110110011110111"], [3.259915698073582e-38, "01011011111111011111"], [3.2571336557629856e-38, "01011010101101101000"], [3.257133650409006e-38, "11011010000101101010"], [3.2527259065403996e-38, "11110111110111011011"], [3.1974940982717754e-38, "11111101110011100101"], [3.1964485853222837e-38, "00111001011111110111"], [3.1763820156041317e-38, "01011101001011101000"], [3.1763820014185536e-38, "10111010000101110100"], [3.171155647404442e-38, "11110100001011011000"], [3.171155634440437e-38, "10110110001111010000"], [3.164464491197405e-38, "11101111111011010010"], [3.1635611656076026e-38, "10110100101110111111"], [3.1530315414226823e-38, "11111111100011101010"], [3.148419885795711e-38, "11111111101111000001"], [3.1482382340488103e-38, "11110000011111111110"], [3.1357922880697373e-38, "11111100011011111111"], [3.1087002521384465e-38, "00111010101111111110"], [3.099713248708558e-38, "11101000101110100010"], [3.09400377263397e-38, "01100101011011111111"], [3.0939893197342726e-38, "10111111110110010101"], [3.0663112984867096e-38, "11011100000001000000"], [3.0663112984864783e-38, "00010000001101110000"], [3.066179615114845e-38, "10111010000001000000"], [3.066179615114639e-38, "00010000001011101000"], [3.0604961836498604e-38, "10111001001011000110"], [3.0604961764065386e-38, "10110001101011100100"], [3.0579499206405735e-38, "11011111110101011001"], [3.0571916693381817e-38, "01010110011101111111"], [3.054387873563205e-38, "01111111111011110011"], [3.051211931617095e-38, "10110100101010110100"], [3.051211930534916e-38, "10101101001011010010"], [3.0233523306716323e-38, "11110111110011001101"], [3.0233495172193126e-38, "00110011011111011111"], [3.0172195666555767e-38, "11001100101111111101"], [3.017165731080212e-38, "00111101001011010010"], [3.017165722638246e-38, "10110100100011110100"], [3.016522995901544e-38, "11111111011100110010"], [3.0105277101673857e-38, "11101111110011110111"], [2.9945214337554316e-38, "11111011111101100001"], [2.9942321866416805e-38, "11011000011111101111"], [2.977566789783693e-38, "11101001001111011111"], [2.977482924560313e-38, "11110111111110100100"], [2.9633349111278393e-38, "11110000100000100000"], [2.963334911127712e-38, "00001000001111000010"], [2.949079959121157e-38, "10110101110111111111"], [2.9484618178336846e-38, "11001101001111011111"], [2.9478753039741594e-38, "11110111111100110100"], [2.935661794019834e-38, "01111000101011110000"], [2.9356616901877157e-38, "10111100000111100010"], [2.9243878418915534e-38, "01111111111010001101"], [2.9243858243607123e-38, "10100011010111111111"], [2.918339138940288e-38, "11111111010111011101"], [2.9149687239809564e-38, "01100011011101111111"], [2.914961370126606e-38, "11011111110110001101"], [2.904773035853813e-38, "01111001001101110000"], [2.9047729565514856e-38, "11011100000111100100"], [2.899669602725178e-38, "11111011110111010001"], [2.899669520052146e-38, "01110100011111101111"], [2.895710452636762e-38, "10111100000101110010"], [2.895710439564037e-38, "01011100101011110000"], [2.8827626298134803e-38, "10110001011101111111"], [2.8826751448764045e-38, "11011111111011000101"], [2.874036653194662e-38, "10101100101011101000"], [2.8740366515938554e-38, "10111010001010110010"], [2.8695609495633163e-38, "11110111001110111111"], [2.862820450996984e-38, "11111011110101100110"], [2.862414155330948e-38, "01011001101111101111"], [2.860346268224706e-38, "01110111101111111101"], [2.848620408261613e-38, "10100011101111111110"], [2.8484142270278155e-38, "11111111101010001110"], [2.8380711148161855e-38, "11111111100111111001"], [2.8245097041804427e-38, "00110100111110111111"], [2.8244218688716814e-38, "11101111110011010011"], [2.791327928749303e-38, "00111011001101101000"], [2.7913279273112896e-38, "11011010000011101100"], [2.772630945457216e-38, "10111111111010011111"], [2.7605076210658226e-38, "10011001011111111110"], [2.7580326382778306e-38, "11111111101001100101"], [2.7561095911273343e-38, "01111100111111110111"], [2.755667097859833e-38, "01111010001110101000"], [2.7556670881768576e-38, "11101010000111101000"], [2.7334214604309293e-38, "00110100111111011111"], [2.7331830409909176e-38, "11110111110011010011"], [2.720110637482831e-38, "11110111111111000010"], [2.7200370422882796e-38, "11110000101111011111"], [2.7130576925614434e-38, "01111111111000100111"], [2.7130124119982136e-38, "10001001110111111111"], [2.702192039292725e-38, "00001111011111111101"], [2.70219035048217e-38, "11111111010000111101"], [2.698273088547259e-38, "11101111110110100011"], [2.69827114407234e-38, "01101000111110111111"], [2.6972231712934826e-38, "01111111111101010100"], [2.694038921919607e-38, "11010101000111111111"], [2.681399708718101e-38, "11010101001110111111"], [2.681126169600277e-38, "11101111111101010100"], [2.6769050936623046e-38, "01111100001101100010"], [2.676905093606522e-38, "11011000100111110000"], [2.6606103626721925e-38, "11011100001010101100"], [2.6606103560395097e-38, "10101011001101110000"], [2.6592074740526184e-38, "01111111111100010101"], [2.6591906900081766e-38, "11000101010111111111"], [2.644840900434155e-38, "10101101001010110100"], [2.6235188919976113e-38, "00101011010111111111"], [2.6235072772943983e-38, "01111111110010101101"], [2.616253498576555e-38, "11001101001011101000"], [2.6162534923187204e-38, "10111010001100110100"], [2.601339658728741e-38, "00110101101011110000"], [2.601339653347135e-38, "10111100000011010110"], [2.600051690498882e-38, "00110011010111111111"], [2.5999847260473106e-38, "01111111110011001101"], [2.5910099219201913e-38, "10111000101001110010"], [2.591009906271035e-38, "10011100101011100010"], [2.573280694473314e-38, "01011011001011101000"], [2.573280693930392e-38, "10111010000101101100"], [2.5606517336602495e-38, "00101111111011111111"], [2.5487698428916687e-38, "11111110110101101111"], [2.54548204143082e-38, "11110111111000100111"], [2.545453005720379e-38, "10001001111111011111"], [2.542996151704767e-38, "10101011001111011111"], [2.5426651879565113e-38, "11110111111010101100"], [2.541769666814782e-38, "11101100001011100100"], [2.5417696667760025e-38, "10111001001110110000"], [2.5333203063674355e-38, "01111111111100101010"], [2.533145270998381e-38, "11001010100111111111"], [2.5329094312647135e-38, "11101001000000100000"], [2.5329094312645287e-38, "00001000001110100100"], [2.5255913893793034e-38, "11111101111110001001"], [2.525590998289411e-38, "11100010011111110111"], [2.5112365882254453e-38, "10101101000011110100"], [2.5112365824179013e-38, "00111101001010110100"], [2.489922611542305e-38, "11101001000111100100"], [2.489922562941838e-38, "01111001001110100100"], [2.488304023224133e-38, "10111111111110001001"], [2.488293910669707e-38, "11100010011011111111"], [2.474050079972955e-38, "11111110110111111010"], [2.4702537717871646e-38, "11111101110111001001"], [2.4702536799908607e-38, "01110010011111110111"], [2.470186851833087e-38, "01111001000000100000"], [2.470186851832952e-38, "00001000000111100100"], [2.4475097628783686e-38, "10111111110111110000"], [2.447321040074178e-38, "01111100001011111111"], [2.440931439358059e-38, "00011100111111101111"], [2.4404482975620253e-38, "11111011110001110011"], [2.4271502812879944e-38, "01111111111101101011"], [2.4162090043176277e-38, "01111111111001000111"], [2.4160909185162837e-38, "10010001110111111111"], [2.3820476478260714e-38, "01111010111111101111"], [2.377631153244468e-38, "11000001111111101111"], [2.377630154537867e-38, "11111011111100000111"], [2.377240584243058e-38, "11111110110100110101"], [2.377010516884758e-38, "01001101011111111011"], [2.3644839598831885e-38, "11110000100111111111"], [2.364116789694616e-38, "01111111111111000010"], [2.3504762415697327e-38, "11011001001110101000"], [2.3504762402577438e-38, "11101010001101100100"], [2.3301555339790355e-38, "00111101000011110100"], [2.310956953313182e-38, "11101011011111101111"], [2.2764824695228573e-38, "01110001101111111110"], [2.2641323620174431e-38, "11111111100111000110"], [2.256728769982715e-38, "11101001001111000010"], [2.25672876232551e-38, "11110000101110100100"], [2.2502933943760408e-38, "00111101111111111101"], [2.2460726954553903e-38, "01100111111111011111"], [2.2309894527561595e-38, "11110100001110010100"], [2.2309894482767875e-38, "11100101001111010000"], [2.2135582737847228e-38, "00101011011111011111"], [2.2135158990233786e-38, "11110111110010101101"], [2.209870054216868e-38, "11110000100011110100"], [2.2098700527558545e-38, "00111101001111000010"], [2.1968674729548815e-38, "11111110111010010011"], [2.1968213455283962e-38, "10100100111111111011"], [2.18819925583639e-38, "01111001000101101100"], [2.1881992457277005e-38, "01011011000111100100"], [2.1747862838700422e-38, "10111100000111000110"], [2.1747862720082171e-38, "01110001101011110000"], [2.1669598354446137e-38, "10011110001101110000"], [2.1669598290876e-38, "11011100001001111000"], [2.1647070112545598e-38, "11110111110100101101"], [2.1642808736088373e-38, "01001011011111011111"], [2.159620066410047e-38, "11100110110111111111"], [2.1571889741125746e-38, "11011011011111011111"], [2.1511111985159377e-38, "10101100101101110000"], [2.1511111806163505e-38, "11011100001010110010"], [2.1435636044240942e-38, "11111111100100110110"], [2.1417980122927025e-38, "01001101101111111110"], [2.1315209451050538e-38, "11111111101101101110"], [2.1064160009695594e-38, "01010011100111111111"], [2.1053456811561758e-38, "01111111110101001110"], [2.0931870036898169e-38, "11110000100001000000"], [2.093187003689708e-38, "00010000001111000010"], [2.09183926719832e-38, "00111100101011101000"], [2.0918392647342536e-38, "10111010000011110010"], [2.080510945377028e-38, "01111111110011110010"], [2.078925855487183e-38, "00111100100111111111"], [2.0729139475698085e-38, "00111011110111111111"], [2.0559348991139788e-38, "11001100011111111101"], [2.0557929201767158e-38, "11111111011100110001"], [2.050096557091264e-38, "11010011001111100000"], [2.0500965514214327e-38, "11111000001101001100"], [2.0486574384499272e-38, "10111101010111111111"], [2.0452674378907424e-38, "11101111110101001011"], [2.0452371238263425e-38, "01010010111110111111"], [2.0417422267665125e-38, "11111101110011100110"], [2.040489741680819e-38, "00111001101111110111"], [2.0369458347828422e-38, "11111101111110010010"], [2.0364677262080656e-38, "11100100101111110111"], [2.0341113154857404e-38, "11111110111011001010"], [2.0340995769373187e-38, "10110010101111111011"], [2.0282408629363027e-38, "10111110011111110111"], [2.0126803976926205e-38, "01010101011110111111"], [2.0126426235560216e-38, "11101111110101010101"], [2.0111222188950217e-38, "11111101111110110101"], [1.9981530811148587e-38, "10010001111111011111"], [1.998110270700311e-38, "11110111111001000111"], [1.994653909711589e-38, "00111101111111111011"], [1.9856115971622353e-38, "10111100110111111111"], [1.9697076972915e-38, "11101100001011111111"], [1.9695555110794569e-38, "10111111111110110000"], [1.966969785812846e-38, "10111111110111001001"], [1.9669656123522758e-38, "01110010011011111111"], [1.9620640283765264e-38, "01101100011011111111"], [1.9608304670149372e-38, "10111111110110110001"], [1.948748490046683e-38, "11100000110111111111"], [1.9487431459513216e-38, "01111111111110000011"], [1.9457621457659656e-38, "10111010001101010010"], [1.9457621450815155e-38, "11010100101011101000"], [1.9371691189010002e-38, "10110011001110111111"], [1.9367908173724225e-38, "11101111111011001100"], [1.9360878152583755e-38, "11110001000111100100"], [1.936087806660013e-38, "01111001001111000100"], [1.921563375398367e-38, "01111010001111001000"], [1.9215633732024056e-38, "11110010000111101000"], [1.9063146070108593e-38, "01111001001110111111"], [1.9061083907821236e-38, "11101111110111100100"], [1.8920063385135382e-38, "11101111111110011101"], [1.8753557430835383e-38, "11110001001111000010"], [1.875355732076935e-38, "11110000101111000100"], [1.8744122342504867e-38, "11111111010101101111"], [1.8604431341067844e-38, "11111111010100110011"], [1.860422160784434e-38, "01001100111111111101"], [1.857691733695464e-38, "10111001001011100010"], [1.8576917324929746e-38, "10111000101011100100"], [1.85187277478424e-38, "11010011111111111101"], [1.8495024074152438e-38, "11111110111011101011"], [1.842838935880799e-38, "01110110111111011111"], [1.8382440187488215e-38, "11111011110100111100"], [1.8380663708518463e-38, "01001111001111101111"], [1.8334089155564885e-38, "00111110001011111111"], [1.8333401484551158e-38, "10111111110011111000"], [1.8318154183163534e-38, "11011100000011110010"], [1.831815402973162e-38, "00111100101101110000"], [1.830128626037035e-38, "00111001101011100010"], [1.830128613572059e-38, "10111000100011100110"], [1.8124566214836817e-38, "11111111010011110111"], [1.7867207253807624e-38, "11101001000001000000"], [1.786720725380611e-38, "00010000001110100100"], [1.7786618559193855e-38, "11111000000011010110"], [1.7786618410293298e-38, "00110101101111100000"], [1.7733919897757727e-38, "01111000101111100000"], [1.7733919200126939e-38, "11111000000111100010"], [1.7686799547343521e-38, "10110101111110111111"], [1.7597560424385893e-38, "01101011001101111111"], [1.7597094993046064e-38, "11011111110110101100"], [1.7590748074480013e-38, "11110100000111010100"], [1.7590748038228618e-38, "01110101001111010000"], [1.75898028280276e-38, "10111100001010101010"], [1.7589802812516028e-38, "10101010101011110000"], [1.7570056473336443e-38, "11111011110111001010"], [1.7564762603153883e-38, "01110010101111101111"], [1.7426359689952002e-38, "10110010101101110000"], [1.7426359664254763e-38, "11011100001011001010"], [1.7384071898875653e-38, "01111001000001000000"], [1.738407189887458e-38, "00010000000111100100"], [1.7370132554428748e-38, "11100111101111111011"], [1.7
[truncated: 36,799,198 more chars]
