# Supplementary material for: A Stabilizer Framework for the Contextual Subspace Variational Quantum Eigensolver and the Noncontextual Projection Ansatz
Source: J Chem Theory Comput. 2023 Jan 23;19(3):808–21. doi: 10.1021/acs.jctc.2c00910 (PMC9933439; doi:10.1021/acs.jctc.2c00910)
Supplement: Supplementary file 1 — ct2c00910_si_001.zip [file ct2c00910_si_001.zip › anc/simulation_data/ADAPT-VQE/ADAPT-VQE_results_Be_STO-3G_SINGLET.json]

{"optimized_ansatz": {"optimal_energy": -14.40263546868186, "optimal_params": [0.1100367118949897, 0.18572195133965905, 0.07657961833574932, 0.10999067535098805, 0.07664750028718734], "optimal_pool_indices": [2, 0, 5, 4, 3], "optimal_pool_labels": ["IYX", "XXY", "YZX", "YIX", "ZYX"]}, "adapt_vqe_interim_data": {"1": {"gradients": [[0, -0.17361795856875695], [1, 0.17361795856875695], [2, -0.17361795856875872], [3, -0.17361795856875872], [4, -0.17361795856875872], [5, -0.17361795856875872]], "optimal_pool_indices": [2, 0, 5, 4, 3], "vqe_result": {"fun": -14.372781908990174, "x": [0.23151859178258327]}, "interim_results": {"energy": [[1, -14.351880476201986], [2, -14.35358259364961], [3, -14.355202095227845], [4, -14.356732487105186], [5, -14.358170429071544], [6, -14.359515207801227], [7, -14.36076796226378], [8, -14.361931007794723], [9, -14.363007367112465], [10, -14.364000482643187], [11, -14.364914049526297], [12, -14.365751918055953], [13, -14.366518032668587], [14, -14.367216389155388], [15, -14.367851000801782], [16, -14.36842586909257], [17, -14.368944957122858], [18, -14.369412165051475], [19, -14.369831307473154], [20, -14.37020609280689], [21, -14.370540104867864], [22, -14.370836786788834], [23, -14.371099427422426], [24, -14.371331150305904], [25, -14.371534905214242], [26, -14.371713462271183], [27, -14.37186940853402], [28, -14.372005146919593], [29, -14.37212289729697], [30, -14.372224699538789], [31, -14.372312418297938], [32, -14.372387749260334], [33, -14.372452226617078], [34, -14.372507231499856], [35, -14.372554001131627], [36, -14.37259363845826], [37, -14.372627122046037], [38, -14.372655316051972], [39, -14.372678980098835], [40, -14.372698778912232], [41, -14.372715291603312], [42, -14.372729020505089], [43, -14.372740399494493], [44, -14.372749801753086], [45, -14.37275754693888], [46, -14.372763907757854], [47, -14.372769115937961], [48, -14.372773367619383], [49, -14.372776828183998], [50, -14.372779636553469], [51, -14.372781908990174]], "stddev": [[1, 0], [2, 0], [3, 0], [4, 0], [5, 0], [6, 0], [7, 0], [8, 0], [9, 0], [10, 0], [11, 0], [12, 0], [13, 0], [14, 0], [15, 0], [16, 0], [17, 0], [18, 0], [19, 0], [20, 0], [21, 0], [22, 0], [23, 0], [24, 0], [25, 0], [26, 0], [27, 0], [28, 0], [29, 0], [30, 0], [31, 0], [32, 0], [33, 0], [34, 0], [35, 0], [36, 0], [37, 0], [38, 0], [39, 0], [40, 0], [41, 0], [42, 0], [43, 0], [44, 0], [45, 0], [46, 0], [47, 0], [48, 0], [49, 0], [50, 0], [51, 0]], "energy_raw": [[1, -14.351880476201986], [2, -14.35358259364961], [3, -14.355202095227845], [4, -14.356732487105186], [5, -14.358170429071544], [6, -14.359515207801227], [7, -14.36076796226378], [8, -14.361931007794723], [9, -14.363007367112465], [10, -14.364000482643187], [11, -14.364914049526297], [12, -14.365751918055953], [13, -14.366518032668587], [14, -14.367216389155388], [15, -14.367851000801782], [16, -14.36842586909257], [17, -14.368944957122858], [18, -14.369412165051475], [19, -14.369831307473154], [20, -14.37020609280689], [21, -14.370540104867864], [22, -14.370836786788834], [23, -14.371099427422426], [24, -14.371331150305904], [25, -14.371534905214242], [26, -14.371713462271183], [27, -14.37186940853402], [28, -14.372005146919593], [29, -14.37212289729697], [30, -14.372224699538789], [31, -14.372312418297938], [32, -14.372387749260334], [33, -14.372452226617078], [34, -14.372507231499856], [35, -14.372554001131627], [36, -14.37259363845826], [37, -14.372627122046037], [38, -14.372655316051972], [39, -14.372678980098835], [40, -14.372698778912232], [41, -14.372715291603312], [42, -14.372729020505089], [43, -14.372740399494493], [44, -14.372749801753086], [45, -14.37275754693888], [46, -14.372763907757854], [47, -14.372769115937961], [48, -14.372773367619383], [49, -14.372776828183998], [50, -14.372779636553469], [51, -14.372781908990174]], "stddev_raw": [[1, 0], [2, 0], [3, 0], [4, 0], [5, 0], [6, 0], [7, 0], [8, 0], [9, 0], [10, 0], [11, 0], [12, 0], [13, 0], [14, 0], [15, 0], [16, 0], [17, 0], [18, 0], [19, 0], [20, 0], [21, 0], [22, 0], [23, 0], [24, 0], [25, 0], [26, 0], [27, 0], [28, 0], [29, 0], [30, 0], [31, 0], [32, 0], [33, 0], [34, 0], [35, 0], [36, 0], [37, 0], [38, 0], [39, 0], [40, 0], [41, 0], [42, 0], [43, 0], [44, 0], [45, 0], [46, 0], [47, 0], [48, 0], [49, 0], [50, 0], [51, 0]], "params": [[1, [0.0]], [2, [0.00999999942402275]], [3, [0.019912197353909596]], [4, [0.029686603579033608]], [5, [0.039285216901484184]], [6, [0.04868133562970991]], [7, [0.05785680041235344]], [8, [0.06679910351054466]], [9, [0.07549921901986172]], [10, [0.08395023995442596]], [11, [0.09214661758425512]], [12, [0.10008377564277558]], [13, [0.10775793397272321]], [14, [0.11516604038393688]], [15, [0.12230575434383102]], [16, [0.12917545280992357]], [17, [0.13577424307504768]], [18, [0.14210197504116515]], [19, [0.14815924913891074]], [20, [0.15394741801566322]], [21, [0.1594685810966708]], [22, [0.1647255716677428]], [23, [0.1697219364678313]], [24, [0.17446190802294728]], [25, [0.17895037014578818]], [26, [0.18319281718616168]], [27, [0.18719530775101195]], [28, [0.19096441371975412]], [29, [0.19450716545934182]], [30, [0.19783099419296235]], [31, [0.2009436724962908]], [32, [0.20385325388690165]], [33, [0.20656801243791234]], [34, [0.2090963832894187]], [35, [0.21144690485468406]], [36, [0.21362816342671556]], [37, [0.21564874078934312]], [38, [0.21751716532960244]], [39, [0.2192418670392594]], [40, [0.22083113668631166]], [41, [0.2222930893353604]], [42, [0.223635632301247]], [43, [0.22486643753511926]], [44, [0.22599291836727692]], [45, [0.22702221046736057]], [46, [0.22796115682982962]], [47, [0.22881629655094451]], [48, [0.22959385713205582]], [49, [0.2302997500221018]], [50, [0.23093956909884797]], [51, [0.23151859178258327]]], "gradients": [[1, [-0.17361795856875872]], [2, [-0.16679420303882786]], [3, [-0.1599645138002952]], [4, [-0.15316819306866591]], [5, [-0.14643712635831818]], [6, [-0.1397957731685704]], [7, [-0.13326272270453643]], [8, [-0.12685248858017673]], [9, [-0.12057690685425015]], [10, [-0.1144460319375753]], [11, [-0.10846864239482557]], [12, [-0.1026524990998876]], [13, [-0.09700446394777273]], [14, [-0.09153054694819929]], [15, [-0.08623592008513725]], [16, [-0.08112491835283109]], [17, [-0.07620103838043946]], [18, [-0.0714669397851111]], [19, [-0.06692445169186101]], [20, [-0.06257458547952055]], [21, [-0.05841755409088378]], [22, [-0.05445279784323631]], [23, [-0.05067901642900097]], [24, [-0.047094206628337076]], [25, [-0.04369570513199861]], [26, [-0.040480235779433826]], [27, [-0.03744396044928422]], [28, [-0.03458253279424639]], [29, [-0.03189115399072229]], [30, [-0.029364629673359843]], [31, [-0.026997427245618155]], [32, [-0.024783732796793245]], [33, [-0.022717506911842378]], [34, [-0.020792538729285326]], [35, [-0.01900249768119977]], [36, [-0.017340982435129604]], [37, [-0.015801566646123533]], [38, [-0.014377841216633769]], [39, [-0.013063452848452783]], [40, [-0.011852138753516428]], [41, [-0.01073775746586314]], [42, [-0.009714315765807058]], [43, [-0.00877599178712174]], [44, [-0.007917154429156525]], [45, [-0.0071323792381292606]], [46, [-0.006416460955323444]], [47, [-0.005764422955385484]], [48, [-0.005171523815791446]], [49, [-0.004633261269292532]], [50, [-0.004145373796795582]]], "count": 51}, "termination_value": 0.030873199077497304, "termination_status": false}, "2": {"gradients": [[0, -0.15364556399568485], [1, 0.15364556399568308], [2, -0.0037038401171081148], [3, -0.0037038401171081148], [4, -0.15364556399568308], [5, -0.15364556399568308]], "optimal_pool_indices": [2, 0, 5, 4, 3], "vqe_result": {"fun": -14.385166589428644, "x": [0.17257591505028433, 0.17147744150508243]}, "interim_results": {"energy": [[1, -14.37278190899016], [2, -14.37425173936177], [3, -14.375619576739327], [4, -14.376849505067568], [5, -14.377952532692616], [6, -14.378931959949208], [7, -14.379798125906682], [8, -14.380559410771744], [9, -14.381225888764263], [10, -14.381806990001216], [11, -14.382311854564456], [12, -14.38274890476496], [13, -14.383125930717576], [14, -14.383450032935542], [15, -14.383727656527665], [16, -14.383964618967529], [17, -14.384166139313916], [18, -14.38433688789021], [19, -14.384481019533455], [20, -14.384602220571196], [21, -14.384703742456942], [22, -14.384788444808903], [23, -14.384858819403641], [24, -14.384917009200088], [25, -14.384964709682006], [26, -14.385002678838028], [27, -14.385028284660248], [28, -14.385036001133004], [29, -14.385046968758294], [30, -14.385090241820143], [31, -14.38511490026831], [32, -14.385124110189508], [33, -14.385133763316508], [34, -14.385141768984324], [35, -14.385147351752106], [36, -14.385151702043057], [37, -14.385155194384225], [38, -14.385157908590081], [39, -14.385160000392], [40, -14.385161618643219], [41, -14.385162868345683], [42, -14.38516382821661], [43, -14.385164561799956], [44, -14.38516512010998], [45, -14.385165543316075], [46, -14.385165862779395], [47, -14.385166102907299], [48, -14.385166282632197], [49, -14.38516641657565], [50, -14.385166515975822], [51, -14.385166589428644]], "stddev": [[1, 0], [2, 0], [3, 0], [4, 0], [5, 0], [6, 0], [7, 0], [8, 0], [9, 0], [10, 0], [11, 0], [12, 0], [13, 0], [14, 0], [15, 0], [16, 0], [17, 0], [18, 0], [19, 0], [20, 0], [21, 0], [22, 0], [23, 0], [24, 0], [25, 0], [26, 0], [27, 0], [28, 0], [29, 0], [30, 0], [31, 0], [32, 0], [33, 0], [34, 0], [35, 0], [36, 0], [37, 0], [38, 0], [39, 0], [40, 0], [41, 0], [42, 0], [43, 0], [44, 0], [45, 0], [46, 0], [47, 0], [48, 0], [49, 0], [50, 0], [51, 0]], "energy_raw": [[1, -14.37278190899016], [2, -14.37425173936177], [3, -14.375619576739327], [4, -14.376849505067568], [5, -14.377952532692616], [6, -14.378931959949208], [7, -14.379798125906682], [8, -14.380559410771744], [9, -14.381225888764263], [10, -14.381806990001216], [11, -14.382311854564456], [12, -14.38274890476496], [13, -14.383125930717576], [14, -14.383450032935542], [15, -14.383727656527665], [16, -14.383964618967529], [17, -14.384166139313916], [18, -14.38433688789021], [19, -14.384481019533455], [20, -14.384602220571196], [21, -14.384703742456942], [22, -14.384788444808903], [23, -14.384858819403641], [24, -14.384917009200088], [25, -14.384964709682006], [26, -14.385002678838028], [27, -14.385028284660248], [28, -14.385036001133004], [29, -14.385046968758294], [30, -14.385090241820143], [31, -14.38511490026831], [32, -14.385124110189508], [33, -14.385133763316508], [34, -14.385141768984324], [35, -14.385147351752106], [36, -14.385151702043057], [37, -14.385155194384225], [38, -14.385157908590081], [39, -14.385160000392], [40, -14.385161618643219], [41, -14.385162868345683], [42, -14.38516382821661], [43, -14.385164561799956], [44, -14.38516512010998], [45, -14.385165543316075], [46, -14.385165862779395], [47, -14.385166102907299], [48, -14.385166282632197], [49, -14.38516641657565], [50, -14.385166515975822], [51, -14.385166589428644]], "stddev_raw": [[1, 0], [2, 0], [3, 0], [4, 0], [5, 0], [6, 0], [7, 0], [8, 0], [9, 0], [10, 0], [11, 0], [12, 0], [13, 0], [14, 0], [15, 0], [16, 0], [17, 0], [18, 0], [19, 0], [20, 0], [21, 0], [22, 0], [23, 0], [24, 0], [25, 0], [26, 0], [27, 0], [28, 0], [29, 0], [30, 0], [31, 0], [32, 0], [33, 0], [34, 0], [35, 0], [36, 0], [37, 0], [38, 0], [39, 0], [40, 0], [41, 0], [42, 0], [43, 0], [44, 0], [45, 0], [46, 0], [47, 0], [48, 0], [49, 0], [50, 0], [51, 0]], "params": [[1, [0.23151859178258327, 0.0]], [2, [0.24151856478365058, 0.009999999349151445]], [3, [0.23555625156654572, 0.01981967666756561]], [4, [0.22932648136629363, 0.029405049891788965]], [5, [0.22779787772137042, 0.03870696465773324]], [6, [0.2269587399191847, 0.04765945979224935]], [7, [0.22342705032288676, 0.05621899866389563]], [8, [0.21987307519788327, 0.06439016446338298]], [9, [0.21758379976875053, 0.07217645889174838]], [10, [0.21472061245641813, 0.0795651043353906]], [11, [0.21164416016303333, 0.08656243891362747]], [12, [0.20910071711474335, 0.09317993374739691]], [13, [0.2063697499137062, 0.09941935138314711]], [14, [0.2037904919496397, 0.10529209013288526]], [15, [0.20138887800457264, 0.11080802089253228]], [16, [0.19899925773722887, 0.11597626699359176]], [17, [0.19684204202239725, 0.12080989044714319]], [18, [0.19469816355693048, 0.12531882516266685]], [19, [0.19280561910063337, 0.12951742227665378]], [20, [0.1908789828383621, 0.13341591891680918]], [21, [0.18930395192399355, 0.13703072174129385]], [22, [0.18749041128184185, 0.14036992410872853]], [23, [0.18640696054985842, 0.14345550725433925]], [24, [0.18431426498631337, 0.14628555670377644]], [25, [0.18451160815209625, 0.14890291800037578]], [26, [0.1803628924774058, 0.15126141702291954]], [27, [0.18563309978382866, 0.15349972185914476]], [28, [0.17277733983263346, 0.1553586313689741]], [29, [0.18849590982273673, 0.15738467590501637]], [30, [0.17400228505161025, 0.1587727098037053]], [31, [0.17805264532903176, 0.16033631366456788]], [32, [0.17940320689316613, 0.16171014915706428]], [33, [0.17534952095699402, 0.1628526751570438]], [34, [0.1766540965730891, 0.16397262217755487]], [35, [0.17611415017786716, 0.16494631258595285]], [36, [0.1749709440166411, 0.16580598096583885]], [37, [0.1752333443645051, 0.1665977842725326]], [38, [0.17458966505925258, 0.16728710897124013]], [39, [0.17430156274107683, 0.16790528060544527]], [40, [0.17413601009908353, 0.16845530010560755]], [41, [0.17378069996858173, 0.16893818160689855]], [42, [0.17364650995649347, 0.1693678928746171]], [43, [0.17342233816986763, 0.16974447860073968]], [44, [0.17326800814943652, 0.17007627567286637]], [45, [0.17312793422518696, 0.17036716248103595]], [46, [0.17299322503705825, 0.17062145889055202]], [47, [0.17289217486414438, 0.17084377294706568]], [48, [0.17278875765463297, 0.17103713619361027]], [49, [0.1727114953687653, 0.17120542649955978]], [50, [0.17263451852159784, 0.17135117917657505]], [51, [0.17257591505028433, 0.17147744150508243]]], "gradients": [[1, [-0.0037038401171169966, -0.15364556399568485]], [2, [0.005296752493638479, -0.1417515012949515]], [3, [0.0023282077845578897, -0.1322742530988581]], [4, [-0.0006850653504990589, -0.12334656732970473]], [5, [8.451295637001977e-05, -0.11392477318559813]], [6, [0.0015197990671254047, -0.104734041459702]], [7, [0.0009156060939634614, -0.09667679604766377]], [8, [0.0003241238235531796, -0.08914609117407402]], [9, [0.0007552149632950034, -0.0817457435342277]], [10, [0.0007114150612714809, -0.07500103766141208]], [11, [0.0004548775725101706, -0.0688071527899119]], [12, [0.0005817717522802468, -0.06289848024356104]], [13, [0.00048400425771610855, -0.0575022577614952]], [14, [0.00043091369867198637, -0.05248344085926071]], [15, [0.0004370514545737336, -0.04781168600705499]], [16, [0.00035508442516274386, -0.04353086083643909]], [17, [0.00036970270386227355, -0.039536254913883795]], [18, [0.00028939480849388133, -0.035895182058165886]], [19, [0.00032060185194637825, -0.03249259453533426]], [20, [0.0002133110264725957, -0.02942692816894521]], [21, [0.0003102446020548655, -0.02651898795798857]], [22, [8.8404822079724e-05, -0.02400023996484535]], [23, [0.00041921221726859415, -0.021439057995898736]], [24, [-0.0002617452630993, -0.0195697830681123]], [25, [0.0010409981198691298, -0.01693760769004804]], [26, [-0.0017147534860093572, -0.016440596888331882]], [27, [0.004077001760682819, -0.011964902575702041]], [28, [-0.006902936499974643, -0.015760847158061253]], [29, [0.008456825868080386, -0.006871042642256242]], [30, [-0.004307705034314324, -0.011986011359933713]], [31, [0.00012982937218808388, -0.008710951266824196]], [32, [0.0019982346352218627, -0.006785137212844461]], [33, [-0.0012650343185462987, -0.007500892768547374]], [34, [0.000452630321332137, -0.005846265679441132]], [35, [0.00038549885102057146, -0.005156442624722146]], [36, [-0.0002986897075558659, -0.004848724915193614]], [37, [0.0003043116142098512, -0.0039741017855696725]], [38, [1.0849644279886661e-05, -0.003606622215398758]], [39, [1.9264630761739454e-05, -0.003147144134187485]], [40, [0.00011238303088845214, -0.0026976344423985665]], [41, [-3.7485501600542648e-06, -0.0023984997121928586]], [42, [6.459086816690274e-05, -0.0020500549922353173]], [43, [2.3891081097460187e-05, -0.0017932781502700834]], [44, [2.8824708415697842e-05, -0.0015475993435636326]], [45, [2.8649606363728708e-05, -0.0013345099118300396]], [46, [1.6902498249038445e-05, -0.0011539026404054908]], [47, [2.246001286998478e-05, -0.000988475965709057]], [48, [1.2591670142114708e-05, -0.000851721785000592]], [49, [1.607859400110101e-05, -0.000726936777105891]], [50, [9.563795476452697e-06, -0.000623482485890392]]], "count": 51}, "termination_value": 0.018488518639026452, "termination_status": false}, "3": {"gradients": [[0, -0.0005302028885019183], [1, 0.0694550777313907], [2, 1.1580481450224056e-05], [3, -0.06852372426529563], [4, -0.14738225663410454], [5, -0.14834095745630904]], "optimal_pool_indices": [2, 0, 5, 4, 3], "vqe_result": {"fun": -14.395674676042502, "x": [0.14432375798219202, 0.14436636243023337, 0.14709928164289734]}, "interim_results": {"energy": [[1, -14.38516658942864], [2, -14.38655069499632], [3, -14.387890036971122], [4, -14.389041722746697], [5, -14.390071570994852], [6, -14.390978453905985], [7, -14.391760691423826], [8, -14.392432552594757], [9, -14.393004148826135], [10, -14.39348852230592], [11, -14.393896088897858], [12, -14.394236888345038], [13, -14.394519884970777], [14, -14.394753188198663], [15, -14.39494305047593], [16, -14.395091675866043], [17, -14.395188753695082], [18, -14.395257579839093], [19, -14.395372715118045], [20, -14.395472239856142], [21, -14.395523233021216], [22, -14.395561919826832], [23, -14.395595008340123], [24, -14.395619710089568], [25, -14.395638027933439], [26, -14.395652052654672], [27, -14.395662755545397], [28, -14.395670811575522], [29, -14.39567682333], [30, -14.39568128586504], [31, -14.395684579829531], [32, -14.395686995614039], [33, -14.395688755398913], [34, -14.39569002852906], [35, -14.39569094330294], [36, -14.39569159607025], [37, -14.395692058664547], [38, -14.395692384177854], [39, -14.39569261155375], [40, -14.395692769067411], [41, -14.395692876991664], [42, -14.395692949458716], [43, -14.395692995555107], [44, -14.395693019225194], [45, -14.395693016653249], [46, -14.39569296719357], [47, -14.39569280428563], [48, -14.39569232945576], [49, -14.395690930593592], [50, -14.395686801577588], [51, -14.395674676042502]], "stddev": [[1, 0], [2, 0], [3, 0], [4, 0], [5, 0], [6, 0], [7, 0], [8, 0], [9, 0], [10, 0], [11, 0], [12, 0], [13, 0], [14, 0], [15, 0], [16, 0], [17, 0], [18, 0], [19, 0], [20, 0], [21, 0], [22, 0], [23, 0], [24, 0], [25, 0], [26, 0], [27, 0], [28, 0], [29, 0], [30, 0], [31, 0], [32, 0], [33, 0], [34, 0], [35, 0], [36, 0], [37, 0], [38, 0], [39, 0], [40, 0], [41, 0], [42, 0], [43, 0], [44, 0], [45, 0], [46, 0], [47, 0], [48, 0], [49, 0], [50, 0], [51, 0]], "energy_raw": [[1, -14.38516658942864], [2, -14.38655069499632], [3, -14.387890036971122], [4, -14.389041722746697], [5, -14.390071570994852], [6, -14.390978453905985], [7, -14.391760691423826], [8, -14.392432552594757], [9, -14.393004148826135], [10, -14.39348852230592], [11, -14.393896088897858], [12, -14.394236888345038], [13, -14.394519884970777], [14, -14.394753188198663], [15, -14.39494305047593], [16, -14.395091675866043], [17, -14.395188753695082], [18, -14.395257579839093], [19, -14.395372715118045], [20, -14.395472239856142], [21, -14.395523233021216], [22, -14.395561919826832], [23, -14.395595008340123], [24, -14.395619710089568], [25, -14.395638027933439], [26, -14.395652052654672], [27, -14.395662755545397], [28, -14.395670811575522], [29, -14.39567682333], [30, -14.39568128586504], [31, -14.395684579829531], [32, -14.395686995614039], [33, -14.395688755398913], [34, -14.39569002852906], [35, -14.39569094330294], [36, -14.39569159607025], [37, -14.395692058664547], [38, -14.395692384177854], [39, -14.39569261155375], [40, -14.395692769067411], [41, -14.395692876991664], [42, -14.395692949458716], [43, -14.395692995555107], [44, -14.395693019225194], [45, -14.395693016653249], [46, -14.39569296719357], [47, -14.39569280428563], [48, -14.39569232945576], [49, -14.395690930593592], [50, -14.395686801577588], [51, -14.395674676042502]], "stddev_raw": [[1, 0], [2, 0], [3, 0], [4, 0], [5, 0], [6, 0], [7, 0], [8, 0], [9, 0], [10, 0], [11, 0], [12, 0], [13, 0], [14, 0], [15, 0], [16, 0], [17, 0], [18, 0], [19, 0], [20, 0], [21, 0], [22, 0], [23, 0], [24, 0], [25, 0], [26, 0], [27, 0], [28, 0], [29, 0], [30, 0], [31, 0], [32, 0], [33, 0], [34, 0], [35, 0], [36, 0], [37, 0], [38, 0], [39, 0], [40, 0], [41, 0], [42, 0], [43, 0], [44, 0], [45, 0], [46, 0], [47, 0], [48, 0], [49, 0], [50, 0], [51, 0]], "params": [[1, [0.17257591505028433, 0.17147744150508243, 0.0]], [2, [0.16258454281958584, 0.18147725290159472, 0.009999999325877392]], [3, [0.1726718081788641, 0.1718223035824762, 0.0198268251482301]], [4, [0.1705723259461641, 0.16389065715823403, 0.029376851974971484]], [5, [0.17377983368696126, 0.16940067207565465, 0.03861527303912189]], [6, [0.164879491172627, 0.1666567338231062, 0.04740475676490108]], [7, [0.1666553862094064, 0.1688091832618681, 0.05581129016408846]], [8, [0.16463585022134355, 0.16515099834976513, 0.06373457272031874]], [9, [0.1647970859334395, 0.1639653943110021, 0.07121812798337789]], [10, [0.16297074844621004, 0.1626943901798607, 0.07823367164184811]], [11, [0.1617548670529191, 0.16209145858820345, 0.08479719945351873]], [12, [0.16032308847997426, 0.16057454456657128, 0.09090457157640047]], [13, [0.15991926316629873, 0.15977091657893655, 0.0965781952369984]], [14, [0.15780195425481255, 0.15789311899625547, 0.10180933499764061]], [15, [0.15877669680978282, 0.15864731238021987, 0.1066528554333096]], [16, [0.15362863645772493, 0.15411673647798915, 0.1110392932020727]], [17, [0.16124927062123365, 0.1605263726604187, 0.11517377543840837]], [18, [0.1475682901846545, 0.14778350446928187, 0.11866894875265248]], [19, [0.15921392261734602, 0.15935255886748173, 0.12224785292534252]], [20, [0.15215212893726993, 0.1522033480133137, 0.12511593817922032]], [21, [0.1516469009741418, 0.15159398588456044, 0.12783129112918545]], [22, [0.15366962226677863, 0.15361392249144004, 0.13032588375456666]], [23, [0.15091537829803076, 0.15094090037524485, 0.13245099510629232]], [24, [0.15125609820528838, 0.1512774315930632, 0.13440934192015858]], [25, [0.1510123771354142, 0.15101053014146457, 0.13613432095161854]], [26, [0.15013184187407608, 0.1501276670723704, 0.1376440844657147]], [27, [0.1502357468752065, 0.1502325793783091, 0.13899571150422968]], [28, [0.14967815197625484, 0.1496830649032345, 0.14016666756970322]], [29, [0.149523299927732, 0.1495249747369629, 0.14119897249549707]], [30, [0.1492842595804291, 0.1492836325525521, 0.14209616383379864]], [31, [0.1490582768762441, 0.14905834491305195, 0.1428748906849852]], [32, [0.1489257389056376, 0.14892626087240396, 0.14355026851840935]], [33, [0.14873718239046393, 0.14873805521363323, 0.14413071566830088]], [34, [0.14864659556383356, 0.14864651416869085, 0.1446311067871241]], [35, [0.14850236603371114, 0.14850269840349992, 0.14505777655267754]], [36, [0.1484425146350567, 0.14844255643628293, 0.14542323473192348]], [37, [0.1483275111727647, 0.14832795701123005, 0.14573220776697887]], [38, [0.1482992246212458, 0.1482990709816834, 0.14599553774846422]], [39, [0.14819613282209332, 0.1481965491957217, 0.14621573680650257]], [40, [0.14820503922254577, 0.1482047413045556, 0.14640321864896924]], [41, [0.1480912984476254, 0.14809191323781828, 0.14655723862474626]], [42, [0.14815672609081484, 0.14815605509514157, 0.14668976923830984]], [43, [0.14799040133855373, 0.14799148531027106, 0.14679448047168742]], [44, [0.14816753581669762, 0.1481660623819691, 0.14688908171485643]], [45, [0.14784891116583346, 0.14785124293749474, 0.1469555964371527]], [46, [0.1482947793681624, 0.1482912213014263, 0.1470279513137648]], [47, [0.14754947105256905, 0.14755523146029753, 0.14705955238250215]], [48, [0.14873126958163937, 0.1487218601871792, 0.14713002710056358]], [49, [0.14673230807573212, 0.14674804932440583, 0.14711336007023124]], [50, [0.15009994569953367, 0.15007349192183592, 0.14722501078670955]], [51, [0.14432375798219202, 0.14436636243023337, 0.14709928164289734]]], "gradients": [[1, [1.1580481444894986e-05, -0.0005302028885036947, -0.14834095745630904]], [2, [-0.004013119606231186, 0.005388842057945098, -0.1372782747425223]], [3, [0.00249731319063784, 0.002071104632138443, -0.12637666631144207]], [4, [-0.0016625558694958187, -0.005117268868044533, -0.11725015743866152]], [5, [0.0053246966137283636, 0.0030684767473925234, -0.10563760123987542]], [6, [-0.0028664331444510083, -0.001918911882805574, -0.09797228502324451]], [7, [0.00139122527904334, 0.0025475874295661782, -0.0879388406301036]], [8, [-0.00048108613589725735, -0.0001978550356032116, -0.08037513066109092]], [9, [0.0008450495752310161, 0.0003805012684470199, -0.07236819839766007]], [10, [0.00018876879193285845, 3.145886853772595e-05, -0.06539125615195296]], [11, [0.0003724879204547449, 0.0005672604499160627, -0.058649958219996634]], [12, [-7.519220501173152e-05, 7.290285186378753e-05, -0.05273845969996138]], [13, [0.0007271674758086988, 0.0006385355298625939, -0.046878008337740695]], [14, [-0.0006672641979630356, -0.0006118233008649554, -0.042303133054661046]], [15, [0.0019867751730338057, 0.0019073998637253453, -0.036553318261923096]], [16, [-0.003625292305164507, -0.003318621388109122, -0.03465038080456573]], [17, [0.007783800886874914, 0.007333971310258036, -0.025947555224401953]], [18, [-0.00972379538470669, -0.00958385526086225, -0.030242731878653117]], [19, [0.007467480353277267, 0.0075556765008286675, -0.019221397625662107]], [20, [-0.0015307714673138406, -0.0014973214221534192, -0.020651047833348812]], [21, [-0.001402316167375517, -0.00143715908889952, -0.018114642039885]], [22, [0.0022153244056308807, 0.0021786066047937425, -0.014141836980300582]], [23, [-0.000889205347720079, -0.000872172594135634, -0.01365308876188287]], [24, [0.00022736172586768078, 0.0002416584085107587, -0.011349191188820384]], [25, [0.00045437271233694787, 0.00045312864694224686, -0.00968599439435991]], [26, [-0.00026416508318760634, -0.0002669941902428974, -0.00867492590784913]], [27, [0.00033577909239213, 0.0003336256212289612, -0.0071725300907132805]], [28, [-3.9744953626907886e-05, -3.6390133562491656e-05, -0.006307691140541749]], [29, [9.499344837848867e-05, 9.614061411866714e-05, -0.005322361485617932]], [30, [6.828874496100923e-05, 6.785800428410482e-05, -0.0045381203044048135]], [31, [2.119997366634152e-05, 2.124683259374649e-05, -0.00387025542410413]], [32, [6.915387708161802e-05, 6.95141210709238e-05, -0.0032482711227270755]], [33, [7.0646654499739725e-06, 7.668247215875112e-06, -0.0027656473800252712]], [34, [5.3493647502733666e-05, 5.343727427131739e-05, -0.0023008190385311877]], [35, [6.390588112026307e-07, 8.695908135791797e-07, -0.0019506349599964778]], [36, [4.3872668346267574e-05, 4.390169372570085e-05, -0.0016070633226892284]], [37, [-8.756767057249704e-06, -8.446855789046026e-06, -0.001361164336309173]], [38, [4.310704585464009e-05, 4.300016659186667e-05, -0.0011036516276661246]], [39, [-2.3536509786481474e-05, -2.3246621459804828e-05, -0.0009432052943800784]], [40, [5.378655411369948e-05, 5.357903875413683e-05, -0.0007398626478813952]], [41, [-5.0466089945189196e-05, -5.003756864141451e-05, -0.0006565495867203452]], [42, [8.620584750573812e-05, 8.573805730449635e-05, -0.00047193830909009193]], [43, [-0.00010799323151466922, -0.00010723702957804448, -0.0004769669418713818]], [44, [0.00017041487678426392, 0.00016938714386327547, -0.0002548567533420254]], [45, [-0.0002481138328214172, -0.00024648591050713264, -0.0004055963804336926]], [46, [0.0003952017616679626, 0.00039271980484478775, -2.058137839000551e-05]], [47, [-0.000626672845932319, -0.0006226473283916789, -0.0005036319926112753]], [48, [0.0010369121131823533, 0.0010303534377218426, 0.00039000981022141445]], [49, [-0.0017375032795801104, -0.001726480594880897, -0.001011630989925294]], [50, [0.002977185807271354, 0.00295880140324023, 0.001444924904092204]]], "count": 51}, "termination_value": 0.007980432025169293, "termination_status": false}, "4": {"gradients": [[0, -0.04787353737314248], [1, 0.04550686372527757], [2, -0.04789101646887417], [3, -0.04554717227336802], [4, -0.0864177399731112], [5, -0.0026800413055774186]], "optimal_pool_indices": [2, 0, 5, 4, 3], "vqe_result": {"fun": -14.400338970983562, "x": [0.15925958463246423, 0.15925958547084296, 0.10101389776455111, 0.10056743591235365]}, "interim_results": {"energy": [[1, -14.395674676042502], [2, -14.396340029060621], [3, -14.397199040561999], [4, -14.397855284626115], [5, -14.398456398769863], [6, -14.398929396796355], [7, -14.399316222795266], [8, -14.399613881889598], [9, -14.399839362789951], [10, -14.400003435528587], [11, -14.400119851406318], [12, -14.400199822821868], [13, -14.400253062683323], [14, -14.400287481346073], [15, -14.400309025546441], [16, -14.400322089695466], [17, -14.400329760677616], [18, -14.400334115763314], [19, -14.40033650383053], [20, -14.4003377663695], [21, -14.400338408597017], [22, -14.400338722024133], [23, -14.40033886823525], [24, -14.40033893311281], [25, -14.400338960312355], [26, -14.400338970983562]], "stddev": [[1, 0], [2, 0], [3, 0], [4, 0], [5, 0], [6, 0], [7, 0], [8, 0], [9, 0], [10, 0], [11, 0], [12, 0], [13, 0], [14, 0], [15, 0], [16, 0], [17, 0], [18, 0], [19, 0], [20, 0], [21, 0], [22, 0], [23, 0], [24, 0], [25, 0], [26, 0]], "energy_raw": [[1, -14.395674676042502], [2, -14.396340029060621], [3, -14.397199040561999], [4, -14.397855284626115], [5, -14.398456398769863], [6, -14.398929396796355], [7, -14.399316222795266], [8, -14.399613881889598], [9, -14.399839362789951], [10, -14.400003435528587], [11, -14.400119851406318], [12, -14.400199822821868], [13, -14.400253062683323], [14, -14.400287481346073], [15, -14.400309025546441], [16, -14.400322089695466], [17, -14.400329760677616], [18, -14.400334115763314], [19, -14.40033650383053], [20, -14.4003377663695], [21, -14.400338408597017], [22, -14.400338722024133], [23, -14.40033886823525], [24, -14.40033893311281], [25, -14.400338960312355], [26, -14.400338970983562]], "stddev_raw": [[1, 0], [2, 0], [3, 0], [4, 0], [5, 0], [6, 0], [7, 0], [8, 0], [9, 0], [10, 0], [11, 0], [12, 0], [13, 0], [14, 0], [15, 0], [16, 0], [17, 0], [18, 0], [19, 0], [20, 0], [21, 0], [22, 0], [23, 0], [24, 0], [25, 0], [26, 0]], "params": [[1, [0.14432375798219202, 0.14436636243023337, 0.14709928164289734, 0.0]], [2, [0.15432373819554834, 0.15436634252545178, 0.15709924433017883, 0.009999998842830322]], [3, [0.1469383635496309, 0.14695410141314652, 0.14763967371657527, 0.01966074105668116]], [4, [0.14780238497701328, 0.14779357378304503, 0.13922263917774091, 0.028906320949290208]], [5, [0.15409927656068, 0.1540813363893179, 0.13277235670531343, 0.03777496292115547]], [6, [0.15789820658695056, 0.1578856560974588, 0.12667177632460636, 0.04625093058582258]], [7, [0.15761014332791293, 0.15760900410704445, 0.12114701575287304, 0.0542357388483456]], [8, [0.15766779101106043, 0.15767216523541586, 0.11748893257068396, 0.06161006087796689]], [9, [0.15892316864837833, 0.15892609787400494, 0.11514167564562858, 0.06826851566890682]], [10, [0.1592984342787306, 0.15929880963720583, 0.11276796884071597, 0.07413785118864956]], [11, [0.15912485410029345, 0.15912411222794917, 0.11032157930317843, 0.07921922204687043]], [12, [0.15940963774864936, 0.1594087413551101, 0.10828215382038575, 0.08356455625658395]], [13, [0.15956349357180863, 0.1595632201128545, 0.10666663789151105, 0.08722614791500939]], [14, [0.1594319904675028, 0.15943234004586046, 0.10538237011674334, 0.09026003445125379]], [15, [0.1594437094512425, 0.15944397197985105, 0.10437282411972339, 0.09273238007488474]], [16, [0.1594401823127783, 0.15944018253407852, 0.10352804240630381, 0.09471035155119654]], [17, [0.1593737815731872, 0.15937371906503958, 0.10283772103446435, 0.09626664498231294]], [18, [0.1593656157186181, 0.15936557260632814, 0.10232391837663705, 0.09747308743171648]], [19, [0.15933346833248724, 0.15933349529536964, 0.10193984986100955, 0.09839144161709745]], [20, [0.15930767915325653, 0.1593077169611787, 0.1016503447107342, 0.09907767767685403]], [21, [0.1592981496317058, 0.1592981525202138, 0.10143471525654525, 0.09958090157032169]], [22, [0.15928024425517404, 0.15928023968856667, 0.10127824594908541, 0.09994265228782444]], [23, [0.1592754064730623, 0.1592754019873692, 0.1011714456930713, 0.1001976024426172]], [24, [0.1592661360827173, 0.1592661416975603, 0.10109719741610919, 0.10037298597142422]], [25, [0.15926403014854384, 0.15926403241252182, 0.10104712180097823, 0.10049069641420588]], [26, [0.15925958463246423, 0.15925958547084296, 0.10101389776455111, 0.10056743591235365]]], "gradients": [[1, [-0.005053904226896222, -0.005023908472765015, -0.002680041305579195, -0.0864177399731112]], [2, [0.010625100293136569, 0.010654466840517074, 0.019623610008491, -0.07462768359970084]], [3, [-0.004419470184922503, -0.004408917645692512, 0.009106345324083165, -0.0662305937996468]], [4, [-0.006952655818261988, -0.006958331712878518, 0.0051154118500900125, -0.06062430989488732]], [5, [-0.0010985236458243008, -0.001109557469384015, 0.005705768690930313, -0.05533853993141058]], [6, [0.0018979110465391358, 0.0018904650838535986, 0.004662193141275139, -0.049342671583225695]], [7, [-0.00016603477535781508, -0.00016669780934108758, 0.0019086868866740048, -0.04288750285309817]], [8, [-0.0010549076496193521, -0.001052396915820708, 0.0010945036914531414, -0.0363277079853912]], [9, [0.00012709110004216484, 0.0001287502678568586, 0.0018190257526882192, -0.02999497377195226]], [10, [0.00025441656601721263, 0.00025462739268533596, 0.0018151178954521896, -0.024483828935892404]], [11, [-0.00026143976453774087, -0.00026185441251946884, 0.0012132702172671372, -0.019882723840231264]], [12, [-2.438839133667159e-05, -2.4887093932335347e-05, 0.0008752376172296294, -0.015902298366036405]], [13, [0.00013146554390175424, 0.0001313138494634103, 0.0006735971081255343, -0.01250125059259588]], [14, [-4.294851826891488e-05, -4.275481425608518e-05, 0.0005054825441472843, -0.009683015965039843]], [15, [5.241892177210161e-06, 5.387217575147929e-06, 0.00043738690074235365, -0.007359682658236721]], [16, [3.932172621645691e-05, 3.932184865895749e-05, 0.00033861869576767845, -0.005518418003823911]], [17, [-1.1286256080822454e-05, -1.1320833712247236e-05, 0.00022050026859865568, -0.004089627313902611]], [18, [1.6423999479542317e-05, 1.6400155006479622e-05, 0.00016133688716912786, -0.002967452177600194]], [19, [6.981487857160573e-06, 6.996400466974251e-06, 0.0001197715875420613, -0.00211422313362597]], [20, [-5.717378659397809e-07, -5.508264706577393e-07, 8.58190708115103e-05, -0.0014782389545828778]], [21, [7.388989470058505e-06, 7.390587105859936e-06, 5.888149024357858e-05, -0.001011972213484924]], [22, [-1.28623916495485e-06, -1.2887650662207761e-06, 3.61001801465477e-05, -0.0006792024291168985]], [23, [3.6756745132038304e-06, 3.673193354813975e-06, 2.524595043595923e-05, -0.0004419922310514579]], [24, [-8.303235219386806e-07, -8.272177076662501e-07, 1.59534361525715e-05, -0.000280108412249902]], [25, [1.7328663677318445e-06, 1.7341186868691238e-06, 1.011899493796875e-05, -0.00017091210204966956]]], "count": 26}, "termination_value": 0.003316137084109272, "termination_status": false}, "5": {"gradients": [[0, -7.235907771452332e-05], [1, 0.05338924842793524], [2, -7.235953177442411e-05], [3, -0.053389249131527095], [4, -0.00010046898869298104], [5, 5.175447384431209e-06]], "optimal_pool_indices": [2, 0, 5, 4, 3], "vqe_result": {"fun": -14.40263546868186, "x": [0.1100367118949897, 0.18572195133965905, 0.07657961833574932, 0.10999067535098805, 0.07664750028718734]}, "interim_results": {"energy": [[1, -14.400338970983558], [2, -14.400613388097526], [3, -14.401151746319197], [4, -14.40149134548639], [5, -14.401856269936525], [6, -14.40212708646926], [7, -14.40232169984859], [8, -14.402458740357329], [9, -14.402543787085818], [10, -14.402592427108273], [11, -14.402616627490994], [12, -14.40262610155065], [13, -14.402626298631072], [14, -14.402618498022523], [15, -14.402606760556319], [16, -14.40260482948931], [17, -14.402617970307622], [18, -14.402630611894235], [19, -14.402635035469306], [20, -14.40263545569742], [21, -14.40263527355457], [22, -14.402635218047363], [23, -14.402635237201597], [24, -14.402635254893742], [25, -14.402635244418066], [26, -14.402635191204865], [27, -14.402635068021425], [28, -14.402634808896398], [29, -14.40263425785816], [30, -14.40263303730655], [31, -14.402630247637333], [32, -14.402623856807681], [33, -14.402610435174072], [34, -14.402588768187309], [35, -14.402572365876551], [36, -14.40258206849187], [37, -14.402609555465228], [38, -14.402628777620755], [39, -14.402634925119136], [40, -14.402635431409834], [41, -14.402635176069735], [42, -14.402635167632843], [43, -14.402635274367487], [44, -14.402635367852378], [45, -14.40263542187759], [46, -14.40263544863282], [47, -14.402635461232192], [48, -14.40263546698139], [49, -14.402635469343045], [50, -14.402635469759721], [51, -14.40263546868186]], "stddev": [[1, 0], [2, 0], [3, 0], [4, 0], [5, 0], [6, 0], [7, 0], [8, 0], [9, 0], [10, 0], [11, 0], [12, 0], [13, 0], [14, 0], [15, 0], [16, 0], [17, 0], [18, 0], [19, 0], [20, 0], [21, 0], [22, 0], [23, 0], [24, 0], [25, 0], [26, 0], [27, 0], [28, 0], [29, 0], [30, 0], [31, 0], [32, 0], [33, 0], [34, 0], [35, 0], [36, 0], [37, 0], [38, 0], [39, 0], [40, 0], [41, 0], [42, 0], [43, 0], [44, 0], [45, 0], [46, 0], [47, 0], [48, 0], [49, 0], [50, 0], [51, 0]], "energy_raw": [[1, -14.400338970983558], [2, -14.400613388097526], [3, -14.401151746319197], [4, -14.40149134548639], [5, -14.401856269936525], [6, -14.40212708646926], [7, -14.40232169984859], [8, -14.402458740357329], [9, -14.402543787085818], [10, -14.402592427108273], [11, -14.402616627490994], [12, -14.40262610155065], [13, -14.402626298631072], [14, -14.402618498022523], [15, -14.402606760556319], [16, -14.40260482948931], [17, -14.402617970307622], [18, -14.402630611894235], [19, -14.402635035469306], [20, -14.40263545569742], [21, -14.40263527355457], [22, -14.402635218047363], [23, -14.402635237201597], [24, -14.402635254893742], [25, -14.402635244418066], [26, -14.402635191204865], [27, -14.402635068021425], [28, -14.402634808896398], [29, -14.40263425785816], [30, -14.40263303730655], [31, -14.402630247637333], [32, -14.402623856807681], [33, -14.402610435174072], [34, -14.402588768187309], [35, -14.402572365876551], [36, -14.40258206849187], [37, -14.402609555465228], [38, -14.402628777620755], [39, -14.402634925119136], [40, -14.402635431409834], [41, -14.402635176069735], [42, -14.402635167632843], [43, -14.402635274367487], [44, -14.402635367852378], [45, -14.40263542187759], [46, -14.40263544863282], [47, -14.402635461232192], [48, -14.40263546698139], [49, -14.402635469343045], [50, -14.402635469759721], [51, -14.40263546868186]], "stddev_raw": [[1, 0], [2, 0], [3, 0], [4, 0], [5, 0], [6, 0], [7, 0], [8, 0], [9, 0], [10, 0], [11, 0], [12, 0], [13, 0], [14, 0], [15, 0], [16, 0], [17, 0], [18, 0], [19, 0], [20, 0], [21, 0], [22, 0], [23, 0], [24, 0], [25, 0], [26, 0], [27, 0], [28, 0], [29, 0], [30, 0], [31, 0], [32, 0], [33, 0], [34, 0], [35, 0], [36, 0], [37, 0], [38, 0], [39, 0], [40, 0], [41, 0], [42, 0], [43, 0], [44, 0], [45, 0], [46, 0], [47, 0], [48, 0], [49, 0], [50, 0], [51, 0]], "params": [[1, [0.15925958463246423, 0.15925958547084296, 0.10101389776455111, 0.10056743591235365, 0.0]], [2, [0.169128402458432, 0.16912832344168774, 0.0910331825036919, 0.11056644067940696, 0.009999998126964081]], [3, [0.15902956455851888, 0.15902960207951705, 0.10112434208121215, 0.10051912479451851, 0.019433990402306284]], [4, [0.14956369812254955, 0.15884560060519679, 0.09239277656051528, 0.09818265038906154, 0.027730738033237844]], [5, [0.1421586070155566, 0.16660915859750167, 0.0921477765881537, 0.10648749316634208, 0.03565807191908987]], [6, [0.13523180466411383, 0.17450909281166857, 0.08582630307531554, 0.10993328034303981, 0.043096229966580094]], [7, [0.12870769403087012, 0.1794811522318973, 0.08209529854396416, 0.10960631012525777, 0.05021474422543916]], [8, [0.12317471726086233, 0.18178234635768695, 0.08383150433836856, 0.10959568665927837, 0.056819135834549644]], [9, [0.11878791176686736, 0.1828358700823096, 0.08048588098589016, 0.10804322203728439, 0.0623592272657501]], [10, [0.11597291546678926, 0.18410042474137406, 0.08087782777453992, 0.10999585312674261, 0.06698707777992913]], [11, [0.11385073244417358, 0.18482451467713024, 0.07704205031963873, 0.10937429681278382, 0.07041922880412302]], [12, [0.11252760997418643, 0.18535585354717585, 0.07935575099474777, 0.1111236919571375, 0.07307560003336362]], [13, [0.11119950528865576, 0.18525170170817523, 0.07467542918816927, 0.10844467732288102, 0.0746308533210649]], [14, [0.11083117618461336, 0.18586360770132473, 0.08073067871440337, 0.1123563681610609, 0.07595052500293602]], [15, [0.10984162252644683, 0.18533994302893247, 0.07205354874298735, 0.10665091531311709, 0.07615571090765999]], [16, [0.1104746828174039, 0.18644617873263933, 0.08119596416882342, 0.11388608707157277, 0.07697329531877309]], [17, [0.10953765344928779, 0.18513350814047103, 0.07328667633072963, 0.10712834291072139, 0.07656385801527439]], [18, [0.1102463505994239, 0.18618994206685927, 0.07836196996469669, 0.11160382101837482, 0.07694299256149514]], [19, [0.10992685362818792, 0.18568522239907606, 0.07608371735606509, 0.10961693049318905, 0.07674058290571399]], [20, [0.10999135999938756, 0.18573478376766323, 0.0765114437880107, 0.10997383867480494, 0.07672880001435037]], [21, [0.11008902131910163, 0.18584492377225825, 0.077007883933783, 0.11039122771979779, 0.07673071908466195]], [22, [0.11000570502959062, 0.18569862524067424, 0.0762419773947076, 0.10970812330937989, 0.07664971267569048]], [23, [0.11012039833670464, 0.1858515615988613, 0.0770532327772065, 0.11041350439698913, 0.07669297672882984]], [24, [0.11001612887139944, 0.18568978395307983, 0.07628076172589049, 0.10973558244129884, 0.07662812832351881]], [25, [0.11012505306888354, 0.1858479422989225, 0.0770487342894404, 0.11041061890692223, 0.07668238111142708]], [26, [0.11001384788553044, 0.1856833768366177, 0.07623009110447251, 0.10969149025096826, 0.07662260204140738]], [27, [0.11014165077526693, 0.18587312654510843, 0.07717315342810918, 0.11051879574655656, 0.0766932842903719]], [28, [0.10997973059352084, 0.18563644013261643, 0.07600632106472138, 0.10949466201893159, 0.07660849786078787]], [29, [0.11019140402601894, 0.18595019330576448, 0.0775399693734246, 0.11084351938646121, 0.07672292387896197]], [30, [0.10989603394342173, 0.18551434139719092, 0.07541539290230362, 0.1089742411452847, 0.07656542347445355]], [31, [0.11032593873086495, 0.18614938301652986, 0.0784749089105145, 0.1116731101895532, 0.07679412391479973]], [32, [0.10967745388197918, 0.1851911516869326, 0.07396186946276795, 0.10767581429082783, 0.0764480880604768]], [33, [0.11067830831121928, 0.18667193804298485, 0.08058278048780032, 0.1135986341612758, 0.0769680452523826]], [34, [0.10914807526098443, 0.18440161861024476, 0.07138071746316141, 0.1052362695883748, 0.07617321488602076]], [35, [0.11138369609524927, 0.1877187117482695, 0.08261217860550754, 0.1157081572363349, 0.07724242398293625]], [36, [0.10853459255552553, 0.1834645623790867, 0.071391872224503, 0.10499564999622328, 0.0759525174723874]], [37, [0.11150244670518, 0.1878509258294761, 0.08013751173706407, 0.11350540273821355, 0.07709746960215928]], [38, [0.10925295334069651, 0.18448368600480683, 0.07499430310240321, 0.10840588704021603, 0.0763465319536178]], [39, [0.11033020372436408, 0.18614723070651656, 0.07714371268505457, 0.11055134326395069, 0.0767039694784703]], [40, [0.11017750814788453, 0.18591764493839877, 0.07679114006979357, 0.11019194652076876, 0.07667109167622457]], [41, [0.10988856502307248, 0.18548712918167873, 0.07631030613889762, 0.10970793288233341, 0.07660133870847023]], [42, [0.11021640031778247, 0.18600192788768757, 0.07704085876699429, 0.11044771631854472, 0.07671621401706617]], [43, [0.10995381622745755, 0.18560836567540503, 0.07633520478125067, 0.10975946837569638, 0.07661866659260815]], [44, [0.11015675791793818, 0.18589447266217976, 0.07689358962159981, 0.11029839949366162, 0.07669558343259948]], [45, [0.10999781398648636, 0.1856665284144564, 0.07649201854037772, 0.10990513511422666, 0.07663615993471022]], [46, [0.11012151530407356, 0.18585226502665134, 0.07678151071966781, 0.11019055308166764, 0.0766775526090143]], [47, [0.1100283305760175, 0.1857083241126505, 0.07656114194099391, 0.10997164519019016, 0.0766446138919348]], [48, [0.11010267613263208, 0.18581865046094642, 0.07674428730304227, 0.1101520901208895, 0.07667089571398535]], [49, [0.11003843813608517, 0.18572544414135736, 0.076580623984951, 0.10999240540069885, 0.0766475037436123]], [50, [0.11009954610785967, 0.18581499247833547, 0.07673574152761206, 0.1101440710134006, 0.07666988959118504]], [51, [0.1100367118949897, 0.18572195133965905, 0.07657961833574932, 0.10999067535098805, 0.07664750028718734]]], "gradients": [[1, [-7.522986944508148e-07, -7.518349391943957e-07, 5.175447377325781e-06, -0.00010046898869653376, -0.053389249131527095]], [2, [0.019659832808144984, 0.01142349472363513, -0.002691214198240033, 0.007978232311639744, -0.04219243384424942]], [3, [0.011600034518535196, -0.004366590495386902, 0.0069099312606581975, -0.0014679468132250406, -0.030205455260173153]], [4, [0.006482030565734931, -0.01006967018215299, -0.0021799075177657556, -0.008714145273311047, -0.029219182489459428]], [5, [0.006921633422829032, -0.005846454135324919, 0.003997342206492505, 0.0001854333332431679, -0.02545066179279587]], [6, [0.006212143346091992, -0.0017832269286373048, 0.0005812560049278659, 0.001476623199664573, -0.023623061069582008]], [7, [0.004495405404819408, -0.00016853335598554509, -0.00185529157717923, -9.830611201522288e-05, -0.020350686230568016]], [8, [0.0031288454685522993, -7.017267351017153e-05, 0.0021979476810010112, 0.0010975990838062444, -0.01471151372581403]], [9, [0.0013858284803927035, -0.000771689782990137, -0.0009242463675906976, -0.0017598063667847441, -0.011659409372679619]], [10, [0.001288523461411728, -0.0001708064806056342, 0.0019874829631110202, 0.000927379319850985, -0.007180721595918982]], [11, [0.0005678107972748592, -0.00019409828771443927, -0.0018812067993252413, -0.001237476451267483, -0.005622985038355566]], [12, [0.0009745319155971544, 0.00026636540096625083, 0.0026967901009982143, 0.002032430875157587, -0.0019674393224793363]], [13, [-0.00022294910665898726, -0.0005142495770833477, -0.0039022063503910687, -0.002949296943850044, -0.0028536133046124235]], [14, [0.0009736138757485691, 0.0005882570022492928, 0.005943556426744934, 0.004352194391341158, 0.001401377039917051]], [15, [-0.0011727681490860675, -0.0009681065350619633, -0.007574715731141879, -0.005966102218497582, -0.002895280775454978]], [16, [0.0013065893925752192, 0.0012563978404216414, 0.007658594951722719, 0.006364735486979356, 0.0028593726920664864]], [17, [-0.0011589106900480317, -0.0011024664922665295, -0.0057082273373652015, -0.00484901051274278, -0.002034502433961194]], [18, [0.0006287932636066529, 0.0006306092542676112, 0.0029941600438583293, 0.00254085366303336, 0.0012933291959384974]], [19, [-0.0001960618215139931, -0.0001679094259205982, -0.0009168917096200602, -0.0007621578212972935, -0.00025073355434379607]], [20, [-6.944224503513396e-05, -5.716262852750731e-05, -0.00021035665233881673, -0.00017154530310392602, -2.3111420439647645e-05]], [21, [0.00011741191826253328, 0.00011891218891335598, 0.0006203746275019739, 0.0005279926289620818, 0.000272998419751147]], [22, [-0.00013835305271570064, -0.0001291316127218778, -0.0007036392528529944, -0.0005950726019303687, -0.0002491950772487428]], [23, [0.0001374405694800629, 0.00013308429754843587, 0.000675931646028971, 0.0005711688355667377, 0.0002631341215018068]], [24, [-0.00013482633701933366, -0.00013021560266146537, -0.0006496175476460309, -0.0005509858386414379, -0.0002519434427359357]], [25, [0.00013568316266443503, 0.0001303272722292803, 0.0006653265800942165, 0.0005642222777115791, 0.0002503876473927136]], [26, [-0.0001479628614280415, -0.00014323976257557547, -0.000736307649891188, -0.0006235655162800668, -0.00028483196521911225]], [27, [0.00017940655427395313, 0.00017180000655869776, 0.0008785190706124268, 0.0007438250625568799, 0.0003339069490646551]], [28, [-0.00022849076477093888, -0.00022030982012211098, -0.001119027515501969, -0.0009486644869518557, -0.00042986209914630535]], [29, [0.00030848751507228656, 0.0002974110374349692, 0.001509190116246728, 0.0012794526805723905, 0.0005785379580327543]], [30, [-0.0004372232426295142, -0.000421506676405059, -0.0021313406750138597, -0.0018080812937686375, -0.0008158513982632343]], [31, [0.0006437609403970868, 0.0006211225568115708, 0.0031173656597225374, 0.002646683406668515, 0.0012032872149543294]], [32, [-0.0009734717354437095, -0.0009409445621972878, -0.004635183615695482, -0.003946276204022325, -0.0017818742999828885]], [33, [0.0014700897504020816, 0.0014268964769268422, 0.006785249558218354, 0.005799732485591846, 0.0026726169344506445]], [34, [-0.0021422546028126987, -0.0020881690994070112, -0.00918595207813766, -0.007927244380027787, -0.0036446522987620966]], [35, [0.0027896391272559384, 0.0027494489438382175, 0.0105388173217289, 0.009204186750872978, 0.004452521316906655]], [36, [-0.0030375898079917363, -0.0029987325454854385, -0.009451621002774857, -0.008362944624868973, -0.004252112925588136]], [37, [0.002520565826532817, 0.0025168141731288785, 0.006346163353923018, 0.005702254189097644, 0.0030567325063053374]], [38, [-0.0014358559564833229, -0.0014691270372289011, -0.003097218660633061, -0.002812383611168201, -0.0016428320320951428]], [39, [0.0004200693246207976, 0.00043334882730761137, 0.0008863148723747827, 0.0008123630119651892, 0.00043541202890828856]], [40, [0.00015979450745717827, 0.00015977196317606968, 0.00024173886055400828, 0.00022089835643868128, 0.0001364537737895688]], [41, [-0.00030916401582281594, -0.00032222338898613145, -0.0006537056208077985, -0.0006034026255505864, -0.0003417673300898372]], [42, [0.00027139461140990306, 0.00027806622951054294, 0.0006990754837001845, 0.000629315746845549, 0.0003397989552933467]], [43, [-0.00020976341678391464, -0.00020329749377090423, -0.0005822928046725906, -0.0005147490500938545, -0.0002712839855529836]], [44, [0.00016162041615785938, 0.00015505880042532283, 0.0004279520769667755, 0.0003805007881307887, 0.00020856887612019648]], [45, [-0.00012460661253932415, -0.00012396100914813246, -0.0003047203265698073, -0.0002735270904778986, -0.00014899644165922155]], [46, [9.386227760543875e-05, 9.66072944255103e-05, 0.0002249907391114192, 0.00020344516073400598, 0.00011186138302221593]], [47, [-7.261690668869392e-05, -7.350958850516065e-05, -0.0001795365455592446, -0.0001618724447851605, -8.819068942500508e-05]], [48, [6.046734546139021e-05, 5.94648040976864e-05, 0.00015507438155459852, 0.00013850898741907258, 7.494268392527204e-05]], [49, [-5.524954547375671e-05, -5.431963245960958e-05, -0.0001428369740885671, -0.00012737819033858955, -6.941059927001447e-05]], [50, [5.496681315442231e-05, 5.4608267349820494e-05, 0.00013979480948833611, 0.00012517904791842227, 6.782161324281333e-05]]], "count": 51}, "termination_value": 0.0010196393858112884, "termination_status": true}}}
