# Supplementary material for: A Stabilizer Framework for the Contextual Subspace Variational Quantum Eigensolver and the Noncontextual Projection Ansatz
Source: J Chem Theory Comput. 2023 Jan 23;19(3):808–21. doi: 10.1021/acs.jctc.2c00910 (PMC9933439; doi:10.1021/acs.jctc.2c00910)
Supplement: Supplementary file 1 — ct2c00910_si_001.zip [file ct2c00910_si_001.zip › anc/simulation_data/ADAPT-VQE/ADAPT-VQE_results_B_STO-3G_DOUBLET.json]

{"optimized_ansatz": {"optimal_energy": -24.18898382914756, "optimal_params": [0.17315879859890917, -0.08792103047580678, -0.08789114411236207], "optimal_pool_indices": [2, 0, 1], "optimal_pool_labels": ["YYY", "ZXY", "IYX"]}, "adapt_vqe_interim_data": {"1": {"gradients": [[0, 0.2251366731850375], [1, 0.2251366731850375], [2, -0.22513667318504105], [3, -0.22513667318504105]], "optimal_pool_indices": [2, 0, 1], "vqe_result": {"fun": -24.170695869401563, "x": [0.18969323583264017]}, "interim_results": {"energy": [[1, -24.148988598853624], [2, -24.151183614054222], [3, -24.153242398023895], [4, -24.155155424858854], [5, -24.156918851958537], [6, -24.158533497644243], [7, -24.160003418191902], [8, -24.161334681872663], [9, -24.16253451739821], [10, -24.16361078399392], [11, -24.16457165361319], [12, -24.165425414970883], [13, -24.166180342445593], [14, -24.16684459881973], [15, -24.167426156665346], [16, -24.16793273170903], [17, -24.168371725702315], [18, -24.168750178192113], [19, -24.16907472728143], [20, -24.169351579595816], [21, -24.169586489533703], [22, -24.169784747634584], [23, -24.16995117762702], [24, -24.170090141465767], [25, -24.17020555145692], [26, -24.17030088841664], [27, -24.170379224718012], [28, -24.170443251050326], [29, -24.17049530574222], [30, -24.170537405572382], [31, -24.170571277101825], [32, -24.17059838769532], [33, -24.170619975546813], [34, -24.170637078174224], [35, -24.170650558993252], [36, -24.17066113171373], [37, -24.17066938241872], [38, -24.17067578928533], [39, -24.170680739985823], [40, -24.170684546868337], [41, -24.170687460059856], [42, -24.170689678662768], [43, -24.170691360231626], [44, -24.170692628721742], [45, -24.170693581098973], [46, -24.170694292790444], [47, -24.170694822144238], [48, -24.17069521405009], [49, -24.170695502857388], [50, -24.170695714710007], [51, -24.170695869401563]], "stddev": [[1, 0], [2, 0], [3, 0], [4, 0], [5, 0], [6, 0], [7, 0], [8, 0], [9, 0], [10, 0], [11, 0], [12, 0], [13, 0], [14, 0], [15, 0], [16, 0], [17, 0], [18, 0], [19, 0], [20, 0], [21, 0], [22, 0], [23, 0], [24, 0], [25, 0], [26, 0], [27, 0], [28, 0], [29, 0], [30, 0], [31, 0], [32, 0], [33, 0], [34, 0], [35, 0], [36, 0], [37, 0], [38, 0], [39, 0], [40, 0], [41, 0], [42, 0], [43, 0], [44, 0], [45, 0], [46, 0], [47, 0], [48, 0], [49, 0], [50, 0], [51, 0]], "energy_raw": [[1, -24.148988598853624], [2, -24.151183614054222], [3, -24.153242398023895], [4, -24.155155424858854], [5, -24.156918851958537], [6, -24.158533497644243], [7, -24.160003418191902], [8, -24.161334681872663], [9, -24.16253451739821], [10, -24.16361078399392], [11, -24.16457165361319], [12, -24.165425414970883], [13, -24.166180342445593], [14, -24.16684459881973], [15, -24.167426156665346], [16, -24.16793273170903], [17, -24.168371725702315], [18, -24.168750178192113], [19, -24.16907472728143], [20, -24.169351579595816], [21, -24.169586489533703], [22, -24.169784747634584], [23, -24.16995117762702], [24, -24.170090141465767], [25, -24.17020555145692], [26, -24.17030088841664], [27, -24.170379224718012], [28, -24.170443251050326], [29, -24.17049530574222], [30, -24.170537405572382], [31, -24.170571277101825], [32, -24.17059838769532], [33, -24.170619975546813], [34, -24.170637078174224], [35, -24.170650558993252], [36, -24.17066113171373], [37, -24.17066938241872], [38, -24.17067578928533], [39, -24.170680739985823], [40, -24.170684546868337], [41, -24.170687460059856], [42, -24.170689678662768], [43, -24.170691360231626], [44, -24.170692628721742], [45, -24.170693581098973], [46, -24.170694292790444], [47, -24.170694822144238], [48, -24.17069521405009], [49, -24.170695502857388], [50, -24.170695714710007], [51, -24.170695869401563]], "stddev_raw": [[1, 0], [2, 0], [3, 0], [4, 0], [5, 0], [6, 0], [7, 0], [8, 0], [9, 0], [10, 0], [11, 0], [12, 0], [13, 0], [14, 0], [15, 0], [16, 0], [17, 0], [18, 0], [19, 0], [20, 0], [21, 0], [22, 0], [23, 0], [24, 0], [25, 0], [26, 0], [27, 0], [28, 0], [29, 0], [30, 0], [31, 0], [32, 0], [33, 0], [34, 0], [35, 0], [36, 0], [37, 0], [38, 0], [39, 0], [40, 0], [41, 0], [42, 0], [43, 0], [44, 0], [45, 0], [46, 0], [47, 0], [48, 0], [49, 0], [50, 0], [51, 0]], "params": [[1, [0.0]], [2, [0.009999999555825383]], [3, [0.019886688683385813]], [4, [0.029594561966395747]], [5, [0.0390733107622666]], [6, [0.04828729561989692]], [7, [0.057212210214018976]], [8, [0.06583145262089588]], [9, [0.07413336279865909]], [10, [0.08210947951721692]], [11, [0.08975357216120568]], [12, [0.0970611582593644]], [13, [0.10402929082188812]], [14, [0.11065648065635675]], [15, [0.11694267706279408]], [16, [0.12288926576327151]], [17, [0.12849906280621026]], [18, [0.1337762939274699]], [19, [0.1387265546468729]], [20, [0.1433567496209176]], [21, [0.147675011713207]], [22, [0.1516906024994209]], [23, [0.15541379677814288]], [24, [0.15885575423629955]], [25, [0.1620283817705531]], [26, [0.1649441901192097]], [27, [0.16761614843274197]], [28, [0.1700575402274119]], [29, [0.17228182385325222]], [30, [0.17430250019635352]], [31, [0.17613298985934847]], [32, [0.17778652155568836]], [33, [0.17927603294221298]], [34, [0.18061408462548678]], [35, [0.18181278762958705]], [36, [0.1828837442199092]], [37, [0.18383800164695566]], [38, [0.18468601810896232]], [39, [0.18543764003160895]], [40, [0.18610208962297572]], [41, [0.18668796157626394]], [42, [0.18720322775438272]], [43, [0.18765524869149114]], [44, [0.18805079077929585]], [45, [0.18839604806295077]], [46, [0.18869666764620394]], [47, [0.1889577777921097]], [48, [0.1891840178992438]], [49, [0.18937956962981337]], [50, [0.1895481885620874]], [51, [0.18969323583264017]]], "gradients": [[1, [-0.22513667318504105]], [2, [-0.21385175290560454]], [3, [-0.20261059620681365]], [4, [-0.19149564776093797]], [5, [-0.18057335093300608]], [6, [-0.1698939044954848]], [7, [-0.15949446187272542]], [8, [-0.14940292159437618]], [9, [-0.13964090923887795]], [10, [-0.13022569631120007]], [11, [-0.12117128400148403]], [12, [-0.11248895591702279]], [13, [-0.10418753507041245]], [14, [-0.09627349473926472]], [15, [-0.08875100900033317]], [16, [-0.08162198904543772]], [17, [-0.07488612876900547]], [18, [-0.06854097074532461]], [19, [-0.06258199698623201]], [20, [-0.057002745112548325]], [21, [-0.05179494836349363]], [22, [-0.046948696495668685]], [23, [-0.04245261375097442]], [24, [-0.038294049544255415]], [25, [-0.03445927726748366]], [26, [-0.03093369658493117]], [27, [-0.027702034773071205]], [28, [-0.024748543005905788]], [29, [-0.022057183964047766]], [30, [-0.01961180771631632]], [31, [-0.01739631344555903]], [32, [-0.015394795229230596]], [33, [-0.013591670709679704]], [34, [-0.011971792070536225]], [35, [-0.010520539257395711]], [36, [-0.00922389582958516]], [37, [-0.008068508198739721]], [38, [-0.007041729299000821]], [39, [-0.006131647945618823]], [40, [-0.005327105279143041]], [41, [-0.004617699770879113]], [42, [-0.003993782288851833]], [43, [-0.0034464427041633883]], [44, [-0.0029674894616462666]], [45, [-0.002549423457711697]], [46, [-0.0021854074671701085]], [47, [-0.0018692322483104817]], [48, [-0.001595280335884297]], [49, [-0.0013584884104886896]], [50, [-0.0011543090130352596]]], "count": 51}, "termination_value": 0.018569047698829166, "termination_status": false}, "2": {"gradients": [[0, 0.20541811329430715], [1, 0.20541811329430715], [2, -0.0009786722576627938], [3, -0.000978672257659241]], "optimal_pool_indices": [2, 0, 1], "vqe_result": {"fun": -24.18590839040857, "x": [0.1519201559229231, -0.15180727971500546]}, "interim_results": {"energy": [[1, -24.170695869401555], [2, -24.172611161402674], [3, -24.174481532332837], [4, -24.176111841670835], [5, -24.177573021077695], [6, -24.178854682728225], [7, -24.179975057986177], [8, -24.18094674043911], [9, -24.18178346078229], [10, -24.18249915534051], [11, -24.18310756528256], [12, -24.18362126473954], [13, -24.18405218695399], [14, -24.18441125746484], [15, -24.184708442810983], [16, -24.184952732972807], [17, -24.18515216075056], [18, -24.185313832739368], [19, -24.185443978969328], [20, -24.185548008592093], [21, -24.185630573132762], [22, -24.185695635649044], [23, -24.18574654054214], [24, -24.185786084008484], [25, -24.18581658212022], [26, -24.185839935702997], [27, -24.18585769053151], [28, -24.185871092354596], [29, -24.18588113613646], [30, -24.185888609558663], [31, -24.185894130702042], [32, -24.18589818033484], [33, -24.185901128874153], [34, -24.185903258197094], [35, -24.185904776244033], [36, -24.18590581524718], [37, -24.185906367310775], [38, -24.18590594297111], [39, -24.18590199579127], [40, -24.185884764161248], [41, -24.185843592941115], [42, -24.185841926869468], [43, -24.185893508920657], [44, -24.18590807930601], [45, -24.185904803891198], [46, -24.185906870805592], [47, -24.18590833399113], [48, -24.18590824258817], [49, -24.18590825376549], [50, -24.185908364705153], [51, -24.18590839040857]], "stddev": [[1, 0], [2, 0], [3, 0], [4, 0], [5, 0], [6, 0], [7, 0], [8, 0], [9, 0], [10, 0], [11, 0], [12, 0], [13, 0], [14, 0], [15, 0], [16, 0], [17, 0], [18, 0], [19, 0], [20, 0], [21, 0], [22, 0], [23, 0], [24, 0], [25, 0], [26, 0], [27, 0], [28, 0], [29, 0], [30, 0], [31, 0], [32, 0], [33, 0], [34, 0], [35, 0], [36, 0], [37, 0], [38, 0], [39, 0], [40, 0], [41, 0], [42, 0], [43, 0], [44, 0], [45, 0], [46, 0], [47, 0], [48, 0], [49, 0], [50, 0], [51, 0]], "energy_raw": [[1, -24.170695869401555], [2, -24.172611161402674], [3, -24.174481532332837], [4, -24.176111841670835], [5, -24.177573021077695], [6, -24.178854682728225], [7, -24.179975057986177], [8, -24.18094674043911], [9, -24.18178346078229], [10, -24.18249915534051], [11, -24.18310756528256], [12, -24.18362126473954], [13, -24.18405218695399], [14, -24.18441125746484], [15, -24.184708442810983], [16, -24.184952732972807], [17, -24.18515216075056], [18, -24.185313832739368], [19, -24.185443978969328], [20, -24.185548008592093], [21, -24.185630573132762], [22, -24.185695635649044], [23, -24.18574654054214], [24, -24.185786084008484], [25, -24.18581658212022], [26, -24.185839935702997], [27, -24.18585769053151], [28, -24.185871092354596], [29, -24.18588113613646], [30, -24.185888609558663], [31, -24.185894130702042], [32, -24.18589818033484], [33, -24.185901128874153], [34, -24.185903258197094], [35, -24.185904776244033], [36, -24.18590581524718], [37, -24.185906367310775], [38, -24.18590594297111], [39, -24.18590199579127], [40, -24.185884764161248], [41, -24.185843592941115], [42, -24.185841926869468], [43, -24.185893508920657], [44, -24.18590807930601], [45, -24.185904803891198], [46, -24.185906870805592], [47, -24.18590833399113], [48, -24.18590824258817], [49, -24.18590825376549], [50, -24.185908364705153], [51, -24.18590839040857]], "stddev_raw": [[1, 0], [2, 0], [3, 0], [4, 0], [5, 0], [6, 0], [7, 0], [8, 0], [9, 0], [10, 0], [11, 0], [12, 0], [13, 0], [14, 0], [15, 0], [16, 0], [17, 0], [18, 0], [19, 0], [20, 0], [21, 0], [22, 0], [23, 0], [24, 0], [25, 0], [26, 0], [27, 0], [28, 0], [29, 0], [30, 0], [31, 0], [32, 0], [33, 0], [34, 0], [35, 0], [36, 0], [37, 0], [38, 0], [39, 0], [40, 0], [41, 0], [42, 0], [43, 0], [44, 0], [45, 0], [46, 0], [47, 0], [48, 0], [49, 0], [50, 0], [51, 0]], "params": [[1, [0.18969323583264017, 0.0]], [2, [0.19969313365443145, -0.009999999513188036]], [3, [0.18993327207336386, -0.019816003179243]], [4, [0.18344307718613323, -0.02939837717301714]], [5, [0.1836070741606005, -0.03868375853282354]], [6, [0.1845361685087879, -0.047591743808825346]], [7, [0.1821186499279175, -0.05606951156854135]], [8, [0.1787853430102677, -0.06411562249868041]], [9, [0.1770405582723865, -0.07173747598661963]], [10, [0.17564642205417808, -0.07892176915023771]], [11, [0.17347392551162844, -0.0856602923383059]], [12, [0.17146721074764984, -0.09196406572376443]], [13, [0.16988401268800052, -0.09784140965210565]], [14, [0.16816627271687629, -0.1032963880780728]], [15, [0.1665221486308388, -0.10834165949021234]], [16, [0.16509431227480875, -0.11299130425154714]], [17, [0.163686429293237, -0.11725819994489121]], [18, [0.16240343757633274, -0.12115939742604458]], [19, [0.16123850226999575, -0.12471222455230621]], [20, [0.16014763721110048, -0.12793468636336136]], [21, [0.1591764622476745, -0.13084635751035853]], [22, [0.1582813166797359, -0.13346648371697353]], [23, [0.15748561034991915, -0.13581516816974043]], [24, [0.15676363324833312, -0.13791205515224278]], [25, [0.15612644347474885, -0.1397769096218417]], [26, [0.15555252795577065, -0.14142877022470005]], [27, [0.15505370228502707, -0.1428863971338978]], [28, [0.15460255458297018, -0.14416744277888918]], [29, [0.15422308798441, -0.14528919308558816]], [30, [0.15386728578855804, -0.14626730682458614]], [31, [0.15359580906269288, -0.14711747020659793]], [32, [0.1532978393332041, -0.14785268904969914]], [33, [0.1531484899327803, -0.14848763390816774]], [34, [0.15282712926725245, -0.14903117610123748]], [35, [0.15291025984176393, -0.14949972100166883]], [36, [0.15229249345042997, -0.14989256007786986]], [37, [0.15313406901420223, -0.15023929383122636]], [38, [0.15105690111094805, -0.1505058501451647]], [39, [0.1551174642091968, -0.15078668451620758]], [40, [0.14652612107332913, -0.15090209997094306]], [41, [0.16171270759350834, -0.15124466550234641]], [42, [0.14248959685796136, -0.151089144971816]], [43, [0.1566416410468344, -0.15145278463996759]], [44, [0.15258736180364557, -0.1514708105262256]], [45, [0.14981586170314604, -0.15150023994875075]], [46, [0.15344814311203442, -0.15163668147826512]], [47, [0.15179606375940824, -0.15166236490503415]], [48, [0.15154548640204546, -0.15170470937749084]], [49, [0.15238434276854343, -0.1517591347013738]], [50, [0.1517714760535302, -0.15177900542580486]], [51, [0.1519201559229231, -0.15180727971500546]]], "gradients": [[1, [-0.0009786722576627938, 0.20541811329430715]], [2, [0.01273709670219958, 0.1892181540695148]], [3, [0.0026934985728601646, 0.17662719858779496]], [4, [-0.0032317705866375945, 0.1640729879159757]], [5, [-0.0008516848402635446, 0.15057057695825904]], [6, [0.002616904497230621, 0.13734975497017743]], [7, [0.0020071521987397034, 0.12565963053071272]], [8, [0.0002617891814509221, 0.11495386212301284]], [9, [0.0005041052986278771, 0.10444069950593615]], [10, [0.001163391569779293, 0.0944829359563073]], [11, [0.0007676034504164875, 0.08548427399819758]], [12, [0.000499649385066192, 0.07710508482216127]], [13, [0.0006830319629855808, 0.0692229827401647]], [14, [0.0005791921057465288, 0.062036410230632555]], [15, [0.0004490033442259289, 0.055443073291236544]], [16, [0.0004761678863225427, 0.049357542555757306]], [17, [0.0003967364845856025, 0.043836183772405946]], [18, [0.00034952616380579116, 0.03880577314442135]], [19, [0.0003269862776811294, 0.03423925422574925]], [20, [0.00027252629478979884, 0.030125920023110098]], [21, [0.00025251403561910024, 0.026414026453309702]], [22, [0.00021299038337474485, 0.023092424197425743]], [23, [0.0001924157814379157, 0.020119264540891635]], [24, [0.00016251094147889944, 0.01747604884790377]], [25, [0.00014598134463383872, 0.01512775662260779]], [26, [0.00012073176420202003, 0.013055782702853236]], [27, [0.00011088930941838271, 0.011226782545598724]], [28, [8.596608489952473e-05, 0.00962757629405786]], [29, [8.688563413628003e-05, 0.00822161189396553]], [30, [5.375087820880253e-05, 0.007008776770444314]], [31, [7.826451884440644e-05, 0.005937674134347759]], [32, [1.1588955750596597e-05, 0.0050421870859018725]], [33, [0.00010537974669944106, 0.004217925389792043]], [34, [-8.506347560910399e-05, 0.003605131836859954]], [35, [0.00025565459785426015, 0.0029049188508061263]], [36, [-0.00042265613883429864, 0.002647268297089056]], [37, [0.0009247813915536085, 0.0017547270393407643]], [38, [-0.0018638426019244037, 0.0023750115470519972]], [39, [0.003975077005332395, 2.1498091829386112e-05]], [40, [-0.008040964201445178, 0.003961796474776236]], [41, [0.013470045165714595, -0.0038921969167944326]], [42, [-0.013626425141342935, 0.005573833624811897]], [43, [0.006443434318619268, -0.0016677212822031606]], [44, [0.0007502626658180134, 0.00028239584845124455]], [45, [-0.0031336640776693514, 0.0015707277947889509]], [46, [0.002041335973498093, -0.00036804689548475267]], [47, [-0.00027046460100166314, 0.0003942067550610773]], [48, [-0.0006026277474475705, 0.0004552254970917602]], [49, [0.0006038988102261555, -2.5726292545158458e-05]], [50, [-0.00024888626259311764, 0.00024191838051024206]]], "count": 51}, "termination_value": 0.00335652669182096, "termination_status": false}, "3": {"gradients": [[0, 0.00013048095711098995], [1, 0.06277858185578111], [2, -2.604448260967729e-05], [3, -0.06263381894784814]], "optimal_pool_indices": [2, 0, 1], "vqe_result": {"fun": -24.18898382914756, "x": [0.17315879859890917, -0.08792103047580678, -0.08789114411236207]}, "interim_results": {"energy": [[1, -24.185908390408546], [2, -24.18620434813404], [3, -24.18684391445988], [4, -24.187282461646408], [5, -24.187718911552558], [6, -24.18808030988132], [7, -24.18836128431785], [8, -24.188577931237436], [9, -24.188732554601945], [10, -24.18883646788444], [11, -24.188902158380735], [12, -24.188941130329155], [13, -24.18896291097295], [14, -24.188974262949884], [15, -24.188979787151926], [16, -24.188982270885557], [17, -24.188983294094555], [18, -24.18898367184968], [19, -24.188983792836154], [20, -24.188983823974418], [21, -24.18898382914756]], "stddev": [[1, 0], [2, 0], [3, 0], [4, 0], [5, 0], [6, 0], [7, 0], [8, 0], [9, 0], [10, 0], [11, 0], [12, 0], [13, 0], [14, 0], [15, 0], [16, 0], [17, 0], [18, 0], [19, 0], [20, 0], [21, 0]], "energy_raw": [[1, -24.185908390408546], [2, -24.18620434813404], [3, -24.18684391445988], [4, -24.187282461646408], [5, -24.187718911552558], [6, -24.18808030988132], [7, -24.18836128431785], [8, -24.188577931237436], [9, -24.188732554601945], [10, -24.18883646788444], [11, -24.188902158380735], [12, -24.188941130329155], [13, -24.18896291097295], [14, -24.188974262949884], [15, -24.188979787151926], [16, -24.188982270885557], [17, -24.188983294094555], [18, -24.18898367184968], [19, -24.188983792836154], [20, -24.188983823974418], [21, -24.18898382914756]], "stddev_raw": [[1, 0], [2, 0], [3, 0], [4, 0], [5, 0], [6, 0], [7, 0], [8, 0], [9, 0], [10, 0], [11, 0], [12, 0], [13, 0], [14, 0], [15, 0], [16, 0], [17, 0], [18, 0], [19, 0], [20, 0], [21, 0]], "params": [[1, [0.1519201559229231, -0.15180727971500546, 0.0]], [2, [0.16191631781178278, -0.1618065133783779, -0.009999998407100303]], [3, [0.1518238707548419, -0.15172581787836362, -0.018931248048839167]], [4, [0.15082940528947103, -0.14195562879515083, -0.027268848928029346]], [5, [0.15760995031412997, -0.13354012914883628, -0.03533100623998213]], [6, [0.1650376633422926, -0.12590326709790212, -0.04320962643549466]], [7, [0.16928354530344872, -0.11866604042326018, -0.05078901057271005]], [8, [0.1704537374165566, -0.11211426868287844, -0.05787812729875934]], [9, [0.17084295301304636, -0.10666091007019454, -0.06429068022885588]], [10, [0.1717136395970916, -0.1022969306788361, -0.0698696837213555]], [11, [0.17267451653571214, -0.09871162024286126, -0.07451457072572207]], [12, [0.1731130556735994, -0.09570661633917887, -0.07822753766182435]], [13, [0.17312318749312294, -0.09329862700735415, -0.08111075043759274]], [14, [0.17310479658549488, -0.09151677152898385, -0.08330102415661182]], [15, [0.17317114043054702, -0.09026503277291915, -0.08491592388228403]], [16, [0.1732073253238917, -0.08938805459899651, -0.08605549377439824]], [17, [0.173180207839598, -0.08877603644422713, -0.08682214568866371]], [18, [0.17315733923800236, -0.08837237473097488, -0.08731690922810462]], [19, [0.1731624028580773, -0.08812897446754463, -0.08762257303185339]], [20, [0.17316582019253599, -0.08799269738485328, -0.08779922810210408]], [21, [0.17315879859890917, -0.08792103047580678, -0.08789114411236207]]], "gradients": [[1, [-2.604448262033543e-05, 0.00013048095711098995, 0.06277858185578111]], [2, [0.01611005827459877, -0.028965571092676612, 0.041342358162999915]], [3, [-0.004930766985676627, -0.018850483240949956, 0.03599026807227901]], [4, [-0.011990318196868799, -0.013085967304199642, 0.03384000396485831]], [5, [-0.007498438192595103, -0.011741398174702766, 0.03190476932473274]], [6, [-0.0015209427816031962, -0.011027633117542734, 0.029031637293734036]], [7, [0.0009136055525083009, -0.009117212215723924, 0.025382217420631292]], [8, [0.00014388398313514017, -0.006624607943532368, 0.021320272604654633]], [9, [-0.0008647909196817238, -0.004831019993126517, 0.017105557014541972]], [10, [-0.0006907191378360267, -0.003905265931109625, 0.013047583029141663]], [11, [-3.9195693393168085e-05, -0.0032051723989781067, 0.009578346558164696]], [12, [0.00018372618478679215, -0.002356679311624532, 0.006922060993055368]], [13, [2.304861136792624e-05, -0.0015302697701642387, 0.0049407519085526985]], [14, [-7.265364633823879e-05, -0.0009684724253418153, 0.0033928326868917225]], [15, [-8.260906266599477e-06, -0.0006551699426999846, 0.00218639351658112]], [16, [3.86281041642178e-05, -0.00044149696049800013, 0.00132950221847139]], [17, [1.0406080470204415e-05, -0.0002594521027035057, 0.0007785847988479588]], [18, [-1.2527540874884835e-05, -0.0001286776948603574, 0.00043191703576539453]], [19, [-1.124737082136562e-06, -5.874324862276126e-05, 0.00021023785077289858]], [20, [6.9116319139084226e-06, -2.4850225329942077e-05, 7.791674853407926e-05]]], "count": 21}, "termination_value": 0.00028108795283188215, "termination_status": true}}}
