# Supplementary material for: A Stabilizer Framework for the Contextual Subspace Variational Quantum Eigensolver and the Noncontextual Projection Ansatz
Source: J Chem Theory Comput. 2023 Jan 23;19(3):808–21. doi: 10.1021/acs.jctc.2c00910 (PMC9933439; doi:10.1021/acs.jctc.2c00910)
Supplement: Supplementary file 1 — ct2c00910_si_001.zip [file ct2c00910_si_001.zip › anc/simulation_data/ADAPT-VQE/ADAPT-VQE_results_LiH_STO-3G_SINGLET.json]

{"optimized_ansatz": {"optimal_energy": -8.907232787047821, "optimal_params": [0.112688353843585, -0.056801328737835825, 0.05107778652709539, 0.03179544473407871, 0.02903840820985582], "optimal_pool_indices": [13, 38, 26, 47, 29], "optimal_pool_labels": ["YXXX", "XYZX", "IXXY", "ZXIY", "IIIY"]}, "adapt_vqe_interim_data": {"1": {"gradients": [[0, 1.7763568394002505e-15], [1, 5.935731905992725e-10], [2, -5.935714142424331e-10], [3, -1.240580616013176e-08], [4, -1.240580616013176e-08], [5, 6.085869586058834e-10], [6, -6.08585182249044e-10], [7, 1.4495071809506044e-12], [8, 1.4495071809506044e-12], [9, -1.4495071809506044e-12], [10, 1.4495071809506044e-12], [11, -6.085869586058834e-10], [12, 6.08585182249044e-10], [13, -0.24676683616922013], [14, 0.24676683616922013], [15, -0.24676683616922013], [16, -0.24676683616922013], [17, 0.24676683616922013], [18, 0.24676683616922013], [19, -0.24676683616922013], [20, 0.24676683616922013], [21, -0.06799106602956861], [22, -0.06799106602956861], [23, 0.06799106602956861], [24, 0.06799106602956861], [25, -0.06799106602956861], [26, -0.06799106602956861], [27, -0.06799106602956861], [28, -0.06799106602956861], [29, 1.2472968435872644e-08], [30, 1.2472968435872644e-08], [31, -8.846257060213247e-12], [32, 8.848033417052648e-12], [33, 8.848033417052648e-12], [34, -8.846257060213247e-12], [35, -1.2472968435872644e-08], [36, -1.2472968435872644e-08], [37, -0.06799106606105632], [38, 0.06799106606105632], [39, 0.06799106606105632], [40, 0.06799106606105632], [41, 0.06799106606105632], [42, 0.06799106606105632], [43, -0.06799106606105632], [44, 0.06799106606105632], [45, -0.025114017931674226], [46, -0.025114017931674226], [47, -0.025114017931674226], [48, -0.025114017931674226], [49, -0.025114017931674226], [50, -0.025114017931674226], [51, -0.025114017931674226], [52, -0.025114017931674226]], "optimal_pool_indices": [13, 38, 26, 47, 29], "vqe_result": {"fun": -8.90311567203693, "x": [0.11278384635504418]}, "interim_results": {"energy": [[1, -8.889116506294513], [2, -8.89147666834164], [3, -8.893579346700887], [4, -8.895413604742046], [5, -8.896982628708292], [6, -8.898300686675553], [7, -8.899389236768421], [8, -8.900273561474972], [9, -8.900980319982947], [10, -8.901535896959132], [11, -8.901965314369141], [12, -8.902291525220088], [13, -8.902534981618128], [14, -8.902713417800896], [15, -8.902841810100496], [16, -8.902932480571836], [17, -8.902995309321037], [18, -8.903038018847525], [19, -8.903066494943918], [20, -8.903085113335832], [21, -8.90309704831004], [22, -8.903104547581437], [23, -8.90310916521211], [24, -8.903111950592617], [25, -8.903113595915233], [26, -8.903114547226872], [27, -8.903115085330574], [28, -8.903115382909556], [29, -8.903115543677904], [30, -8.903115628452678], [31, -8.90311567203693]], "stddev": [[1, 0], [2, 0], [3, 0], [4, 0], [5, 0], [6, 0], [7, 0], [8, 0], [9, 0], [10, 0], [11, 0], [12, 0], [13, 0], [14, 0], [15, 0], [16, 0], [17, 0], [18, 0], [19, 0], [20, 0], [21, 0], [22, 0], [23, 0], [24, 0], [25, 0], [26, 0], [27, 0], [28, 0], [29, 0], [30, 0], [31, 0]], "energy_raw": [[1, -8.889116506294513], [2, -8.89147666834164], [3, -8.893579346700887], [4, -8.895413604742046], [5, -8.896982628708292], [6, -8.898300686675553], [7, -8.899389236768421], [8, -8.900273561474972], [9, -8.900980319982947], [10, -8.901535896959132], [11, -8.901965314369141], [12, -8.902291525220088], [13, -8.902534981618128], [14, -8.902713417800896], [15, -8.902841810100496], [16, -8.902932480571836], [17, -8.902995309321037], [18, -8.903038018847525], [19, -8.903066494943918], [20, -8.903085113335832], [21, -8.90309704831004], [22, -8.903104547581437], [23, -8.90310916521211], [24, -8.903111950592617], [25, -8.903113595915233], [26, -8.903114547226872], [27, -8.903115085330574], [28, -8.903115382909556], [29, -8.903115543677904], [30, -8.903115628452678], [31, -8.90311567203693]], "stddev_raw": [[1, 0], [2, 0], [3, 0], [4, 0], [5, 0], [6, 0], [7, 0], [8, 0], [9, 0], [10, 0], [11, 0], [12, 0], [13, 0], [14, 0], [15, 0], [16, 0], [17, 0], [18, 0], [19, 0], [20, 0], [21, 0], [22, 0], [23, 0], [24, 0], [25, 0], [26, 0], [27, 0], [28, 0], [29, 0], [30, 0], [31, 0]], "params": [[1, [0.0]], [2, [0.009999999594759177]], [3, [0.019794685687988325]], [4, [0.029257783739062772]], [5, [0.03828816432566569]], [6, [0.046812050964385954]], [7, [0.05477936687254778]], [8, [0.062158645935070644]], [9, [0.06893284825755079]], [10, [0.07509658888532589]], [11, [0.08065444466004953]], [12, [0.08561983535015277]], [13, [0.09001408157500569]], [14, [0.09386540489492891]], [15, [0.09720777422407051]], [16, [0.10007959944409175]], [17, [0.10252233041061773]], [18, [0.1045790450754185]], [19, [0.10629311250074829]], [20, [0.10770700313570021]], [21, [0.10886129708403168]], [22, [0.10979391712684636]], [23, [0.11053959119179758]], [24, [0.1111295312592109]], [25, [0.11159130333897227]], [26, [0.11194885602419154]], [27, [0.11222267246083387]], [28, [0.11243001131515991]], [29, [0.11258520539457338]], [30, [0.11269999102634322]], [31, [0.11278384635504418]]], "gradients": [[1, [-0.24676683616922013]], [2, [-0.22524985786735208]], [3, [-0.20408725371357583]], [4, [-0.18356661570454236]], [5, [-0.16392290609962856]], [6, [-0.14533180388932898]], [7, [-0.12791631938844716]], [8, [-0.11175713580837687]], [9, [-0.09690143779154425]], [10, [-0.08336894473832857]], [11, [-0.07115575179042999]], [12, [-0.06023699870213228]], [13, [-0.0505691867396898]], [14, [-0.04209262620990728]], [15, [-0.03473420460864318]], [16, [-0.02841046132868641]], [17, [-0.023030835398690996]], [18, [-0.018500901592039654]], [19, [-0.014725409213676599]], [20, [-0.011610969353270661]], [21, [-0.009068284703889873]], [22, [-0.007013868541564605]], [23, [-0.005371247245374633]], [24, [-0.0040716786942063266]], [25, [-0.003054445092256941]], [26, [-0.0022667936319162862]], [27, [-0.0016636036323980363]], [28, [-0.0012068567017564646]], [29, [-0.0008649793980222142]], [30, [-0.0006121178774645131]]], "count": 31}, "termination_value": 0.005647743424185947, "termination_status": false}, "2": {"gradients": [[0, 0.008222250942274911], [1, -0.001986611601433097], [2, 0.001986611601433097], [3, -0.0070307936700118034], [4, -0.007030793670423918], [5, -0.0019866115868047984], [6, 0.0019866115868012457], [7, 0.0007963393525738383], [8, 0.0007963393525738383], [9, -0.0007963393525738383], [10, 0.0007963393525738383], [11, 0.001986611586797693], [12, -0.0019866115868012457], [13, -0.0004273927683779988], [14, 0.00042739276837444606], [15, -0.0004273927683779988], [16, -0.0004273927683762224], [17, 0.0004273927683779988], [18, 0.0004273927683779988], [19, -0.0004273927683779988], [20, 0.0004273927683779988], [21, -0.07259336092184654], [22, -0.07259336092105073], [23, 0.07259336092105073], [24, 0.07259336092184654], [25, -0.07259336092105073], [26, -0.07259336092184654], [27, -0.07259336092184832], [28, -0.07259336092104718], [29, 0.00703079373669091], [30, 0.00703079373669091], [31, -6.066258606551855e-12], [32, 6.066258606551855e-12], [33, 6.066258606551855e-12], [34, -6.066258606551855e-12], [35, -0.00703079373669091], [36, -0.00703079373669091], [37, -0.07259336093233237], [38, 0.07259336093233415], [39, 0.07259336093233237], [40, 0.07259336093233237], [41, 0.07259336093233237], [42, 0.07259336093233237], [43, -0.07259336093233237], [44, 0.07259336093233415], [45, -0.01890243733473973], [46, -0.01890243733473973], [47, -0.01890243733473973], [48, -0.01890243733473973], [49, -0.01890243733473973], [50, -0.01890243733473973], [51, -0.01890243733473973], [52, -0.01890243733473973]], "optimal_pool_indices": [13, 38, 26, 47, 29], "vqe_result": {"fun": -8.904886584696747, "x": [0.11368760774971993, -0.04870669209002997]}, "interim_results": {"energy": [[1, -8.903115672036925], [2, -8.90366458833709], [3, -8.904247013501404], [4, -8.904542321564412], [5, -8.904746827853607], [6, -8.904835203047575], [7, -8.904874550781843], [8, -8.904884508340276], [9, -8.9048865712978], [10, -8.90488613300674], [11, -8.904886183968365], [12, -8.9048863308264], [13, -8.904886492135656], [14, -8.904886571125731], [15, -8.904886584887022], [16, -8.904886584696747]], "stddev": [[1, 0], [2, 0], [3, 0], [4, 0], [5, 0], [6, 0], [7, 0], [8, 0], [9, 0], [10, 0], [11, 0], [12, 0], [13, 0], [14, 0], [15, 0], [16, 0]], "energy_raw": [[1, -8.903115672036925], [2, -8.90366458833709], [3, -8.904247013501404], [4, -8.904542321564412], [5, -8.904746827853607], [6, -8.904835203047575], [7, -8.904874550781843], [8, -8.904884508340276], [9, -8.9048865712978], [10, -8.90488613300674], [11, -8.904886183968365], [12, -8.9048863308264], [13, -8.904886492135656], [14, -8.904886571125731], [15, -8.904886584887022], [16, -8.904886584696747]], "stddev_raw": [[1, 0], [2, 0], [3, 0], [4, 0], [5, 0], [6, 0], [7, 0], [8, 0], [9, 0], [10, 0], [11, 0], [12, 0], [13, 0], [14, 0], [15, 0], [16, 0]], "params": [[1, [0.11278384635504418, 0.0]], [2, [0.12278361238370053, -0.00999999862246375]], [3, [0.11276772095111079, -0.019464592468198184]], [4, [0.10893245326611843, -0.027951149091144205]], [5, [0.11253148860653098, -0.03510481899685568]], [6, [0.11530993510335596, -0.040724902247458214]], [7, [0.11410795057368181, -0.04477459287057639]], [8, [0.11285610575700655, -0.04737744331613967]], [9, [0.11355344514965314, -0.04880137481288574]], [10, [0.11402914352252745, -0.04939117148864629]], [11, [0.11360142263586237, -0.049475150272018334]], [12, [0.11354928200494845, -0.04931260745974236]], [13, [0.11375622869531267, -0.049083722320919454]], [14, [0.1136617860087499, -0.04888938085703924]], [15, [0.11362520381956127, -0.04876468788781071]], [16, [0.11368760774971993, -0.04870669209002997]]], "gradients": [[1, [-0.0004273927683762224, 0.07259336093233415]], [2, [0.021292130859926317, 0.05804174267232831]], [3, [-0.0010825431534424723, 0.043639316379204374]], [4, [-0.009804790485473447, 0.030874145488667182]], [5, [-0.002084774531917688, 0.02031737528807298]], [6, [0.0038751908247718347, 0.012016725678023477]], [7, [0.0011029825299679885, 0.0059382197248467605]], [8, [-0.0017354419749722183, 0.00201733743841892]], [9, [-0.00023919040398645564, -8.684348707355127e-05]], [10, [0.0007927434269738853, -0.0009529390661437986]], [11, [-0.00015317576080775552, -0.0010908250170640343]], [12, [-0.0002634085660631058, -0.0008498148846278752]], [13, [0.00019979880171128173, -0.0005021914377749681]], [14, [-2.8033984147413094e-06, -0.0002149763959735651]], [15, [-7.982647102267038e-05, -2.9988335194630622e-05]]], "count": 16}, "termination_value": 0.003876830764369288, "termination_status": false}, "3": {"gradients": [[0, 0.009388121720474984], [1, -0.0015453745262981045], [2, 0.0015453745262981045], [3, -0.007920247498004684], [4, -0.00792024749769027], [5, -0.005066051224657642], [6, 0.004859236679841672], [7, 0.0008853804283237565], [8, 0.0009237872570935224], [9, -0.0008853804283237565], [10, 0.0009237872570970751], [11, 0.005066051224659418], [12, -0.004859236679838119], [13, -0.0008851012431936311], [14, 0.0008851012431918548], [15, 5.953039753592293e-05], [16, 5.9530397532370216e-05], [17, 0.0008851012431900784], [18, 0.0008851012431918548], [19, 5.9530397532370216e-05], [20, -5.9530397532370216e-05], [21, -0.07008099331152273], [22, -0.0700809933104587], [23, 0.0697602415121672], [24, 0.06976024151318327], [25, -0.07008099331045514], [26, -0.07008099331152451], [27, -0.06976024151318683], [28, -0.06976024151217075], [29, -0.006490376611925086], [30, -0.006226976465333323], [31, 0.00043116299488055176], [32, -0.0003411995558888492], [33, -0.00043116299488055176], [34, 0.0003411995558888492], [35, 0.006490376611921533], [36, 0.0062269764653279935], [37, -5.838873832253455e-05], [38, 5.838873832075819e-05], [39, 0.0022456334971856506], [40, 0.0022456334971856506], [41, 5.838873832431091e-05], [42, 5.838873832431091e-05], [43, -0.002245633497182098], [44, 0.002245633497182098], [45, -0.028425732239290014], [46, -0.028425732238902768], [47, -0.029204050761194367], [48, -0.029204050761693523], [49, -0.02842573223890099], [50, -0.028425732239288237], [51, -0.029204050761693523], [52, -0.029204050761196143]], "optimal_pool_indices": [13, 38, 26, 47, 29], "vqe_result": {"fun": -8.906526728682172, "x": [0.1143747374272974, -0.04674685615194103, 0.04674746961235901]}, "interim_results": {"energy": [[1, -8.904886584696737], [2, -8.905316796476924], [3, -8.905963257166244], [4, -8.906222103114152], [5, -8.906416926554094], [6, -8.90649001064502], [7, -8.906519773777458], [8, -8.906525639115586], [9, -8.906526368061863], [10, -8.906525952705262], [11, -8.906526291043287], [12, -8.906526501072149], [13, -8.906526683755077], [14, -8.90652672842825], [15, -8.906526728682172]], "stddev": [[1, 0], [2, 0], [3, 0], [4, 0], [5, 0], [6, 0], [7, 0], [8, 0], [9, 0], [10, 0], [11, 0], [12, 0], [13, 0], [14, 0], [15, 0]], "energy_raw": [[1, -8.904886584696737], [2, -8.905316796476924], [3, -8.905963257166244], [4, -8.906222103114152], [5, -8.906416926554094], [6, -8.90649001064502], [7, -8.906519773777458], [8, -8.906525639115586], [9, -8.906526368061863], [10, -8.906525952705262], [11, -8.906526291043287], [12, -8.906526501072149], [13, -8.906526683755077], [14, -8.90652672842825], [15, -8.906526728682172]], "stddev_raw": [[1, 0], [2, 0], [3, 0], [4, 0], [5, 0], [6, 0], [7, 0], [8, 0], [9, 0], [10, 0], [11, 0], [12, 0], [13, 0], [14, 0], [15, 0]], "params": [[1, [0.11368760774971993, -0.04870669209002997, 0.0]], [2, [0.10368928728167037, -0.058704979724268885, 0.00999999857307979]], [3, [0.11377762101513046, -0.04862105891096119, 0.0193748951943905]], [4, [0.1184039272531709, -0.04353359964620316, 0.027783713019005257]], [5, [0.11543546678137653, -0.04600325133954012, 0.03485769472152555]], [6, [0.11258001296876226, -0.0486982453515073, 0.04028804439242693]], [7, [0.11354106194316269, -0.04774891050937292, 0.04400527205096895]], [8, [0.11502301529498393, -0.046169332394857765, 0.046232251039427734]], [9, [0.11459854417438928, -0.04646425705038923, 0.04733072593310806]], [10, [0.11400139444114375, -0.04706002050129386, 0.04766005882979631]], [11, [0.11432729020334721, -0.046779315775274014, 0.0475530606004032]], [12, [0.114490590307343, -0.0466093468670196, 0.04728699564897307]], [13, [0.11427693936798317, -0.04681967795647123, 0.04702839327058344]], [14, [0.11429923688599272, -0.04681971651815832, 0.04684375218962748]], [15, [0.1143747374272974, -0.04674685615194103, 0.04674746961235901]]], "gradients": [[1, [5.953039753414657e-05, 5.8388738326087264e-05, -0.07008099331152451]], [2, [-0.02263362886358422, -0.015724041509631803, -0.054163229325148166]], [3, [-0.000388388279612073, -0.0009375084359284358, -0.04104095759507054]], [4, [0.00970951785465779, 0.006287971011168736, -0.028890111523763196]], [5, [0.0028469119940375265, 0.002034743933814198, -0.01801201917737849]], [6, [-0.0037205827965873794, -0.0024677261221572877, -0.009575055545772315]], [7, [-0.0016875258491300116, -0.0012740221729234946, -0.004085064953605055]], [8, [0.001564841153763652, 0.0009879059903052934, -0.0008978350475494778]], [9, [0.0005827570980763142, 0.00045275900690988635, 0.0007873768674855341]], [10, [-0.0007657847388120587, -0.0004854509210652225, 0.0013441186462639365]], [11, [-3.356133762011382e-05, -4.540941732145143e-05, 0.0011527362148004983]], [12, [0.0003410629910156615, 0.0002343673220561726, 0.0007354992712240715]], [13, [-0.00012931613600564162, -7.005198322218575e-05, 0.0003687674573367161]], [14, [-7.416917534719403e-05, -5.6176663475682176e-05, 9.057764089170917e-05]]], "count": 15}, "termination_value": 0.0022366867789447298, "termination_status": false}, "4": {"gradients": [[0, 0.011174642481252661], [1, -0.004392299639905062], [2, 0.004573379823815671], [3, 0.004687130664468242], [4, 0.004990196789499635], [5, -0.004573326180217663], [6, 0.004392251917488821], [7, -0.002145094444953699], [8, -0.001663369864269626], [9, 0.001725666042892371], [10, -0.002128205736807942], [11, 0.0050568112803031084], [12, -0.004879441448210287], [13, -0.001661289557436163], [14, 0.0006107828543502336], [15, 9.800001196680341e-05], [16, -0.000610796435067229], [17, 0.0006107828543484572], [18, 0.001661289557436163], [19, -0.0006107964350654527], [20, -9.80000119632507e-05], [21, -6.173963462607901e-05], [22, -0.0034056793792505147], [23, 0.0017806919486158534], [24, 0.0008702880648758793], [25, -0.0034056793792505147], [26, -6.173963462607901e-05], [27, -0.0008702880648758793], [28, -0.0017806919486176298], [29, -0.004990015385574864], [30, -0.0046869521497932], [31, -0.0005915601208847932], [32, 0.0007451090558241447], [33, 0.0005369574861227022], [34, -0.0005865678384040507], [35, 0.004942037968568513], [36, 0.004721708279696202], [37, -6.261768989190841e-05], [38, 0.0008711728613857161], [39, 0.0017815366848665803], [40, 0.0034065415865249804], [41, 0.0008711728613874925], [42, 6.261768989546113e-05], [43, -0.0034065415865196513], [44, 0.001781536684864804], [45, -0.03815690502598734], [46, -0.036062040178009624], [47, -0.03991619459535656], [48, -0.0360620306389432], [49, -0.03606204017801318], [50, -0.038156905025985566], [51, -0.036062030638944975], [52, -0.039916194595353005]], "optimal_pool_indices": [13, 38, 26, 47, 29], "vqe_result": {"fun": -8.907095913446318, "x": [0.1136887440484472, -0.05111260253083809, 0.05111257206791292, 0.028560328327554958]}, "interim_results": {"energy": [[1, -8.906526728682172], [2, -8.906632590971627], [3, -8.907022262942059], [4, -8.907035433725106], [5, -8.907094739170892], [6, -8.907083409990948], [7, -8.90709312457266], [8, -8.907093402961847], [9, -8.907095747631372], [10, -8.907095644257375], [11, -8.90709574541228], [12, -8.907095885785587], [13, -8.907095894765387], [14, -8.907095904767289], [15, -8.907095913446318]], "stddev": [[1, 0], [2, 0], [3, 0], [4, 0], [5, 0], [6, 0], [7, 0], [8, 0], [9, 0], [10, 0], [11, 0], [12, 0], [13, 0], [14, 0], [15, 0]], "energy_raw": [[1, -8.906526728682172], [2, -8.906632590971627], [3, -8.907022262942059], [4, -8.907035433725106], [5, -8.907094739170892], [6, -8.907083409990948], [7, -8.90709312457266], [8, -8.907093402961847], [9, -8.907095747631372], [10, -8.907095644257375], [11, -8.90709574541228], [12, -8.907095885785587], [13, -8.907095894765387], [14, -8.907095904767289], [15, -8.907095913446318]], "stddev_raw": [[1, 0], [2, 0], [3, 0], [4, 0], [5, 0], [6, 0], [7, 0], [8, 0], [9, 0], [10, 0], [11, 0], [12, 0], [13, 0], [14, 0], [15, 0]], "params": [[1, [0.1143747374272974, -0.04674685615194103, 0.04674746961235901, 0.0]], [2, [0.10437575773122344, -0.05674525941413738, 0.05674585016957841, 0.009999997494751792]], [3, [0.11445676402267624, -0.04666489040072737, 0.04666521745034564, 0.019344200892893175]], [4, [0.1181784513635277, -0.04614112338464989, 0.04614074404027962, 0.025801229309522618]], [5, [0.11456308231642977, -0.05145142782341066, 0.05145090880464277, 0.028978698815392695]], [6, [0.11187795280757276, -0.05343136006068429, 0.053431429051701486, 0.030223688173054597]], [7, [0.11311460234664869, -0.051299473965720266, 0.05129984954017488, 0.030401555007773296]], [8, [0.11435529574542766, -0.05047315396422774, 0.05047313367969812, 0.029661776874169328]], [9, [0.11375901251227699, -0.051412243958715485, 0.051412022924179256, 0.028672594515485934]], [10, [0.11337398967983185, -0.05130075149203742, 0.05130081732361378, 0.028220681178451605]], [11, [0.113742662899209, -0.0507766705015273, 0.0507767708963119, 0.028232365696909147]], [12, [0.11376898641335388, -0.051062092239990815, 0.05106200864302166, 0.0283355461093286]], [13, [0.11360836445753067, -0.05118050976422761, 0.05118050104879528, 0.0284740968657373]], [14, [0.11367110483396975, -0.05102209126581382, 0.05102214001180757, 0.02857414643250065]], [15, [0.1136887440484472, -0.05111260253083809, 0.05111257206791292, 0.028560328327554958]]], "gradients": [[1, [9.800001196502706e-05, 6.26176898883557e-05, -6.173963462607901e-05, -0.03991619459535656]], [2, [-0.022130743546521003, -0.013662261862338099, 0.013663107818112863, -0.030498369893063426]], [3, [0.0014034021428876997, 0.0047721534028237755, -0.0047716813010758585, -0.011357376208504633]], [4, [0.010129799578457721, 0.0072531635036696684, -0.007253712801700729, -0.0013080037765682562]], [5, [0.001981080549954939, -0.0004273537697621066, 0.0004266025870371948, 0.0005857376556797078]], [6, [-0.00401351350007495, -0.003333214551485497, 0.0033333143903817586, 0.0012708260625888812]], [7, [-0.0011041079603764103, 9.63295387297336e-05, -9.578569068580123e-05, 0.002646126577971586]], [8, [0.0016460651023884054, 0.0012595376294566307, -0.0012595669784047914, 0.00204465512111085]], [9, [0.0001821964544550525, -0.00046903576641099676, 0.0004687159432403831, 9.248676197870509e-05]], [10, [-0.0006950335942832453, -0.0004165868411512008, 0.00041668210925571714, -0.0005493455489826715]], [11, [0.00016018914138804519, 0.000420713830937558, -0.00042056852964300617, -0.0002544906738499719]], [12, [0.00020500597933015285, -6.812058810368171e-07, 5.602663666337548e-07, -0.00023655566691083152]], [13, [-0.0001487352558307009, -0.00015904328906302112, 0.00015903070313605383, -0.00010083800318660963]], [14, [9.297157081533669e-06, 0.00011527819268941641, -0.00011520762531702644, 0.00012697937738259668]]], "count": 15}, "termination_value": 0.0016675020147989272, "termination_status": false}, "5": {"gradients": [[0, 0.007472720864971194], [1, -0.004936400207782299], [2, 0.005146981275647278], [3, 0.009195018315400816], [4, 0.009430572731922382], [5, -0.005146984115063091], [6, 0.004936402692989006], [7, -0.0024184596024952043], [8, -0.0018317703368779803], [9, 0.0019170175787834864], [10, -0.0024348858647122995], [11, 0.006093458334678559], [12, -0.005917744726922081], [13, -0.001509134668820522], [14, 0.0009534993891797683], [15, 4.0572278273032225e-05], [16, -0.0009534985356385306], [17, 0.0009534993891797683], [18, 0.001509134668820522], [19, -0.0009534985356367542], [20, -4.0572278273032225e-05], [21, 2.9071491054466492e-05], [22, -0.0013038091153205755], [23, 0.0012648479873913487], [24, -0.000850493494596094], [25, -0.0013038091153223519], [26, 2.9071491052690135e-05], [27, 0.0008504934945978704], [28, -0.001264847987387796], [29, -0.009430581390827086], [30, -0.0091950267746288], [31, -0.0009074300703790783], [32, 0.0007827811444673927], [33, 0.0005845684833900577], [34, -0.0008694432649907213], [35, 0.008860790876905611], [36, 0.00868583898670039], [37, 2.9115548477065545e-05], [38, -0.0008505369470679369], [39, 0.0012648060760049873], [40, 0.0013037669518034534], [41, -0.0008505369470643842], [42, -2.9115548475289188e-05], [43, -0.001303766951801677], [44, 0.001264806076003211], [45, 0.0016144485532585406], [46, -3.1224993012557434e-05], [47, 6.474160617209179e-05], [48, -3.1225683226665524e-05], [49, -3.122499301078108e-05], [50, 0.0016144485532620934], [51, -3.122568322488917e-05], [52, 6.474160617209179e-05]], "optimal_pool_indices": [13, 38, 26, 47, 29], "vqe_result": {"fun": -8.907232787047821, "x": [0.112688353843585, -0.056801328737835825, 0.05107778652709539, 0.03179544473407871, 0.02903840820985582]}, "interim_results": {"energy": [[1, -8.907095913446318], [2, -8.906848243638416], [3, -8.907198331493335], [4, -8.907178621802794], [5, -8.907226303907269], [6, -8.907224993611878], [7, -8.90722973210106], [8, -8.907231324082256], [9, -8.907232471224958], [10, -8.907232508189322], [11, -8.907232727418817], [12, -8.90723272318404], [13, -8.907232780948082], [14, -8.90723277968749], [15, -8.907232782704826], [16, -8.907232787047821]], "stddev": [[1, 0], [2, 0], [3, 0], [4, 0], [5, 0], [6, 0], [7, 0], [8, 0], [9, 0], [10, 0], [11, 0], [12, 0], [13, 0], [14, 0], [15, 0], [16, 0]], "energy_raw": [[1, -8.907095913446318], [2, -8.906848243638416], [3, -8.907198331493335], [4, -8.907178621802794], [5, -8.907226303907269], [6, -8.907224993611878], [7, -8.90722973210106], [8, -8.907231324082256], [9, -8.907232471224958], [10, -8.907232508189322], [11, -8.907232727418817], [12, -8.90723272318404], [13, -8.907232780948082], [14, -8.90723277968749], [15, -8.907232782704826], [16, -8.907232787047821]], "stddev_raw": [[1, 0], [2, 0], [3, 0], [4, 0], [5, 0], [6, 0], [7, 0], [8, 0], [9, 0], [10, 0], [11, 0], [12, 0], [13, 0], [14, 0], [15, 0], [16, 0]], "params": [[1, [0.1136887440484472, -0.05111260253083809, 0.05111257206791292, 0.028560328327554958, 0.0]], [2, [0.10369120817821664, -0.04111603594257593, 0.04111601068114719, 0.018561872690790317, 0.009999989396211134]], [3, [0.11378252449296275, -0.05120748517830386, 0.05120574996597948, 0.02863848866921627, 0.016462573782687773]], [4, [0.11749814862759567, -0.05844605863779061, 0.055311425576982334, 0.03468788008900022, 0.02243462420054987]], [5, [0.11374587421023186, -0.05887608056683599, 0.05212383686587713, 0.03333865414577809, 0.028402846584425774]], [6, [0.11081418204557077, -0.05668127829687396, 0.04949706429521022, 0.03095901254956185, 0.03214348747954635]], [7, [0.11195776010309844, -0.05645692297296862, 0.05053756495679635, 0.03145042831356484, 0.03214009866176826]], [8, [0.11336645725809102, -0.0575490058828202, 0.05175484357557238, 0.03254649552498134, 0.030235846585873447]], [9, [0.11286659244640301, -0.057360805371228556, 0.051233488795182656, 0.032120692974351155, 0.029020924462761943]], [10, [0.11238828012307268, -0.05645209335962122, 0.050793618699047846, 0.03148429296450608, 0.02879533470636297]], [11, [0.11274976643971275, -0.056502794732444926, 0.05111375000334738, 0.03165946236928732, 0.028683574318998584]], [12, [0.11284209613132945, -0.05689518291451488, 0.051175858106798706, 0.03187507865502688, 0.028700213424491507]], [13, [0.11264188209556464, -0.05678923097494595, 0.051036242964423176, 0.031765543931904575, 0.028995812914778766]], [14, [0.11268431082858545, -0.05673738399976217, 0.05107811076333067, 0.03176883999872039, 0.029139517941398376]], [15, [0.11273413044938209, -0.05686191789250034, 0.05110393408249952, 0.03183284525963776, 0.029065805995143034]], [16, [0.112688353843585, -0.056801328737835825, 0.05107778652709539, 0.03179544473407871, 0.02903840820985582]]], "gradients": [[1, [4.057227827125587e-05, -2.911554847351283e-05, 2.9071491050913778e-05, 6.474160617031544e-05, -0.009430581390827086]], [2, [-0.02140009045032798, 0.015632209374942363, -0.012733094953835788, -0.011770359089574356, -0.0024619616849683723]], [3, [0.0013770788490745645, 0.004326857019785635, 0.00037799229969515125, -0.001789115873869207, -0.0029875197496647132]], [4, [0.010091155062733392, -0.003649603430913473, 0.005472475655116327, 0.003969516658040462, -0.0029474967674172348]], [5, [0.002259240053485101, -0.0029655750342243437, 0.0012616110261340907, 0.0016719346952580594, -0.0008802070973388254]], [6, [-0.003927868895859277, 0.0008364595718415302, -0.0020706044020162295, -0.0013123459440187446, 0.001176936632969472]], [7, [-0.0013921173433733003, 0.0012663369981442685, -0.0006811887894890845, -0.0007086046379463085, 0.0012897326575220802]], [8, [0.0015681002400462773, -0.0006532785881177006, 0.0008641569025407136, 0.0006709741519195234, 0.00025479324579791296]], [9, [0.00035781576800530956, -0.0007810321283621136, 0.0001713009060946291, 0.0003228778105182073, -0.00017340735542603625]], [10, [-0.0007180478759405418, 0.00038779470709116026, -0.00037571391008128785, -0.0002980432575370173, 9.444650935108712e-06]], [11, [7.214747227024532e-05, 0.0003163288461625058, 5.116469131216661e-05, -9.105683388455077e-05, -3.438770262498281e-05]], [12, [0.00027788186960897576, -0.0002202369021926387, 0.00011228411900887636, 0.00012244088145862975, -0.00014956004136301715]], [13, [-0.00014062081491950096, -6.054640071084805e-06, -6.514690428893744e-05, -2.8814260533138736e-05, -1.0256301626654363e-05]], [14, [-3.4678276106703265e-05, 0.00011028815881708454, -5.2965115813208286e-06, -3.555023285706227e-05, 6.395199585540468e-05]], [15, [6.907132502398383e-05, -8.180174882710389e-05, 2.233142156349288e-05, 3.503310047214825e-05, -1.4492763007467602e-06]]], "count": 16}, "termination_value": 0.0015306284132954318, "termination_status": true}}}
