# Supplementary material for: A Stabilizer Framework for the Contextual Subspace Variational Quantum Eigensolver and the Noncontextual Projection Ansatz
Source: J Chem Theory Comput. 2023 Jan 23;19(3):808–21. doi: 10.1021/acs.jctc.2c00910 (PMC9933439; doi:10.1021/acs.jctc.2c00910)
Supplement: Supplementary file 1 — ct2c00910_si_001.zip [file ct2c00910_si_001.zip › anc/simulation_data/ADAPT-VQE/ADAPT-VQE_results_HF_STO-3G_SINGLET.json]

{"optimized_ansatz": {"optimal_energy": -103.39067219554092, "optimal_params": [-0.13346939099496766, 0.025290858415306997, 0.03037135404759479, -0.03043611627555959], "optimal_pool_indices": [10, 45, 27, 42], "optimal_pool_labels": ["XIYZ", "IYZX", "IXYI", "XZZY"]}, "adapt_vqe_interim_data": {"1": {"gradients": [[0, -1.322810447845768e-07], [1, 1.322810447845768e-07], [2, 5.014697990191053e-09], [3, 0.0], [4, 5.014697990191053e-09], [5, -7.964683845784748e-08], [6, 7.964683845784748e-08], [7, -0.3762579369367245], [8, 0.3762579369367245], [9, -7.964683845784748e-08], [10, 0.3762579369367387], [11, 7.964683845784748e-08], [12, -0.3762579369367387], [13, 7.964683845784748e-08], [14, -0.3762579369367387], [15, -7.964683845784748e-08], [16, 0.3762579369367387], [17, 0.3762579369367245], [18, -0.3762579369367245], [19, -0.10678204527650337], [20, -1.0895249147324648e-08], [21, -0.10678204527650337], [22, 1.0895249147324648e-08], [23, 0.10678204527650337], [24, 0.10678204527650337], [25, -1.0895249147324648e-08], [26, -0.10678204527650337], [27, -0.10678204527650337], [28, 0.10678204527650337], [29, 1.0895249147324648e-08], [30, 0.10678204527650337], [31, -1.9352299318597943e-08], [32, 1.9352299318597943e-08], [33, -0.10678203254670393], [34, 0.10678203254670393], [35, -1.9352299318597943e-08], [36, 0.10678203254668972], [37, 1.9352299318597943e-08], [38, -0.10678203254668972], [39, 1.9352299318597943e-08], [40, -0.10678203254668972], [41, -1.9352299318597943e-08], [42, 0.10678203254668972], [43, 0.10678203254670393], [44, -0.10678203254670393], [45, -0.190648626207917], [46, -1.9452343735792965e-08], [47, -0.190648626207917], [48, 1.9452343735792965e-08], [49, 0.190648626207917], [50, 0.190648626207917], [51, -1.9452343735792965e-08], [52, -0.190648626207917], [53, -0.190648626207917], [54, 0.190648626207917], [55, 1.9452343735792965e-08], [56, 0.190648626207917]], "optimal_pool_indices": [10, 45, 27, 42], "vqe_result": {"fun": -103.38468131554724, "x": [-0.13213535034682583]}, "interim_results": {"energy": [[1, -103.35962730689867], [2, -103.36325088107478], [3, -103.36654046134653], [4, -103.36947859878718], [5, -103.37206452051817], [6, -103.37431074356435], [7, -103.37623866996279], [8, -103.37787481046288], [9, -103.37924809719154], [10, -103.3803881202539], [11, -103.38132398406893], [12, -103.38208354393045], [13, -103.38269287979386], [14, -103.38317593457013], [15, -103.38355428308834], [16, -103.38384701474597], [17, -103.38407071737305], [18, -103.38423954871693], [19, -103.38436537926059], [20, -103.38445798797811], [21, -103.38452529203606], [22, -103.38457359252125], [23, -103.38460782071539], [24, -103.3846317727282], [25, -103.38464832390208], [26, -103.38465961785117], [27, -103.38466722796912], [28, -103.38467229157018], [29, -103.38467561846277], [30, -103.38467777676325], [31, -103.38467915923015], [32, -103.3846800334805], [33, -103.38468057925832], [34, -103.38468091557415], [35, -103.38468112011184], [36, -103.38468124286378], [37, -103.38468131554724]], "stddev": [[1, 0], [2, 0], [3, 0], [4, 0], [5, 0], [6, 0], [7, 0], [8, 0], [9, 0], [10, 0], [11, 0], [12, 0], [13, 0], [14, 0], [15, 0], [16, 0], [17, 0], [18, 0], [19, 0], [20, 0], [21, 0], [22, 0], [23, 0], [24, 0], [25, 0], [26, 0], [27, 0], [28, 0], [29, 0], [30, 0], [31, 0], [32, 0], [33, 0], [34, 0], [35, 0], [36, 0], [37, 0]], "energy_raw": [[1, -103.35962730689867], [2, -103.36325088107478], [3, -103.36654046134653], [4, -103.36947859878718], [5, -103.37206452051817], [6, -103.37431074356435], [7, -103.37623866996279], [8, -103.37787481046288], [9, -103.37924809719154], [10, -103.3803881202539], [11, -103.38132398406893], [12, -103.38208354393045], [13, -103.38269287979386], [14, -103.38317593457013], [15, -103.38355428308834], [16, -103.38384701474597], [17, -103.38407071737305], [18, -103.38423954871693], [19, -103.38436537926059], [20, -103.38445798797811], [21, -103.38452529203606], [22, -103.38457359252125], [23, -103.38460782071539], [24, -103.3846317727282], [25, -103.38464832390208], [26, -103.38465961785117], [27, -103.38466722796912], [28, -103.38467229157018], [29, -103.38467561846277], [30, -103.38467777676325], [31, -103.38467915923015], [32, -103.3846800334805], [33, -103.38468057925832], [34, -103.38468091557415], [35, -103.38468112011184], [36, -103.38468124286378], [37, -103.38468131554724]], "stddev_raw": [[1, 0], [2, 0], [3, 0], [4, 0], [5, 0], [6, 0], [7, 0], [8, 0], [9, 0], [10, 0], [11, 0], [12, 0], [13, 0], [14, 0], [15, 0], [16, 0], [17, 0], [18, 0], [19, 0], [20, 0], [21, 0], [22, 0], [23, 0], [24, 0], [25, 0], [26, 0], [27, 0], [28, 0], [29, 0], [30, 0], [31, 0], [32, 0], [33, 0], [34, 0], [35, 0], [36, 0], [37, 0]], "params": [[1, [0.0]], [2, [-0.009999999734224883]], [3, [-0.01982839202463986]], [4, [-0.029382021253225175]], [5, [-0.038579506634171465]], [6, [-0.047362006253836034]], [7, [-0.055689287871287706]], [8, [-0.06353489217989665]], [9, [-0.07088230182969514]], [10, [-0.07772248825773835]], [11, [-0.08405253226280755]], [12, [-0.08987489225980062]], [13, [-0.09519698175020558]], [14, [-0.10003083859500625]], [15, [-0.1043927658363288]], [16, [-0.10830289003260381]], [17, [-0.11178462514443169]], [18, [-0.1148640554226187]], [19, [-0.11756926477220883]], [20, [-0.11992964605611155]], [21, [-0.12197522403851169]], [22, [-0.12373602192669314]], [23, [-0.12524149527113906]], [24, [-0.12652004963967353]], [25, [-0.127598651055444]], [26, [-0.1285025314554052]], [27, [-0.12925498586434084]], [28, [-0.1298772538039455]], [29, [-0.13038847467432615]], [30, [-0.13080570532302488]], [31, [-0.13114398754195114]], [32, [-0.13141645356387077]], [33, [-0.1316344585314021]], [34, [-0.13180773017337089]], [35, [-0.13194452737272125]], [36, [-0.13205180081283593]], [37, [-0.13213535034682583]]], "gradients": [[1, [0.3762579369367387]], [2, [0.34843276022830594]], [3, [0.32094922053396147]], [4, [0.29411506134226784]], [5, [0.26817967594614345]], [6, [0.2433296644580878]], [7, [0.21969822954903862]], [8, [0.19737784657300494]], [9, [0.1764306334151371]], [10, [0.15689515951109456]], [11, [0.13879040424555456]], [12, [0.12211798305401089]], [13, [0.10686355189183416]], [14, [0.09299797872883175]], [15, [0.08047860522698613]], [16, [0.06925073893556544]], [17, [0.05924940020119607]], [18, [0.0504012786265946]], [19, [0.04262681674529745]], [20, [0.03584232398439724]], [21, [0.02996202535574355]], [22, [0.024899961461613884]], [23, [0.02057167498810486]], [24, [0.016895640199351192]], [25, [0.013794413130639782]], [26, [0.01119549911797435]], [27, [0.009031949760910152]], [28, [0.007242712867991941]], [29, [0.005772766429430476]], [30, [0.004573071613037882]], [31, [0.003600380807100123]], [32, [0.00281693552945228]], [33, [0.0021900862501809115]], [34, [0.0016918624200741306]], [35, [0.0012985167507792994]], [36, [0.0009900634138944042]]], "count": 37}, "termination_value": 0.0072367006333280415, "termination_status": false}, "2": {"gradients": [[0, -0.02982181275363871], [1, 0.02982181275363871], [2, 0.02451311213198437], [3, -0.018089502149024383], [4, 0.024513115823467047], [5, -0.0298217418016975], [6, 0.0298217418016975], [7, -0.0007498256067606235], [8, 0.0007498256067606235], [9, -0.022824517513669207], [10, 0.0007498256067890452], [11, 0.022824517513669207], [12, -0.0007498256067890452], [13, 0.022824517513669207], [14, -0.0007498256067890452], [15, -0.022824517513669207], [16, 0.0007498256067890452], [17, 0.0007498256067606235], [18, -0.0007498256067606235], [19, -0.1361036421888997], [20, 0.0032580186026223146], [21, -0.13610364285374033], [22, 0.003258046376586776], [23, 0.1361036421888855], [24, 0.13610364285375454], [25, -0.003258046376586776], [26, -0.1361036421888855], [27, -0.13610364285375454], [28, 0.1361036421888997], [29, -0.0032580186026223146], [30, 0.13610364285374033], [31, 0.024513088612280853], [32, -0.024513088612280853], [33, -0.13610363417618032], [34, 0.13610363417618032], [35, 0.024513088612266642], [36, 0.13610363417619453], [37, -0.024513088612266642], [38, -0.13610363417619453], [39, -0.024513088612266642], [40, -0.13610363417619453], [41, 0.024513088612266642], [42, 0.13610363417619453], [43, 0.13610363417618032], [44, -0.13610363417618032], [45, -0.14700861752720584], [46, -1.499962820616929e-08], [47, -0.14700861752719163], [48, 1.499962820616929e-08], [49, 0.14700861752719163], [50, 0.14700861752720584], [51, -1.499962820616929e-08], [52, -0.14700861752719163], [53, -0.14700861752720584], [54, 0.14700861752720584], [55, 1.499962820616929e-08], [56, 0.14700861752719163]], "optimal_pool_indices": [10, 45, 27, 42], "vqe_result": {"fun": -103.38638896046712, "x": [-0.12928499550964873, 0.02335340142184205]}, "interim_results": {"energy": [[1, -103.3846813155472], [2, -103.38566045507181], [3, -103.38630700158723], [4, -103.3863696190336], [5, -103.38635437376665], [6, -103.38636797445865], [7, -103.38638495204262], [8, -103.3863885562644], [9, -103.38638746401679], [10, -103.38638854722106], [11, -103.3863889601657], [12, -103.38638889901209], [13, -103.38638896046712]], "stddev": [[1, 0], [2, 0], [3, 0], [4, 0], [5, 0], [6, 0], [7, 0], [8, 0], [9, 0], [10, 0], [11, 0], [12, 0], [13, 0]], "energy_raw": [[1, -103.3846813155472], [2, -103.38566045507181], [3, -103.38630700158723], [4, -103.3863696190336], [5, -103.38635437376665], [6, -103.38636797445865], [7, -103.38638495204262], [8, -103.3863885562644], [9, -103.38638746401679], [10, -103.38638854722106], [11, -103.3863889601657], [12, -103.38638889901209], [13, -103.38638896046712]], "stddev_raw": [[1, 0], [2, 0], [3, 0], [4, 0], [5, 0], [6, 0], [7, 0], [8, 0], [9, 0], [10, 0], [11, 0], [12, 0], [13, 0]], "params": [[1, [-0.13213535034682583, 0.0]], [2, [-0.14213521698426063, 0.009999999319767814]], [3, [-0.1321347461957244, 0.01836241407061955]], [4, [-0.12571689240252557, 0.023946282255501432]], [5, [-0.126701066020797, 0.026212939026277637]], [6, [-0.12964201904700134, 0.025797697261475464]], [7, [-0.1300916672242176, 0.024213459456249167]], [8, [-0.1290984594282002, 0.02293686923025523]], [9, [-0.12907428112193392, 0.022602285299895802]], [10, [-0.12959572876977474, 0.02290865057221154]], [11, [-0.12948060579557186, 0.023270872445621493]], [12, [-0.12918693650318083, 0.023405000304537293]], [13, [-0.12928499550964873, 0.02335340142184205]]], "gradients": [[1, [0.0007498256067890452, -0.14700861752720584]], [2, [-0.031644270493742965, -0.07955342653986008]], [3, [-0.006095366530132651, -0.030038021133080406]], [4, [0.010153660918476248, 0.0029089348172419704]], [5, [0.006379154872632853, 0.017724470124079517]], [6, [-0.001934764019452473, 0.01630628024059888]], [7, [-0.002575506602070732, 0.006406069563723804]], [8, [0.0008132251615506902, -0.0021285600311387043]], [9, [0.0010194801555485355, -0.004267980730674026]], [10, [-0.0006093515856520071, -0.0021050012526160344]], [11, [-0.0004255326559388095, 0.00015379637039814043]], [12, [0.0003665139298760778, 0.0008872649852236236]]], "count": 13}, "termination_value": 0.005529055713452635, "termination_status": false}, "3": {"gradients": [[0, -0.03184627566250242], [1, 0.03184627661927664], [2, 0.0218986238933212], [3, -0.014966209567901956], [4, 0.021898627517416003], [5, -0.03184620449702891], [6, 0.03184620448473652], [7, -0.00010483358089174999], [8, 0.0024603414225339293], [9, -0.024518233341083828], [10, 0.00010483358086332828], [11, 0.024518233581417803], [12, -0.0024603414225055076], [13, 0.024518233581417803], [14, -0.0024603414225055076], [15, -0.024518233341083828], [16, 0.00010483358086332828], [17, 0.0024603414225339293], [18, -0.00010483358089174999], [19, -0.14075299538669128], [20, 0.002717065229902005], [21, -0.1399007261867098], [22, 0.0027170931101636597], [23, 0.14075299538667707], [24, 0.1399007261867382], [25, -0.002847057776804718], [26, -0.13990072543522558], [27, -0.140752996146972], [28, 0.13990072543521137], [29, -0.00284702990114738], [30, 0.140752996146972], [31, 0.021898600507668675], [32, -0.021898600435804383], [33, -0.14075298717204987], [34, 0.1399007170275155], [35, 0.021898600435832805], [36, 0.14075298717203566], [37, -0.02089894922005442], [38, -0.13990071702747287], [39, -0.021898600507697097], [40, -0.13990071713885754], [41, 0.020898949122582167], [42, 0.14075298701177985], [43, 0.13990071713888597], [44, -0.14075298701179406], [45, 0.0005990083362803489], [46, 0.0005726693220822199], [47, -0.01232154669175145], [48, -0.0007438336233605014], [49, -0.0005990083362803489], [50, 0.01232154669175145], [51, 0.0005726693220822199], [52, -0.012321546691808294], [53, 0.0005990083363087706], [54, 0.012321546691765661], [55, -0.0007438336233605014], [56, -0.0005990083363087706]], "optimal_pool_indices": [10, 45, 27, 42], "vqe_result": {"fun": -103.38864426189414, "x": [-0.13139333785109414, 0.024267210257934824, 0.03208531166996529]}, "interim_results": {"energy": [[1, -103.38638896046706], [2, -103.38715861566828], [3, -103.38826966696305], [4, -103.38849385513163], [5, -103.38863605998174], [6, -103.38862719617521], [7, -103.38863224906483], [8, -103.38863735148925], [9, -103.38864313222972], [10, -103.38864378659221], [11, -103.38864410208669], [12, -103.38864404173893], [13, -103.38864422937509], [14, -103.3886442703309], [15, -103.38864426189414]], "stddev": [[1, 0], [2, 0], [3, 0], [4, 0], [5, 0], [6, 0], [7, 0], [8, 0], [9, 0], [10, 0], [11, 0], [12, 0], [13, 0], [14, 0], [15, 0]], "energy_raw": [[1, -103.38638896046706], [2, -103.38715861566828], [3, -103.38826966696305], [4, -103.38849385513163], [5, -103.38863605998174], [6, -103.38862719617521], [7, -103.38863224906483], [8, -103.38863735148925], [9, -103.38864313222972], [10, -103.38864378659221], [11, -103.38864410208669], [12, -103.38864404173893], [13, -103.38864422937509], [14, -103.3886442703309], [15, -103.38864426189414]], "stddev_raw": [[1, 0], [2, 0], [3, 0], [4, 0], [5, 0], [6, 0], [7, 0], [8, 0], [9, 0], [10, 0], [11, 0], [12, 0], [13, 0], [14, 0], [15, 0]], "params": [[1, [-0.12928499550964873, 0.02335340142184205, 0.0]], [2, [-0.1392840417078126, 0.013353568361639947, 0.009999999289535601]], [3, [-0.12920379843602633, 0.023412699703825, 0.019044378279942514]], [4, [-0.12686119133665522, 0.028416022865501676, 0.026322540665187553]], [5, [-0.13095539886894839, 0.025659544227975915, 0.031232946504804807]], [6, [-0.1331023953911617, 0.02262156268565273, 0.033675757349201356]], [7, [-0.13181309718493253, 0.023455356788894686, 0.03414850551918221]], [8, [-0.1310353983638048, 0.025024950644579283, 0.03352753505125196]], [9, [-0.13145100407470264, 0.02454843940133478, 0.032655730094275616]], [10, [-0.13159124415360993, 0.023835916567814554, 0.03202181406225247]], [11, [-0.13143506165898947, 0.024202275562980848, 0.031755035523300966]], [12, [-0.1313373760146025, 0.024378207025834424, 0.03177800039620214]], [13, [-0.13143761987644018, 0.024148094549130188, 0.031919089313652615]], [14, [-0.13148433180933627, 0.024196529286528726, 0.03203693661342644]], [15, [-0.13139333785109414, 0.024267210257934824, 0.03208531166996529]]], "gradients": [[1, [0.00010483358093438255, 0.0005990083363087706, -0.140752996146972]], [2, [-0.022715581075061664, -0.06143316082280137, -0.09646353169681277]], [3, [0.004195486084668687, -0.0032463369551862797, -0.05674111763150336]], [4, [0.010366455816210873, 0.02604101995119379, -0.025228211163508263]], [5, [0.0006435962769160142, 0.009126116380869576, -0.003759795719290082]], [6, [-0.0038410404235804663, -0.009891017157656279, 0.007265461579308408]], [7, [-0.0003573299667749552, -0.0052021645506243885, 0.009426378487816578]], [8, [0.0011278133520278288, 0.004616853350384531, 0.006496555537950144]], [9, [-5.1297190381660585e-05, 0.0019405030388384148, 0.002667559544320852]], [10, [-0.0002905621559818883, -0.0024053581885823405, -5.06635531394295e-06]], [11, [-4.1360484374308726e-05, -7.638350162153529e-05, -0.0012320434776285083]], [12, [0.00017370886189382873, 0.000999789298248288, -0.0011495332749262843]], [13, [5.875150577594468e-06, -0.0004562904164089332, -0.0004962213249370961]], [14, [-0.0001257913734491467, -0.00015409898442442227, 4.4929049209940786e-06]]], "count": 15}, "termination_value": 0.003273754286425401, "termination_status": false}, "4": {"gradients": [[0, -0.026417876260396156], [1, 0.026098572420380606], [2, 0.011149467028687354], [3, -0.018993164733501544], [4, 0.010683394447752903], [5, -0.029261224575762412], [6, 0.029309536203314224], [7, -0.00011808191275974877], [8, 0.004126231630436905], [9, -0.023280764125246378], [10, 0.00011808191271711621], [11, 0.02399008898102295], [12, -0.004126231630365851], [13, 0.02331238912543654], [14, -0.002496813307104162], [15, -0.024015282723084397], [16, 0.001338804391167514], [17, 0.0024968133071752163], [18, -0.0013388043912243575], [19, -0.005786516420585031], [20, 0.004752264864023914], [21, 0.0008646504586948822], [22, -0.0016494288923638578], [23, 0.005786516420542398], [24, -0.0008646504586806714], [25, 0.001552234778756656], [26, -0.004732851777262681], [27, 0.00022077784441876247], [28, 0.004732851777276892], [29, -0.004889693988673116], [30, -0.00022077784439034076], [31, 0.01851683365596557], [32, -0.018626825222710863], [33, -0.13122046721154845], [34, 0.12895824476237294], [35, 0.01864696732025095], [36, 0.13122046721154845], [37, -0.018107227139580573], [38, -0.12895824476240136], [39, -0.018484237804401005], [40, -0.12890832601023305], [41, 0.017946009658501794], [42, 0.13340176155509198], [43, 0.12890832601020463], [44, -0.13340176155507777], [45, 0.00024856675292994623], [46, 0.0016573518006737231], [47, -0.012497482575994923], [48, -0.002043633949796231], [49, -0.0002485667529157354], [50, 0.012497482575994923], [51, 0.0017848257447923288], [52, -0.01387183821371707], [53, 0.0010994560353623228], [54, 0.013871838213702858], [55, -0.0018653874702749818], [56, -0.0010994560353907445]], "optimal_pool_indices": [10, 45, 27, 42], "vqe_result": {"fun": -103.39067219554092, "x": [-0.13346939099496766, 0.025290858415306997, 0.03037135404759479, -0.03043611627555959]}, "interim_results": {"energy": [[1, -103.3886442618941], [2, -103.38914149535073], [3, -103.39038169295252], [4, -103.39050778666324], [5, -103.39066303396203], [6, -103.39064513902841], [7, -103.39065917782185], [8, -103.39066551229661], [9, -103.39067146703015], [10, -103.39067139372197], [11, -103.390671954508], [12, -103.39067196228186], [13, -103.39067217100116], [14, -103.39067219554092]], "stddev": [[1, 0], [2, 0], [3, 0], [4, 0], [5, 0], [6, 0], [7, 0], [8, 0], [9, 0], [10, 0], [11, 0], [12, 0], [13, 0], [14, 0]], "energy_raw": [[1, -103.3886442618941], [2, -103.38914149535073], [3, -103.39038169295252], [4, -103.39050778666324], [5, -103.39066303396203], [6, -103.39064513902841], [7, -103.39065917782185], [8, -103.39066551229661], [9, -103.39067146703015], [10, -103.39067139372197], [11, -103.390671954508], [12, -103.39067196228186], [13, -103.39067217100116], [14, -103.39067219554092]], "stddev_raw": [[1, 0], [2, 0], [3, 0], [4, 0], [5, 0], [6, 0], [7, 0], [8, 0], [9, 0], [10, 0], [11, 0], [12, 0], [13, 0], [14, 0]], "params": [[1, [-0.13139333785109414, 0.024267210257934824, 0.03208531166996529, 0.0]], [2, [-0.14139249105305618, 0.014267612548168409, 0.0220857645934505, -0.009999999250384767]], [3, [-0.1313129345476078, 0.0243498010631071, 0.03216290348932025, -0.019038854384209193]], [4, [-0.1289191654230879, 0.029588827151839074, 0.035085655710909325, -0.02607088560340442]], [5, [-0.1330407355687337, 0.026955154106995234, 0.031026151699622005, -0.030485737264427985]], [6, [-0.13514059626532748, 0.023736923438733886, 0.028508966740659086, -0.032411941396482596]], [7, [-0.13374381292827353, 0.024434792705849556, 0.029884929365423276, -0.032512262168646305]], [8, [-0.13299308461693177, 0.02614261154946081, 0.030993293548953173, -0.03167523935141244]], [9, [-0.1334584377691105, 0.025709758296812487, 0.030416952737008937, -0.030747676112562326]], [10, [-0.13352535238634006, 0.024878411052349694, 0.030137319730191413, -0.030198994341874827]], [11, [-0.13339288283974776, 0.025274164746480716, 0.030463010770429403, -0.030060391333882813]], [12, [-0.13335770025814658, 0.025505088404321908, 0.030497169631755958, -0.03017017071020116]], [13, [-0.133393729644158, 0.025229554059072557, 0.03034769744624326, -0.030337536123580783]], [14, [-0.13346939099496766, 0.025290858415306997, 0.03037135404759479, -0.03043611627555959]]], "gradients": [[1, [0.00011808191273132707, 0.00024856675292994623, 0.00022077784444718418, 0.13340176155509198]], [2, [-0.024686717934940816, -0.060045252558467155, -0.041076602322135614, 0.0912465094685615]], [3, [0.004447534862237035, -0.004432113382804914, 0.005485948010289121, 0.04911439146916052]], [4, [0.011381462320173341, 0.025332018806167866, 0.01945358678446496, 0.018088169591990777]], [5, [0.0005794870217670223, 0.010100521447597544, 0.0024752728591010964, -0.00022569959186569122]], [6, [-0.004345330082088594, -0.009430759511374731, -0.0077375076927808095, -0.008493917772256054]], [7, [-0.00026049848651155116, -0.00593165025341591, -0.001507083325194003, -0.009418831679042228]], [8, [0.0012907951786758076, 0.0045884078503490855, 0.0028764081126695373, -0.005713927886802139]], [9, [-0.00020211707034434312, 0.0024160710775049665, 9.087440780319866e-05, -0.0014670146873214662]], [10, [-0.00023611042846027885, -0.002641294856559284, -0.001088202502401714, 0.0008316343157730444]], [11, [2.8578108057786267e-05, -0.00021892323789529655, 0.00023971555575030834, 0.0014353247959775217]], [12, [6.802196472222022e-05, 0.0012020421206955234, 0.00036657644267279466, 0.0009939605432265353]], [13, [7.812194573375564e-05, -0.00054638948911645, -0.00018471892937554912, 0.0002269814591784325]]], "count": 14}, "termination_value": 0.0012458206396530613, "termination_status": true}}}
