# Supplementary material for: A Stabilizer Framework for the Contextual Subspace Variational Quantum Eigensolver and the Noncontextual Projection Ansatz
Source: J Chem Theory Comput. 2023 Jan 23;19(3):808–21. doi: 10.1021/acs.jctc.2c00910 (PMC9933439; doi:10.1021/acs.jctc.2c00910)
Supplement: Supplementary file 1 — ct2c00910_si_001.zip [file ct2c00910_si_001.zip › anc/simulation_data/ADAPT-VQE/ADAPT-VQE_results_BeH+_STO-3G_SINGLET.json]

{"optimized_ansatz": {"optimal_energy": -16.529824811029993, "optimal_params": [0.08387843338236774, 0.06008257730295471, 0.04030029578453503, -0.036613740809656896, 0.04025862187605271, -0.041424228099868676, -0.0615217933547363, -0.06228252946092023, -0.03336457117656532, -0.019266376843454718, -0.03248587708919948], "optimal_pool_indices": [63, 56, 76, 32, 47, 52, 14, 17, 39, 1, 3], "optimal_pool_labels": ["YIXZXX", "IIIIXY", "IIXIXY", "YIYZYI", "IXXXYX", "IZYYYX", "IXYXXI", "IZXYXI", "ZIXZYI", "YIXZII", "IIYIII"]}, "adapt_vqe_interim_data": {"1": {"gradients": [[0, -3.68754938051552e-05], [1, 0.053433840729830706], [2, -0.053433840729830706], [3, 0.05532416803224649], [4, -0.05532416803224649], [5, -0.053433840729830706], [6, 0.053433840729830706], [7, -2.9885603876067535e-05], [8, 2.9885603876067535e-05], [9, 2.9885603876067535e-05], [10, 2.9885603876067535e-05], [11, -0.06147990987731333], [12, 0.06147990987731333], [13, 0.06147990987731333], [14, 0.06147990987731333], [15, 0.06147990987730978], [16, 0.06147990987730978], [17, 0.06147990987730978], [18, -0.06147990987730978], [19, 2.4831717922779717e-05], [20, 2.4831717922779717e-05], [21, -1.530139186556312e-05], [22, -1.530139186556312e-05], [23, -1.530139186556312e-05], [24, -1.530139186556312e-05], [25, 2.4831717922779717e-05], [26, 2.4831717922779717e-05], [27, 0.0921143901623136], [28, -0.0921143901623136], [29, 0.0921143901623136], [30, 0.0921143901623136], [31, 0.0921143901623136], [32, 0.0921143901623136], [33, 0.0921143901623136], [34, -0.0921143901623136], [35, 0.05631272023870437], [36, -0.05631272023870437], [37, 0.05631272023870437], [38, -0.05631272023870437], [39, 0.05631272023870437], [40, -0.05631272023870437], [41, 0.05631272023870437], [42, -0.05631272023870437], [43, -2.8258594003460757e-05], [44, 2.8258594003460757e-05], [45, 2.8258594003460757e-05], [46, 2.8258594003460757e-05], [47, -0.08591851318836063], [48, 0.08591851318836063], [49, 0.08591851318836063], [50, 0.08591851318836063], [51, 0.08591851318836063], [52, 0.08591851318836063], [53, 0.08591851318836063], [54, -0.08591851318836063], [55, 0.1097604123006235], [56, -0.1097604123006235], [57, -3.039347896915956e-06], [58, -3.039347896915956e-06], [59, 3.039347896915956e-06], [60, -3.039347896915956e-06], [61, 0.1097604123006235], [62, -0.1097604123006235], [63, -0.24297949954917542], [64, 0.24297949954917542], [65, -0.24297949954917542], [66, -0.24297949954917542], [67, 0.24297949954917542], [68, 0.24297949954917542], [69, -0.24297949954917542], [70, 0.24297949954917542], [71, -0.0916012960261341], [72, 0.0916012960261341], [73, -0.0916012960261341], [74, 0.0916012960261341], [75, 0.0916012960261341], [76, -0.0916012960261341], [77, -0.0916012960261341], [78, 0.0916012960261341]], "optimal_pool_indices": [63, 56, 76, 32, 47, 52, 14, 17, 39, 1, 3], "vqe_result": {"fun": -16.51276316109544, "x": [0.08287059812756013]}, "interim_results": {"energy": [[1, -16.502668861750585], [2, -16.504953290200717], [3, -16.506892294128196], [4, -16.508479851326662], [5, -16.50973348101482], [6, -16.510688334839397], [7, -16.511389626379074], [8, -16.511885836708743], [9, -16.512223611006288], [10, -16.51244441640221], [11, -16.512582750984805], [12, -16.512665621763478], [13, -16.5127129691435], [14, -16.512738689451304], [15, -16.51275192278897], [16, -16.51275833905172], [17, -16.51276125047043], [18, -16.512762474535457], [19, -16.51276294417397], [20, -16.51276310449707], [21, -16.512763150921046], [22, -16.51276316109544]], "stddev": [[1, 0], [2, 0], [3, 0], [4, 0], [5, 0], [6, 0], [7, 0], [8, 0], [9, 0], [10, 0], [11, 0], [12, 0], [13, 0], [14, 0], [15, 0], [16, 0], [17, 0], [18, 0], [19, 0], [20, 0], [21, 0], [22, 0]], "energy_raw": [[1, -16.502668861750585], [2, -16.504953290200717], [3, -16.506892294128196], [4, -16.508479851326662], [5, -16.50973348101482], [6, -16.510688334839397], [7, -16.511389626379074], [8, -16.511885836708743], [9, -16.512223611006288], [10, -16.51244441640221], [11, -16.512582750984805], [12, -16.512665621763478], [13, -16.5127129691435], [14, -16.512738689451304], [15, -16.51275192278897], [16, -16.51275833905172], [17, -16.51276125047043], [18, -16.512762474535457], [19, -16.51276294417397], [20, -16.51276310449707], [21, -16.512763150921046], [22, -16.51276316109544]], "stddev_raw": [[1, 0], [2, 0], [3, 0], [4, 0], [5, 0], [6, 0], [7, 0], [8, 0], [9, 0], [10, 0], [11, 0], [12, 0], [13, 0], [14, 0], [15, 0], [16, 0], [17, 0], [18, 0], [19, 0], [20, 0], [21, 0], [22, 0]], "params": [[1, [0.0]], [2, [0.009999999588442663]], [3, [0.01970778371670712]], [4, [0.028933134232708133]], [5, [0.03751855815177094]], [6, [0.04534832857004588]], [7, [0.052348605554258326]], [8, [0.058483871962716184]], [9, [0.06375261170960389]], [10, [0.06818286434660906]], [11, [0.07182732328246003]], [12, [0.07475768744518672]], [13, [0.0770583922020002]], [14, [0.07882020380999714]], [15, [0.08013429179187302]], [16, [0.08108730538092605]], [17, [0.0817577671259664]], [18, [0.08221385974971035]], [19, [0.08251248935762948]], [20, [0.0826993868391877]], [21, [0.08280995825678934]], [22, [0.08287059812756013]]], "gradients": [[1, [-0.24297949954917542]], [2, [-0.2138909796574744]], [3, [-0.18557052261788876]], [4, [-0.15859247866767134]], [5, [-0.13343710504480377]], [6, [-0.11046131367051792]], [7, [-0.08989649670819766]], [8, [-0.07185820816944499]], [9, [-0.05635885635507343]], [10, [-0.04332121583015436]], [11, [-0.03259346592052026]], [12, [-0.02396642689596895]], [13, [-0.01719252349486311]], [14, [-0.012005015082081627]], [15, [-0.008135691216770269]], [16, [-0.005329511961749134]], [17, [-0.003355303520059749]], [18, [-0.002012312109478387]], [19, [-0.001132978783344285]], [20, [-0.0005826473791721298]], [21, [-0.000257062833627586]]], "count": 22}, "termination_value": 0.018304778558984935, "termination_status": false}, "2": {"gradients": [[0, 0.008464930257300551], [1, 0.05792971928586965], [2, -0.057929719285862546], [3, 0.06254353297016024], [4, -0.06254350482581827], [5, -0.05792971928586965], [6, 0.057929719285862546], [7, -2.9885603876067535e-05], [8, 2.9885603876067535e-05], [9, 2.9885603876067535e-05], [10, 2.988560387962025e-05], [11, -0.061058660022986544], [12, 0.061058660022986544], [13, 0.061058660022986544], [14, 0.061058660022986544], [15, 0.06105866002298299], [16, 0.061058660022986544], [17, 0.061058660022986544], [18, -0.06105866002298299], [19, 0.007581610499045155], [20, 0.007581610499045155], [21, -1.620085648923464e-05], [22, -1.6200856491010995e-05], [23, -1.6200856491010995e-05], [24, -1.620085648923464e-05], [25, 0.007581610499045155], [26, 0.007581610499045155], [27, 0.0941990211623498], [28, -0.09419902116234802], [29, 0.09419902116234802], [30, 0.09419902116234802], [31, 0.09419902116234802], [32, 0.09419902116234802], [33, 0.0941990211623498], [34, -0.09419902116234802], [35, 0.06057406035105117], [36, -0.06057406035105117], [37, 0.06057406035105117], [38, -0.06057406035105117], [39, 0.06057406035105117], [40, -0.06057406035105117], [41, 0.06057406035105117], [42, -0.06057406035105117], [43, -2.8064970937435874e-05], [44, 2.8064970937435874e-05], [45, 2.8064970937435874e-05], [46, 2.8064970937435874e-05], [47, -0.08092308965847295], [48, 0.08092308965847117], [49, 0.08092308965847295], [50, 0.08092308965847472], [51, 0.08092308965847295], [52, 0.08092308965847295], [53, 0.08092308965847295], [54, -0.08092308965847117], [55, 0.11348441073788962], [56, -0.11348441073790028], [57, -0.005194746940027528], [58, -0.005194746940027528], [59, 0.005194746940027528], [60, -0.005194746940027528], [61, 0.11348441073789317], [62, -0.11348441073790028], [63, -7.85048853266801e-05], [64, 7.850488532490374e-05], [65, -7.850488532490374e-05], [66, -7.850488532490374e-05], [67, 7.850488532845645e-05], [68, 7.850488532490374e-05], [69, -7.850488533378552e-05], [70, 7.850488532312738e-05], [71, -0.10236367571130423], [72, 0.10235749192972143], [73, -0.10235749192971788], [74, 0.10236367571130245], [75, 0.10235749192971788], [76, -0.10236367571130067], [77, -0.1023636757112989], [78, 0.10235749192972321]], "optimal_pool_indices": [63, 56, 76, 32, 47, 52, 14, 17, 39, 1, 3], "vqe_result": {"fun": -16.517156978708034, "x": [0.08321669169705516, 0.07728201056176026]}, "interim_results": {"energy": [[1, -16.51276316109543], [2, -16.5136814089882], [3, -16.514714598133683], [4, -16.515399636310903], [5, -16.515977194538618], [6, -16.516380640696642], [7, -16.516671597763672], [8, -16.516865080230925], [9, -16.516990483208904], [10, -16.517066477992064], [11, -16.51711071420595], [12, -16.517134712832515], [13, -16.51714702220914], [14, -16.517152885261805], [15, -16.517155454343815], [16, -16.517156481513837], [17, -16.51715684419835], [18, -16.517156951890772], [19, -16.517156976112187], [20, -16.517156978708034]], "stddev": [[1, 0], [2, 0], [3, 0], [4, 0], [5, 0], [6, 0], [7, 0], [8, 0], [9, 0], [10, 0], [11, 0], [12, 0], [13, 0], [14, 0], [15, 0], [16, 0], [17, 0], [18, 0], [19, 0], [20, 0]], "energy_raw": [[1, -16.51276316109543], [2, -16.5136814089882], [3, -16.514714598133683], [4, -16.515399636310903], [5, -16.515977194538618], [6, -16.516380640696642], [7, -16.516671597763672], [8, -16.516865080230925], [9, -16.516990483208904], [10, -16.517066477992064], [11, -16.51711071420595], [12, -16.517134712832515], [13, -16.51714702220914], [14, -16.517152885261805], [15, -16.517155454343815], [16, -16.517156481513837], [17, -16.51715684419835], [18, -16.517156951890772], [19, -16.517156976112187], [20, -16.517156978708034]], "stddev_raw": [[1, 0], [2, 0], [3, 0], [4, 0], [5, 0], [6, 0], [7, 0], [8, 0], [9, 0], [10, 0], [11, 0], [12, 0], [13, 0], [14, 0], [15, 0], [16, 0], [17, 0], [18, 0], [19, 0], [20, 0]], "params": [[1, [0.08287059812756013, 0.0]], [2, [0.09286932448372068, 0.009999999118821781]], [3, [0.08278126235413456, 0.019689260385270725]], [4, [0.07867534441123386, 0.0288443824923749]], [5, [0.0820871303836279, 0.03729261066192549]], [6, [0.08494007510381697, 0.04491368861188399]], [7, [0.08384057954133955, 0.05162984510223875]], [8, [0.08247543020611454, 0.057405801481990766]], [9, [0.08305647299395942, 0.06224995541968444]], [10, [0.0835940078775195, 0.06620802845052667]], [11, [0.08320346766758756, 0.0693543344506455]], [12, [0.08309268703403498, 0.07178377736732419]], [13, [0.08330549822279092, 0.07360261352916034]], [14, [0.08324173812214553, 0.07491961915347083]], [15, [0.08318229569285572, 0.07583909063555855]], [16, [0.0832451157246574, 0.07645519299288234]], [17, [0.08322207429506068, 0.07684859972932752]], [18, [0.08321190267910838, 0.07708536802606514]], [19, [0.08322934629385104, 0.07721704574246971]], [20, [0.08321669169705516, 0.07728201056176026]]], "gradients": [[1, [-7.850488532490374e-05, -0.11348441073790028]], [2, [0.029104869824175594, -0.09914364234929707]], [3, [-0.0008614625690324118, -0.08471816225469553]], [4, [-0.013158614317381634, -0.07122440623209769]], [5, [-0.0032163548258843377, -0.05888030642169895]], [6, [0.005124456767953589, -0.0477027095236906]], [7, [0.0018256633623607854, -0.03780386681562575]], [8, [-0.002233708245407584, -0.0292895571824765]], [9, [-0.0005272435074328286, -0.022153164745660092]], [10, [0.001060829368787708, -0.016318479562599464]], [11, [-8.700402715611233e-05, -0.011680314334782338]], [12, [-0.00040647532390991614, -0.008098700220784849]], [13, [0.00022962424865369258, -0.00541594387498634]], [14, [4.786296661229983e-05, -0.003474248286995163]], [15, [-0.0001226035479504617, -0.002118766630484714]], [16, [6.650879330827308e-05, -0.0012099177152293805]], [17, [8.807308429226168e-07, -0.0006299519844858992]], [18, [-2.766759643790806e-05, -0.0002808855084843742]], [19, [2.4674829580462188e-05, -8.660691063511194e-05]]], "count": 20}, "termination_value": 0.013910960946390105, "termination_status": false}, "3": {"gradients": [[0, 0.008485561186144963], [1, 0.020671504756617054], [2, -0.02067150475662416], [3, 0.048483191894753475], [4, -0.04848326351576304], [5, -0.020671504756617054], [6, 0.02067150475662416], [7, -2.9885603876067535e-05], [8, 2.9885603876067535e-05], [9, 2.9885603876067535e-05], [10, 2.9885603876067535e-05], [11, -0.06105514227571618], [12, 0.061055142275712626], [13, 0.06105514227571618], [14, 0.06105514227571618], [15, 0.06105514227571618], [16, 0.061055142275712626], [17, 0.061055142275712626], [18, -0.06105514227571618], [19, 0.005891851091337941], [20, 0.005891851091337941], [21, 0.0003446878709425505], [22, -0.0003748995935914934], [23, -0.0003748995935914934], [24, 0.0003446878709425505], [25, 0.005891851091341493], [26, 0.005891851091341493], [27, 0.08658969753115997], [28, -0.0865896975311582], [29, 0.08665857985287317], [30, 0.0866585798528785], [31, 0.08665857985287317], [32, 0.0866585798528785], [33, 0.08658969753115997], [34, -0.0865896975311582], [35, 0.055705176873896534], [36, -0.055704981739289394], [37, 0.05570517687389298], [38, -0.055704981739289394], [39, 0.05570517687389298], [40, -0.055704981739289394], [41, 0.055705176873896534], [42, -0.055704981739289394], [43, -2.6397262590904802e-05], [44, 2.6397262590904802e-05], [45, 2.639726259268116e-05], [46, 2.6397262590904802e-05], [47, -0.07544727600190981], [48, 0.07544727600191159], [49, 0.07544727600191337], [50, 0.07544727600191159], [51, 0.07544727600191337], [52, 0.07544727600191159], [53, 0.07544727600191159], [54, -0.07544727600191337], [55, -9.107056310853068e-06], [56, 9.10705630374764e-06], [57, -0.0053141224433197465], [58, -0.004044382274811298], [59, 0.004044382274811298], [60, -0.0053141224433197465], [61, -9.107056300194927e-06], [62, 9.107056310853068e-06], [63, 0.0032150633662588746], [64, -0.003215063366251769], [65, -1.2273191909883963e-05], [66, -1.2273191909883963e-05], [67, 1.2273191902778535e-05], [68, 1.2273191909883963e-05], [69, 0.0032150633662588746], [70, -0.003215063366255322], [71, -0.0935069168821272], [72, 0.0935007138042856], [73, -0.10218281641399862], [74, 0.1021891054915578], [75, 0.1021828164140004], [76, -0.10218910549156135], [77, -0.09350691688213075], [78, 0.09350071380429092]], "optimal_pool_indices": [63, 56, 76, 32, 47, 52, 14, 17, 39, 1, 3], "vqe_result": {"fun": -16.51952323449104, "x": [0.08528059615615814, 0.07654952588363681, 0.046236034432014184]}, "interim_results": {"energy": [[1, -16.517156978708034], [2, -16.517862893002395], [3, -16.518726702063105], [4, -16.519099894556003], [5, -16.519373260078385], [6, -16.519472510236874], [7, -16.519515062957304], [8, -16.51952161823761], [9, -16.519522813028644], [10, -16.519522087666537], [11, -16.519522591473585], [12, -16.519522944296913], [13, -16.519523165514606], [14, -16.519523237171818], [15, -16.51952323449104]], "stddev": [[1, 0], [2, 0], [3, 0], [4, 0], [5, 0], [6, 0], [7, 0], [8, 0], [9, 0], [10, 0], [11, 0], [12, 0], [13, 0], [14, 0], [15, 0]], "energy_raw": [[1, -16.517156978708034], [2, -16.517862893002395], [3, -16.518726702063105], [4, -16.519099894556003], [5, -16.519373260078385], [6, -16.519472510236874], [7, -16.519515062957304], [8, -16.51952161823761], [9, -16.519522813028644], [10, -16.519522087666537], [11, -16.519522591473585], [12, -16.519522944296913], [13, -16.519523165514606], [14, -16.519523237171818], [15, -16.51952323449104]], "stddev_raw": [[1, 0], [2, 0], [3, 0], [4, 0], [5, 0], [6, 0], [7, 0], [8, 0], [9, 0], [10, 0], [11, 0], [12, 0], [13, 0], [14, 0], [15, 0]], "params": [[1, [0.08321669169705516, 0.07728201056176026, 0.0]], [2, [0.09320855049070312, 0.06729297901436485, 0.0099999990214222]], [3, [0.0831113182003762, 0.0773894425304373, 0.019461023189138088]], [4, [0.07985081744621583, 0.08139893266979362, 0.02782681363966579]], [5, [0.08391402039202112, 0.07787258536048045, 0.034713745110107046]], [6, [0.0868207709930854, 0.07491865971367243, 0.03998425052974214]], [7, [0.08563030808159365, 0.07596048853904944, 0.04365196079818799]], [8, [0.08448404364012009, 0.07728082503632488, 0.045848473614771006]], [9, [0.08527174963983113, 0.07666490824248087, 0.046878843490545184]], [10, [0.08572705104856111, 0.07612489483956318, 0.04715683341898446]], [11, [0.08527085231575669, 0.07652388286007124, 0.04703897464840395]], [12, [0.08522791171700113, 0.0766313980513606, 0.04676761452253829]], [13, [0.08542427480624899, 0.07642205885465929, 0.04650363730646554]], [14, [0.08531321637439891, 0.07649305207696534, 0.0463251687008461]], [15, [0.08528059615615814, 0.07654952588363681, 0.046236034432014184]]], "gradients": [[1, [-1.2273191909883963e-05, 9.107056307300354e-06, -0.10218910549156135]], [2, [0.028146940060464587, -0.014572921887101131, -0.08159349909870528]], [3, [-0.002945917534022513, 0.0005612077523657888, -0.05912909302483094]], [4, [-0.013697208788968851, 0.006702004017185459, -0.040047483546345575]], [5, [-0.0026142795131569585, 0.0016773795502587063, -0.02542044546337152]], [6, [0.005284613008933903, -0.002559111635449085, -0.014207137450018337]], [7, [0.0012744957863777273, -0.0008965997228465028, -0.005885430537091452]], [8, [-0.0024102341099201396, 0.0011374431101955906, -0.0008203162426418942]], [9, [-0.0002157882631728114, 0.0002536870914262579, 0.0013404036030433275]], [10, [0.001095531251905868, -0.0005411806262323182, 0.0018790396170178525]], [11, [-0.00023927073113227948, 4.9319995095942204e-05, 0.001691067619244535]], [12, [-0.0003305969671014708, 0.00020041024417238873, 0.0010984583909277035]], [13, [0.0002857357343142297, -0.00011975005517328441, 0.00048024937808222035]], [14, [-1.9259965235107757e-05, -1.969164118520439e-05, 0.00010148210550298131]]], "count": 15}, "termination_value": 0.01154470516338435, "termination_status": false}, "4": {"gradients": [[0, 0.009662072179171588], [1, 0.025107722146049838], [2, -0.024834585621245964], [3, 0.04052464663503841], [4, -0.04063372473677873], [5, -0.025107722146049838], [6, 0.024834585621245964], [7, -0.0004858858158556245], [8, 0.0004858858158556245], [9, 0.0004858858158520718], [10, 0.0004858858158520718], [11, -0.06090443232365317], [12, 0.06090443232365317], [13, 0.06090443232365317], [14, 0.06090443232364606], [15, 0.06090443232365317], [16, 0.060904432323649615], [17, 0.06090443232365317], [18, -0.060904432323649615], [19, 0.009551090345663482], [20, 0.009551090345663482], [21, 6.962934503107476e-05], [22, -0.0006300482765659865], [23, -0.0006300482765659865], [24, 6.962934503107476e-05], [25, 0.009210348971503635], [26, 0.009210348971503635], [27, 0.08958094364925095], [28, -0.08920056624190309], [29, 0.0893161556052906], [30, 0.08969600458770977], [31, 0.0893161556052906], [32, 0.08969600458771154], [33, 0.08958094364925095], [34, -0.08920056624190131], [35, 0.04766412928786323], [36, -0.04837223358591913], [37, 0.04843416335175377], [38, -0.04772703538666079], [39, 0.04843416335175377], [40, -0.04772703538666079], [41, 0.047664129287866785], [42, -0.04837223358591913], [43, 1.4116814844200576e-05], [44, -1.4116814844200576e-05], [45, -1.4116814845976933e-05], [46, -1.4116814844200576e-05], [47, -0.07362632638748146], [48, 0.07362761886952285], [49, 0.07362632638747968], [50, 0.0736276188695264], [51, 0.07362632638747968], [52, 0.0736276188695264], [53, 0.07362632638747968], [54, -0.07362761886952818], [55, -6.144618448544747e-05], [56, 6.14461844925529e-05], [57, -0.0003177617245242459], [58, -0.004107004671547898], [59, 0.0041070046715550035], [60, -0.00031776172452602225], [61, -0.003829941380487867], [62, 0.0038299413804914195], [63, 0.002954835730827554], [64, -0.0037841072301958434], [65, -0.00010407106653964604], [66, -0.0010005448800285421], [67, 0.00010407106654675147], [68, 0.0010005448800356476], [69, 0.0029548357308293305], [70, -0.0037841072301905143], [71, 0.006135178176652545], [72, -0.004551547415813317], [73, -0.0017374081075320902], [74, 9.004365284681626e-05], [75, 0.001737408107535643], [76, -9.004365284681626e-05], [77, 0.006135178176652545], [78, -0.004551547415815094]], "optimal_pool_indices": [63, 56, 76, 32, 47, 52, 14, 17, 39, 1, 3], "vqe_result": {"fun": -16.52101863719261, "x": [0.08555826510181508, 0.07421277832789784, 0.04720089099463035, -0.0333595085784972]}, "interim_results": {"energy": [[1, -16.519523234491025], [2, -16.51998856368953], [3, -16.520746890873472], [4, -16.520892582191774], [5, -16.521011958036155], [6, -16.5210068350671], [7, -16.521012633378614], [8, -16.521013240712197], [9, -16.521017627223756], [10, -16.5210181981178], [11, -16.521018579831694], [12, -16.52101850775409], [13, -16.52101858572528], [14, -16.521018639301094], [15, -16.52101863719261]], "stddev": [[1, 0], [2, 0], [3, 0], [4, 0], [5, 0], [6, 0], [7, 0], [8, 0], [9, 0], [10, 0], [11, 0], [12, 0], [13, 0], [14, 0], [15, 0]], "energy_raw": [[1, -16.519523234491025], [2, -16.51998856368953], [3, -16.520746890873472], [4, -16.520892582191774], [5, -16.521011958036155], [6, -16.5210068350671], [7, -16.521012633378614], [8, -16.521013240712197], [9, -16.521017627223756], [10, -16.5210181981178], [11, -16.521018579831694], [12, -16.52101850775409], [13, -16.52101858572528], [14, -16.521018639301094], [15, -16.52101863719261]], "stddev_raw": [[1, 0], [2, 0], [3, 0], [4, 0], [5, 0], [6, 0], [7, 0], [8, 0], [9, 0], [10, 0], [11, 0], [12, 0], [13, 0], [14, 0], [15, 0]], "params": [[1, [0.08528059615615814, 0.07654952588363681, 0.046236034432014184, 0.0]], [2, [0.09527963536661863, 0.06655115305917395, 0.05623492398288915, -0.009999998885123264]], [3, [0.0851957156634513, 0.07663175630179558, 0.046154353136781984, -0.019179345344023994]], [4, [0.08106256130671294, 0.07928992002022985, 0.042513100636754425, -0.02660140339782029]], [5, [0.08446462935078142, 0.07491453497828764, 0.0462671121469744, -0.03166075650704094]], [6, [0.0873615359809439, 0.07221652765953492, 0.049064260580616276, -0.03438702656589579]], [7, [0.08627694233648524, 0.07370628501360336, 0.04782017397462368, -0.035263040566162265]], [8, [0.08486137424596167, 0.07486854796006492, 0.046519773036131105, -0.03495187613876533]], [9, [0.08541624878155873, 0.07410460981929322, 0.047153661579526815, -0.034170978064289634]], [10, [0.0859750209737964, 0.07383371297770673, 0.04759045584929077, -0.03349427214527075]], [11, [0.08557770652919604, 0.07433987057114363, 0.04716489015124156, -0.033149287717985546]], [12, [0.08545259659549054, 0.07430126676807061, 0.04710621616951208, -0.033084054281758285]], [13, [0.08568251120770462, 0.07411017385295653, 0.047309548741867796, -0.03317045360767965]], [14, [0.08562272626661305, 0.07422373391862087, 0.04723582354580666, -0.03328894385979761]], [15, [0.08555826510181508, 0.07421277832789784, 0.04720089099463035, -0.0333595085784972]]], "gradients": [[1, [-0.00010407106654675147, 6.144618448544747e-05, -9.004365283793447e-05, 0.08969600458771154]], [2, [0.028016839957910378, -0.013576536096834957, 0.019856788780138857, 0.06451477046017651]], [3, [-0.000756671021726163, 0.0021305435959497743, -0.0013999165165419214, 0.03790910497904321]], [4, [-0.012669466850750766, 0.0067566140775170425, -0.009309648322101793, 0.017259800932771796]], [5, [-0.003208439439529087, 0.0008759522419161669, -0.00187040062370869, 0.004352977448164097]], [6, [0.004943216634554659, -0.002794053018575937, 0.0037042737725663244, -0.0024901778035797406]], [7, [0.0018707156270423297, -0.0005101644805094452, 0.0010759851680717247, -0.00511570999581501]], [8, [-0.0021428335004127774, 0.0011587990250596647, -0.001568879936362677, -0.004510960071202774]], [9, [-0.000564274036955581, -4.613604175673913e-05, -0.00020906497624828546, -0.002268272567810925]], [10, [0.0010478556911728276, -0.0005108975684109396, 0.0007204435404482012, -0.00037138279268766894]], [11, [-6.567315095473703e-05, 0.00019705831563499032, -0.00013506166886578796, 0.0004720975026550889]], [12, [-0.0004264287139612577, 0.0001315032215387646, -0.00024571291325869993, 0.0006458971468195074]], [13, [0.00022575323576745632, -0.00013943916623659902, 0.00016407919046024233, 0.0004503912326008219]], [14, [5.543020660425668e-05, 4.0415390667902784e-05, 4.312817127427593e-06, 0.0001123646546066226]]], "count": 15}, "termination_value": 0.01004930246181246, "termination_status": false}, "5": {"gradients": [[0, 0.011374281521488783], [1, 0.025832092498113468], [2, -0.02551806378456334], [3, 0.043502929921622524], [4, -0.043672192384445196], [5, -0.025832092498113468], [6, 0.02551806378456334], [7, -0.0005800013393226777], [8, 0.00058203688281111], [9, 0.000580001339319125], [10, 0.00058203688281111], [11, -0.06250737357366631], [12, 0.06250910334272675], [13, 0.0629312818009744], [14, 0.06293067572264732], [15, 0.06250737357366987], [16, 0.0625091033427232], [17, 0.0629312818009744], [18, -0.06293067572264377], [19, 0.0007471156680480817], [20, 0.003114817351203669], [21, 0.0017074099483060934], [22, 0.0021719734451117745], [23, 0.001106482160610156], [24, 0.002753493722559952], [25, 0.00044947164973407894], [26, 0.002808476513731506], [27, 0.0010996859788878766], [28, -0.000562601865144785], [29, 0.0018716529072282384], [30, 0.002381551876748489], [31, -0.00027665476240024134], [32, -8.080555744527373e-05], [33, 0.001183042928026623], [34, -0.0009599232007087011], [35, 0.044695628806351806], [36, -0.04566238339938877], [37, 0.04566054870678116], [38, -0.04472044659217289], [39, 0.04479640703659982], [40, -0.04444412386732566], [41, 0.04444440879849765], [42, -0.04481909213611246], [43, 3.123898210333209e-06], [44, -5.297395674119798e-06], [45, -3.123898212109566e-06], [46, -5.297395674119798e-06], [47, -0.07384477971483072], [48, 0.07384240445855639], [49, 0.0734888370466571], [50, 0.07349055187616926], [51, 0.07384477971483072], [52, 0.07384240445855639], [53, 0.07348883704665887], [54, -0.07349055187617282], [55, -3.074854448215092e-05], [56, -0.000538702319119011], [57, -0.0006256679969016687], [58, -0.00431415212863584], [59, 0.004536829152449684], [60, -0.0004161105978290891], [61, -0.004159282988041468], [62, 0.0035939118058827546], [63, 0.0030442929148684073], [64, -0.003768513977338017], [65, -0.00013223686206842444], [66, -0.0009268328202232112], [67, 0.00038338918877478534], [68, 0.00146205738691485], [69, 0.002475430922233457], [70, -0.0034837582931608324], [71, 0.00654843482141132], [72, -0.005037028212873551], [73, -0.001504846900848733], [74, -6.956254947709795e-05], [75, 0.0018831403090899812], [76, -6.936682028424457e-05], [77, 0.0064086103960310226], [78, -0.004659284956273879]], "optimal_pool_indices": [63, 56, 76, 32, 47, 52, 14, 17, 39, 1, 3], "vqe_result": {"fun": -16.522425928368634, "x": [0.08445995491056547, 0.07214545352841009, 0.046378366165028585, -0.03332864186323154, 0.037982328677037505]}, "interim_results": {"energy": [[1, -16.521018637192597], [2, -16.521187336135352], [3, -16.522078858356718], [4, -16.522218400282537], [5, -16.522395416155298], [6, -16.522411561468417], [7, -16.52242279896198], [8, -16.522421183921047], [9, -16.522424122471485], [10, -16.522424862723675], [11, -16.52242588976724], [12, -16.522425850259896], [13, -16.522425901926553], [14, -16.522425928368634]], "stddev": [[1, 0], [2, 0], [3, 0], [4, 0], [5, 0], [6, 0], [7, 0], [8, 0], [9, 0], [10, 0], [11, 0], [12, 0], [13, 0], [14, 0]], "energy_raw": [[1, -16.521018637192597], [2, -16.521187336135352], [3, -16.522078858356718], [4, -16.522218400282537], [5, -16.522395416155298], [6, -16.522411561468417], [7, -16.52242279896198], [8, -16.522421183921047], [9, -16.522424122471485], [10, -16.522424862723675], [11, -16.52242588976724], [12, -16.522425850259896], [13, -16.522425901926553], [14, -16.522425928368634]], "stddev_raw": [[1, 0], [2, 0], [3, 0], [4, 0], [5, 0], [6, 0], [7, 0], [8, 0], [9, 0], [10, 0], [11, 0], [12, 0], [13, 0], [14, 0]], "params": [[1, [0.08555826510181508, 0.07421277832789784, 0.04720089099463035, -0.0333595085784972, 0.0]], [2, [0.0955575089402061, 0.06421602945702906, 0.05719944959100909, -0.0233607459640101, 0.00999999864580832]], [3, [0.0854769089380667, 0.07430666922077094, 0.04711351752789434, -0.03344836763298677, 0.01922178503841794]], [4, [0.0806112939322722, 0.07744798164615078, 0.04236274369289551, -0.03774669406586859, 0.027101336831873542]], [5, [0.08329821869263097, 0.07327201385445106, 0.04520046012740623, -0.03450151595428591, 0.0331532329935588]], [6, [0.08606489485978447, 0.07032926714840596, 0.04800396221528412, -0.03165898118785245, 0.03711125554839855]], [7, [0.08514026655650153, 0.07159568052558497, 0.04705449071299303, -0.03269467888350858, 0.039103853125073966]], [8, [0.08366729613281947, 0.07286332887174862, 0.04559442734177292, -0.03407080332094378, 0.03964961125553937]], [9, [0.08408276361339755, 0.07213922975080861, 0.046036660744149076, -0.03354205866605781, 0.039392881737216744]], [10, [0.08471648941341718, 0.07170093052855718, 0.04665471568290616, -0.03300136385418155, 0.038852081482189896]], [11, [0.08443311226878167, 0.07220072879652088, 0.04635032258253646, -0.033364860174724, 0.03835366061323719]], [12, [0.08427182621433368, 0.07227188073351037, 0.04619456687116363, -0.03348172585690179, 0.0380527748385201]], [13, [0.0844788641851163, 0.07204832982434499, 0.04640353683252023, -0.03327601814275252, 0.037955701708321056]], [14, [0.08445995491056547, 0.07214545352841009, 0.046378366165028585, -0.03332864186323154, 0.037982328677037505]]], "gradients": [[1, [-0.00013223686206487173, 3.074854448215092e-05, -6.936682029135e-05, -8.080555744527373e-05, -0.07384477971483072]], [2, [0.02920374684825866, -0.014913188828394652, 0.021540324966444757, 0.02880161558188199, -0.053937315747152326]], [3, [0.0011476299107506804, 0.001713213756751486, 0.000615598012027263, -0.0003566755492538931, -0.03646092825168168]], [4, [-0.012017050940597684, 0.007368974859922162, -0.00907554597641358, -0.012761348303515163, -0.02156436146450602]], [5, [-0.003735000498540586, 0.0013734542849483944, -0.0027118509615586817, -0.0033205501075741495, -0.00974348012275783]], [6, [0.004610463801135722, -0.0029173701671041385, 0.0034767848329746442, 0.004904941184065592, -0.0018431288423457204]], [7, [0.0021776224559175716, -0.000773827930611759, 0.001575963874987707, 0.0018775131169270765, 0.0019919928671754406]], [8, [-0.0019823214979215464, 0.00127149724938036, -0.001496792803463265, -0.0021117445428977533, 0.0029187725452466395]], [9, [-0.0008197145261625849, 0.00012437062264680776, -0.0005707573844553337, -0.0005649510796601476, 0.002427557648267964]], [10, [0.0009359405801845355, -0.0006161870849830109, 0.0007107375301167451, 0.0010020492585258722, 0.001441763908978544]], [11, [6.868920316627225e-05, 0.00011890753172494328, 3.3621292239160994e-05, -5.759691739015693e-05, 0.00046635383075255277]], [12, [-0.00042579352227889444, 0.0002080737949796685, -0.00031465982915968027, -0.00039358580748682925, -0.0001394480672338716]], [13, [0.0001566735563098831, -0.00015010244101532066, 0.00012373414206301447, 0.00020539204061620353, -0.00031336009184812497]]], "count": 14}, "termination_value": 0.008642011285790119, "termination_status": false}, "6": {"gradients": [[0, 0.011070686449835776], [1, 0.024318816627438622], [2, -0.024109094682103205], [3, 0.041497465747895035], [4, -0.04172820203622507], [5, -0.024409164561884467], [6, 0.024015111748422413], [7, -0.0011447346618069787], [8, 0.0009359036343603577], [9, 0.0005635691013665678], [10, 0.0005655193651925572], [11, -0.06880354571690361], [12, 0.0677715164572561], [13, 0.0673292257669722], [14, 0.07022928529077532], [15, 0.06243006779352456], [16, 0.06243639802185186], [17, 0.06282789377153009], [18, -0.06285233159996295], [19, 7.735218710891445e-05], [20, 0.0019810219405975715], [21, 0.0017113935127728297], [22, 0.0021577048626308937], [23, 0.001137973624787847], [24, 0.00270940205219361], [25, -0.00020624354203135908], [26, 0.0016857655509809888], [27, 0.001638985393109138], [28, -0.0002560449860666836], [29, 0.002365926036340227], [30, 0.0019781236807361324], [31, -0.00013225229022495455], [32, 5.0612121524906684e-05], [33, 0.0012454747522401277], [34, -0.0010375059405767217], [35, 0.04499514202877819], [36, -0.0457084644180803], [37, 0.04594105025341122], [38, -0.04479290458029439], [39, 0.04485688409497968], [40, -0.0447603997788768], [41, 0.044514658149580555], [42, -0.04512952281436], [43, -0.002288086187407501], [44, 0.001177104427215525], [45, 6.003429549039652e-06], [46, -3.912611102663277e-06], [47, -0.0002566537967574334], [48, 0.006350410128998618], [49, 0.006711194377533758], [50, 0.0014368515448488495], [51, 0.07215886478227063], [52, 0.07221301208934605], [53, 0.07187826933752106], [54, -0.0718351349491293], [55, 0.0006267993668913618], [56, -0.0005562116953363727], [57, -0.0007504155589970196], [58, -0.00417926203272323], [59, 0.004358606330185921], [60, -0.000504171211304083], [61, -0.0032411571209074452], [62, 0.0033230974858327045], [63, 0.0029872550580236634], [64, -0.0017811998293595366], [65, 0.00010507600554454655], [66, -0.002554087033386665], [67, 0.002215187455956169], [68, 0.0010065707592623596], [69, 0.00035346386163936927], [70, -0.003569773108610619], [71, 0.006225519181768391], [72, -0.0038333547745619256], [73, -0.001289626452136261], [74, 0.0007210941936381943], [75, 0.002605328003106422], [76, 7.141999411253153e-05], [77, 0.00515038353593944], [78, -0.004408378530373014]], "optimal_pool_indices": [63, 56, 76, 32, 47, 52, 14, 17, 39, 1, 3], "vqe_result": {"fun": -16.523766832530786, "x": [0.08332320472653668, 0.0701979117062489, 0.045510831056227365, -0.0333793330688061, 0.037166025756242685, -0.03701349684497797]}, "interim_results": {"energy": [[1, -16.522425928368627], [2, -16.52253947142676], [3, -16.523455146934143], [4, -16.523561740042243], [5, -16.523742583207035], [6, -16.523750244324333], [7, -16.523763560497738], [8, -16.523761337987597], [9, -16.523765217565767], [10, -16.523765767391673], [11, -16.523766815973456], [12, -16.523766739764895], [13, -16.5237667852253], [14, -16.523766832530786]], "stddev": [[1, 0], [2, 0], [3, 0], [4, 0], [5, 0], [6, 0], [7, 0], [8, 0], [9, 0], [10, 0], [11, 0], [12, 0], [13, 0], [14, 0]], "energy_raw": [[1, -16.522425928368627], [2, -16.52253947142676], [3, -16.523455146934143], [4, -16.523561740042243], [5, -16.523742583207035], [6, -16.523750244324333], [7, -16.523763560497738], [8, -16.523761337987597], [9, -16.523765217565767], [10, -16.523765767391673], [11, -16.523766815973456], [12, -16.523766739764895], [13, -16.5237667852253], [14, -16.523766832530786]], "stddev_raw": [[1, 0], [2, 0], [3, 0], [4, 0], [5, 0], [6, 0], [7, 0], [8, 0], [9, 0], [10, 0], [11, 0], [12, 0], [13, 0], [14, 0]], "params": [[1, [0.08445995491056547, 0.07214545352841009, 0.046378366165028585, -0.03332864186323154, 0.037982328677037505, 0.0]], [2, [0.07446090651206065, 0.06219245222532678, 0.03637976613714457, -0.04332666644226957, 0.04798193906229143, -0.009999998615208214]], [3, [0.08454391029976799, 0.07229075332533892, 0.0464648241803144, -0.03323527947094225, 0.03794423947431693, -0.01928972951725945]], [4, [0.08820468351647669, 0.07515197810895943, 0.050294269075768824, -0.028912856063178425, 0.03303367090225384, -0.027072829237958538]], [5, [0.08445341329316511, 0.07105639784072341, 0.04664978161447237, -0.03218397706852187, 0.03595426878643375, -0.03281802146166868]], [6, [0.08159368365586202, 0.06854608169739373, 0.04377655276237612, -0.03509264444466751, 0.03892712035027018, -0.036477000685673014]], [7, [0.0827496208086656, 0.06983797831565407, 0.04491734569820519, -0.03404347812877846, 0.03789422837710206, -0.03830875790151468]], [8, [0.08401454464528967, 0.0707770611141667, 0.04623231068366979, -0.032602317009585165, 0.036289571441166235, -0.038742841235521144]], [9, [0.08339359067481328, 0.07014244736647232, 0.04562227119976581, -0.033148506068131744, 0.036857488872293245, -0.03837241121759587]], [10, [0.08295366576362805, 0.06991883471355181, 0.045140911790042045, -0.033732107264728285, 0.03755302698922472, -0.037779121691294326]], [11, [0.08337122967428033, 0.0702493459953155, 0.04555864991606863, -0.03334089031877244, 0.03711639591968384, -0.03730059610549431]], [12, [0.08345173146430311, 0.07028240146589423, 0.04565326621612009, -0.033213759989856866, 0.03698347952598383, -0.03703569678222682]], [13, [0.08325658656293909, 0.07017694104920032, 0.04544248554538305, -0.03344160777919548, 0.037261866817810234, -0.036965563852241125]], [14, [0.08332320472653668, 0.0701979117062489, 0.045510831056227365, -0.0333793330688061, 0.037166025756242685, -0.03701349684497797]]], "gradients": [[1, [0.0001050760055463229, 2.117718565841642e-06, 7.141999411075517e-05, 5.0612121524906684e-05, -0.0002566537967574334, 0.07221301208934605]], [2, [-0.02667499670079465, -0.012451654254601152, -0.02079276253921236, -0.026938227329948106, 0.01722817146427502, 0.05407359337550943]], [3, [0.0018371513001191886, 0.0017402963362620483, 0.0011236239270520088, 0.0002793870437987067, 0.0007780692184020666, 0.03451158946792887]], [4, [0.012518896255610201, 0.00591678782347671, 0.009666173779200093, 0.012031236052809646, -0.007512388844943985, 0.018809431061175275]], [5, [0.0026548570117075343, 0.0007277334836359728, 0.0021689758862795117, 0.0032324081329360155, -0.002372824601664547, 0.008283953573037905]], [6, [-0.0048523674728304655, -0.0022639054455169116, -0.003759721020481166, -0.004681847872975098, 0.0030059327104829947, 0.0015925561098413255]], [7, [-0.00144988117317979, -0.00033880012754394784, -0.0012112482087829335, -0.001872558110827427, 0.0014039633698139653, -0.002205410924243978]], [8, [0.0020573257655147614, 0.0008603079585611795, 0.0016149375994807258, 0.002060245308513231, -0.0014213483551515083, -0.0032306236441002056]], [9, [0.00029518205236200856, -3.572967547071926e-05, 0.00028959615563195484, 0.0005892538937626313, -0.0004870180045095651, -0.002391404107065398]], [10, [-0.0009569300943628178, -0.00031586129978222743, -0.000766304766409931, -0.0010125164427368105, 0.0007419393627081661, -0.001187725558256858]], [11, [0.00014328128415463937, 7.487402497829976e-05, 9.495149311433693e-05, 5.6087317760855626e-05, -4.874882839089878e-05, -0.0003178567386505904]], [12, [0.0003313336392931632, 8.093190607283418e-05, 0.0002820583734663984, 0.0004074513345742048, -0.0003098528619602803, 0.00019250683233451582]], [13, [-0.00020572125863083102, -4.2291673455707723e-05, -0.00016897899087275903, -0.00021891447525490548, 0.00018875519578998023, 0.00035164386542518855]]], "count": 14}, "termination_value": 0.007301107123637962, "termination_status": false}, "7": {"gradients": [[0, 0.010781880784163533], [1, 0.02295301710537956], [2, -0.022649844565467703], [3, 0.03965753043920017], [4, -0.03983873586652109], [5, -0.022913762204588295], [6, 0.022682476676450847], [7, -0.0011055475702725914], [8, 0.0009092741685776673], [9, 0.000940567404015269], [10, 0.0006904146267814326], [11, -0.06866870969831496], [12, 0.06749125049856275], [13, 0.06706760037616988], [14, 0.07003607558523584], [15, 0.06765352060705965], [16, 0.06845922765114665], [17, 0.0698279912572346], [18, -0.06723662896107285], [19, -0.000575293550294731], [20, 0.0009171940514640653], [21, 0.0015650490601153422], [22, 0.0019979621059462715], [23, 0.0010205233712969886], [24, 0.002524396163119391], [25, -0.000848113738801004], [26, 0.0006333099004400822], [27, 0.0010871444240034833], [28, -0.0005798698105881073], [29, 0.0017594536183302978], [30, 0.0022372358244115986], [31, -0.0002315000389998545], [32, -4.195527813344313e-05], [33, 0.0010954288154731984], [34, -0.0008836760525632315], [35, 0.04506733573736099], [36, -0.04597959471124824], [37, 0.04597570641705673], [38, -0.04509074163483362], [39, 0.04515231703666345], [40, -0.04483191878226478], [41, 0.04482885778259771], [42, -0.04517661477783719], [43, -0.002148885345105711], [44, 0.0011315247086720603], [45, 0.0006714398597225113], [46, 0.0030487555578453396], [47, -0.0006782219275969226], [48, 0.005738920378469459], [49, 0.006054006035181914], [50, 0.0017830416425184126], [51, 0.006712036717569703], [52, 0.0002518758690293055], [53, 0.0013509105110607322], [54, -0.00702658654833499], [55, 0.0012070539426396465], [56, -0.0005701125537491691], [57, -0.0005821174694364828], [58, -0.0037609617385427896], [59, 0.003976442790337487], [60, -0.00037582831024707275], [61, -0.0024143885310579094], [62, 0.0030643822526954523], [63, 0.0008259435718578345], [64, -0.0014824421904773288], [65, -0.0017923759175566545], [66, -0.0025084021093313424], [67, 0.002043969665795231], [68, 0.0030274169526567363], [69, 0.00027485677914285134], [70, -0.0012062631129357015], [71, 0.004837985720040905], [72, -0.003447807724796803], [73, -0.002192767840725196], [74, 0.0007491647615367469], [75, 0.0025569798631774887], [76, -0.0008903832926012711], [77, 0.004696888404200905], [78, -0.0030803038331956856]], "optimal_pool_indices": [63, 56, 76, 32, 47, 52, 14, 17, 39, 1, 3], "vqe_result": {"fun": -16.526287044161638, "x": [0.08270792960772723, 0.0707856483095754, 0.04497773321134246, -0.035245535281352006, 0.044127296541464814, -0.03658166417228177, -0.0718852045061662]}, "interim_results": {"energy": [[1, -16.523766832530765], [2, -16.52374411319387], [3, -16.524946099261523], [4, -16.525257423920227], [5, -16.525684976616155], [6, -16.525907133136077], [7, -16.52607040300766], [8, -16.52616740598311], [9, -16.52622627072026], [10, -16.526257691403952], [11, -16.526274430339537], [12, -16.526281940721546], [13, -16.526285313738082], [14, -16.526286534630398], [15, -16.526286927748597], [16, -16.526287033784737], [17, -16.526287046170168], [18, -16.526287044161638]], "stddev": [[1, 0], [2, 0], [3, 0], [4, 0], [5, 0], [6, 0], [7, 0], [8, 0], [9, 0], [10, 0], [11, 0], [12, 0], [13, 0], [14, 0], [15, 0], [16, 0], [17, 0], [18, 0]], "energy_raw": [[1, -16.523766832530765], [2, -16.52374411319387], [3, -16.524946099261523], [4, -16.525257423920227], [5, -16.525684976616155], [6, -16.525907133136077], [7, -16.52607040300766], [8, -16.52616740598311], [9, -16.52622627072026], [10, -16.526257691403952], [11, -16.526274430339537], [12, -16.526281940721546], [13, -16.526285313738082], [14, -16.526286534630398], [15, -16.526286927748597], [16, -16.526287033784737], [17, -16.526287046170168], [18, -16.526287044161638]], "stddev_raw": [[1, 0], [2, 0], [3, 0], [4, 0], [5, 0], [6, 0], [7, 0], [8, 0], [9, 0], [10, 0], [11, 0], [12, 0], [13, 0], [14, 0], [15, 0], [16, 0], [17, 0], [18, 0]], "params": [[1, [0.08332320472653668, 0.0701979117062489, 0.045510831056227365, -0.0333793330688061, 0.037166025756242685, -0.03701349684497797, 0.0]], [2, [0.09331816001353413, 0.08019274182300312, 0.05550652294694412, -0.023381510963046907, 0.027171837422251793, -0.047013099839777236, -0.009999998572164633]], [3, [0.08322194133904418, 0.07009926336309415, 0.04541177805919445, -0.033473797999903965, 0.03726705576367524, -0.03696254840695107, -0.019526723252445206]], [4, [0.07887578995565489, 0.06596580535746638, 0.04102748590501021, -0.03842295971972515, 0.04371045155093268, -0.03268540868857989, -0.028608260898388624]], [5, [0.08199958216886986, 0.06921212289064889, 0.04413881167207356, -0.035780547598104055, 0.042686489342297095, -0.03580261277062585, -0.03707165115679598]], [6, [0.08472540820964553, 0.07196025557034111, 0.04692894334520246, -0.03299402687482312, 0.03993694232382919, -0.038513728705380716, -0.04460876724278161]], [7, [0.08364514025112688, 0.07104303686748711, 0.045898810843644985, -0.03392196627917792, 0.0405905635220788, -0.037449744678353866, -0.05102270014893025]], [8, [0.08225970434203063, 0.06991678190852187, 0.04447485859621881, -0.03551552579992707, 0.04302679485961669, -0.03608696196487699, -0.05635616854578061]], [9, [0.08269855503689079, 0.07043702954001704, 0.044899892807178966, -0.0352698183727867, 0.043577949539017, -0.0365263045073518, -0.060726576157344066]], [10, [0.08314063234649086, 0.07090243223310065, 0.045401613574757096, -0.03474232540913081, 0.042930224927055394, -0.03698241275790282, -0.06417552245731313]], [11, [0.0827833077774734, 0.0707012081636926, 0.045053292967617384, -0.03508071039739155, 0.04336348221855477, -0.03664671935762435, -0.06675924295287577]], [12, [0.08265409908276869, 0.07065194355437689, 0.04489705411811849, -0.03530545365162015, 0.044023574377099764, -0.0365141405435481, -0.06863224297605705]], [13, [0.08279578352157335, 0.07077592157871553, 0.04506325793496017, -0.035151613131567915, 0.04387472524122083, -0.03665742493729668, -0.06994877825952031]], [14, [0.08275050804615301, 0.07079562045077842, 0.0450281392018295, -0.035178140849718285, 0.04388829081277709, -0.036626178033158215, -0.07081552617610967]], [15, [0.0826966145214751, 0.07077030877092694, 0.044959312999860945, -0.035260687816864526, 0.04412807717888802, -0.03656885905357574, -0.0713501218429702]], [16, [0.08272643152637926, 0.07078105069247073, 0.04500079394519108, -0.03522436050049256, 0.044066180494611404, -0.03659799460523754, -0.07166175156198311]], [17, [0.08272210655889518, 0.07080574098159235, 0.044996484701758536, -0.035228153108173885, 0.04407382117206829, -0.036599422670856675, -0.07182030116106877]], [18, [0.08270792960772723, 0.0707856483095754, 0.04497773321134246, -0.035245535281352006, 0.044127296541464814, -0.03658166417228177, -0.0718852045061662]]], "gradients": [[1, [-1.9812733215829326e-05, -1.9332796586724044e-05, -2.320203883776628e-05, -4.5905911859378534e-05, 1.7196769942273704e-05, 0.0002518758690399636, 0.07003607558523584]], [2, [0.02885463338005856, 0.014194553250703734, 0.022090631174719988, 0.027703807693068683, -0.018430101660207754, -0.021312672825423817, 0.05735405705109642]], [3, [-0.0002433219950326304, -0.00038829564462972144, -0.00010930837587252995, 0.001288296471219752, -0.0035198639051010616, 0.0002732853083919906, 0.050714793945250136]], [4, [-0.01249326899986869, -0.006198379942301102, -0.009571081092984102, -0.011376151391619516, 0.005993161869771058, 0.00915615789638835, 0.04331075634305748]], [5, [-0.0031628832361647596, -0.0015217071674769045, -0.0025488555385617673, -0.0036327166154723756, 0.0033979676066202558, 0.0023128013488751265, 0.03446746776005938]], [6, [0.004880726547165537, 0.0022391418729945656, 0.003701298649344764, 0.004399763664455492, -0.0025129396528136283, -0.0035641003815527483, 0.026192151938190023]], [7, [0.001852914436058839, 0.0007235515900880785, 0.0015122623452956674, 0.0022973457532682318, -0.002756239377660563, -0.0013432771502479568, 0.02000306059355239]], [8, [-0.0019439383659438647, -0.0009284561784355105, -0.0014929551430302723, -0.0016687341709893388, 0.0005856537153334784, 0.0014208854337596222, 0.01527340878776684]], [9, [-0.00045562197201043375, -0.0002141369015618011, -0.00043840965945385335, -0.0007197767122129051, 0.0009955463507722584, 0.0003541683741055124, 0.01098567125081118]], [10, [0.0009184691288606217, 0.0003299418556537148, 0.0007245457246582987, 0.0009048449284083659, -0.0007573106191536283, -0.0006577726307170906, 0.007374907437931455]], [11, [-3.337812056614098e-05, -2.7833228443796543e-05, 1.2440588749385029e-05, 0.00012730980298591987, -0.0004891492217495852, 9.832812310150985e-06, 0.0049085999320439555]], [12, [-0.0003016636663470962, -0.00010951632220468355, -0.00027341768205779715, -0.00036484380611589984, 0.00041572572765602445, 0.0002258899655238622, 0.003178785702299791]], [13, [0.00015441643942715189, 2.323416908822651e-05, 0.00011836634206119356, 0.00012814438762376312, -7.104807129465485e-05, -9.928575743956003e-05, 0.0018213178997008583]], [14, [5.006712960664572e-05, 2.3477831515350545e-05, 5.9289326758360517e-05, 9.748087284222606e-05, -0.0002121479237366941, -4.665527956859705e-05, 0.0009624555895975107]], [15, [-7.183895932882933e-05, -1.437087057354347e-05, -7.388102402039465e-05, -9.281083549161906e-05, 0.00014106606944963573, 5.3728543864650646e-05, 0.00048005103571924224]], [16, [2.2202640609592095e-05, -1.3273295241589267e-05, 2.1919752816401683e-05, 2.3958013303015946e-05, -2.813873080498297e-05, -1.0437916706962369e-05, 0.0001533524011136933]], [17, [1.603274094819085e-05, 1.9245840487513988e-05, 1.6823869644966294e-05, 1.9547182510848415e-05, -4.134661846677545e-05, -1.7504308637228405e-05, -2.421083788561873e-06]]], "count": 18}, "termination_value": 0.00478089549278593, "termination_status": false}, "8": {"gradients": [[0, 0.01085718510219813], [1, 0.020395424769230175], [2, -0.019640626135139172], [3, 0.03188471080613198], [4, -0.03178405950576746], [5, -0.01979138133197722], [6, 0.020228358052822415], [7, -0.004002306084515794], [8, 0.003706506858211611], [9, 0.0011240238489413912], [10, 0.0007948439282436937], [11, -0.004815940468951396], [12, -0.0010582849536220351], [13, 0.00374097345403257], [14, -5.60635861042158e-05], [15, 0.06512050907910805], [16, 0.06374912228833196], [17, 0.06545466112773823], [18, -0.06332333378331256], [19, -0.005604461056048393], [20, -0.005962837165551349], [21, 0.0012132108745763759], [22, 0.001689847469052097], [23, 0.0008397142855827155], [24, 0.0022985494978975396], [25, -0.00592980914922947], [26, -0.006208577476122912], [27, -0.0019542548407702753], [28, 0.0011550588382611693], [29, -0.0013286459099823844], [30, 0.00041195883078515294], [31, -0.003180775615614806], [32, 5.7463989756811884e-05], [33, -0.0018099718740085535], [34, -0.0010938555776274228], [35, 0.047009307073683004], [36, -0.04710983896482546], [37, 0.04782156851386432], [38, -0.04609193608626683], [39, 0.04584549769314705], [40, -0.04821320400773388], [41, 0.045513885871557136], [42, -0.04854487259044049], [43, -0.0018627094916592313], [44, 0.0007538658110437524], [45, 8.367774243822623e-05], [46, 0.0024403846048439704], [47, -0.000427711923226326], [48, 0.0010544781496832911], [49, 0.0036638091269054485], [50, 0.00044987803748952615], [51, 0.006269794891398561], [52, 0.0008463879490001602], [53, 0.0012009830819579292], [54, -0.008101690094694192], [55, 0.0014649828447410584], [56, -0.0006417741133795118], [57, 0.00032161079459669395], [58, -0.0025219740151278813], [59, 0.0027571902049832175], [60, 0.0005948205470183154], [61, -0.0014013251647178038], [62, 0.0022388297140203406], [63, 0.0004972427052951645], [64, 0.000714109685493014], [65, -0.0017438416527717493], [66, -0.004336475531530937], [67, 0.0005056184157368193], [68, 0.005541120624528162], [69, 0.00146032669520757], [70, 0.00161734949234571], [71, 0.0038093346663021777], [72, -0.0006366736757836833], [73, -0.002096319961657045], [74, 0.0025919052484013605], [75, 0.002564041388552596], [76, -0.0020634755765573942], [77, 0.003573748050706982], [78, -0.0009238769971169347]], "optimal_pool_indices": [63, 56, 76, 32, 47, 52, 14, 17, 39, 1, 3], "vqe_result": {"fun": -16.52841280122812, "x": [0.0820422063916579, 0.0697176153743193, 0.04426095983188636, -0.03619039128480683, 0.040114749643566844, -0.04140907210289668, -0.0678823695711072, -0.06544259066897519]}, "interim_results": {"energy": [[1, -16.526287044161627], [2, -16.526236092401763], [3, -16.527376253355527], [4, -16.527612291642225], [5, -16.528000478892835], [6, -16.528166306671473], [7, -16.52829548936829], [8, -16.52835894089091], [9, -16.52839706938578], [10, -16.528413122667207], [11, -16.52842117096404], [12, -16.528423749532454], [13, -16.528424655167232], [14, -16.528424873600656], [15, -16.528424865664245], [16, -16.528424827095876], [17, -16.528424674356845], [18, -16.528423979616015], [19, -16.528420646739583], [20, -16.528405760887015], [21, -16.528365035295817], [22, -16.528333000765464], [23, -16.528363888654273], [24, -16.528399264549588], [25, -16.528405419874577], [26, -16.52841240315804], [27, -16.52841786589795], [28, -16.528419728365755], [29, -16.528420231573143], [30, -16.52841985798353], [31, -16.528418248984565], [32, -16.52841464941971], [33, -16.528407250327817], [34, -16.52839295070669], [35, -16.528367134383558], [36, -16.528330319557565], [37, -16.528298475049084], [38, -16.52830790040711], [39, -16.52834223121898], [40, -16.52835900999514], [41, -16.52836355195367], [42, -16.528383002363427], [43, -16.528398541724112], [44, -16.52839830749349], [45, -16.528393964907746], [46, -16.528394259886753], [47, -16.528397924533667], [48, -16.528401907977024], [49, -16.528405644894544], [50, -16.5284095396859], [51, -16.52841280122812]], "stddev": [[1, 0], [2, 0], [3, 0], [4, 0], [5, 0], [6, 0], [7, 0], [8, 0], [9, 0], [10, 0], [11, 0], [12, 0], [13, 0], [14, 0], [15, 0], [16, 0], [17, 0], [18, 0], [19, 0], [20, 0], [21, 0], [22, 0], [23, 0], [24, 0], [25, 0], [26, 0], [27, 0], [28, 0], [29, 0], [30, 0], [31, 0], [32, 0], [33, 0], [34, 0], [35, 0], [36, 0], [37, 0], [38, 0], [39, 0], [40, 0], [41, 0], [42, 0], [43, 0], [44, 0], [45, 0], [46, 0], [47, 0], [48, 0], [49, 0], [50, 0], [51, 0]], "energy_raw": [[1, -16.526287044161627], [2, -16.526236092401763], [3, -16.527376253355527], [4, -16.527612291642225], [5, -16.528000478892835], [6, -16.528166306671473], [7, -16.52829548936829], [8, -16.52835894089091], [9, -16.52839706938578], [10, -16.528413122667207], [11, -16.52842117096404], [12, -16.528423749532454], [13, -16.528424655167232], [14, -16.528424873600656], [15, -16.528424865664245], [16, -16.528424827095876], [17, -16.528424674356845], [18, -16.528423979616015], [19, -16.528420646739583], [20, -16.528405760887015], [21, -16.528365035295817], [22, -16.528333000765464], [23, -16.528363888654273], [24, -16.528399264549588], [25, -16.528405419874577], [26, -16.52841240315804], [27, -16.52841786589795], [28, -16.528419728365755], [29, -16.528420231573143], [30, -16.52841985798353], [31, -16.528418248984565], [32, -16.52841464941971], [33, -16.528407250327817], [34, -16.52839295070669], [35, -16.528367134383558], [36, -16.528330319557565], [37, -16.528298475049084], [38, -16.52830790040711], [39, -16.52834223121898], [40, -16.52835900999514], [41, -16.52836355195367], [42, -16.528383002363427], [43, -16.528398541724112], [44, -16.52839830749349], [45, -16.528393964907746], [46, -16.528394259886753], [47, -16.528397924533667], [48, -16.528401907977024], [49, -16.528405644894544], [50, -16.5284095396859], [51, -16.52841280122812]], "stddev_raw": [[1, 0], [2, 0], [3, 0], [4, 0], [5, 0], [6, 0], [7, 0], [8, 0], [9, 0], [10, 0], [11, 0], [12, 0], [13, 0], [14, 0], [15, 0], [16, 0], [17, 0], [18, 0], [19, 0], [20, 0], [21, 0], [22, 0], [23, 0], [24, 0], [25, 0], [26, 0], [27, 0], [28, 0], [29, 0], [30, 0], [31, 0], [32, 0], [33, 0], [34, 0], [35, 0], [36, 0], [37, 0], [38, 0], [39, 0], [40, 0], [41, 0], [42, 0], [43, 0], [44, 0], [45, 0], [46, 0], [47, 0], [48, 0], [49, 0], [50, 0], [51, 0]], "params": [[1, [0.08270792960772723, 0.0707856483095754, 0.04497773321134246, -0.035245535281352006, 0.044127296541464814, -0.03658166417228177, -0.0718852045061662, 0.0]], [2, [0.09270280422088038, 0.08077532124828557, 0.054973173726277184, -0.02525010350915462, 0.03412948198449013, -0.04657582078469301, -0.0618869878770357, -0.009999998472225156]], [3, [0.08260653900312281, 0.07067900187190419, 0.04487821250733415, -0.03534585838108675, 0.044215383212493166, -0.03648034504426971, -0.07195049680346331, -0.01968696966945501]], [4, [0.07828001516347018, 0.06654124223365061, 0.040508252672534384, -0.04030098079410703, 0.04804331517006657, -0.03413324558801172, -0.07366040713112385, -0.028591041407421476]], [5, [0.08148963186401922, 0.06975932609671213, 0.043679499190331116, -0.037507945747905086, 0.04416965727233439, -0.03892550337254367, -0.06931409706062204, -0.03652130847708106]], [6, [0.08430004749712355, 0.07254302900010925, 0.04653674660148364, -0.0346384702322986, 0.04111838370644829, -0.04225316504694436, -0.06683351068385118, -0.04348560781280095]], [7, [0.08319733237071278, 0.07163441184580181, 0.04548986457261254, -0.03565847390160161, 0.04229155658144681, -0.04129842745600207, -0.06720987957000857, -0.04943035798547564]], [8, [0.08176294221397551, 0.07039080683257626, 0.04403024874919512, -0.037251291208605174, 0.04337397728640484, -0.04043429656943756, -0.06745169920278118, -0.05424141103146087]], [9, [0.08227965362945155, 0.0709139858048007, 0.04452004563318726, -0.03684992758624165, 0.0425202435358274, -0.041633525848449385, -0.06662646895293489, -0.05793900168488422]], [10, [0.08279241975477028, 0.07146642538528657, 0.045073161872135455, -0.03630449948098673, 0.042049954144217916, -0.04242971946327662, -0.06587067923459614, -0.060688690825009835]], [11, [0.08238379939930308, 0.07116013487939336, 0.0446812617196806, -0.036710710801229715, 0.042294097339212605, -0.0421009865882742, -0.06598398221946261, -0.06265028549205764]], [12, [0.08226921411099605, 0.0710803691115771, 0.04454160472804199, -0.036873305157861094, 0.04234831174303872, -0.04217635948722962, -0.06578511906974052, -0.06394894643541302]], [13, [0.08247016604634622, 0.07126767009061001, 0.044753707591411805, -0.03666488065247791, 0.042100196501097795, -0.042523877515508006, -0.06565771751335304, -0.06474943388293612]], [14, [0.08239674336033387, 0.07123761493479913, 0.04469359291644999, -0.03673716850277714, 0.04218317248925489, -0.042459284364561686, -0.06548059712562526, -0.06520570765009541]], [15, [0.08234815884187553, 0.0711784854076241, 0.04463003993624517, -0.03679203443206552, 0.0421451839938551, -0.042426589135132725, -0.06574238833953774, -0.06543119146746673]], [16, [0.0824053195701749, 0.07125717960249728, 0.04469505810682967, -0.036741176440836756, 0.042236406222351586, -0.04252209367757583, -0.06525383195599314, -0.06550745405915251]], [17, [0.08238120311466839, 0.07118704176928432, 0.044670701196832495, -0.036744121410224345, 0.041953385734371185, -0.04247854795683708, -0.06608627868812794, -0.06551857611157323]], [18, [0.08237820368808266, 0.07128958480429932, 0.04466708322051759, -0.03679282949450586, 0.04259263693019783, -0.04248435999657381, -0.06444393898213428, -0.06547914057676334]], [19, [0.08238787912199223, 0.07106303684301471, 0.04467100299134257, -0.03668462536756424, 0.041211353913267613, -0.04246547470548599, -0.06794056978029409, -0.06546538335355886]], [20, [0.08238781368865301, 0.07159733385318526, 0.04469261190037566, -0.036898658156985085, 0.04429113558819048, -0.0425342165087122, -0.060611668150143946, -0.06538063859046209]], [21, [0.08234275526215731, 0.07034391803021924, 0.0446009674310306, -0.03642881780876899, 0.03756587972562517, -0.04230971073560834, -0.07340234038375602, -0.06546591645667164]], [22, [0.08252928417885448, 0.07309349628387118, 0.044888656330351634, -0.03729979194631429, 0.04951694925748384, -0.04297302850158002, -0.05864385955205416, -0.06528254984295866]], [23, [0.0818033283469832, 0.0680469738384304, 0.04404190471004077, -0.035997923976168446, 0.03592814446715887, -0.04121365686384267, -0.06876692773437715, -0.065394862621871]], [24, [0.08342818614715104, 0.0750303055248292, 0.045758406816317626, -0.037527342902846116, 0.044175804053039704, -0.04455076768149658, -0.0649372114749826, -0.06532311754997228]], [25, [0.08110420636016058, 0.06804935031699277, 0.04334250315269281, -0.03598238880956966, 0.042797885946645874, -0.04008982188777206, -0.06526917418228846, -0.06542826592606728]], [26, [0.08363731980731831, 0.07304035542559331, 0.045975719800914104, -0.03750612931165182, 0.04152235918725534, -0.044524749144779066, -0.06611242812647813, -0.06532837138287141]], [27, [0.0812305643771409, 0.07046155390660307, 0.043518976270373814, -0.036119421785070216, 0.04191748026440052, -0.040975125087952154, -0.06517595336335982, -0.06539858988799663]], [28, [0.0835054031358688, 0.07155915228637319, 0.045677879048429, -0.03717108184310966, 0.04288415463090856, -0.04353399480093607, -0.06554428950996267, -0.06536341639455681]], [29, [0.08120456218396362, 0.07085707653391567, 0.04377597895445354, -0.03658976514545992, 0.04143738369372791, -0.0416074846589601, -0.06588532111630452, -0.06539153185794493]], [30, [0.0837144716982635, 0.07174447116405043, 0.04550085100852316, -0.03667577864250393, 0.04276474335637463, -0.043336085008809325, -0.06523224084473757, -0.06536216054341445]], [31, [0.08079797656926795, 0.07056491163018457, 0.043879206698928426, -0.0370874268074941, 0.0415845085360707, -0.04146682131074002, -0.06573442126126598, -0.06538926722327741]], [32, [0.08437836248009078, 0.07194203504695194, 0.04546744173582285, -0.03608640372951607, 0.04281900337229141, -0.043735578724125194, -0.06555391830178595, -0.0653634285310187]], [33, [0.07979066282769352, 0.07046847434730825, 0.04384588660342422, -0.03793969377756321, 0.041329803010178766, -0.040819269952685776, -0.06548201852050364, -0.06538736827322474]], [34, [0.0857674800703406, 0.07198245497636478, 0.045562065284174905, -0.03473844729271054, 0.04325027120120661, -0.04464848798852834, -0.06570569519043487, -0.06536027653578395]], [35, [0.07813623126134009, 0.07047249857384096, 0.04367458274094249, -0.04006417568823448, 0.040679336885677854, -0.039595113550212634, -0.0653051970367025, -0.0653850724066899]], [36, [0.08721544675801675, 0.07187333888727265, 0.04589301497863036, -0.03175623111323932, 0.04411480976973097, -0.04608951809768928, -0.06597911764072294, -0.06535690741028738]], [37, [0.07760496056727186, 0.07079423740302257, 0.04294571017252504, -0.0431120857567572, 0.03964030211948308, -0.03819843756250732, -0.06483879681552042, -0.06536284392025354]], [38, [0.0863007850284608, 0.07130422924202424, 0.04741750177054752, -0.030716287583058288, 0.04499751489296823, -0.04679745918678874, -0.06641264886977276, -0.06534490980573437]], [39, [0.079721954029644, 0.07132524628752433, 0.04028327137515615, -0.040770990263967626, 0.03931112729527417, -0.038701752415791595, -0.0646978513022024, -0.06534238887497562]], [40, [0.08366925326635621, 0.07136723803292673, 0.05081827104536774, -0.03496697894977763, 0.04455306914579536, -0.045196691702335944, -0.0660094758817279, -0.06532851517962741]], [41, [0.08234384677078847, 0.07023667126413122, 0.03794501084228953, -0.037265038096933524, 0.04030036698768433, -0.04064531777570127, -0.06568619816082284, -0.06536377506099272]], [42, [0.08146782874627329, 0.07344415065753498, 0.049878407101866334, -0.03664006460550373, 0.04362638084197455, -0.04371886919050923, -0.06489431630883474, -0.06533160034740174]], [43, [0.08375299217769443, 0.067574963186626, 0.041967425688832216, -0.036734134195512205, 0.04086257972617185, -0.041491971650886715, -0.06673860377558662, -0.06541633074739897]], [44, [0.08111806378612196, 0.07606150129073332, 0.04550445438051042, -0.03704858441942516, 0.04344788432633494, -0.04332426204868025, -0.0638428685152275, -0.06530712506361086]], [45, [0.0832138842508622, 0.06589308150756644, 0.04456560682460625, -0.03600903107058839, 0.04071911268297721, -0.041643160891457996, -0.06787948410672313, -0.06546102624913651]], [46, [0.08200975071754632, 0.07604291410290115, 0.0447792859789615, -0.037921687802610786, 0.043903897725817306, -0.04337458443939487, -0.06267363631968201, -0.06528088650902766]], [47, [0.08243279134923125, 0.06756274171066116, 0.044359231927890194, -0.03536071331936525, 0.04005201672498675, -0.04145974249603673, -0.06885710312690294, -0.06547763036524036]], [48, [0.082500043003915, 0.07373264430085852, 0.04511777725798525, -0.03809190640156122, 0.04452218143088283, -0.04355751137977913, -0.06216117480074425, -0.06527611286380464]], [49, [0.08217858423546738, 0.06940169870244377, 0.044201182411056354, -0.035651243412204534, 0.03973210526752345, -0.04137750724703411, -0.0687789062329582, -0.06546446504243264]], [50, [0.0826494720230665, 0.07277264342183001, 0.045112686659294285, -0.03755718567131026, 0.04445181126345807, -0.04354641214074873, -0.06277059990343543, -0.06529376736824766]], [51, [0.0820422063916579, 0.0697176153743193, 0.04426095983188636, -0.03619039128480683, 0.040114749643566844, -0.04140907210289668, -0.0678823695711072, -0.06544259066897519]]], "gradients": [[1, [-1.9500722407528315e-05, -9.67329684442575e-06, -2.1922301250754117e-05, -2.188032691030628e-05, 4.574731274686883e-05, 1.7103360782755317e-05, -5.606358610066309e-05, 0.06545466112773823]], [2, [0.028884027672898327, 0.014643945360642618, 0.02199074018776237, 0.027310409849699013, -0.014176195002168157, -0.019667513000715786, 0.00645419417333315, 0.05712990914710403]], [3, [-0.0002945007387467058, -0.00039660118552475865, -0.00013732707661162635, 0.0012811603118283443, 0.0007684332914195124, 0.003636115642311921, -0.001550381397141365, 0.045209074106011826]], [4, [-0.012728324007293068, -0.006356185452613516, -0.009645208817756767, -0.011617299897846323, 0.0069262705646195855, 0.010477217605160405, -0.0029761670988435185, 0.03569526027653325]], [5, [-0.003287419278953152, -0.001626284908560649, -0.0026167928747664604, -0.0036387658547862856, 0.0015852555236399724, 0.0020498324474687024, -0.00030512699734330795, 0.028681706780545824]], [6, [0.005030887170562437, 0.002316088768665736, 0.003769403305371455, 0.0046253890171730205, -0.0027087417299611616, -0.0037112768568334786, 0.0007193072837736736, 0.022228292171035946]], [7, [0.0019418231022800825, 0.0008700404593788846, 0.0015536628529861929, 0.0022024728834040275, -0.0005843894367885127, -0.0006538931373967216, 3.658583049670483e-05, 0.01594227301764306]], [8, [-0.0021413668055902946, -0.0010085046575660783, -0.0016061760025607441, -0.0019340878107492188, 0.0012503589139924998, 0.0021276785515134122, -0.0004001922006189318, 0.010887093723521701]], [9, [-0.0005255129524162072, -0.0002984077293568532, -0.00047042797022811556, -0.000633376577328093, 9.696855525476167e-05, 0.0003682206636668184, -0.0001649886548236168, 0.007379094366740446]], [10, [0.0010612702928263218, 0.0004618981763471197, 0.000807975919512316, 0.0010191255062554916, -0.00037641010179712, -0.0008074120598600132, 0.00016661854100163964, 0.004750243625718298]], [11, [-9.210019278249604e-05, -3.981743404324334e-05, -3.0543912616920466e-05, -1.1994064690767914e-05, 3.91176578737884e-05, 0.00024717121594974856, -9.061931519482869e-05, 0.0026834443258039187]], [12, [-0.00038575025683407205, -0.00017248966709360047, -0.00031906489966182505, -0.0004040808426193365, 0.00021023918476359427, 0.00035057626677570397, -1.5595409415425365e-05, 0.0013920661893571662]], [13, [0.0002339445717911559, 8.1142845704818e-05, 0.0001682105004832124, 0.00022342439303812967, -0.0001389469066879201, -0.00022303585443239626, -4.195310399168761e-05, 0.0006374997704483576]], [14, [2.596504076102235e-05, 3.37500104485855e-05, 4.213249531304086e-05, 3.362591441558038e-05, 5.205090086946029e-05, -6.03226604667384e-06, 0.00010924998226613525, 0.00018004830456774812]], [15, [-0.00010708188209029856, -7.209999222013153e-05, -9.630976452434936e-05, -9.61585760119732e-05, -7.422734534756614e-05, 0.00010812276205740545, -0.0001879065271133129, -8.261032749246056e-05]], [16, [6.402776328506832e-05, 6.943768993394883e-05, 5.228396337919605e-05, 3.031109626405737e-05, 0.00021547428971402383, -7.967499178462845e-05, 0.0003154094480493086, -9.524826769791161e-05]], [17, [-9.03676683705612e-06, -8.625151957630806e-05, -6.3627125275189655e-06, 5.8272876820808506e-05, -0.0004928172892135763, 2.2129107986046392e-05, -0.0005889719561196216, -0.00019944071029343036]], [18, [-1.3789892324922448e-05, 0.00017132381513818018, -5.202876319998495e-06, -0.00015289659230788288, 0.0010434787078921204, -1.924557592758447e-05, 0.0012170904340287336, 1.0909052566177024e-05]], [19, [4.972120214219444e-06, -0.00038928457931319826, -1.871683476295516e-05, 0.0002998921550609879, -0.002271887814565332, 6.733474565479014e-05, -0.002620175544624459, -0.00033875961986851166]], [20, [5.396912048105662e-05, 0.000891595403853529, 9.167258956921387e-05, -0.0006305531438677292, 0.005049674537740856, -0.00021675382888375339, 0.005466901579531225, 0.000501123237697243]], [21, [-0.0002397142598073998, -0.0019396845102441773, -0.0002894448099777236, 0.0011740315505779364, -0.010419553953063598, 0.0006322937610754309, -0.008868519871448655, -0.0008890950854123503]], [22, [0.0009167424042253458, 0.0036608265442872323, 0.000838849252128071, -0.0017909221256502406, 0.015835879080636772, -0.0016644787924278148, 0.00842709698602917, 0.0007454420341730383]], [23, [-0.0021512448704932297, -0.0054848459909990765, -0.0017580925068116926, 0.0021821195712039554, -0.013200596111204277, 0.003279166708203718, -0.00440339471082396, -0.00045774493435146724]], [24, [0.0032880260631262814, 0.006152867631296743, 0.0026129024164074366, -0.0022534627213506297, 0.004672080465351058, -0.0046878733326813915, 0.001046778198656284, 0.0005118724322237256]], [25, [-0.003776430911576867, -0.004995849878994818, -0.0029917385803273078, 0.002197501273890623, 0.0006937708044674196, 0.00503431417378053, 0.0003832809326951292, -0.0005325857834925785]], [26, [0.0036810524001609224, 0.002937829781444634, 0.002880409377256754, -0.0020126844160710533, -0.0008735090096543274, -0.004299002740523861, -0.0006802941984709321, 0.0004056749017777861]], [27, [-0.003437845106375903, -0.0013505415028518541, -0.0025435380158249643, 0.0015922708059541435, -0.0007545138434075227, 0.0031863751009986174, 0.0003911262974227725, -0.00022881315041090033]], [28, [0.003363741536471565, 0.0007101879351942841, 0.0022071099080545054, -0.000976923608833502, 0.0016946326056626049, -0.0023321370285422915, 9.776203652478443e-05, 0.00014944337883804337]], [29, [-0.003548921340849276, -0.0007127641601272217, -0.001954669954638888, 0.0003067700658725414, -0.0017360962473773611, 0.001946225055135642, -0.00039838651101575806, -0.00014117951689840424]], [30, [0.004013378991322369, 0.0009209395650522367, 0.0017910936112262021, 0.0003519680736534525, 0.0015342043369237501, -0.00196476483743524, 0.0003798152074345751, 0.00013278710346753542]], [31, [-0.0048243407605728095, -0.0010931764007580114, -0.0017081536387202334, -0.0010744295216316146, -0.0015058281370947668, 0.002284142742350781, -0.00018717301652415586, -0.0001232537233875064]], [32, [0.006109029503953423, 0.001179971793185075, 0.001699231572924731, 0.0020490673031545725, 0.0017236096831823033, -0.0028654613728207323, 7.061758822146658e-07, 0.00011331983674622848]], [33, [-0.007995061061663478, -0.0012092453857484031, -0.001756637615354606, -0.0035499207201272753, -0.0021578348108270973, 0.0037213373448103937, 0.00011918759489759623, -0.00011925531392975586]], [34, [0.010504043362553617, 0.0012001083720960537, 0.001887831081413438, 0.005953927144386029, 0.00283186673300051, -0.004911497803551157, -0.00022809955909508517, 0.00011420416363705499]], [35, [-0.01325934849356436, -0.0011226445250862582, -0.0021556134253231107, -0.009647032111463005, -0.003757401927096282, 0.006430352354158231, 0.00038274862286513667, -0.00012017883213744085]], [36, [0.015268855969774009, 0.0009064697504115315, 0.002754050352596238, 0.014473571751036474, 0.004912870603803299, -0.008131706258151183, -0.0006381204710415034, 5.3810767578710283e-05]], [37, [-0.015185588520740367, -0.0005144824162179873, -0.004045225436886568, -0.018321908479727256, -0.006029068930477166, 0.009459549986477356, 0.0009076543827752914, -6.216216162258092e-05]], [38, [0.012560513289033182, 9.950501283739754e-05, 0.0064719308578382595, 0.017528945609234015, 0.006660922704138983, -0.009633527618120752, -0.0010365299067771616, 1.4321909539205535e-05]], [39, [-0.008300174975399699, -1.7693714905675506e-05, -0.010175101793931773, -0.0119051950746627, -0.006445783474088529, 0.00833964114883301, 0.0008736885398086258, -3.823380652789865e-05]], [40, [0.0036517132978293176, 0.0005991037153307843, 0.014143683245539052, 0.005633756150031033, 0.005463199262827345, -0.006191551730335476, -0.00036759474561520733, 0.00012006058327074243]], [41, [0.00041884900198496666, -0.0018973494641230104, -0.015459320050243974, -0.0018693108914913381, -0.004316859042688748, 0.004235577360965692, -0.0002807800344299949, -0.00013472819265203384]], [42, [-0.0032269423285384846, 0.0037203089074786533, 0.012121195340158764, 0.0004122061620996931, 0.003495729272678716, -0.002970782830335139, 0.0009096844114999669, 0.00028004086098221137]], [43, [0.004314430181119988, -0.005765337765893719, -0.00651782502831999, 0.00032425512724465477, -0.0031281387538015792, 0.002318738791789343, -0.0015178295105506834, -0.0004061817784055677]], [44, [-0.0037998266349479337, 0.007538394461004572, 0.0022833536692417056, -0.0013535383547615965, 0.003165640509877221, -0.00203516815575, 0.0021617727625304894, 0.0005541567635241051]], [45, [0.0024422979403802003, -0.008319267581409662, -0.0005658763352140994, 0.002679648824422287, -0.0035753658150809997, 0.0020065551071155596, -0.00284369708806409, -0.0006703786061486028]], [46, [-0.0010717798674306778, 0.00764897468002701, 0.000477538830180535, -0.003798093900966748, 0.004269623628072594, -0.0021560880593582965, 0.003475509949751654, 0.0007372876166797937]], [47, [0.00012095660108180084, -0.005970334609724404, -0.0008659691997294772, 0.004260083103741152, -0.005003254480079988, 0.0023476062941512055, -0.003907583064119535, -0.000760262590262073]], [48, [0.0004017938859650627, 0.004279158491595325, 0.0011292035514092191, -0.003980999493633064, 0.0054841893493495775, -0.0024550493647659266, 0.004021000021719345, 0.0007220170791590874]], [49, [-0.0006852022635150945, -0.003209347939908014, -0.0011715139747234815, 0.0032231120274168745, -0.005544838305361566, 0.0024534500818198524, -0.0037905066678796118, -0.0006535622497558791]], [50, [0.000900348177532706, 0.002757268285517256, 0.0011039340138268017, -0.002360704627708543, 0.005208018278025861, -0.002405620579654766, 0.003316036897729191, 0.00057077862522803]]], "count": 51}, "termination_value": 0.0026551384263022726, "termination_status": false}, "9": {"gradients": [[0, 0.010798582701118775], [1, 0.018865889751541687], [2, -0.018555501015612208], [3, 0.025655919174724318], [4, -0.025840965753126], [5, -0.01869662291415608], [6, 0.018704363974919147], [7, -0.003248012948656509], [8, 0.0028953549100201315], [9, 0.003501625503439243], [10, 0.003088251862003233], [11, -0.006929344368874268], [12, -0.0029838932842807253], [13, 0.00048175614854883975], [14, 0.0026602643730981868], [15, 0.004717724470090445], [16, 0.0035676532210757728], [17, -0.000494383545827759], [18, -0.007793558410682522], [19, -0.009543729272593282], [20, -0.011177852012828282], [21, 0.0011438715473985894], [22, 0.0016265788211491383], [23, 0.0008014699433971373], [24, 0.0021960005141341554], [25, -0.009898472434024086], [26, -0.011396689881067346], [27, -0.0014383501555439437], [28, 0.001652309212031966], [29, -0.0009484214686601433], [30, -0.00013531608065164846], [31, -0.0008766657064356309], [32, -0.0008692481084811021], [33, 0.0005423697292403773], [34, -0.0001524934299066416], [35, 0.04816296994036762], [36, -0.049178328349228195], [37, 0.04890925148562175], [38, -0.04809019101202239], [39, 0.04917932253151136], [40, -0.048850376088115155], [41, 0.04883547448004322], [42, -0.04915566124653026], [43, -0.001627994270792854], [44, 0.0006891330107716698], [45, -0.00026556984076719914], [46, 0.0023632564252640265], [47, -0.007986884819356277], [48, 0.005256269865398622], [49, 0.008528632210854425], [50, 0.00829832555568899], [51, 0.006809366319266985], [52, 0.002424457671413194], [53, 0.002654237526517278], [54, -0.010136525795292783], [55, 0.0041815871963848394], [56, -0.003295022382665991], [57, 0.00025565266334837133], [58, -0.0023515498769004495], [59, 0.0025866417834290445], [60, 0.0005830744710504376], [61, 0.0019018004991515625], [62, -0.0010011133279164142], [63, -0.0021293582422892143], [64, 0.00153400846030749], [65, -0.004148789089049032], [66, -0.004789711512005468], [67, 0.003505751974792304], [68, 0.004815663178812102], [69, -0.0017354947640715324], [70, 0.0011963196482724925], [71, 0.00048044746362663204], [72, 0.0008296904196001265], [73, -0.004486058351343303], [74, 0.003168758348536471], [75, 0.004288497129939728], [76, -0.0028758354965141564], [77, 0.0009236930870333282], [78, 0.0007840752450096744]], "optimal_pool_indices": [63, 56, 76, 32, 47, 52, 14, 17, 39, 1, 3], "vqe_result": {"fun": -16.529312048572844, "x": [0.0828737728229476, 0.06967694289018173, 0.04186281390256771, -0.035351956041918334, 0.04165296551387792, -0.04302695845661169, -0.06516367234947136, -0.06653031777348668, -0.03628920167811888]}, "interim_results": {"energy": [[1, -16.528412801228114], [2, -16.528108847408664], [3, -16.529103713908473], [4, -16.529113974277784], [5, -16.52929722518636], [6, -16.52928846144013], [7, -16.529308645628845], [8, -16.529305585697948], [9, -16.52931070548157], [10, -16.529311235573932], [11, -16.529311808921005], [12, -16.529311976425745], [13, -16.52931197881975], [14, -16.529312015898526], [15, -16.52931204406477], [16, -16.529312048572844]], "stddev": [[1, 0], [2, 0], [3, 0], [4, 0], [5, 0], [6, 0], [7, 0], [8, 0], [9, 0], [10, 0], [11, 0], [12, 0], [13, 0], [14, 0], [15, 0], [16, 0]], "energy_raw": [[1, -16.528412801228114], [2, -16.528108847408664], [3, -16.529103713908473], [4, -16.529113974277784], [5, -16.52929722518636], [6, -16.52928846144013], [7, -16.529308645628845], [8, -16.529305585697948], [9, -16.52931070548157], [10, -16.529311235573932], [11, -16.529311808921005], [12, -16.529311976425745], [13, -16.52931197881975], [14, -16.529312015898526], [15, -16.52931204406477], [16, -16.529312048572844]], "stddev_raw": [[1, 0], [2, 0], [3, 0], [4, 0], [5, 0], [6, 0], [7, 0], [8, 0], [9, 0], [10, 0], [11, 0], [12, 0], [13, 0], [14, 0], [15, 0], [16, 0]], "params": [[1, [0.0820422063916579, 0.0697176153743193, 0.04426095983188636, -0.03619039128480683, 0.040114749643566844, -0.04140907210289668, -0.0678823695711072, -0.06544259066897519, 0.0]], [2, [0.09204211838511657, 0.07971757722210093, 0.054260863061475914, -0.04619033107003673, 0.05011472814262999, -0.05140903013119091, -0.05788240577016046, -0.05544279293698788, -0.009999997966625514]], [3, [0.08211734912151886, 0.07037347726484543, 0.04435650314392699, -0.036356497534186044, 0.04122225059238008, -0.04181385866354642, -0.06663292818800248, -0.06538463786674073, -0.0188835980456952]], [4, [0.07851274683968462, 0.06635657626989103, 0.038769654847486595, -0.0316531588906777, 0.038223749973559255, -0.03854515253221796, -0.06923567305725196, -0.07016497546898445, -0.026599345898008386]], [5, [0.08205171851709424, 0.06942063570258998, 0.04065093870955703, -0.0344244952210108, 0.04182630098612685, -0.042407599056242425, -0.0651799235647487, -0.06764401931154447, -0.03266565457398748]], [6, [0.08451667217847751, 0.07138566273584288, 0.04325493766257363, -0.03696188123821718, 0.04335212233641957, -0.04491052245626293, -0.0633461963705112, -0.06525300953389906, -0.036424188795706254]], [7, [0.08324964404799827, 0.06967935630310225, 0.042532410522038475, -0.035823795707102264, 0.041286016974622385, -0.043357849103338085, -0.06533139600920973, -0.06617060339418603, -0.03789965240808083]], [8, [0.08223507363788794, 0.0687382337622754, 0.04110857940743123, -0.03455105813517904, 0.04081346361126775, -0.04221594817077762, -0.06589330373319502, -0.06709139447943649, -0.037948106651023904]], [9, [0.08287784833473401, 0.06972873047426907, 0.04143978145046269, -0.03514822239775457, 0.042044846925156906, -0.04303277120464935, -0.06477542766587877, -0.06654898090240487, -0.03743287069627798]], [10, [0.08312259454845776, 0.06994925574400356, 0.04209243533844464, -0.03562461448187103, 0.04186007916790093, -0.04335035530942344, -0.06496088717773411, -0.06635349867349537, -0.03679223068354629]], [11, [0.0827914158277965, 0.06945762414995872, 0.04189983604095731, -0.035291738279495825, 0.04131039747628875, -0.0429116780249242, -0.06544062174397829, -0.06665076614169621, -0.03628541655736874]], [12, [0.08283003218640228, 0.06962098050164252, 0.041750112423261536, -0.03525355475257775, 0.041713003769211346, -0.04294794165983423, -0.06506838742373146, -0.06655120615322598, -0.03606854075934287]], [13, [0.08291335625917999, 0.06977601326062313, 0.0419126496128704, -0.035413294812355396, 0.04175487250715312, -0.043080608844426264, -0.06510553969435011, -0.0664685278609231, -0.03607317875906681]], [14, [0.08285629706285999, 0.06961574346144918, 0.041896683255131996, -0.03534545103860982, 0.041533863895257275, -0.04299364573656299, -0.06528697009933332, -0.06656323463450996, -0.03615370477871814]], [15, [0.08287404625906862, 0.06964763224535342, 0.04183128044513558, -0.035322249378193095, 0.04167653854967923, -0.04301222673656506, -0.06509849769567048, -0.06653244177340224, -0.03623862666888642]], [16, [0.0828737728229476, 0.06967694289018173, 0.04186281390256771, -0.035351956041918334, 0.04165296551387792, -0.04302695845661169, -0.06516367234947136, -0.06653031777348668, -0.03628920167811888]]], "gradients": [[1, [-0.0011362691729974728, -0.002621069567190659, -0.0010333637300377063, 0.0016607121090164156, -0.004650950126542597, 0.0023825474432896954, -0.0027624931868075464, -0.000494383545827759, 0.04917932253151136]], [2, [0.02767260809168981, 0.016573093041966303, 0.02264532119154339, -0.027178209383970753, 0.019582955917282874, -0.021595967552311635, 0.010575955874315923, 0.013289765473491144, 0.03185135694295482]], [3, [-0.0018750354899239596, -0.00013924386602681693, 0.002588106844799043, -0.0009357718503437695, -0.0016354591521512418, 0.0018378891453423307, -0.0012103823989875195, 0.0004929868476928334, 0.023165153681031114]], [4, [-0.012333056744814996, -0.006946109400399081, -0.008300782032280907, 0.011248864407241044, -0.008601539679396808, 0.010104330234003811, -0.005010843155268674, -0.005217661457130873, 0.014301902403165201]], [5, [-0.0020430825207071734, -0.0008272726161067112, -0.003219913478963221, 0.002889166016508682, 9.820111907998808e-05, 0.0014292001726978754, -4.2471466191074114e-05, -0.001361611873878843, 0.005236555451400449]], [6, [0.004859285567285099, 0.003186599938349133, 0.003089246315122196, -0.004526148231681404, 0.004112770625443574, -0.004350194434721288, 0.0023079921712962914, 0.0019129659030703294, -0.000709183784486811]], [7, [0.0009082576869463566, 0.00023848489486866242, 0.0017309690202562678, -0.0014754558825842423, -0.0005865508646500928, -0.0007272874834924892, -0.00022716661173660668, 0.0004785616729066078, -0.0023926751831169213]], [8, [-0.001955183874283506, -0.0015157628504667287, -0.0013685262257752129, 0.002015818661016411, -0.0018893508493427191, 0.0018821016894783327, -0.000985664019228949, -0.0007986169627436368, -0.0020453388447485565]], [9, [4.7864891561388845e-05, 0.00020508482369407943, -0.0007044502838429167, 0.000372078639271578, 0.0008795528375529216, -3.937274644272293e-05, 0.000451828919011632, 2.786772720142494e-05, -0.0015195482476357824]], [10, [0.0007065311114775596, 0.0005699773801524088, 0.0006103823306737866, -0.0008446636754655401, 0.0005571626868956514, -0.0007398771865183562, 0.00026108163313054433, 0.0002900509518113381, -0.0008082801271562801]], [11, [-0.00027536294490282387, -0.0003436030933912093, 8.572611108448314e-05, 0.00015312826942981417, -0.0007131329752319004, 0.0002714350325803139, -0.00035557899133564774, -0.00016334567148135193, -1.3722828263951214e-05]], [12, [-9.972912611821982e-05, -7.721360514878484e-05, -0.00026806878087093367, 0.00025375550547757086, 0.00013624832423531075, 0.00013858311139003376, 0.00011437712527850863, -2.8634064136667803e-05, 0.00029685635432485924]], [13, [0.0001308269873163681, 0.00019218142172050534, 9.568930239645113e-05, -0.0001864055942402132, 0.0002469532607740632, -0.00016109170287847974, 9.46232724281515e-05, 8.647370859549142e-05, 0.0002352459251007133]], [14, [-5.692171381177502e-05, -8.105987568995943e-05, 6.476978482439222e-05, 6.638813056625281e-06, -0.00023392296890989428, 5.968171917913878e-05, -0.00014490967463132165, -4.523249608112678e-05, 0.0001484677368743803]], [15, [1.011477566592589e-05, -1.280901128453138e-05, -6.239413305308972e-05, 5.075186220615535e-05, 7.966441262041712e-05, 7.416815165584012e-06, 7.599272803915369e-05, 6.622569319603144e-06, 4.290522560168597e-05]]], "count": 16}, "termination_value": 0.0017558910815793638, "termination_status": false}, "10": {"gradients": [[0, 0.0057058510218208625], [1, 0.021724660149548214], [2, -0.02139433027554105], [3, 0.01870168276709805], [4, -0.018962822006365343], [5, -0.021582768398669572], [6, 0.021509740797451826], [7, -0.0022094127123892804], [8, 0.002163783766384597], [9, 0.0026042849453027372], [10, 0.00244154267888419], [11, -0.011788213460459218], [12, -0.0004451775753580023], [13, 0.0033730849232327387], [14, 0.0076306800232757155], [15, 0.005223158085890134], [16, 0.003502023223354911], [17, 8.43005488704307e-06], [18, -0.008192140533314074], [19, -0.01575549124809328], [20, -0.016480250352344683], [21, 0.0011706744521902124], [22, 0.0041055565836778385], [23, 0.0018072300086657833], [24, 0.0014377880883973404], [25, -0.013848390563357071], [26, -0.01568835655029588], [27, -0.0024678364853745194], [28, 0.003193011851390537], [29, -0.002404524645003292], [30, -0.0015081880492893163], [31, -0.002548546575859234], [32, -0.002895928245200352], [33, -0.0013768810017271704], [34, 0.0016416694729457504], [35, 0.003965476622113329], [36, -0.001665011088800128], [37, 0.0059142533648923745], [38, -0.0013008282726367781], [39, -3.782815221242686e-05], [40, -0.005759691147947166], [41, 0.0014628838458605742], [42, -0.006220433754869248], [43, -0.005006918438864361], [44, 0.0007070981206336313], [45, 0.0033782933641042234], [46, 0.0025331129227765814], [47, -0.004447721554864614], [48, 0.002701664107839008], [49, 0.006269991790290419], [50, 0.0037153019914484275], [51, 0.0033174793305441597], [52, -1.3323222880501362e-06], [53, -3.515842180945583e-05], [54, -0.00619520921583927], [55, 0.0016532966718472153], [56, -0.0011643473159033135], [57, 0.0001361109705797503], [58, -0.0017335093586243744], [59, 0.002835848469494806], [60, 0.00041683415557081105], [61, 0.0006054147491596495], [62, 0.000908285211316695], [63, -0.000716092913590316], [64, 0.0004104288713087101], [65, -0.003720352379577463], [66, -0.00349165110309535], [67, 0.003133374747633866], [68, 0.003942414007992667], [69, -0.0008190167865169684], [70, -7.317981413734742e-06], [71, 0.0021988906820844534], [72, 0.0025038565570074667], [73, -0.0009425807399860986], [74, 0.004567709635727724], [75, 0.004026271393142267], [76, -0.0013229924407376359], [77, -0.00012736853826034178], [78, -0.00017436322774067037]], "optimal_pool_indices": [63, 56, 76, 32, 47, 52, 14, 17, 39, 1, 3], "vqe_result": {"fun": -16.529482757175465, "x": [0.08312204721996866, 0.0645746371230078, 0.04246156355344266, -0.03546333965405597, 0.041241026099620305, -0.042649164226296825, -0.06460737670981652, -0.0658608438797454, -0.03746084307367472, -0.01569981921919205]}, "interim_results": {"energy": [[1, -16.529312048572844], [2, -16.52853576702341], [3, -16.529452700810523], [4, -16.529304236534475], [5, -16.52946388440668], [6, -16.52945538997388], [7, -16.529478187117707], [8, -16.52947781866808], [9, -16.529481821662227], [10, -16.529481967039093], [11, -16.52948249422444], [12, -16.529482659405645], [13, -16.529482707522313], [14, -16.52948273095902], [15, -16.5294827556346], [16, -16.529482757175465]], "stddev": [[1, 0], [2, 0], [3, 0], [4, 0], [5, 0], [6, 0], [7, 0], [8, 0], [9, 0], [10, 0], [11, 0], [12, 0], [13, 0], [14, 0], [15, 0], [16, 0]], "energy_raw": [[1, -16.529312048572844], [2, -16.52853576702341], [3, -16.529452700810523], [4, -16.529304236534475], [5, -16.52946388440668], [6, -16.52945538997388], [7, -16.529478187117707], [8, -16.52947781866808], [9, -16.529481821662227], [10, -16.529481967039093], [11, -16.52948249422444], [12, -16.529482659405645], [13, -16.529482707522313], [14, -16.52948273095902], [15, -16.5294827556346], [16, -16.529482757175465]], "stddev_raw": [[1, 0], [2, 0], [3, 0], [4, 0], [5, 0], [6, 0], [7, 0], [8, 0], [9, 0], [10, 0], [11, 0], [12, 0], [13, 0], [14, 0], [15, 0], [16, 0]], "params": [[1, [0.0828737728229476, 0.06967694289018173, 0.04186281390256771, -0.035351956041918334, 0.04165296551387792, -0.04302695845661169, -0.06516367234947136, -0.06653031777348668, -0.03628920167811888, 0.0]], [2, [0.07296215191018544, 0.05967967588697806, 0.03186825606642918, -0.025354779148586297, 0.03165638186751705, -0.03303135901758837, -0.0751448482682916, -0.07651846950930613, -0.026291844513303818, -0.009999995396938167]], [3, [0.08306098785045343, 0.06976826678014564, 0.04196419675198541, -0.03544880117599175, 0.04175024922436713, -0.04312630910272341, -0.06504748822243366, -0.06642194649748787, -0.03638223554577065, -0.01775808039718378]], [4, [0.08752639514162681, 0.06780775294912172, 0.046943018491811025, -0.039780332671238164, 0.04551865770383279, -0.046904682488574725, -0.06035450906592914, -0.0615954940792655, -0.04164053540089727, -0.018413718991166617]], [5, [0.08438240191166375, 0.06177324311578115, 0.044166833191516444, -0.036695907938558946, 0.04196680461927298, -0.04339522656769971, -0.06310798185984039, -0.064332172899241, -0.039414707400428184, -0.016168101158442368]], [6, [0.08153857771443167, 0.06173190553087062, 0.04100333349920636, -0.03392759870881032, 0.039480069480318146, -0.04094002660241384, -0.06587932128054273, -0.06715445872942735, -0.03647981203438746, -0.01572001156421797]], [7, [0.08248049358576254, 0.06547787299087228, 0.04151943075230234, -0.03480137093370714, 0.04083120024226809, -0.04226348503672345, -0.06525749290623806, -0.06654839999603877, -0.03667537771920298, -0.016262759324143717]], [8, [0.0837889171090889, 0.06604006820986524, 0.04302345968130823, -0.036068100609200716, 0.04201995339727872, -0.043398961935716594, -0.06413901839757569, -0.06538340270847501, -0.03779676346152466, -0.015598102704635927]], [9, [0.08330853054925028, 0.06427418018498095, 0.04281947986942674, -0.035665670307623895, 0.0413365237558211, -0.042719369785265984, -0.06446287748858368, -0.06569177550618747, -0.037644342726877764, -0.014998200905229105]], [10, [0.08282926360119959, 0.06426596934661992, 0.042162978131362404, -0.03519522766041583, 0.04094076526839992, -0.04236443925268017, -0.06482047836639905, -0.06608252058196216, -0.03724117780990113, -0.015696366405169793]], [11, [0.08315263579480256, 0.0649031670411533, 0.04237479383651259, -0.035450893480220846, 0.04132178712313007, -0.04274213486763564, -0.06458328485613112, -0.06584975556692549, -0.03745754920454369, -0.016117381185379472]], [12, [0.08324292493713543, 0.0645476193099438, 0.042618394976459195, -0.03556231839120824, 0.04134201529613329, -0.04273953786574962, -0.06452795203006814, -0.0657739722880323, -0.03758194489289419, -0.015677706027575126]], [13, [0.08307755801954811, 0.0645010816792739, 0.04243961465176225, -0.03543321625246394, 0.041189032527912416, -0.04259612265981218, -0.06464113826054119, -0.06589222943927307, -0.037420705428728024, -0.015586252772706782]], [14, [0.08311919615499154, 0.0647782456622598, 0.042402092631180915, -0.035441232904196644, 0.041263858465936804, -0.04267737774892383, -0.06461414740318983, -0.06587262804492502, -0.0374167764760809, -0.015766869624136284]], [15, [0.08315552515836054, 0.06461172888432623, 0.04249739405510052, -0.035477687238027474, 0.041273833835673644, -0.04267805577505815, -0.0645960120027694, -0.06584785544310798, -0.037488531203760674, -0.015690258260805837]], [16, [0.08312204721996866, 0.0645746371230078, 0.04246156355344266, -0.03546333965405597, 0.041241026099620305, -0.042649164226296825, -0.06460737670981652, -0.0658608438797454, -0.03746084307367472, -0.01569981921919205]]], "gradients": [[1, [1.1214893955724392e-06, 3.6579870918984625e-05, 1.8365043924717384e-05, -3.541197010648034e-05, 2.9260974425682207e-05, -2.2714375489840677e-05, 5.302344280977422e-06, 8.43005488704307e-06, -3.782815221242686e-05, 0.021724660149548214]], [2, [-0.02852956026007014, -0.014255524143298004, -0.024321208307682696, 0.028810847418521135, -0.02309493736746049, 0.022721448941084077, -0.013156587384830942, -0.013817673425393195, 0.017814285530722174, 0.009525092610186192]], [3, [-6.252748651824902e-05, 0.008640216604462125, -0.0011938652836605002, -0.00027825998395236695, 0.0013806694082063586, -0.0013392712294972853, -0.0003007119605946684, -0.00048455825544735376, 0.0013410596286256293, -0.005843873891368645]], [4, [0.012545444826537633, 0.007851705836372957, 0.010329937555502156, -0.012346197400688652, 0.010463928794202104, -0.0102060400849453, 0.0054055593024742166, 0.0057295644513502, -0.006841361848682226, -0.005126026381088167]], [5, [0.0033927171503016496, -0.0035544814093881882, 0.00385133726009812, -0.0032947577877244782, 0.0017385556108209244, -0.001683774187476672, 0.0016550842485401063, 0.0018075070476228916, -0.0028018285628839124, 0.0009945153614623337]], [6, [-0.00465182603180736, -0.004947627168448321, -0.0034364701501559125, 0.004457648932048031, -0.004228062211705463, 0.004081363507882685, -0.0017787407156930612, -0.00187862385854487, 0.0019312059367102563, 0.0012490368190043455]], [7, [-0.0018014484976429657, 0.001282598033341742, -0.0021787240215704884, 0.001784433075620484, -0.0009844300466106404, 0.000900488532494137, -0.0007727508502348712, -0.0008645523150647705, 0.0012691809800031706, -0.0014134815225261832]], [8, [0.0019428450838052669, 0.0023100911286988435, 0.0013470510748270215, -0.001771102065003305, 0.0018121432298663365, -0.001739256978957826, 0.0006820150233721733, 0.0007219256950961039, -0.0007235519243131705, -0.0004654713572840308]], [9, [0.00048610870139143003, -0.000805138201293687, 0.0008564040914755822, -0.0005310097395181401, 0.00015197833183222542, -9.393235160715108e-05, 0.00017677340376565098, 0.00021967335477768302, -0.000365937133949501, 0.0013248072558056379]], [10, [-0.0008796844984573227, -0.0006613761154632414, -0.0006965143906807469, 0.000763102584405928, -0.0007464506066234833, 0.0007052499584183636, -0.00029545690309618067, -0.00031871630748980806, 0.0003962466253106811, 0.0001671022574001313]], [11, [7.246148167894262e-05, 0.0006131925908050562, -0.00021028782053988948, 6.645002885719009e-06, 0.00018138944019696623, -0.00020537316383339999, 3.20848069783608e-05, 1.6728130262322338e-05, 3.285738597824661e-05, -0.0007756439386170655]], [12, [0.0003103107792146176, -9.616770651277307e-05, 0.00036503686593647444, -0.00026944392740624323, 0.00020072665433801262, -0.0001737134873636137, 9.472768889651206e-05, 0.00010969470296373629, -0.0001995605741029749, 0.00011117577421515534]], [13, [-0.00016217567767817798, -0.0002684807165813652, -4.614985138928773e-05, 9.102168793617693e-05, -0.00016545460059802508, 0.0001652753837504406, -4.948085341283104e-05, -4.838564747799978e-05, 5.6832061389400224e-05, 0.0002531058935915098]], [14, [-2.692171338658511e-05, 0.00024562582293441437, -0.00013349833812803524, 4.701889772995571e-05, 2.4269355186845587e-05, -3.7338288240817974e-05, -4.455813286341481e-06, -1.1262333053707607e-05, 6.355957355452801e-05, -0.00016903284555169762]], [15, [6.626428714717747e-05, -2.6850503381581348e-05, 8.756300186441024e-05, -4.0366958305781964e-05, 4.105118078001624e-05, -3.1823200295377774e-05, 1.1724052352946046e-05, 1.5202765023758502e-05, -4.802050764141086e-05, 4.446418536474539e-05]]], "count": 16}, "termination_value": 0.0015851824789585578, "termination_status": false}, "11": {"gradients": [[0, 0.005866604488932836], [1, 4.409310868425109e-05], [2, -0.0013225044139133502], [3, 0.021094430418983734], [4, -0.02079305239512408], [5, -0.001135677018726966], [6, 0.00020769202834003408], [7, -0.002431015631479738], [8, 0.0023376302839608343], [9, 0.0028010021996465184], [10, 0.002613441893462465], [11, -0.01176305196125682], [12, -0.0005198800915593438], [13, 0.0034235916195264338], [14, 0.007558920143097225], [15, 0.005261120327567426], [16, 0.00351425251690074], [17, 0.00017758628865038872], [18, -0.008157727948173488], [19, -0.013046027766169033], [20, -0.013627035635174423], [21, -6.277789756303775e-05], [22, 0.001170914396206868], [23, -0.0010680095162864944], [24, 0.00012847315035635631], [25, -0.010984697662149046], [26, -0.01258480550290031], [27, -0.0022827096500055433], [28, 0.003228662448412578], [29, -0.002707247130466328], [30, -0.0017674311294815226], [31, -0.002876957264790647], [32, -0.0030460916469134958], [33, -0.0014874425389024282], [34, 0.0017421861670054994], [35, 0.004108398888966747], [36, -0.0016849801638407769], [37, 0.006015666400362107], [38, -0.0012383600093599512], [39, 2.9177246357647846e-05], [40, -0.005863492529677217], [41, 0.0014505059720235636], [42, -0.006127247800485236], [43, -0.004830805827202411], [44, 0.0008046982686416015], [45, 0.0032887761517823577], [46, 0.0024840529571665826], [47, -0.0044997532943718], [48, 0.0028949742217783125], [49, 0.0063092635050168155], [50, 0.0034951626937100855], [51, 0.0032489839583966784], [52, 6.996236257350574e-05], [53, -0.0001020967985745358], [54, -0.005859113060360244], [55, 0.0016053139989473664], [56, -0.0011955530923195568], [57, 0.0016205823936630281], [58, 0.0015646764895613785], [59, -0.0004895198553516167], [60, 0.001823110292461294], [61, 0.00032449352207564175], [62, 0.0010401534211759156], [63, -0.003652695978026088], [64, 0.0032678272034782907], [65, -0.0037050611111784093], [66, -0.0036593089344556518], [67, 0.0031698119924161716], [68, 0.004107194069717934], [69, -0.0038774388168505425], [70, 0.0027945304080763123], [71, 0.0022087299683128947], [72, 0.002306009545867127], [73, -0.000989420835528776], [74, 0.004575552292655161], [75, 0.004148041095113797], [76, -0.0013024098874705459], [77, -0.00017412395241223066], [78, -0.00035713756019895015]], "optimal_pool_indices": [63, 56, 76, 32, 47, 52, 14, 17, 39, 1, 3], "vqe_result": {"fun": -16.529824811029993, "x": [0.08387843338236774, 0.06008257730295471, 0.04030029578453503, -0.036613740809656896, 0.04025862187605271, -0.041424228099868676, -0.0615217933547363, -0.06228252946092023, -0.03336457117656532, -0.019266376843454718, -0.03248587708919948]}, "interim_results": {"energy": [[1, -16.529482757175465], [2, -16.528617871152925], [3, -16.529749019792135], [4, -16.52960515944345], [5, -16.52980685412546], [6, -16.529795349714238], [7, -16.529818620396654], [8, -16.52981883012037], [9, -16.529823760997278], [10, -16.52982362755181], [11, -16.52982476594712], [12, -16.529824581507288], [13, -16.52982476297388], [14, -16.529824804222034], [15, -16.529824796979387], [16, -16.529824811029993]], "stddev": [[1, 0], [2, 0], [3, 0], [4, 0], [5, 0], [6, 0], [7, 0], [8, 0], [9, 0], [10, 0], [11, 0], [12, 0], [13, 0], [14, 0], [15, 0], [16, 0]], "energy_raw": [[1, -16.529482757175465], [2, -16.528617871152925], [3, -16.529749019792135], [4, -16.52960515944345], [5, -16.52980685412546], [6, -16.529795349714238], [7, -16.529818620396654], [8, -16.52981883012037], [9, -16.529823760997278], [10, -16.52982362755181], [11, -16.52982476594712], [12, -16.529824581507288], [13, -16.52982476297388], [14, -16.529824804222034], [15, -16.529824796979387], [16, -16.529824811029993]], "stddev_raw": [[1, 0], [2, 0], [3, 0], [4, 0], [5, 0], [6, 0], [7, 0], [8, 0], [9, 0], [10, 0], [11, 0], [12, 0], [13, 0], [14, 0], [15, 0], [16, 0]], "params": [[1, [0.08312204721996866, 0.0645746371230078, 0.04246156355344266, -0.03546333965405597, 0.041241026099620305, -0.042649164226296825, -0.06460737670981652, -0.0658608438797454, -0.03746084307367472, -0.01569981921919205, 0.0]], [2, [0.09311892117745899, 0.07457349898073662, 0.03252460919555544, -0.045343681946507966, 0.0512382300024857, -0.05264636579664314, -0.05462506247860577, -0.05587989637474383, -0.047146712386166724, -0.025697551805329594, -0.009999995259414423]], [3, [0.08302413964347868, 0.06448887680023992, 0.042623287529066, -0.03524480334196444, 0.04114525872239255, -0.04255330564918436, -0.0647222233351344, -0.06597716782512536, -0.0370478119747639, -0.015607727162316544, -0.01922054820106813]], [4, [0.07920696695206653, 0.058807479147216485, 0.04476003934344858, -0.031712297449061316, 0.0362592594094395, -0.037679601329298, -0.0672418881460934, -0.0683692401176172, -0.03018515453848777, -0.012482173918096615, -0.025880936312921807]], [5, [0.08273669365538293, 0.05999376992511152, 0.040557600611229455, -0.035570931427509916, 0.03889357924792615, -0.04017035914140167, -0.06261692798693097, -0.06350006428316074, -0.031155366137479677, -0.017054443400351706, -0.03006511186355367]], [6, [0.08558820134632299, 0.06157259497214466, 0.03870404781327031, -0.03845172826466365, 0.04176147313006778, -0.042840551865161176, -0.05952047418140813, -0.06018262770074484, -0.0344714952950285, -0.020915463181638394, -0.032778862186159614]], [7, [0.0845415569864321, 0.060223259005800674, 0.0402218132545644, -0.03719020963076322, 0.04098285357917139, -0.04203399190479688, -0.060855152258534446, -0.06148613690844469, -0.0345688169278812, -0.020435261867099448, -0.03411746734478993]], [8, [0.08322447924194158, 0.0588418259752065, 0.04068985186156879, -0.035826920520911465, 0.03952664850106668, -0.04070391491677396, -0.062216398878979624, -0.06296630615171743, -0.03264173048956647, -0.019083513459816938, -0.033972879057627824]], [9, [0.08369736751293254, 0.05949487732814177, 0.040048032798197034, -0.03650031893925869, 0.03990977696455119, -0.041121366842532446, -0.06152803588765345, -0.0623232635972633, -0.03258476371657759, -0.01927463841137265, -0.03325184454252235]], [10, [0.08419071537631168, 0.06034488785740947, 0.040195257890370664, -0.03699705742733309, 0.040557315016515445, -0.041699324267428936, -0.061093803448641425, -0.0618422607451159, -0.03366386726174904, -0.019583916989647704, -0.03276104271366483]], [11, [0.0838909515869192, 0.060173831619508324, 0.04037197857372534, -0.036512611703437045, 0.04027303316718126, -0.041417482582163524, -0.061629431278571074, -0.06237753254110153, -0.03351471630793095, -0.019228841530669668, -0.03243106834673941]], [12, [0.0837423151040696, 0.06000059611880145, 0.04024056989053722, -0.03642052226298907, 0.04010161469958616, -0.04128502501144799, -0.06173708010664104, -0.06251107143419575, -0.03315143419159781, -0.019089205970234946, -0.032235557733101085]], [13, [0.08390408617595822, 0.06015469142723712, 0.04032091390533944, -0.036676310813556594, 0.04031004700798228, -0.0414811175263248, -0.06147990648330505, -0.06225072775785855, -0.03343020390178227, -0.019263844976101292, -0.03227762694518573]], [14, [0.08391484258551653, 0.06011787907724558, 0.040294780611334104, -0.03659295771794068, 0.04027705953539226, -0.04144006375893999, -0.06154160195901174, -0.062311714016634705, -0.03341543208843112, -0.019279936659985886, -0.03238257921733087]], [15, [0.08383948079753681, 0.06004039976918465, 0.04026377580813976, -0.036531920920859245, 0.040197464300642125, -0.04136650243951835, -0.061600538752697824, -0.06236601626880667, -0.033298062242923594, -0.019229355960496925, -0.03245257494106553]], [16, [0.08387843338236774, 0.06008257730295471, 0.04030029578453503, -0.036613740809656896, 0.04025862187605271, -0.041424228099868676, -0.0615217933547363, -0.06228252946092023, -0.03336457117656532, -0.019266376843454718, -0.03248587708919948]]], "gradients": [[1, [-3.197932826104477e-05, -8.785247776899041e-05, 1.57615245477416e-06, 8.257171639769467e-07, -3.575413664691496e-05, 3.5724326881592106e-05, -5.6442636733322615e-06, -5.238656410000431e-06, 3.083388442348678e-07, 4.409310868069838e-05, 0.021094430418983734]], [2, [0.030698864658994296, 0.02480245223664923, -0.020255517587935756, -0.028713552594824776, 0.024026557761892775, -0.024365064249799673, 0.012483712461467178, 0.012333555545872343, -0.013976505237035752, -0.01948360005276939, 0.015400790126605557]], [3, [-0.001703891235530719, 0.0028694218815914496, 0.004123733402030538, 0.002319954006125613, 0.0009771243144172104, -0.0009633160643396366, -0.0021189898307163446, -0.002232156063318058, -0.003283748995997371, 0.0022646144290767722, 0.006623874292234433]], [4, [-0.013898217991661355, -0.007624882666068089, 0.009329717011445027, 0.013653905855012027, -0.009785510516092444, 0.009579435455080443, -0.00649336405432166, -0.006699145035440779, 0.004740703250501355, 0.010461995704151406, 0.0027332531981691943]], [5, [-0.003260740972637066, -0.002043042315769128, 4.797156659464008e-06, 0.002804039700404104, -0.0033143034420035633, 0.0030751448410590854, -0.0011222668734482966, -0.0012429451721800433, 0.0033087724891665005, 0.0030900274372491765, 0.001750491306932389]], [6, [0.005283457200125241, 0.0036353134297293366, -0.0036005350702126293, -0.005493960373335938, 0.0036073089242201206, -0.003531467391567844, 0.0026158137253702307, 0.0026777666412236556, -0.001411629283790461, -0.0032943499688684597, 0.00028773591188269165]], [7, [0.0018710540259263553, 0.0013314780140412097, 0.0002687370181799764, -0.0016758646662040633, 0.0018663946332999615, -0.0016471825161268328, 0.0007182622064512145, 0.0008399220393258133, -0.0019376869396197094, -0.0016370210684364395, -0.0012305279627042864]], [8, [-0.0020951374033568726, -0.0019386974647517263, 0.0011383059208824875, 0.0024057965026518247, -0.0015674324451531163, 0.0015473636033860316, -0.0010872685467795407, -0.0010926266144650754, 0.0007061451185563783, 0.0010288529597275442, -0.0010540349606316113]], [9, [-0.0005591161890965424, -0.000844168700037784, -0.0005350765357512444, 0.00038181058572028803, -0.0007141441685085681, 0.0005941215015781154, -0.00011497116520331474, -0.00016845030437906416, 0.0009612488284780341, 0.00028824866068788424, -0.0002788321243514247]], [10, [0.0009200959233162109, 0.0007398944288468101, -0.0001387398057595135, -0.0011910936093073587, 0.0007785216272431228, -0.0007389372841259956, 0.0005513943738257865, 0.0005666853513801584, -0.0004994321276363678, -0.0005818357256686113, -0.00017593209011934619]], [11, [3.948306625822795e-05, 0.00013519386832427926, 0.00023715976562321828, 0.00018196787651802993, 6.943670191716933e-05, -1.903107343537158e-05, -8.565507517488413e-05, -6.66610613109242e-05, -0.00023707581381771092, 1.0688533848224324e-05, -7.778144855663527e-05]], [12, [-0.00037023502263622277, -0.0002888865537080676, -0.0001493764318407642, 0.00046105627925996373, -0.00035708150180724374, 0.00032267491985749075, -0.00021158516966934826, -0.00022155582502492166, 0.00032498766178434835, 0.0002548270668718544, 0.00016151743004755303]], [13, [8.992357924597627e-05, 0.00012372451443809496, 6.321543286702536e-05, -0.00028575579270828655, 0.00014670337981215198, -0.00015126528534281647, 0.00011353429373883728, 0.00011403575096835539, -9.487960320697653e-05, -5.949837456142859e-05, 0.00010959909802821244]], [14, [0.00012216206942561314, 7.341213083478237e-05, 2.0597206230377196e-05, -3.83191738926314e-05, 7.775357504868907e-05, -6.711570109629861e-05, 2.1592429778394262e-05, 1.8794905049190902e-05, -7.770055410460941e-05, -5.7956142676118816e-05, 3.190456412482945e-05]], [15, [-0.00010370557286876192, -8.466607391355296e-05, -4.872276930178998e-05, 0.00014998189978321363, -0.00010726136744310111, 0.00010115531797438848, -6.456318182657128e-05, -6.638224088817424e-05, 7.766551076926476e-05, 5.666779063417948e-05, 5.031708639080534e-06]]], "count": 16}, "termination_value": 0.001243128624430767, "termination_status": true}}}
