# Supplementary material for: A Stabilizer Framework for the Contextual Subspace Variational Quantum Eigensolver and the Noncontextual Projection Ansatz
Source: J Chem Theory Comput. 2023 Jan 23;19(3):808–21. doi: 10.1021/acs.jctc.2c00910 (PMC9933439; doi:10.1021/acs.jctc.2c00910)
Supplement: Supplementary file 1 — ct2c00910_si_001.zip [file ct2c00910_si_001.zip › anc/simulation_data/ADAPT-VQE/ADAPT-VQE_results_BeH2_STO-3G_SINGLET.json]

{"optimized_ansatz": {"optimal_energy": -19.078819419401295, "optimal_params": [0.0720252410735465, -0.046026355576239505, -0.046073819481957566, -0.038968988193280076, 0.0556404098602808, -0.04071448619112482, 0.0403379605080672, -0.026757529750413386, -0.051420287048567326, 0.05144638929201712], "optimal_pool_indices": [38, 22, 81, 28, 79, 37, 68, 60, 55, 52], "optimal_pool_labels": ["YIIZIXI", "YZIIXZI", "ZYXXZXX", "ZYXYYIZ", "YZIIZYY", "ZYXXZXZ", "YZIZYZY", "ZYXXXIX", "ZZXXZIY", "IZIXZZY"]}, "adapt_vqe_interim_data": {"1": {"gradients": [[0, 2.7299424587567955e-07], [1, 2.2729780724262127e-07], [2, -2.2729780724262127e-07], [3, -0.02190565990071036], [4, -0.02190565990071036], [5, 0.02190565990071036], [6, -0.02190565990071036], [7, -0.030131404668896522], [8, -0.030131404668896522], [9, 0.030131404668896522], [10, 0.030131404668896522], [11, 0.030131404668896522], [12, 0.030131404668896522], [13, -0.030131404668896522], [14, -0.030131404668896522], [15, -2.7299424587567955e-07], [16, 0.02190565990071036], [17, 0.02190565990071036], [18, 0.02190565990071036], [19, -0.02190565990071036], [20, -2.272978179007623e-07], [21, 2.272978179007623e-07], [22, 0.1441473137005964], [23, -0.1441473137005964], [24, 0.1441473137005964], [25, -0.1441473137005964], [26, 0.16317821141041833], [27, -0.16317821141041833], [28, 0.16317821141041833], [29, 0.16317821141041833], [30, -0.1441473137005964], [31, 0.1441473137005964], [32, -0.1441473137005964], [33, 0.1441473137005964], [34, -0.12224165379989671], [35, -0.12224165379989671], [36, -0.12224165379989671], [37, 0.12224165379989671], [38, -0.1664368084765897], [39, -0.1664368084765897], [40, 0.1664368084765897], [41, 0.1664368084765897], [42, -0.1664368084765897], [43, -0.1664368084765897], [44, 0.1664368084765897], [45, 0.1664368084765897], [46, 0.12224165379989671], [47, -0.12224165379989671], [48, 0.12224165379989671], [49, 0.12224165379989671], [50, 0.09984271419932256], [51, -0.09984271419932256], [52, -0.09984271419932256], [53, 0.09984271419932256], [54, -0.09984271419932256], [55, 0.09984271419932256], [56, 0.09984271419932256], [57, -0.09984271419932256], [58, 0.11307310976360796], [59, 0.11307310976360796], [60, 0.11307310976360796], [61, -0.11307310976360796], [62, -0.12224165368010631], [63, -0.12224165368010631], [64, -0.12224165368010631], [65, 0.12224165368010631], [66, 0.12224165368010631], [67, 0.12224165368010631], [68, -0.12224165368010631], [69, 0.12224165368010631], [70, 0.11307310976360796], [71, -0.11307310976360796], [72, 0.11307310976360796], [73, 0.11307310976360796], [74, 2.7299424942839323e-07], [75, -2.7299424942839323e-07], [76, -0.15368933960161968], [77, -0.15368933960161968], [78, 0.15368933960161968], [79, -0.15368933960161968], [80, 0.14414731355314103], [81, 0.14414731355314814], [82, -0.14414731355314103], [83, -0.14414731355314103], [84, 0.14414731355314103], [85, 0.14414731355314814], [86, 0.14414731355314814], [87, 0.14414731355314103], [88, -0.021905659873034722], [89, -0.021905659873034722], [90, -0.021905659873034722], [91, 0.021905659873034722], [92, 0.021905659873034722], [93, -0.021905659873034722], [94, -0.021905659873034722], [95, -0.021905659873034722]], "optimal_pool_indices": [38, 22, 81, 28, 79, 37, 68, 60, 55, 52], "vqe_result": {"fun": -19.052461909661886, "x": [0.06928733380422823]}, "interim_results": {"energy": [[1, -19.046693393325626], [2, -19.04823817791653], [3, -19.04950052599079], [4, -19.050481147801396], [5, -19.051203083600324], [6, -19.051705271518806], [7, -19.05203414168274], [8, -19.052235965252507], [9, -19.05235136231111], [10, -19.05241238461515], [11, -19.05244193411805], [12, -19.052454850042924], [13, -19.052459829620577], [14, -19.05246145329191], [15, -19.052461860877195], [16, -19.052461917340295], [17, -19.052461909661886]], "stddev": [[1, 0], [2, 0], [3, 0], [4, 0], [5, 0], [6, 0], [7, 0], [8, 0], [9, 0], [10, 0], [11, 0], [12, 0], [13, 0], [14, 0], [15, 0], [16, 0], [17, 0]], "energy_raw": [[1, -19.046693393325626], [2, -19.04823817791653], [3, -19.04950052599079], [4, -19.050481147801396], [5, -19.051203083600324], [6, -19.051705271518806], [7, -19.05203414168274], [8, -19.052235965252507], [9, -19.05235136231111], [10, -19.05241238461515], [11, -19.05244193411805], [12, -19.052454850042924], [13, -19.052459829620577], [14, -19.05246145329191], [15, -19.052461860877195], [16, -19.052461917340295], [17, -19.052461909661886]], "stddev_raw": [[1, 0], [2, 0], [3, 0], [4, 0], [5, 0], [6, 0], [7, 0], [8, 0], [9, 0], [10, 0], [11, 0], [12, 0], [13, 0], [14, 0], [15, 0], [16, 0], [17, 0]], "params": [[1, [0.0]], [2, [0.009999999399171405]], [3, [0.019639589511798214]], [4, [0.02867425495812117]], [5, [0.03689756448611885]], [6, [0.04415971597085301]], [7, [0.05037477752664057]], [8, [0.05552063734905661]], [9, [0.0596337422965329]], [10, [0.06279919938973043]], [11, [0.06513706803051493]], [12, [0.06678670499924555]], [13, [0.06789160908699103]], [14, [0.06858690555213402]], [15, [0.06899069985781553]], [16, [0.06919952291742258]], [17, [0.06928733380422823]]], "gradients": [[1, [-0.1664368084765897]], [2, [-0.1425098296359124]], [3, [-0.11939113491321152]], [4, [-0.09768278667012709]], [5, [-0.07789604160466723]], [6, [-0.060404320553118396]], [7, [-0.04542437528405685]], [8, [-0.03301607793963868]], [9, [-0.023095501670503893]], [10, [-0.015459499029091717]], [11, [-0.009819465368813951]], [12, [-0.005839632240018489]], [13, [-0.0031739566929331886]], [14, [-0.0014964857741333049]], [15, [-0.0005222908700126538]], [16, [-1.8483788466028273e-05]]], "count": 17}, "termination_value": 0.0276248216557633, "termination_status": false}, "2": {"gradients": [[0, 0.013190878294643937], [1, 0.01330937833580137], [2, -0.013309378327900134], [3, -0.039473628552681106], [4, -0.02101313465602317], [5, 0.021013134656026722], [6, -0.03947362855267755], [7, -0.022936080249348123], [8, -0.022936080249348123], [9, 0.022936080249348123], [10, 0.022936080249348123], [11, 0.022936080249348123], [12, 0.022936080249348123], [13, -0.022936080249348123], [14, -0.022936080249348123], [15, -0.013190878314997434], [16, 0.039473628552681106], [17, 0.021013134656026722], [18, 0.021013134656026722], [19, -0.039473628552681106], [20, -0.013309378331850752], [21, 0.013309378331854305], [22, 0.1632470787807101], [23, -0.1632470787807101], [24, 0.16324707878070654], [25, -0.16324707878070654], [26, 0.14284811114018225], [27, -0.14284811114018225], [28, 0.14284811114018225], [29, 0.14284811114018225], [30, -0.1632470787807101], [31, 0.1632470787807101], [32, -0.16324707878070654], [33, 0.16324707878070654], [34, -0.13510254019114853], [35, -0.13090485416156383], [36, -0.13090485416156383], [37, 0.13510254019114853], [38, 0.0001933690018951495], [39, 0.0001933690018951495], [40, -0.0001933690018951495], [41, -0.0001933690018951495], [42, 0.0001933690018951495], [43, 0.0001933690018951495], [44, -0.0001933690018951495], [45, -0.0001933690018951495], [46, 0.13510254019114853], [47, -0.13090485416156028], [48, 0.13090485416156028], [49, 0.13510254019114853], [50, 0.099842714199319], [51, -0.099842714199319], [52, -0.099842714199319], [53, 0.099842714199319], [54, -0.099842714199319], [55, 0.099842714199319], [56, 0.09984271419932256], [57, -0.09984271419932256], [58, 0.11307310976360796], [59, 0.11307310976360796], [60, 0.11307310976360796], [61, -0.11307310976360796], [62, -0.13510254011501388], [63, -0.13510254011501388], [64, -0.13090485409039587], [65, 0.13090485409039587], [66, 0.13090485409039587], [67, 0.13090485409039587], [68, -0.13510254011501388], [69, 0.13510254011501388], [70, 0.11307310976360796], [71, -0.11307310976360796], [72, 0.11307310976360796], [73, 0.11307310976360796], [74, 0.013190878315050725], [75, -0.01319087831504362], [76, -0.1301330511194294], [77, -0.1301330511194294], [78, 0.1301330511194294], [79, -0.1301330511194294], [80, 0.163247078671251], [81, 0.163247078671251], [82, -0.163247078671251], [83, -0.163247078671251], [84, 0.163247078671251], [85, 0.163247078671251], [86, 0.163247078671251], [87, 0.163247078671251], [88, -0.03947362851175029], [89, -0.02101313462532417], [90, -0.02101313462532417], [91, 0.03947362851175029], [92, 0.03947362851175029], [93, -0.02101313462532417], [94, -0.02101313462532417], [95, -0.03947362851175029]], "optimal_pool_indices": [38, 22, 81, 28, 79, 37, 68, 60, 55, 52], "vqe_result": {"fun": -19.056419126762794, "x": [0.0744836598292207, -0.04921639966416584]}, "interim_results": {"energy": [[1, -19.052461909661886], [2, -19.053779634835863], [3, -19.05498977827054], [4, -19.055689913103368], [5, -19.056114337213685], [6, -19.056317497866225], [7, -19.056395166235724], [8, -19.05641751938242], [9, -19.056419801989914], [10, -19.056419210287796], [11, -19.056419126762794]], "stddev": [[1, 0], [2, 0], [3, 0], [4, 0], [5, 0], [6, 0], [7, 0], [8, 0], [9, 0], [10, 0], [11, 0]], "energy_raw": [[1, -19.052461909661886], [2, -19.053779634835863], [3, -19.05498977827054], [4, -19.055689913103368], [5, -19.056114337213685], [6, -19.056317497866225], [7, -19.056395166235724], [8, -19.05641751938242], [9, -19.056419801989914], [10, -19.056419210287796], [11, -19.056419126762794]], "stddev_raw": [[1, 0], [2, 0], [3, 0], [4, 0], [5, 0], [6, 0], [7, 0], [8, 0], [9, 0], [10, 0], [11, 0]], "params": [[1, [0.06928733380422823, 0.0]], [2, [0.05928785092345534, -0.00999999938743165]], [3, [0.06935722216155585, -0.01938571942882327]], [4, [0.0756772262455585, -0.027856712815191885]], [5, [0.07475977983197273, -0.035076318012018125]], [6, [0.07240607716714671, -0.04074036095948998]], [7, [0.07297950903389476, -0.04474509681740801]], [8, [0.07476030192000152, -0.047264174266217214]], [9, [0.07501846358076875, -0.04862799138560895]], [10, [0.07443382169727446, -0.0491752243015021]], [11, [0.0744836598292207, -0.04921639966416584]]], "gradients": [[1, [0.0001933690018951495, 0.1632470787807101]], [2, [-0.0266076091940306, 0.1266812527619905]], [3, [-0.004776241994420616, 0.09750079759866992]], [4, [0.008260863603155144, 0.07039587849045148]], [5, [0.004116043895418642, 0.04560420382160757]], [6, [-0.003099130691516905, 0.025708324694953433]], [7, [-0.0027840677585686535, 0.012237435582715506]], [8, [0.0008535804852947138, 0.004145062973552882]], [9, [0.0011126836617556535, -0.00042546506102070225]], [10, [-0.0004506995548219095, -0.0024443215968581455]]], "count": 11}, "termination_value": 0.023667604554855615, "termination_status": false}, "3": {"gradients": [[0, 0.011466221119395215], [1, 0.014868336102722424], [2, -0.01486833609916971], [3, -0.03901675548667782], [4, -0.0065979700884817305], [5, 0.021166719911985155], [6, -0.024448005663170846], [7, -0.022334444497076333], [8, -0.022334444497069228], [9, 0.02233444449707278], [10, 0.022334444497076333], [11, 0.022334444497069228], [12, 0.02233444449707278], [13, -0.022334444497065675], [14, -0.022334444497069228], [15, -0.011466221141219535], [16, 0.024448005663170846], [17, 0.021166719911985155], [18, 0.0065979700884817305], [19, -0.03901675548667782], [20, -0.01279072860586794], [21, 0.012790728607285473], [22, -0.0025710131828091676], [23, 0.0012216204034061207], [24, -0.0012216204034061207], [25, 0.0025710131828091676], [26, 0.14632452736015722], [27, -0.14720375186136891], [28, 0.14945055883125136], [29, 0.1485713343300361], [30, 0.0012216204034061207], [31, -0.0025710131828091676], [32, 0.0025710131828091676], [33, -0.0012216204034061207], [34, -0.12076185838855125], [35, -0.11735800971470667], [36, -0.11844515469126549], [37, 0.12184900336511006], [38, -0.0012140199945918084], [39, -0.00034102791433454627], [40, 0.0003410279143452044], [41, 0.0012140199945775976], [42, -0.00034102791433454627], [43, -0.0012140199945918084], [44, 0.0012140199945775976], [45, 0.0003410279143452044], [46, 0.12184900336511006], [47, -0.11844515469127259], [48, 0.11735800971470667], [49, 0.12076185838855125], [50, 0.0996010649906367], [51, -0.0996010649906367], [52, -0.0996010649906367], [53, 0.0996010649906367], [54, -0.09960106499410415], [55, 0.09960106499410415], [56, 0.09960106499410415], [57, -0.09960106499410415], [58, 0.12672360286462947], [59, 0.1279307734022197], [60, 0.12672360286462947], [61, -0.1279307734022197], [62, -0.11852920347278229], [63, -0.11952136955481052], [64, -0.11604832083201089], [65, 0.1150561547499862], [66, 0.1150561547499862], [67, 0.11604832083201089], [68, -0.11952136955481052], [69, 0.11852920347277873], [70, 0.1279307734022197], [71, -0.12672360286463658], [72, 0.1279307734022197], [73, 0.12672360286463658], [74, 0.014657804259059048], [75, -0.01465780425796126], [76, -0.13568242145069576], [77, -0.1342521454686434], [78, 0.1333899370235514], [79, -0.13654462989578775], [80, 0.164510456447303], [81, 0.1654380032960887], [82, -0.1654380032960887], [83, -0.164510456447303], [84, 0.164510456447303], [85, 0.1654380032960887], [86, 0.1654380032960887], [87, 0.164510456447303], [88, -0.025375350455938417], [89, -0.007870775234867011], [90, -0.021166719882540264], [91, 0.03867129510361522], [92, 0.03867129510361522], [93, -0.021166719882540264], [94, -0.007870775234867011], [95, -0.025375350455938417]], "optimal_pool_indices": [38, 22, 81, 28, 79, 37, 68, 60, 55, 52], "vqe_result": {"fun": -19.060492095109936, "x": [0.08023219010291287, -0.04916465247700948, -0.04916311587033318]}, "interim_results": {"energy": [[1, -19.05641912676277], [2, -19.05764056707524], [3, -19.05900110019671], [4, -19.05967215846267], [5, -19.060156963134546], [6, -19.060362334915578], [7, -19.060460885120797], [8, -19.060485650241425], [9, -19.060492067531992], [10, -19.06049122527173], [11, -19.060491185759478], [12, -19.06049153313378], [13, -19.060491849267535], [14, -19.060492046134367], [15, -19.06049209599768], [16, -19.060492095109936]], "stddev": [[1, 0], [2, 0], [3, 0], [4, 0], [5, 0], [6, 0], [7, 0], [8, 0], [9, 0], [10, 0], [11, 0], [12, 0], [13, 0], [14, 0], [15, 0], [16, 0]], "energy_raw": [[1, -19.05641912676277], [2, -19.05764056707524], [3, -19.05900110019671], [4, -19.05967215846267], [5, -19.060156963134546], [6, -19.060362334915578], [7, -19.060460885120797], [8, -19.060485650241425], [9, -19.060492067531992], [10, -19.06049122527173], [11, -19.060491185759478], [12, -19.06049153313378], [13, -19.060491849267535], [14, -19.060492046134367], [15, -19.06049209599768], [16, -19.060492095109936]], "stddev_raw": [[1, 0], [2, 0], [3, 0], [4, 0], [5, 0], [6, 0], [7, 0], [8, 0], [9, 0], [10, 0], [11, 0], [12, 0], [13, 0], [14, 0], [15, 0], [16, 0]], "params": [[1, [0.0744836598292207, -0.04921639966416584, 0.0]], [2, [0.08448336660669091, -0.03921643855918657, -0.009999999395544]], [3, [0.07444309611499933, -0.048985372930500246, -0.01950015756107201]], [4, [0.07274018652125139, -0.052806791280684204, -0.027979180288094777]], [5, [0.07792847597423591, -0.049508614065004765, -0.035106654505041364]], [6, [0.08104375561577953, -0.04733823930651194, -0.04075522755911247]], [7, [0.07983836381166508, -0.04887459961845972, -0.04489589828251937]], [8, [0.07910775187665556, -0.049907789885982316, -0.04759429801584243]], [9, [0.08025357491669259, -0.04911258693426794, -0.04909404100350384]], [10, [0.08064556832141165, -0.04890758625756322, -0.049754838442008564]], [11, [0.08016086428563356, -0.04936877760783603, -0.049897783323399614]], [12, [0.08021836307465603, -0.04924897589364298, -0.049766978929845954]], [13, [0.0803615629525999, -0.049101027134736096, -0.04955092396444646]], [14, [0.08020298900803523, -0.049243262111340134, -0.049359361721444533]], [15, [0.08020427137406083, -0.04920050228189108, -0.049228887282050104]], [16, [0.08023219010291287, -0.04916465247700948, -0.04916311587033318]]], "gradients": [[1, [-0.0003410279143452044, -0.002571013182802062, 0.1654380032960887]], [2, [0.023875429987953112, 0.03431066430937335, 0.13409441210120931]], [3, [-0.005729280713797635, -0.0014600330478344858, 0.09930877105226799]], [4, [-0.013264309185927914, -0.01477616566394957, 0.07010423192803472]], [5, [-0.0017216031526103848, -0.0019925069582633625, 0.047260353765363305]], [6, [0.004887443406936143, 0.0063630741331195395, 0.028879839362542015]], [7, [0.0003764909894634627, 0.0008877684275354625, 0.014497519932188396]], [8, [-0.0024421914918484333, -0.0027745199309237023, 0.005139309477410592]], [9, [0.00014868504974785424, 0.00028019226963493793, 0.00034363480859056494]], [10, [0.0009750731018876024, 0.0011004302436070645, -0.0017979187291103926]], [11, [-0.00037313334157929035, -0.0006002454612534791, -0.0024099002591739804]], [12, [-0.00016317037171731386, -0.00017951947841154947, -0.0019515348346459405]], [13, [0.00028698838623242295, 0.0003591025259979119, -0.001179931896832187]], [14, [-8.504928844743631e-05, -0.00017279907148193274, -0.0005699582948430759]], [15, [-3.351731115586176e-05, -2.973738517653146e-05, -0.0001268381694252696]]], "count": 16}, "termination_value": 0.019594636207713734, "termination_status": false}, "4": {"gradients": [[0, 0.012960910298193795], [1, 0.014392330911370266], [2, -0.01439233090671621], [3, -0.025020102739624406], [4, -0.006978943987384412], [5, 0.00827016936784375], [6, -0.02372887735917928], [7, -0.021676954702982698], [8, -0.021676954702982698], [9, 0.021676954702979145], [10, 0.021676954702982698], [11, 0.021676954702982698], [12, 0.021676954702982698], [13, -0.02167695470298625], [14, -0.02167695470298625], [15, -0.01296091031395008], [16, 0.02372887735917928], [17, 0.00827016936784375], [18, 0.006978943987384412], [19, -0.02502010273962796], [20, -0.01439226096274382], [21, 0.014392260963564496], [22, 9.860600428623911e-05], [23, -0.0005558876358584541], [24, 0.0005558876358620068], [25, -9.860600428979183e-05], [26, 0.1526674900660545], [27, -0.15266751650041854], [28, 0.15266756449048557], [29, 0.1526675380561322], [30, -0.0005558876358584541], [31, 9.860600428623911e-05], [32, -9.860600428979183e-05], [33, 0.0005558876358620068], [34, -0.10539457274225938], [35, -0.1028216960605235], [36, -0.10292551676808515], [37, 0.10549839344981038], [38, -0.0002192407244265837], [39, -0.00021922209863944886], [40, 0.00021922209864300157], [41, 0.000219240724423031], [42, -0.00021922209863944886], [43, -0.0002192407244265837], [44, 0.000219240724423031], [45, 0.00021922209864300157], [46, 0.10549839344981393], [47, -0.10292551676808159], [48, 0.1028216960605235], [49, 0.10539457274225938], [50, 0.0993483791468961], [51, -0.09934837914689254], [52, -0.0993483791468961], [53, 0.09934837914688899], [54, -0.09934837915034578], [55, 0.09934837915034223], [56, 0.09934837915033867], [57, -0.09934837915034223], [58, 0.1398787808580053], [59, 0.1398788219036966], [60, 0.1398787808580053], [61, -0.13987882190369305], [62, -0.10549828594865218], [63, -0.10539453779115604], [64, -0.10282165878570737], [65, 0.10292540694317864], [66, 0.1029254069431822], [67, 0.10282165878571092], [68, -0.10539453779115604], [69, 0.10549828594864508], [70, 0.1398788219036966], [71, -0.13987878085800176], [72, 0.13987882190369305], [73, 0.13987878085800887], [74, 0.012961016583627583], [75, -0.01296101658303428], [76, -0.13951910254545297], [77, -0.13951907700986155], [78, 0.13951905171826695], [79, -0.13951912783704756], [80, 0.0005610604549382003], [81, 0.00010386234899684155], [82, -0.00010386234900039426], [83, -0.0005610604549346476], [84, 0.0005610604549346476], [85, 0.00010386234900039426], [86, 0.00010386234900039426], [87, 0.0005610604549346476], [88, -0.025019660214301354], [89, -0.008269738483186018], [90, -0.0069794154129709796], [91, 0.023729337144072105], [92, 0.023729337144072105], [93, -0.0069794154129709796], [94, -0.008269738483186018], [95, -0.025019660214301354]], "optimal_pool_indices": [38, 22, 81, 28, 79, 37, 68, 60, 55, 52], "vqe_result": {"fun": -19.063198492167203, "x": [0.07577514818922577, -0.050314075508064306, -0.049930386396639485, -0.035435349486490075]}, "interim_results": {"energy": [[1, -19.060492095109915], [2, -19.061343910447754], [3, -19.062626912393842], [4, -19.06293091377559], [5, -19.06317362317124], [6, -19.063180666085483], [7, -19.063192608369164], [8, -19.06318925483498], [9, -19.063195868512423], [10, -19.06319737331537], [11, -19.063198440183722], [12, -19.063198368019464], [13, -19.063198374593945], [14, -19.063198473939167], [15, -19.063198492167203]], "stddev": [[1, 0], [2, 0], [3, 0], [4, 0], [5, 0], [6, 0], [7, 0], [8, 0], [9, 0], [10, 0], [11, 0], [12, 0], [13, 0], [14, 0], [15, 0]], "energy_raw": [[1, -19.060492095109915], [2, -19.061343910447754], [3, -19.062626912393842], [4, -19.06293091377559], [5, -19.06317362317124], [6, -19.063180666085483], [7, -19.063192608369164], [8, -19.06318925483498], [9, -19.063195868512423], [10, -19.06319737331537], [11, -19.063198440183722], [12, -19.063198368019464], [13, -19.063198374593945], [14, -19.063198473939167], [15, -19.063198492167203]], "stddev_raw": [[1, 0], [2, 0], [3, 0], [4, 0], [5, 0], [6, 0], [7, 0], [8, 0], [9, 0], [10, 0], [11, 0], [12, 0], [13, 0], [14, 0], [15, 0]], "params": [[1, [0.08023219010291287, -0.04916465247700948, -0.04916311587033318, 0.0]], [2, [0.07023378203509473, -0.05916363844281976, -0.059162153150216015, -0.009999999344982061]], [3, [0.080323285027467, -0.04907602349030313, -0.04907503347487606, -0.01930081415551317]], [4, [0.08204716913353631, -0.04569293626264468, -0.0454119638540955, -0.026902646456682527]], [5, [0.07679925537526663, -0.049517090527376406, -0.049017060792336344, -0.03226368450436297]], [6, [0.07362840149870652, -0.05212179291523942, -0.05167878113511216, -0.0354955661882761]], [7, [0.0750944575601035, -0.05075606037817958, -0.05045354664156532, -0.036974039889518494]], [8, [0.07637793853582267, -0.049617193340881216, -0.04925993298278655, -0.03712622119138315]], [9, [0.07558997099022403, -0.05037363538668544, -0.04991919706023624, -0.03655818858117561]], [10, [0.07524969642706072, -0.05070073379640875, -0.050303807432660524, -0.03590179333961047]], [11, [0.07583933428058627, -0.05022079038860027, -0.049875971897902695, -0.03546925376415598]], [12, [0.0758968180180328, -0.05024625183550554, -0.049855623511040066, -0.03527560407223978]], [13, [0.0756751818028089, -0.05044213426226926, -0.0500462749904504, -0.03526525618313751]], [14, [0.07576691567285022, -0.05031681830178145, -0.04994911635755865, -0.03535229321620933]], [15, [0.07577514818922577, -0.050314075508064306, -0.049930386396639485, -0.035435349486490075]]], "gradients": [[1, [6.280674630332328e-05, 9.860600428623911e-05, 0.00010386234900039426, 0.15266756449048557]], [2, [-0.026808977785972132, -0.03512283615255285, -0.0354575123820986, 0.11478652702144743]], [3, [0.006432779691387225, 0.003284527565369899, 0.002440473420275424, 0.06857692686695316]], [4, [0.015109379123270372, 0.016375407304096257, 0.01611296847664434, 0.033966520149135704]], [5, [0.002008586257858269, 0.0026579770192007857, 0.003115587843119272, 0.013314922018114572]], [6, [-0.006133994684521582, -0.006653282574522024, -0.0063650513860338265, 0.0009874205071298547]], [7, [-0.0013162612747166236, -0.0013688293861555678, -0.0016611409074194228, -0.0062834489204810495]], [8, [0.002530156909354986, 0.002898388370962124, 0.0027342446921636565, -0.007684251103757589]], [9, [1.07537759816978e-05, 1.3674416958764368e-05, 0.0002316595167961566, -0.004757280281243226]], [10, [-0.0012438528151754724, -0.0012905012068316069, -0.0012358137140680014, -0.0016917968240299786]], [11, [0.0003072305775511097, 0.0004517194330517782, 0.00031785921629889913, -0.00012585405589504717]], [12, [0.00038041976781144626, 0.00035312488482119875, 0.0003807153652637396, 0.0006994598952907438]], [13, [-0.0002737463299773424, -0.00037883339001609784, -0.00032419517399873143, 0.0008696137825374706]], [14, [4.2785050300864214e-05, 8.694974684075873e-05, 3.8230056464527706e-05, 0.00043030916204500613]]], "count": 15}, "termination_value": 0.016888239150446793, "termination_status": false}, "5": {"gradients": [[0, 0.011748004007319679], [1, 0.013399501255445756], [2, -0.013399501251846857], [3, -0.006187500604553975], [4, -0.002970487752396167], [5, -0.010678796912774402], [6, -0.020172513987471774], [7, -0.02094607751721611], [8, -0.020978593093275322], [9, 0.020946077517223216], [10, 0.020978593093268216], [11, 0.02094607751721611], [12, 0.02097859309327177], [13, -0.020946077517223216], [14, -0.02097859309327177], [15, -0.011748004026202352], [16, 0.020172513987475327], [17, -0.010678796912777955], [18, 0.0029704877523926143], [19, -0.00618750060456108], [20, -0.01334104896594468], [21, 0.013341048967077995], [22, -0.00032992019062660916], [23, -0.0007455990526601397], [24, -4.598080953854833e-05], [25, -0.0001102779406281229], [26, 0.0011345588296336473], [27, -0.005481295925161334], [28, 6.320950292604266e-05], [29, 0.004397239349504645], [30, -0.0007455990526601397], [31, -0.00032992019062660916], [32, -0.0001102779406281229], [33, -4.598080953854833e-05], [34, -0.11416822788944714], [35, -0.11104152538203849], [36, -0.1135311530150247], [37, 0.11090816877475618], [38, 0.00019960484464576211], [39, -0.0018367980684850238], [40, 0.000594721528660358], [41, 0.002639813325714613], [42, -0.0005947215286745688], [43, -0.0026398133256968492], [44, -0.00019960484463155126], [45, 0.0018367980684743657], [46, 0.11090816877474907], [47, -0.11353115301502825], [48, 0.11104152538204204], [49, 0.11416822788945424], [50, 0.09932970913049743], [51, -0.09932967795128178], [52, -0.09932970913049743], [53, 0.09932967795128178], [54, -0.09932967795489489], [55, 0.09932970913411054], [56, 0.09932967795489489], [57, -0.09932970913411054], [58, 0.12912716384386513], [59, 0.1283275802006294], [60, 0.12907932501156338], [61, -0.1298990009170673], [62, -0.11289293464701089], [63, -0.11615169816652937], [64, -0.1104719073470406], [65, 0.11293318343336622], [66, 0.11293318343335912], [67, 0.1104719073470335], [68, -0.11615169816653292], [69, 0.112892934647018], [70, 0.1298990009170673], [71, -0.12907932501156338], [72, 0.12832758020062585], [73, 0.1291271638438687], [74, 0.011710470323528455], [75, -0.011710470322441324], [76, -0.1423858915545253], [77, -0.14129942022296405], [78, 0.14200141905584118], [79, -0.14310159404560707], [80, 0.002174028649136517], [81, 0.002337124844402183], [82, -0.00011352774473394334], [83, -0.0011589273298042713], [84, 0.0011589273298042713], [85, 0.00011352774473039062], [86, 0.002337124844402183], [87, 0.002174028649136517], [88, -0.017054558627428662], [89, -1.1145140486945593e-05], [90, -0.013866363248567382], [91, 0.031242949491602445], [92, 0.031242949491616656], [93, -0.013866363248567382], [94, -1.1145140490498306e-05], [95, -0.017054558627421557]], "optimal_pool_indices": [38, 22, 81, 28, 79, 37, 68, 60, 55, 52], "vqe_result": {"fun": -19.067254494590557, "x": [0.06760599812837674, -0.052036316054236, -0.051533929301250836, -0.03679803298924532, 0.05692254602469753]}, "interim_results": {"energy": [[1, -19.063198492167174], [2, -19.063895807649693], [3, -19.065512552289622], [4, -19.066097048750812], [5, -19.0666997087357], [6, -19.066967322932395], [7, -19.067141435136577], [8, -19.067210649554728], [9, -19.067243503915446], [10, -19.067251743792283], [11, -19.06725442921513], [12, -19.067254436540104], [13, -19.067254367678196], [14, -19.067254439913047], [15, -19.067254494590557]], "stddev": [[1, 0], [2, 0], [3, 0], [4, 0], [5, 0], [6, 0], [7, 0], [8, 0], [9, 0], [10, 0], [11, 0], [12, 0], [13, 0], [14, 0], [15, 0]], "energy_raw": [[1, -19.063198492167174], [2, -19.063895807649693], [3, -19.065512552289622], [4, -19.066097048750812], [5, -19.0666997087357], [6, -19.066967322932395], [7, -19.067141435136577], [8, -19.067210649554728], [9, -19.067243503915446], [10, -19.067251743792283], [11, -19.06725442921513], [12, -19.067254436540104], [13, -19.067254367678196], [14, -19.067254439913047], [15, -19.067254494590557]], "stddev_raw": [[1, 0], [2, 0], [3, 0], [4, 0], [5, 0], [6, 0], [7, 0], [8, 0], [9, 0], [10, 0], [11, 0], [12, 0], [13, 0], [14, 0], [15, 0]], "params": [[1, [0.07577514818922577, -0.050314075508064306, -0.049930386396639485, -0.035435349486490075, 0.0]], [2, [0.06577617944300887, -0.06031316879061698, -0.05992950563227138, -0.04543376769613479, 0.009999999301195814]], [3, [0.07585823999425462, -0.050227312792471564, -0.04984411631750736, -0.03534170914296843, 0.019669179126878666]], [4, [0.07682421058496908, -0.04690299876659511, -0.04636185660381602, -0.0313309252090569, 0.028354024873803205]], [5, [0.071311871702193, -0.0506942494881417, -0.050058173988780846, -0.03514666799037205, 0.03581843628326065]], [6, [0.06811349907501058, -0.053328260122617654, -0.05276479809697712, -0.03834762801317677, 0.04212740768927736]], [7, [0.06906348820550795, -0.052156021293092186, -0.05170906652843488, -0.03721388424791989, 0.04726454882671419]], [8, [0.06942300949923758, -0.05118662997895478, -0.050683551344668704, -0.035756052273678465, 0.051106758135025056]], [9, [0.06806382852593898, -0.05194090945197948, -0.05136492851821204, -0.03657199583992758, 0.05373082787406308]], [10, [0.06748618964111211, -0.052305627721655326, -0.05180816680400549, -0.03725936125099614, 0.05541839959640176]], [11, [0.0677761631757106, -0.05195845192821528, -0.05150109540715792, -0.03674017382262143, 0.05640841376851007]], [12, [0.06767227041950223, -0.05198387881467182, -0.05146660374427117, -0.036673436252407855, 0.05687679949288795]], [13, [0.06746619418804287, -0.052136513203417785, -0.05162979875475586, -0.03697381277049304, 0.057022307110133376]], [14, [0.06755430377175471, -0.05205086813463663, -0.051575422227896, -0.03683234790646865, 0.05700818732086395]], [15, [0.06760599812837674, -0.052036316054236, -0.051533929301250836, -0.03679803298924532, 0.05692254602469753]]], "gradients": [[1, [9.695934124209771e-05, 0.00011027794063167562, 0.00011352774473749605, 6.320950292959537e-05, -0.14310159404560707]], [2, [-0.023251142058949625, -0.034040601878775334, -0.03384664780621449, -0.03688555341617672, -0.1240009803818154]], [3, [0.0071679975600105195, 0.0033569603426286676, 0.0028668734554884168, 0.001409886787570258, -0.09223157290688277]], [4, [0.013247140334112117, 0.015679708879623888, 0.015462393864446256, 0.01806625972527698, -0.0682694255154388]], [5, [0.0015857422322582693, 0.0026950414002477885, 0.0029933684450895726, 0.00467126905114057, -0.05215885640406981]], [6, [-0.0044264505792526165, -0.005963568328876789, -0.005697450113760993, -0.007128588195431718, -0.03789372521201173]], [7, [8.832000281699948e-05, -0.0011147782666043327, -0.001359116458491627, -0.002563289443646255, -0.02388327421578751]], [8, [0.0025099100531562613, 0.002630538509936997, 0.0024992680357414088, 0.003566679471560974, -0.01345579493218807]], [9, [1.6741328998648441e-06, 9.507647873618907e-05, 0.0003248859531836956, 0.0007991324382494724, -0.007410175784961837]], [10, [-0.0007922940784581556, -0.0010098666524065436, -0.00098742867565349, -0.0017979675111732263, -0.003404739852619798]], [11, [0.00031937373615420483, 0.0003288374355214785, 0.0001798241098640574, 0.0003202438171605593, -0.0006174210264546787]], [12, [0.0002204700356678302, 0.00026125999620063567, 0.0003240188190574145, 0.0006660002513427798, 0.0005602806766589197]], [13, [-0.00022643781587206036, -0.00026367339769350906, -0.00021437848588234942, -0.0005194791480533922, 0.000800638490481731]], [14, [-1.8953366286211804e-05, 3.5765536694043476e-05, -3.193393328615457e-05, 4.585389043398891e-05, 0.0008236204422829019]]], "count": 15}, "termination_value": 0.01283223672709255, "termination_status": false}, "6": {"gradients": [[0, 0.009444290339750694], [1, 0.011235128741553524], [2, -0.011235128731733823], [3, -0.012146149406195406], [4, 0.005135567503590011], [5, -0.0050279676023663455], [6, -0.012032109438106176], [7, -0.022507889862545483], [8, -0.02182089991818259], [9, 0.022507889862552588], [10, 0.021820899918179038], [11, 0.02250788986254193], [12, 0.02182089991818259], [13, -0.022507889862552588], [14, -0.021820899918179038], [15, -0.009444290356373841], [16, 0.012032109438106176], [17, -0.005027967602362793], [18, -0.005135567503582905], [19, -0.0121461494061883], [20, -0.01124819716910963], [21, 0.011248197169024365], [22, -0.0008119180808492388], [23, 0.0007618432397258346], [24, 0.0001773798539019822], [25, 0.0005799494031428765], [26, -0.0005029635355882078], [27, -0.002191426182303502], [28, 0.0001657316706236145], [29, 0.002842282517807604], [30, 0.0007618432397258346], [31, -0.0008119180808492388], [32, 0.0005799494031428765], [33, 0.0001773798539019822], [34, -0.1270085741469842], [35, -0.12668839133597842], [36, -0.12594453327372435], [37, 0.12706363449243696], [38, -0.0034619311114560958], [39, -0.0019318235054370803], [40, 0.002925047367874356], [41, 0.0014059910166110967], [42, -0.0029250473678814615], [43, -0.001405991016607544], [44, 0.0034619311114560958], [45, 0.0019318235054335275], [46, 0.12706363449243696], [47, -0.12594453327371724], [48, 0.12668839133598198], [49, 0.1270085741469842], [50, 0.09341872985680055], [51, -0.09326019536066354], [52, -0.09341872985680055], [53, 0.09326019536066354], [54, -0.093260195364536], [55, 0.0934187298606659], [56, 0.0932601953645289], [57, -0.09341872986066235], [58, 0.11218122814229758], [59, 0.11272462392414084], [60, 0.1134804151497768], [61, -0.11296067362106044], [62, -0.12601198184069773], [63, -0.12593715548618079], [64, -0.1269985793634092], [65, 0.12620342759113612], [66, 0.12620342759113612], [67, 0.12699857936340564], [68, -0.12593715548617368], [69, 0.12601198184069418], [70, 0.11296067362106399], [71, -0.11348041514978036], [72, 0.1127246239241444], [73, 0.11218122814230114], [74, 0.009521435701426384], [75, -0.009521435700893477], [76, -0.002908546086548114], [77, -0.0035759282919229918], [78, 1.965326383057686e-05], [79, 0.0006309618099926695], [80, 0.00125786503575398], [81, 0.0005308747975583117], [82, -0.0014838053608023927], [83, -0.0015257846412808362], [84, 0.0015257846412808362], [85, 0.0014838053608059454], [86, 0.0005308747975618644], [87, 0.0012578650357575327], [88, -0.005551628285356713], [89, 0.011540163822719052], [90, 0.011328347630858104], [91, 0.005751424562763674], [92, 0.005751424562763674], [93, 0.011328347630858104], [94, 0.011540163822719052], [95, -0.005551628285356713]], "optimal_pool_indices": [38, 22, 81, 28, 79, 37, 68, 60, 55, 52], "vqe_result": {"fun": -19.06970632389262, "x": [0.06855482772179904, -0.04876804382517111, -0.04802248051608641, -0.038337291737845176, 0.060709268149214166, -0.03848446808455283]}, "interim_results": {"energy": [[1, -19.06725449459053], [2, -19.06739722832026], [3, -19.069053508246903], [4, -19.069338694388886], [5, -19.069638928098303], [6, -19.06968658025367], [7, -19.06969758326944], [8, -19.069699498626722], [9, -19.069702288815396], [10, -19.069704676376652], [11, -19.069706210454193], [12, -19.069706180231986], [13, -19.06970632761382], [14, -19.06970632389262]], "stddev": [[1, 0], [2, 0], [3, 0], [4, 0], [5, 0], [6, 0], [7, 0], [8, 0], [9, 0], [10, 0], [11, 0], [12, 0], [13, 0], [14, 0]], "energy_raw": [[1, -19.06725449459053], [2, -19.06739722832026], [3, -19.069053508246903], [4, -19.069338694388886], [5, -19.069638928098303], [6, -19.06968658025367], [7, -19.06969758326944], [8, -19.069699498626722], [9, -19.069702288815396], [10, -19.069704676376652], [11, -19.069706210454193], [12, -19.069706180231986], [13, -19.06970632761382], [14, -19.06970632389262]], "stddev_raw": [[1, 0], [2, 0], [3, 0], [4, 0], [5, 0], [6, 0], [7, 0], [8, 0], [9, 0], [10, 0], [11, 0], [12, 0], [13, 0], [14, 0]], "params": [[1, [0.06760599812837674, -0.052036316054236, -0.051533929301250836, -0.03679803298924532, 0.05692254602469753, 0.0]], [2, [0.05760724111468143, -0.06203513971934289, -0.061532974660310706, -0.046797429640675056, 0.04692270451038329, -0.009999999212992824]], [3, [0.06769612131429562, -0.05194464524626127, -0.051444701246368435, -0.03671728005452765, 0.056947974816671854, -0.018932524407878466]], [4, [0.07305712360492754, -0.046024346452478264, -0.0453945132989725, -0.03357109496666566, 0.06290182445171834, -0.026805049630724914]], [5, [0.07045821940311656, -0.047583685788173395, -0.04680035074683166, -0.0373380336148566, 0.06155097720280599, -0.033257902290534457]], [6, [0.06701418631343095, -0.05018357634550543, -0.049393530012849525, -0.03975265013590859, 0.059277784530774494, -0.03761485387330554]], [7, [0.06741218658319238, -0.0495354128864233, -0.04881344984183348, -0.03869463041722459, 0.06011355310194969, -0.039681211607574894]], [8, [0.06921057512356382, -0.047948213367942416, -0.04722360599701561, -0.03787094968412718, 0.061634080091364674, -0.0401516098035609]], [9, [0.06912887267973905, -0.04816366922345777, -0.04739904415227237, -0.03827749179156716, 0.061313541496600225, -0.03991600305253064]], [10, [0.06831446024995658, -0.04892064364700278, -0.048159397046847394, -0.038462971759992415, 0.06055772037411119, -0.0394196740138023]], [11, [0.06849094354226452, -0.04875555126240651, -0.04801515509426452, -0.03833756311630346, 0.06074751565532311, -0.03888379697973694]], [12, [0.06875826933088677, -0.04854538256448375, -0.0478053126575988, -0.03824505272373332, 0.0609576766501018, -0.038547992017751866]], [13, [0.06856638563408038, -0.048750038484363926, -0.04800316555129084, -0.03826806919385189, 0.06073951730506393, -0.0384592825898263]], [14, [0.06855482772179904, -0.04876804382517111, -0.04802248051608641, -0.038337291737845176, 0.060709268149214166, -0.03848446808455283]]], "gradients": [[1, [8.044140933805011e-05, 8.499980510379146e-05, 0.00010474142621319515, 0.00016573167061650906, 0.0006309618099962222, 0.12706363449243696]], [2, [-0.032225315947954414, -0.04049335804670662, -0.0395897105869949, -0.03572928581571233, -0.035337132338586486, 0.08371419073385766]], [3, [-0.002738863963603677, -0.005615039896404994, -0.006000847549575639, 0.004074910639214835, -0.0051161631268357155, 0.06290457852952969]], [4, [0.013654146449241011, 0.014198358894514485, 0.013553020094541068, 0.016130778847578853, 0.01178431397841706, 0.04235832446695298]], [5, [0.00608669766587866, 0.006190367123569018, 0.006241880858397053, 0.0022076547065310592, 0.0047034179214726635, 0.01934554310499692]], [6, [-0.004588247820560554, -0.005285725286601206, -0.004958737977300842, -0.005669458497010282, -0.0047027599384641405, 0.0019540540574425336]], [7, [-0.0036940677138730393, -0.0036337770666783342, -0.0036371162199451135, -0.0009217446929454809, -0.0027940199314713254, -0.004517412182146074]], [8, [0.0018063527911671429, 0.002323564095583208, 0.0021713455986578367, 0.0017808773702761016, 0.0021866141435396003, -0.004395899679160209]], [9, [0.0015655435365111714, 0.001634771382569511, 0.0016459926780960643, 2.8846287985828667e-05, 0.0013196027035995428, -0.003764909818769979]], [10, [-0.0009902548907732012, -0.0011283733438816057, -0.001058183236899879, -0.00042784125924555383, -0.0010269230640815863, -0.002943048916169033]], [11, [-0.000351039294841371, -0.00031302300075708445, -0.0003240982557493055, -7.989928687024417e-05, -0.0002513399877770439, -0.0009530735252880618]], [12, [0.0005278457559185767, 0.0006220277991211276, 0.0005932876823955269, 0.00011825200835957617, 0.0005640367196804164, 0.0004244085290103783]], [13, [-0.00011415014176563432, -0.00013732146024025838, -0.00012589166424703535, 0.00010983472235537306, -0.00010730245052315013, 0.0004906722722708423]]], "count": 14}, "termination_value": 0.010380407425028437, "termination_status": false}, "7": {"gradients": [[0, 0.0026076938168309027], [1, 0.00423381405833112], [2, -0.004233814063827168], [3, -0.0023225163834368345], [4, -0.0021299620871886304], [5, 0.0022943551600640433], [6, -0.0021523249798356403], [7, -0.02220856244733227], [8, -0.021832923226348555], [9, 0.02220856244469971], [10, 0.021832923228952694], [11, 0.022208562447328717], [12, 0.021832923226348555], [13, -0.02220856244470326], [14, -0.021832923228952694], [15, -0.0026076938319121723], [16, 0.002152324979839193], [17, 0.0022943551600604906], [18, 0.002129962087181525], [19, -0.0023225163834368345], [20, -0.015991940799587212], [21, 0.015991940799132465], [22, -0.00038743717616540607], [23, -0.0020359120958488575], [24, -0.0010859294345841874], [25, -0.0026567828163699403], [26, 0.0008787847827740336], [27, -0.005794575212490827], [28, -0.00017893686280601173], [29, 0.006961403681088996], [30, -0.0020359120958488575], [31, -0.00038743717616540607], [32, -0.0026567828163699403], [33, -0.0010859294345841874], [34, -0.00461328593220145], [35, -0.0011681256951590058], [36, -0.002741730582215496], [37, 0.0003944968498181822], [38, -0.0017179865028289498], [39, -0.004077281513492181], [40, 0.0021514927216124136], [41, 0.0027367965758671176], [42, -0.0021514927215982027], [43, -0.002736796575874223], [44, 0.001717986502814739], [45, 0.0040772815135028395], [46, 0.00039449684980397137], [47, -0.0027417305822226012], [48, 0.001168125695155453], [49, 0.004613285932208555], [50, 0.09290693527133698], [51, -0.09282418193912179], [52, -0.09290693527134408], [53, 0.09282418193911823], [54, -0.09282418194457165], [55, 0.09290693527679039], [56, 0.0928241819445681], [57, -0.09290693527679394], [58, 0.1144294128815666], [59, 0.11298085598099661], [60, 0.11825984142753398], [61, -0.1178937736580501], [62, -0.13090916996196], [63, -0.1332116326613395], [64, -0.12979364350146128], [65, 0.1331518221606629], [66, 0.1331518221606558], [67, 0.12979364350146483], [68, -0.1332116326613466], [69, 0.1309091699619529], [70, 0.1178937736580501], [71, -0.11825984142753398], [72, 0.11298085598099306], [73, 0.11442941288156305], [74, 0.013080671943512812], [75, -0.013080671943349387], [76, -0.0022481744993712027], [77, -0.0016969414726837329], [78, 0.0008612218477423994], [79, -0.0002066821367634475], [80, 0.0014476839069672565], [81, -0.0002908767853782024], [82, -8.836885626095636e-05], [83, -0.0013562226916938869], [84, 0.0013562226916903342], [85, 8.836885626450908e-05], [86, -0.00029087678537464967], [87, 0.001447683906960151], [88, -0.01503568002415534], [89, 0.011478589152460472], [90, 0.01203986083064379], [91, 0.015205626770505631], [92, 0.015205626770505631], [93, 0.012039860830636684], [94, 0.011478589152464025], [95, -0.01503568002415534]], "optimal_pool_indices": [38, 22, 81, 28, 79, 37, 68, 60, 55, 52], "vqe_result": {"fun": -19.07240799107844, "x": [0.07000648025398745, -0.04480727666755784, -0.0447986966785319, -0.0411573207192092, 0.06378476048565808, -0.04079953886889504, 0.040534979764650696]}, "interim_results": {"energy": [[1, -19.0697063238926], [2, -19.070004768309055], [3, -19.071656589255774], [4, -19.071934053316568], [5, -19.07231579018212], [6, -19.07236698747102], [7, -19.07240480355508], [8, -19.07240090432641], [9, -19.07240494065469], [10, -19.07240562589682], [11, -19.072407449604874], [12, -19.07240782171303], [13, -19.072407950338942], [14, -19.07240795719747], [15, -19.072407968510316], [16, -19.072407990341667], [17, -19.07240799107844]], "stddev": [[1, 0], [2, 0], [3, 0], [4, 0], [5, 0], [6, 0], [7, 0], [8, 0], [9, 0], [10, 0], [11, 0], [12, 0], [13, 0], [14, 0], [15, 0], [16, 0], [17, 0]], "energy_raw": [[1, -19.0697063238926], [2, -19.070004768309055], [3, -19.071656589255774], [4, -19.071934053316568], [5, -19.07231579018212], [6, -19.07236698747102], [7, -19.07240480355508], [8, -19.07240090432641], [9, -19.07240494065469], [10, -19.07240562589682], [11, -19.072407449604874], [12, -19.07240782171303], [13, -19.072407950338942], [14, -19.07240795719747], [15, -19.072407968510316], [16, -19.072407990341667], [17, -19.07240799107844]], "stddev_raw": [[1, 0], [2, 0], [3, 0], [4, 0], [5, 0], [6, 0], [7, 0], [8, 0], [9, 0], [10, 0], [11, 0], [12, 0], [13, 0], [14, 0], [15, 0], [16, 0], [17, 0]], "params": [[1, [0.06855482772179904, -0.04876804382517111, -0.04802248051608641, -0.038337291737845176, 0.060709268149214166, -0.03848446808455283, 0.0]], [2, [0.07855413170997184, -0.03876852467787366, -0.03802298526568286, -0.028337850562953515, 0.07070878433787248, -0.04848421460352951, 0.009999999249314866]], [3, [0.06847695904273797, -0.04883995230453493, -0.048095326539188174, -0.038419959075812, 0.06064002210303378, -0.03845619294837713, 0.019469824610491206]], [4, [0.06560130768571884, -0.05069234190007615, -0.05040282509459665, -0.044330351540654823, 0.05802429762138201, -0.03512745182435716, 0.027410663185207514]], [5, [0.0693271491455658, -0.046008599285416604, -0.045995376690724184, -0.04244195517307615, 0.06240822962246222, -0.03978923950609406, 0.03344998567049459]], [6, [0.0713856403037196, -0.04336120503250059, -0.043348214301403676, -0.03943259525737756, 0.06535184218217818, -0.04286167727827193, 0.03775634331441551]], [7, [0.07010444421886344, -0.04458983441399225, -0.044516355984289165, -0.040067367486525014, 0.06425375297961966, -0.04105000262843802, 0.04045331228392849]], [8, [0.0694459279419738, -0.045429424725999284, -0.04542131994397676, -0.04190930652731447, 0.06309579140888597, -0.03994795133534974, 0.0416369926286935]], [9, [0.0701597889294272, -0.04466155060509877, -0.04473172495099008, -0.041724839235740406, 0.06373072367973769, -0.04113307050835252, 0.041768077737707354]], [10, [0.07025182475193183, -0.04439508560639755, -0.04442408977053615, -0.04086692370709177, 0.06421313809439409, -0.041222248959564764, 0.04145758588008297]], [11, [0.06986094107823565, -0.044864816897607324, -0.044849486389777, -0.0410978509938153, 0.0637840623887164, -0.04071381352707995, 0.04104911449460073]], [12, [0.06999865164475158, -0.044864187122392804, -0.044873285218550225, -0.04140015871433828, 0.06366213231782694, -0.04084736899484412, 0.04068863601430135]], [13, [0.07007288452804587, -0.04474252325629681, -0.04475383492836749, -0.041106864251371174, 0.06383009420854888, -0.04092813550974809, 0.040486265608777945]], [14, [0.06994817407096719, -0.04485057136942923, -0.04483680809778487, -0.04108034832365283, 0.06376958384879401, -0.040820696735338564, 0.04043087333595696]], [15, [0.07000756357540332, -0.04483071307798864, -0.04482972500569518, -0.04123575776864789, 0.06374020633597925, -0.04083894297503273, 0.04044652288740759]], [16, [0.07000025194620964, -0.04481318742262062, -0.04481908216929879, -0.041134618252802964, 0.06377078110041999, -0.040895771092743616, 0.04049463491391507]], [17, [0.07000648025398745, -0.04480727666755784, -0.0447986966785319, -0.0411573207192092, 0.06378476048565808, -0.04079953886889504, 0.040534979764650696]]], "gradients": [[1, [-0.0001436657194240354, -0.00020795389303884804, -0.00019810803853559378, -0.00017893686281666987, -0.00020668213675634206, 0.0003944968498146295, -0.1332116326613466]], [2, [0.026772931405492528, 0.03072931536805612, 0.030269652870160257, 0.04302371371859337, 0.027871460847656238, -0.02293300154263278, -0.10672222446890345]], [3, [-0.003686398836148186, -0.007000037264113246, -0.005675398409518806, 0.005939559630057545, -0.004465292026569756, 0.0022019050341484103, -0.06715896730496596]], [4, [-0.011710069934977696, -0.01545271690580563, -0.014786258609614578, -0.016364146572275473, -0.013852711425467845, 0.012727492450455458, -0.03951361890516836]], [5, [-0.0009094263206819164, -0.001520236589783508, -0.0017884555784348777, -0.007591012926216223, -0.0023685179463903694, 0.0019963813969887667, -0.023236404809740208]], [6, [0.004374341004218962, 0.005705998515399102, 0.005411785200855945, 0.006214336582793578, 0.005114040631639227, -0.005707112632798328, -0.010565800958612925]], [7, [0.00019884359944555285, 0.0006936649482831569, 0.000874294609722881, 0.004702170749876444, 0.0013764893782948207, -0.0005453498902419085, -0.00025022952707232093]], [8, [-0.0017463253349063734, -0.002363179386058789, -0.0021965209407461828, -0.0027253173467727265, -0.0021276938342680296, 0.0026409785501968486, 0.004172300782549598]], [9, [0.00034891610971499176, 0.00011730806749810085, -2.9092228526650388e-05, -0.002067183206790446, -0.00037882660625854214, -0.000622699340709687, 0.003845809150870849]], [10, [0.0006749352514177076, 0.0010933174024714276, 0.0010144170436241495, 0.0014908081640712112, 0.0010670288443606069, -0.0007804772619870448, 0.0027662100504777243]], [11, [-0.00045182691052403356, -0.0003540693291448349, -0.00026951342394809785, 0.0004927223751991505, -9.346988854730398e-05, 0.00047271077038502085, 0.0017965649462396982]], [12, [-2.3919671960470623e-05, -0.00020810068396670545, -0.00021579616167599625, -0.0009636044585370485, -0.0003370690216328853, 3.25555919360454e-05, 0.000470497420582916]], [13, [0.00021428560864222845, 0.00026132882694795967, 0.00021260301022607564, 0.00021092883374151938, 0.00019294371016798095, -0.00017677032552754213, -0.00025229901679324485]], [14, [-0.00014747189659658488, -0.00010266413233139815, -6.409879496160897e-05, 0.0003536710506750751, 6.060650459716044e-06, 7.587695320410148e-05, -0.00032525990036802455]], [15, [4.088151269243667e-05, -1.4250952204974965e-05, -1.1491640361072086e-05, -0.00033971575138735943, -5.882089188347095e-05, 5.744851851829935e-05, -0.00033839544020963785]], [16, [-1.1471970843501822e-05, 1.9743273611538825e-06, -2.306861167866714e-05, 0.000128152147006233, -1.7920884509692314e-06, -0.00013511749518002603, -0.0001610182172662178]]], "count": 17}, "termination_value": 0.0076787402392106685, "termination_status": false}, "8": {"gradients": [[0, 0.005984242517833138], [1, 0.00878504194425389], [2, -0.008785041947675154], [3, -0.011576416292179204], [4, -0.0025788971264333327], [5, 0.001850819105683854], [6, -0.011488179762771722], [7, -0.022181151560861423], [8, -0.021397336150638324], [9, 0.022181151555709988], [10, 0.021397336155761337], [11, 0.02218115156086853], [12, 0.02139733615064543], [13, -0.022181151555717094], [14, -0.021397336155768443], [15, -0.0059842425208316286], [16, 0.011488179762771722], [17, 0.0018508191056803014], [18, 0.0025788971264333327], [19, -0.011576416292179204], [20, -0.008921026896747009], [21, 0.008921026894547879], [22, 0.002343349445222742], [23, 0.00018043360346453596], [24, 0.0006716765353296239], [25, -0.0024678561027862145], [26, 0.001183308228192459], [27, -0.00267894870242813], [28, 1.7165837522981064e-05], [29, 0.004921382520244322], [30, 0.00018043360346453596], [31, 0.002343349445222742], [32, -0.0024678561027862145], [33, 0.0006716765353296239], [34, -0.0023747357214816134], [35, -0.000947413436204414], [36, 0.0020772134986586366], [37, 0.0002130824923725072], [38, -0.0026687266187117586], [39, -0.002572707877590119], [40, 0.004047458557085548], [41, 0.00018631349004039066], [42, -0.004047458557085548], [43, -0.00018631349003683795], [44, 0.0026687266187153114], [45, 0.0025727078775865664], [46, 0.0002130824923725072], [47, 0.002077213498655084], [48, 0.000947413436204414], [49, 0.0023747357214780607], [50, 0.09249041720234885], [51, -0.09231212462380967], [52, -0.0924904172023453], [53, 0.09231212462380256], [54, -0.09231212462894689], [55, 0.09249041720749673], [56, 0.09231212462895044], [57, -0.09249041720749318], [58, 0.11898104713229074], [59, 0.11758714932400949], [60, 0.1204929072746097], [61, -0.11810743547777491], [62, -0.002290991493993033], [63, -3.564324454785606e-05], [64, 8.05599867987894e-05], [65, 0.001406962519912014], [66, 0.0014069625199013558], [67, -8.05599867987894e-05], [68, -3.564324456206691e-05], [69, 0.002290991493993033], [70, 0.11810743547777847], [71, -0.12049290727460615], [72, 0.11758714932401304], [73, 0.11898104713229785], [74, 0.006058053911807804], [75, -0.006058053912873618], [76, -0.0058611958370420325], [77, -0.004729855184365306], [78, 0.0022101477855578366], [79, 6.098397495790664e-05], [80, 0.0005070988821280764], [81, -0.0027328058413331746], [82, 0.0015423423562168637], [83, -0.0009536899911246621], [84, 0.0009536899911353203], [85, -0.0015423423562168637], [86, -0.00273280584134028], [87, 0.0005070988821280764], [88, -0.00522965054848612], [89, 0.0037947959020385724], [90, 0.004301160255351988], [91, 0.005522781122095921], [92, 0.005522781122095921], [93, 0.004301160255351988], [94, 0.0037947959020385724], [95, -0.00522965054848612]], "optimal_pool_indices": [38, 22, 81, 28, 79, 37, 68, 60, 55, 52], "vqe_result": {"fun": -19.07407315724068, "x": [0.07137411028173181, -0.04659658425063544, -0.046653081869204624, -0.0390911611497876, 0.060822970403660304, -0.041572773340391576, 0.04099413455704269, -0.027685456553889584]}, "interim_results": {"energy": [[1, -19.072407991078393], [2, -19.072104640845343], [3, -19.073894017318448], [4, -19.073790390338015], [5, -19.074055684315574], [6, -19.074019120267966], [7, -19.074060448279088], [8, -19.074063986214796], [9, -19.07407264448536], [10, -19.074071156155373], [11, -19.07407294738712], [12, -19.07407290274654], [13, -19.074073089900164], [14, -19.074073165827407], [15, -19.07407315724068]], "stddev": [[1, 0], [2, 0], [3, 0], [4, 0], [5, 0], [6, 0], [7, 0], [8, 0], [9, 0], [10, 0], [11, 0], [12, 0], [13, 0], [14, 0], [15, 0]], "energy_raw": [[1, -19.072407991078393], [2, -19.072104640845343], [3, -19.073894017318448], [4, -19.073790390338015], [5, -19.074055684315574], [6, -19.074019120267966], [7, -19.074060448279088], [8, -19.074063986214796], [9, -19.07407264448536], [10, -19.074071156155373], [11, -19.07407294738712], [12, -19.07407290274654], [13, -19.074073089900164], [14, -19.074073165827407], [15, -19.07407315724068]], "stddev_raw": [[1, 0], [2, 0], [3, 0], [4, 0], [5, 0], [6, 0], [7, 0], [8, 0], [9, 0], [10, 0], [11, 0], [12, 0], [13, 0], [14, 0], [15, 0]], "params": [[1, [0.07000648025398745, -0.04480727666755784, -0.0447986966785319, -0.0411573207192092, 0.06378476048565808, -0.04079953886889504, 0.040534979764650696, 0.0]], [2, [0.06000929056892758, -0.05480495079302671, -0.05479732308576729, -0.051151498586817334, 0.05378639999185634, -0.05079906958910539, 0.050532174970829874, -0.0099999991700757]], [3, [0.07010410343040274, -0.04471019142363358, -0.04470577237090487, -0.04105445612331911, 0.06387842821785242, -0.04072158404758791, 0.0404368867086201, -0.019074789572657826]], [4, [0.07447106701355309, -0.041718380422779866, -0.04180932346848892, -0.03484761609134093, 0.06643209860359167, -0.037369897162703114, 0.036880040693934954, -0.025559923050389677]], [5, [0.07200560595452164, -0.04595030171137115, -0.04604292283277333, -0.037020211923616, 0.06165491941959248, -0.04105472037420028, 0.04040083841995682, -0.028859374622236426]], [6, [0.07023329472791917, -0.04872645248374883, -0.048755849522508145, -0.04072488242767048, 0.058405457906385586, -0.04340863388088031, 0.04269710997552116, -0.029815274159454886]], [7, [0.07141369720680456, -0.04732495395236041, -0.04735714385095888, -0.0401717693762598, 0.05970098230205751, -0.041966632213900984, 0.0413626622970261, -0.02945636119850355]], [8, [0.07208777883654284, -0.04598824059581326, -0.04607032648421564, -0.038045611242625205, 0.06127947477176243, -0.04085632577754229, 0.040358770934580505, -0.02849479641290068]], [9, [0.0713276461248235, -0.046522137078769704, -0.046584331111750095, -0.038680126601511204, 0.060958133346555074, -0.04155377889733832, 0.04098136487572652, -0.027618129106753]], [10, [0.07101450501336659, -0.04689855911269647, -0.046931171286792375, -0.03981236328021774, 0.06059883905311618, -0.041935797898953006, 0.04129708410743669, -0.02725991093611822]], [11, [0.07132966965128212, -0.04656025917047236, -0.04662092903389881, -0.03912925362303308, 0.06089640208755315, -0.04156425700271391, 0.04099807313456582, -0.027326547758169912]], [12, [0.07141418028732097, -0.0465107110707307, -0.04657334227832975, -0.03889364668212053, 0.06090963129213594, -0.04149099088006803, 0.04093387364732876, -0.027526564165110668]], [13, [0.071296079770262, -0.046703428089722006, -0.04674884777960039, -0.03929888123431695, 0.060705063407325, -0.04167417650811652, 0.04107558683755128, -0.027671170245487747]], [14, [0.07131834400526743, -0.04666133630926765, -0.04671750519512233, -0.03911727963950883, 0.060761164098196256, -0.041638011146613245, 0.04105710704184006, -0.027712689273960332]], [15, [0.07137411028173181, -0.04659658425063544, -0.046653081869204624, -0.0390911611497876, 0.060822970403660304, -0.041572773340391576, 0.04099413455704269, -0.027685456553889584]]], "gradients": [[1, [3.557320050617818e-05, 4.298458060247867e-05, 7.279178126751162e-05, 1.7165837522981064e-05, 6.098397495790664e-05, 0.00021308249237961263, -3.564324454785606e-05, 0.1204929072746097]], [2, [-0.03440019164446895, -0.04103648855553743, -0.039584609589383035, -0.03552252905437214, -0.0354330990285483, -0.04027964261447892, 0.038877138778470766, 0.08347596415515568]], [3, [0.00022388051256783115, 0.005259382275802693, 0.00539987035285705, -0.005926638685881613, 0.005901464153456715, 0.003862339092560063, -0.0030523632938788126, 0.03538272497985773]], [4, [0.012756411208272311, 0.020293558314644855, 0.019442064961445737, 0.014930188552888524, 0.019082775624990944, 0.018155348980045005, -0.01717862018427141, 0.005181146461030295]], [5, [0.0018638170944740295, 0.003122772606399593, 0.0027980678038517226, 0.008130188858810783, 0.0034724582451488573, 0.002402871606161483, -0.0023546940469181266, -0.005521959030424739]], [6, [-0.004883198125142485, -0.008235944312925625, -0.007845337853083834, -0.005860360061348047, -0.007556498797651301, -0.007483159289304098, 0.0067966346083423446, -0.007928849718467745]], [7, [-0.0003848423831804837, -0.002164003449934171, -0.0019461078797675668, -0.004813793868589045, -0.0026699251968089754, -0.0013846919512090494, 0.0011650115531018912, -0.007673879441810527]], [8, [0.002288294038766736, 0.00305639409812386, 0.002834506933602654, 0.003686373226511108, 0.0024387094950064636, 0.0031110374003233687, -0.0026773069482928236, -0.004148952847206289]], [9, [-1.917482633118084e-05, 0.0003915051413159176, 0.000323933372264662, 0.001951972711900396, 0.0005155661281364132, 0.00021589184939685424, -0.00012401043948528923, 0.00011475354835965845]], [10, [-0.0008739174766674296, -0.0012312804895273644, -0.0010892634711723304, -0.0024916893155264574, -0.0009850821792980469, -0.0012663514262136744, 0.0009850945503693254, 0.0017338788918053183]], [11, [8.892746965116771e-05, 0.0002182383089497364, 0.00018788484580767317, 0.00010451672704903103, 0.0002334526156460015, 0.00018730743149930618, -0.00013314562085398052, 0.0013065073819191753]], [12, [0.0002735939827758216, 0.00048252394314829417, 0.0004254923253661502, 0.000987790343419448, 0.0004206077679747011, 0.00046392392077621025, -0.00035061902171307224, 0.0004435549358063895]], [13, [-0.00012238479319748308, -0.0002656969985430635, -0.0002184367937694276, -0.0006600527482163443, -0.000271699087996069, -0.00023437635084277986, 0.0001548513768163673, -0.00013055720289756323]], [14, [-7.677450896181881e-05, -9.891010475371331e-05, -0.00010359924989700176, 8.945282412398115e-05, -7.135011657055657e-05, -0.00010084476346960969, 0.00010645695693156654, -0.00029912176146851266]]], "count": 15}, "termination_value": 0.0060135740769702295, "termination_status": false}, "9": {"gradients": [[0, 0.0028826751502109005], [1, 0.006636379107892054], [2, -0.006636379105838586], [3, -0.006693321799836838], [4, -0.007277690801291925], [5, 0.006762679076004474], [6, -0.006509355122350513], [7, -0.022283176161355556], [8, -0.021314457915455165], [9, 0.022283176155884377], [10, 0.021314457920865948], [11, 0.022283176161355556], [12, 0.021314457915458718], [13, -0.022283176155895035], [14, -0.021314457920865948], [15, -0.0028826751537351925], [16, 0.00650935512234696], [17, 0.006762679076004474], [18, 0.007277690801295478], [19, -0.0066933217998403904], [20, -0.006822326699854386], [21, 0.006822326698280534], [22, 0.0031384368276015095], [23, 1.4187605714255369e-05], [24, 0.0020700223699030573], [25, -0.0002477217605658666], [26, 0.0037344548971240954], [27, -0.0018993062652405968], [28, 0.002490048968127212], [29, 0.002956508679872627], [30, 1.4187605714255369e-05], [31, 0.0031384368276015095], [32, -0.0002477217605658666], [33, 0.0020700223699030573], [34, 0.0009187107905006542], [35, -0.0014297520807531328], [36, 0.0032307845929828716], [37, 0.00017495144912516025], [38, -0.0045449497003744455], [39, -0.001602720560175186], [40, 0.005900471308184052], [41, 0.0003421867602675377], [42, -0.00590047130819471], [43, -0.00034218676026043227], [44, 0.004544949700381551], [45, 0.0016027205601716332], [46, 0.0001749514491145021], [47, 0.003230784592975766], [48, 0.0014297520807460273], [49, -0.0009187107904935488], [50, 0.09184155046997589], [51, -0.09162346995677595], [52, -0.09184155046997589], [53, 0.0916234699567795], [54, -0.09162346996227555], [55, 0.09184155047547904], [56, 0.09162346996227555], [57, -0.09184155047547904], [58, 0.0017073605422517346], [59, 0.00030488432600961346], [60, -0.00024024163633029616], [61, 0.0014658029948719786], [62, -0.0036808567462180974], [63, 0.00021638127205036994], [64, -0.0019372301502187383], [65, 0.00013874546189285297], [66, 0.00013874546190706383], [67, 0.001937230150211633], [68, 0.00021638127206102808], [69, 0.003680856746225203], [70, -0.0014658029948861895], [71, 0.00024024163632319073], [72, 0.00030488432600961346], [73, 0.0017073605422517346], [74, 0.0030054891491388958], [75, -0.003005489149892071], [76, -0.006382100046092631], [77, -0.00517672214967746], [78, 0.0009253020556059255], [79, 0.00015661404319189387], [80, 0.001984051251525898], [81, -0.0026760925267375058], [82, -8.602343552155389e-05], [83, 0.00030621220126647586], [84, -0.000306212201252265], [85, 8.602343552865932e-05], [86, -0.002676092526748164], [87, 0.001984051251525898], [88, -0.0076693386473927205], [89, -0.007766809414309961], [90, -0.007532060760944148], [91, 0.007596890199824458], [92, 0.007596890199831563], [93, -0.007532060760940595], [94, -0.007766809414309961], [95, -0.0076693386473927205]], "optimal_pool_indices": [38, 22, 81, 28, 79, 37, 68, 60, 55, 52], "vqe_result": {"fun": -19.076521828212822, "x": [0.07168793373652237, -0.0463214472378512, -0.0463723880812519, -0.039038119606900464, 0.05807496971986663, -0.04114654490130201, 0.040673006915100736, -0.027164250011129085, -0.05331108639747635]}, "interim_results": {"energy": [[1, -19.07407315724068], [2, -19.07325991742676], [3, -19.075537622047992], [4, -19.075647525866103], [5, -19.076230689621283], [6, -19.076356426904148], [7, -19.07647387321476], [8, -19.076501421721826], [9, -19.076519429939477], [10, -19.076519665745778], [11, -19.076521717137], [12, -19.07652128511387], [13, -19.07652156839338], [14, -19.07652174447875], [15, -19.07652177546937], [16, -19.076521817254765], [17, -19.076521828212822]], "stddev": [[1, 0], [2, 0], [3, 0], [4, 0], [5, 0], [6, 0], [7, 0], [8, 0], [9, 0], [10, 0], [11, 0], [12, 0], [13, 0], [14, 0], [15, 0], [16, 0], [17, 0]], "energy_raw": [[1, -19.07407315724068], [2, -19.07325991742676], [3, -19.075537622047992], [4, -19.075647525866103], [5, -19.076230689621283], [6, -19.076356426904148], [7, -19.07647387321476], [8, -19.076501421721826], [9, -19.076519429939477], [10, -19.076519665745778], [11, -19.076521717137], [12, -19.07652128511387], [13, -19.07652156839338], [14, -19.07652174447875], [15, -19.07652177546937], [16, -19.076521817254765], [17, -19.076521828212822]], "stddev_raw": [[1, 0], [2, 0], [3, 0], [4, 0], [5, 0], [6, 0], [7, 0], [8, 0], [9, 0], [10, 0], [11, 0], [12, 0], [13, 0], [14, 0], [15, 0], [16, 0], [17, 0]], "params": [[1, [0.07137411028173181, -0.04659658425063544, -0.046653081869204624, -0.0390911611497876, 0.060822970403660304, -0.041572773340391576, 0.04099413455704269, -0.027685456553889584, 0.0]], [2, [0.06137485116201194, -0.05659602725620944, -0.05665247943204979, -0.04909046384454503, 0.050823608875238256, -0.05157220178591199, 0.05099349823359715, -0.0176858727841452, -0.009999998911168326]], [3, [0.07145778189137089, -0.04651283641925795, -0.046568509094962664, -0.0390116506932387, 0.06090673247810654, -0.04148939724931791, 0.0409097820474245, -0.027765937743912228, -0.019540287422507963]], [4, [0.0757679917489185, -0.042157894334094434, -0.04221230812216461, -0.03471983610306535, 0.06456690590716968, -0.03713588925230173, 0.03656035797182134, -0.03188014096887732, -0.028180800692146235]], [5, [0.07258948766385416, -0.04535013705534958, -0.04538110258568699, -0.037980653687007634, 0.060522292053847654, -0.04026338563731465, 0.03977500130077714, -0.02842963606784609, -0.03561305859582941]], [6, [0.06985652259475159, -0.048121273887245575, -0.048156366186285486, -0.04080170875750617, 0.05711846236483787, -0.04299610790370256, 0.04252496133774505, -0.025547884121436677, -0.04169973555272661]], [7, [0.07098661826769105, -0.047021494851632026, -0.04707756291126333, -0.03969894768220611, 0.05787686897263049, -0.041884180538074356, 0.04137870421542251, -0.026638871306566402, -0.04639648308711347]], [8, [0.07240250750656176, -0.04562295344047119, -0.045683055499845374, -0.03829776786816897, 0.059087818763398324, -0.04046671601328036, 0.039959875787081156, -0.027990017180787346, -0.04973430938522339]], [9, [0.07187377528401485, -0.04615273174049463, -0.046200572117741964, -0.03885507496275294, 0.05840099681160141, -0.04097389270637653, 0.04050314830059304, -0.027366952712337033, -0.0518734566132507]], [10, [0.07132895198092144, -0.04667509743499044, -0.0467211198496545, -0.03939716971568475, 0.05774829232837839, -0.041499037382913606, 0.041035443400294844, -0.02679649327132682, -0.05308608305319884]], [11, [0.07170404659459122, -0.04628721886249561, -0.04634028673616589, -0.039013824209861526, 0.05807021078919808, -0.04112097346713485, 0.040641509963561466, -0.027189952334093253, -0.053653001050153894]], [12, [0.07183271047644586, -0.04617431858458828, -0.04622747000571487, -0.03889576711258418, 0.05817441645292014, -0.04100012999778123, 0.04052389084906816, -0.027305119075971544, -0.05380917562921734]], [13, [0.07162579556641417, -0.04639247477572575, -0.04644218152237642, -0.03911111634812585, 0.05796824528218109, -0.04121013445737401, 0.04074257817993396, -0.02708154128704846, -0.05374854521063868]], [14, [0.07167342186795468, -0.04633543059083834, -0.04638612565907236, -0.03905592362919156, 0.058036767738464015, -0.041158854040788555, 0.04068578566379439, -0.027143191329219708, -0.05361131716235304]], [15, [0.0717283012121782, -0.04627517883686153, -0.04632697968655273, -0.03899540937116605, 0.05810655504277862, -0.04110271725877544, 0.040627000118650225, -0.027207312328144842, -0.053473871203226366]], [16, [0.07166799568084964, -0.04634037716882952, -0.04639125418205566, -0.039060749256878004, 0.058050104151362164, -0.04116561370537406, 0.04069309267335053, -0.027142369354119476, -0.05337072659101985]], [17, [0.07168793373652237, -0.0463214472378512, -0.0463723880812519, -0.039038119606900464, 0.05807496971986663, -0.04114654490130201, 0.040673006915100736, -0.027164250011129085, -0.05331108639747635]]], "gradients": [[1, [0.00013496457373562976, 0.0001795250102851753, 0.00016598241796117463, 0.00014339921865413885, 0.00015661404318834116, 0.00017495144912160754, -0.0001571427824416105, -0.00024024163632674345, 0.09184155047547904]], [2, [-0.03410509160541508, -0.04610516689058031, -0.04482814899301246, -0.028880670967659228, -0.040052853791692655, -0.04386424376425424, 0.04173872853260008, 0.05155900357777199, 0.07560914560867715]], [3, [0.0003797073161067033, 0.00032868145606812504, 0.00031588876230514984, 0.00036448833263236224, 0.002760812837610871, 0.0003176867376204484, -0.00031910351088271227, -0.001471845495096602, 0.058063487386640134]], [4, [0.014901916619848521, 0.02029010754712246, 0.019626334654667232, 0.012833877832644447, 0.020028645987508753, 0.0190209126725307, -0.01845202187109507, -0.023528524344310853, 0.042720228692953555]], [5, [0.0036965602772802697, 0.005125388879765325, 0.005032603947135783, 0.0032634342532311678, 0.005452314540562497, 0.004828375938302543, -0.004536410745846098, -0.00575757639841612, 0.030327673391226995]], [6, [-0.005913889077568513, -0.007956871324456216, -0.00766535763632703, -0.005047113842426398, -0.00688685120221777, -0.007537031883682488, 0.007325908716850904, 0.009108407513082284, 0.020172802939804058]], [7, [-0.002215866183092885, -0.0029852406054153846, -0.0029155833425669186, -0.001876586717145301, -0.0025452910844343535, -0.0028752277121881775, 0.0027058198518474796, 0.0032019292635716567, 0.011967866430580898]], [8, [0.0025325857044329325, 0.003408554429380928, 0.0032699249133543162, 0.002194115596545032, 0.0032486567561775814, 0.003193138893216485, -0.003149426060861771, -0.004086792866278444, 0.006066044034302109]], [9, [0.000676148525759146, 0.000849724558083409, 0.0008347745781591698, 0.0005478721152556432, 0.0009205075956195685, 0.0008399224811874717, -0.0007809055732082015, -0.0009842762032974406, 0.0024458394952233675]], [10, [-0.0012105279984382378, -0.0016473524561106956, -0.001579608871463023, -0.0010406065887664795, -0.0014431296829506834, -0.0015411522543473666, 0.0015179931743958264, 0.0019339729790601723, 0.0004223790783335346]], [11, [5.481865176903966e-05, 0.00012876015632556914, 0.00011786454518869505, 6.93880380353562e-05, 7.11391101511083e-05, 9.263267764936245e-05, -0.0001115867917960145, -0.00014521940996559124, -0.0005918563093842977]], [12, [0.0004762009075065521, 0.0006560149458465503, 0.0006288635252431618, 0.00041082096370459453, 0.0005508415718082915, 0.000611228595445823, -0.0006001016873931064, -0.0007564940680637733, -0.000872947418162795]], [13, [-0.0002347671398652551, -0.0003512268442982247, -0.0003355749209887904, -0.00021599007306605245, -0.0003271088535434785, -0.00031267755536745767, 0.0003182232179383959, 0.0004138862250187003, -0.0007458505078759003]], [14, [-5.934425456999293e-05, -8.36642152464151e-05, -7.972159771796328e-05, -5.400391189169795e-05, -8.438149918887916e-05, -7.565962884470423e-05, 7.299479096189998e-05, 9.925963393087045e-05, -0.0005163493529671825]], [15, [0.00013557413043585598, 0.00019922100230118645, 0.0001905469919023517, 0.00012541411180677642, 0.00016828342761243675, 0.00018066151054085822, -0.00018111284006749884, -0.00022770289757190199, -0.0002864704615213043]], [16, [-7.089868557130785e-05, -9.81257688508208e-05, -9.438847339282574e-05, -6.66483591942324e-05, -9.197710950914484e-05, -9.147335941150914e-05, 9.188048860764297e-05, 0.00011735738454277111, -0.00010210050977477181]]], "count": 17}, "termination_value": 0.003564903104827266, "termination_status": false}, "10": {"gradients": [[0, 0.00838850666195512], [1, 0.007176809036131715], [2, -0.007147112171647763], [3, -0.0067001202521836944], [4, -0.007254952225462574], [5, 0.006764554561350167], [6, -0.006547668902559423], [7, -0.002196773187666423], [8, -0.004358936222157439], [9, 0.006403429938227845], [10, 0.004348574418902018], [11, 0.0221442685244142], [12, 0.021281049326844936], [13, -0.02218305237615681], [14, -0.02128104933213848], [15, -0.008502800094120744], [16, 0.006865021038588992], [17, 0.006651300276388383], [18, 0.0073193555702388835], [19, -0.006854361554388788], [20, -0.007321936114305316], [21, 0.007298840434156517], [22, 0.002774501023253606], [23, 2.4998219906535724e-05], [24, 0.0017465373237897097], [25, -0.000138177599072975], [26, 0.003450235602709739], [27, -0.0020219168844626267], [28, 0.002206480141566658], [29, 0.0029676979431982886], [30, -0.0013072586688451793], [31, 0.004168637357778948], [32, -0.0014958406325149554], [33, 0.0031380103819351746], [34, 0.0009132820307442557], [35, -0.001134248553313455], [36, 0.0030714938972202788], [37, -4.752640204941372e-06], [38, -0.004212362201879927], [39, -0.0017650819983217048], [40, 0.005560685520087816], [41, 0.000614444092612132], [42, -0.00556068552008071], [43, -0.0006144440926156847], [44, 0.004212362201872821], [45, 0.0017650819983288102], [46, 0.0012658914515881747], [47, 0.0018767272024646786], [48, 0.0023946527231366588], [49, 0.0003126566707791767], [50, 0.004238426193978739], [51, -0.00559958844317876], [52, -0.08934878282975234], [53, 0.08917968944939147], [54, -0.0056066602701925206], [55, -1.816525998066254e-06], [56, 0.08917985728691136], [57, -0.0893095829317403], [58, 0.0017582702715870369], [59, 0.00036907659610463384], [60, 0.0016525961360827068], [61, -0.0005304315807670434], [62, -0.0031596239149500605], [63, 0.0003713657433586093], [64, -0.0013620696320231218], [65, -0.00016567295222458256], [66, 0.0010117123175739096], [67, 0.002607622144108035], [68, -0.0008371091749523885], [69, 0.004409163100877578], [70, 0.0005304315807705962], [71, -0.0016525961360791541], [72, 0.0003690765960939757], [73, 0.001758270271597695], [74, 0.008477494906468763], [75, -0.008594967281624122], [76, -0.006188243617859968], [77, -0.00498131244374278], [78, 0.0033923535151885176], [79, -0.002420069942715486], [80, 0.0017317448400859803], [81, -0.0025992285731675224], [82, 0.00021179971855644908], [83, 0.00035409099869099236], [84, 0.0009854750589681771], [85, 0.0012057323747676207], [86, -0.0012208650265357335], [87, 0.0031291461200311232], [88, -0.008252152222471665], [89, -0.008385508617351434], [90, -0.008170694688196534], [91, 0.008212381933915935], [92, 0.008509667535427923], [93, -0.008210608108424111], [94, -0.00825367608706884], [95, -0.008379157252367264]], "optimal_pool_indices": [38, 22, 81, 28, 79, 37, 68, 60, 55, 52], "vqe_result": {"fun": -19.078819419401295, "x": [0.0720252410735465, -0.046026355576239505, -0.046073819481957566, -0.038968988193280076, 0.0556404098602808, -0.04071448619112482, 0.0403379605080672, -0.026757529750413386, -0.051420287048567326, 0.05144638929201712]}, "interim_results": {"energy": [[1, -19.076521828212822], [2, -19.075287235483625], [3, -19.077930184454058], [4, -19.077946083307527], [5, -19.078567372130404], [6, -19.078673698864723], [7, -19.078782167713946], [8, -19.07880301247814], [9, -19.07881786506271], [10, -19.078816903638597], [11, -19.07881914198272], [12, -19.078818706262346], [13, -19.078819185480413], [14, -19.078819357210953], [15, -19.078819378497435], [16, -19.078819419401295]], "stddev": [[1, 0], [2, 0], [3, 0], [4, 0], [5, 0], [6, 0], [7, 0], [8, 0], [9, 0], [10, 0], [11, 0], [12, 0], [13, 0], [14, 0], [15, 0], [16, 0]], "energy_raw": [[1, -19.076521828212822], [2, -19.075287235483625], [3, -19.077930184454058], [4, -19.077946083307527], [5, -19.078567372130404], [6, -19.078673698864723], [7, -19.078782167713946], [8, -19.07880301247814], [9, -19.07881786506271], [10, -19.078816903638597], [11, -19.07881914198272], [12, -19.078818706262346], [13, -19.078819185480413], [14, -19.078819357210953], [15, -19.078819378497435], [16, -19.078819419401295]], "stddev_raw": [[1, 0], [2, 0], [3, 0], [4, 0], [5, 0], [6, 0], [7, 0], [8, 0], [9, 0], [10, 0], [11, 0], [12, 0], [13, 0], [14, 0], [15, 0], [16, 0]], "params": [[1, [0.07168793373652237, -0.0463214472378512, -0.0463723880812519, -0.039038119606900464, 0.05807496971986663, -0.04114654490130201, 0.040673006915100736, -0.027164250011129085, -0.05331108639747635, 0.0]], [2, [0.08164670241981715, -0.03633636299222458, -0.0363884411181535, -0.04900788098278367, 0.0680537808920629, -0.03116754165851471, 0.030689749126699816, -0.037151289352672194, -0.04336583513913449, 0.0099999988807907]], [3, [0.07154794556288038, -0.046434808902965835, -0.046486921062374155, -0.03890911268881803, 0.057955253814085825, -0.04126614055323482, 0.040788253125481885, -0.027052818248235293, -0.05346435203844666, 0.019462442933070805]], [4, [0.06726580701246737, -0.05069394919112128, -0.050745284956610945, -0.03460885121652402, 0.05303707363240602, -0.045522572712142995, 0.04505528863744196, -0.022587639629143594, -0.05682551950743654, 0.028047272782652448]], [5, [0.07058057434560906, -0.04741755969335922, -0.047411758124255445, -0.037832833497013635, 0.05547692176805849, -0.042173264070314145, 0.04175428723807451, -0.025653741875431263, -0.05290738927259244, 0.035431838358105504]], [6, [0.07358741597323674, -0.044448600496819486, -0.044451316937595506, -0.040702753792199724, 0.057883777449598314, -0.039163147074571435, 0.03877599641418989, -0.028508754231688305, -0.050148245881724805, 0.041383953521937966]], [7, [0.07267557296184082, -0.04537970822432852, -0.04544057940967747, -0.039665938066424954, 0.05667840697674885, -0.04009554585334921, 0.03971053761432952, -0.027527505333696214, -0.0513079318008117, 0.045824460288950715]], [8, [0.07127800287997389, -0.04678348536697899, -0.04686172126322812, -0.038218863193646355, 0.055099314153187674, -0.041495331237385115, 0.041105449035541274, -0.026072130602748367, -0.05230337418608376, 0.04885205864199402]], [9, [0.0717694433626904, -0.046295039757376685, -0.04633872770239066, -0.03871767999833495, 0.055451137398296296, -0.04098114371801566, 0.04059830567395513, -0.026513383859763037, -0.051507754024542815, 0.050698257106543965]], [10, [0.07235453067781382, -0.0457015520335364, -0.04573189204397422, -0.03931008237456767, 0.0559641338391728, -0.04037891792046616, 0.04000407514282894, -0.027080361707982253, -0.0511147562906556, 0.05165050727578787]], [11, [0.0720110036086982, -0.046032357702462195, -0.04608163952753431, -0.03895557581211843, 0.05558755793105519, -0.04072199791132393, 0.040347005107273626, -0.026734211371673505, -0.05149059592443093, 0.051998122184970325]], [12, [0.07186582112084254, -0.04618109281525224, -0.046235942873713534, -0.03879885856481125, 0.055429158538936533, -0.04087213848791118, 0.04049615558106082, -0.026585219817743456, -0.05148585152195632, 0.052001162804130245]], [13, [0.07208031971964199, -0.045978726737063096, -0.04602377596899933, -0.039012871658660485, 0.0556588632382765, -0.04066118595842094, 0.04028596620145255, -0.026800510163935788, -0.051344767562207065, 0.05185517895584386]], [14, [0.07204065185856996, -0.04601695200254448, -0.046061851176711306, -0.03897984536048913, 0.05563779042837777, -0.04070094443756174, 0.04032429515721302, -0.026765408825120678, -0.05142830663070901, 0.05167893669565332]], [15, [0.07196475623600718, -0.04608590746381739, -0.04613465010650082, -0.03890857449017679, 0.0555708128373854, -0.040774778207238876, 0.04039734358793151, -0.026693714549143, -0.05144462836953676, 0.05153533580518572]], [16, [0.0720252410735465, -0.046026355576239505, -0.046073819481957566, -0.038968988193280076, 0.0556404098602808, -0.04071448619112482, 0.0403379605080672, -0.026757529750413386, -0.051420287048567326, 0.05144638929201712]]], "gradients": [[1, [-2.4153409299287887e-06, -6.694320646261076e-06, -6.219350908054366e-06, 3.2970287726641345e-06, -4.709468246488768e-06, -4.752640201388658e-06, 5.962926540092894e-06, 7.705657374401653e-06, -1.816525998066254e-06, -0.08934878282975234]], [2, [0.0407610655406323, 0.04909337329326391, 0.0486153855431084, -0.05816437171367639, 0.04055659865174732, 0.04825677429534636, -0.048884121748834275, -0.059161959988728086, 0.015495299366385495, -0.07137978603594775]], [3, [-0.0005817931005154264, -0.0008012287864822554, -0.0007968716750923477, 0.0007357648128163419, 0.0017601591422717888, -0.0007995637884263829, 0.0007633717509527571, -0.00012929840889341904, -0.0014854211308943377, -0.05538598198963385]], [4, [-0.01831699530579911, -0.021828175410369965, -0.021891730435743995, 0.025653362761637766, -0.015823659822459035, -0.021802903591805034, 0.0218705488291846, 0.025561068652248053, -0.007363191937201918, -0.04068584366435246]], [5, [-0.005165124616620886, -0.006123813279963031, -0.005941069280133604, 0.006877611367212211, -0.004319050455055873, -0.006072979228157749, 0.006098090907727283, 0.007237361304742507, -0.00132306659888215, -0.027825478987974606]], [6, [0.0068004619012072, 0.00818585330047128, 0.008323361214387148, -0.009958091195915841, 0.006724641499896933, 0.008138769282638236, -0.008186982634942552, -0.009821007796652736, 0.002779702052393418, -0.01738689133679472]], [7, [0.0028801574362802285, 0.0034551281066796946, 0.0034033998410016864, -0.004079071670052059, 0.0029589663969389335, 0.0033908063194054705, -0.003408436144660243, -0.004268066775559021, 0.0005452537698040771, -0.009676127826757863]], [8, [-0.002922406542307243, -0.003511969707087559, -0.003620846585441484, 0.004265659092634877, -0.0026826542790274743, -0.0035390272635069664, 0.003548790634443577, 0.004114236694668705, -0.0012592113118827797, -0.004483858515104799]], [9, [-0.0009547407928280904, -0.0011772032058026127, -0.0011647525519222768, 0.0013731897857525155, -0.0008976621212006819, -0.001154112207327529, 0.0011516331769634292, 0.0013879679567736503, -5.4015942524188176e-05, -0.0012926684349565676]], [10, [0.0014196093069038795, 0.0016799999753658312, 0.0017384357475123124, -0.0020675015710303057, 0.0013882401399385458, 0.0017019149765289399, -0.0017105433925692637, -0.0020291381579440326, 0.0005001729083602413, 0.00039098528123915344]], [11, [2.3798106667527463e-06, 2.7369734500126697e-05, 2.0659760483709988e-05, -2.5984481144547544e-05, 8.646223079722404e-07, 1.6807007590102785e-05, -1.4444516946099384e-05, -1.2384245255958604e-05, -0.00014304272923837402, 0.0009871448768024038]], [12, [-0.0006040628346255517, -0.0006980512526624238, -0.0007248149485938882, 0.0008728185761306406, -0.0006323674343349239, -0.0007121330141437454, 0.0007168908610424296, 0.000878358363483045, -0.00011725082311997426, 0.0009742992606831535]], [13, [0.00027200305684615955, 0.0003105137142149772, 0.0003181791844397708, -0.00036639748773126257, 0.0002396268751141406, 0.00031892898614671594, -0.00031803087819426423, -0.0003792395250208358, 0.00011520789741581439, 0.0007337376898561843]], [14, [0.0001207231508075779, 0.00012963644478247716, 0.00013817609281119303, -0.0001663334633086322, 0.00011515825304542204, 0.0001380325164284102, -0.00013908780150373445, -0.0001672826455845211, -1.4324268470033985e-05, 0.00043119619585851865]], [15, [-0.0001803529837509643, -0.00020782365537641567, -0.00021305457370957015, 0.0002510085040583476, -0.00018592824401153507, -0.00021133001788342654, 0.00021075860250974188, 0.00026449494641056503, -2.3431051065614383e-05, 0.00017430772048143695]]], "count": 16}, "termination_value": 0.00126731191635443, "termination_status": true}}}
