# Supplementary material for: A Stabilizer Framework for the Contextual Subspace Variational Quantum Eigensolver and the Noncontextual Projection Ansatz
Source: J Chem Theory Comput. 2023 Jan 23;19(3):808–21. doi: 10.1021/acs.jctc.2c00910 (PMC9933439; doi:10.1021/acs.jctc.2c00910)
Supplement: Supplementary file 1 — ct2c00910_si_001.zip [file ct2c00910_si_001.zip › anc/simulation_data/ADAPT-VQE/ADAPT-VQE_results_H2O_STO-3G_SINGLET.json]

{"optimized_ansatz": {"optimal_energy": -84.24829424880203, "optimal_params": [-0.07664119969298569, 0.03341351011903767, -0.03012284523062758, -0.03285262991793608, 0.04423116229314376, 0.0465279943199481, -0.04153433837611826, 0.04184323280516076, 0.03181524150840232, 0.032182662774652836, 0.04483064886947914, 0.017126360469701615, -0.03417322617893434, -0.033540267471568505, 0.020622113103932905, 0.02062457637860533, 0.00777460105738858, -0.0077401266123008445, -0.01116770027368078, 0.00872923872195538, 0.0137609387821162], "optimal_pool_indices": [37, 218, 210, 50, 136, 32, 94, 71, 202, 146, 135, 199, 113, 65, 87, 187, 233, 16, 152, 6, 160], "optimal_pool_labels": ["IYZXIIZ", "IZYZZZX", "IYZZZZX", "ZZXYIIZ", "IYZIZXI", "XIIYZIZ", "YIZIXXZ", "ZXIXYII", "YIZZZZX", "ZZXIIYZ", "YIIIIXZ", "IIXIYZX", "ZYIIYYZ", "XIZXYZZ", "IIYXXZZ", "ZXIIYZX", "IIIXIIY", "IYXIIII", "IIIYZXI", "YXIIIII", "IIIZZYZ"]}, "adapt_vqe_interim_data": {"1": {"gradients": [[0, 1.5739908150180781e-06], [1, 1.5739908150180781e-06], [2, -5.343243714150958e-07], [3, 5.343243714150958e-07], [4, 0.06645354142420956], [5, -0.06645354142420956], [6, -0.06645354142420956], [7, 0.06645354142420956], [8, -0.06645354142420956], [9, 0.06645354142420956], [10, 0.06645354142420956], [11, -0.06645354142420956], [12, -2.356708250772499e-07], [13, -2.356708250772499e-07], [14, -0.08318307894757027], [15, 0.08318307894757027], [16, 0.08318307894757027], [17, -0.08318307894757027], [18, 0.08318307894757027], [19, -0.08318307894757027], [20, -0.08318307894757027], [21, 0.08318307894757027], [22, -3.956905914037634e-08], [23, 3.956905914037634e-08], [24, -1.5739908150180781e-06], [25, 0.15470042940933126], [26, -1.5739908150180781e-06], [27, 0.15470042940933126], [28, 1.5739908150180781e-06], [29, -0.15470042940933126], [30, 1.5739908150180781e-06], [31, -0.15470042940933126], [32, -0.15470042940933126], [33, -0.15470042940933126], [34, 0.15470042940933126], [35, 0.15470042940933126], [36, 5.343243714150958e-07], [37, 0.3041938798986905], [38, -5.343243714150958e-07], [39, -0.3041938798986905], [40, 0.3041938798986905], [41, -0.3041938798986905], [42, -2.356708250772499e-07], [43, -0.1540902301065472], [44, 2.356708250772499e-07], [45, 0.1540902301065472], [46, -2.356708250772499e-07], [47, -0.1540902301065472], [48, 2.356708250772499e-07], [49, 0.1540902301065472], [50, 0.1540902301065472], [51, -0.1540902301065472], [52, 0.1540902301065472], [53, -0.1540902301065472], [54, 0.0882468349803247], [55, 0.0882468349803247], [56, -4.173666923179553e-08], [57, 0.0882468349803247], [58, 4.173666923179553e-08], [59, -0.0882468349803247], [60, -0.0882468349803247], [61, -0.0882468349803247], [62, 4.173666923179553e-08], [63, -0.0882468349803247], [64, -4.173666923179553e-08], [65, 0.0882468349803247], [66, -0.14214942813769937], [67, 0.14214942813769937], [68, 6.723008993958501e-08], [69, -0.14214942813769937], [70, 6.723008993958501e-08], [71, -0.14214942813769937], [72, -0.14214942813769937], [73, 0.14214942813769937], [74, 6.723008993958501e-08], [75, -0.14214942813769937], [76, 6.723008993958501e-08], [77, -0.14214942813769937], [78, 0.07090714794321684], [79, 0.07090714794321684], [80, -3.353578392761847e-08], [81, 0.07090714794321684], [82, 3.353578392761847e-08], [83, -0.07090714794321684], [84, -0.07090714794321684], [85, -0.07090714794321684], [86, 3.353578392761847e-08], [87, -0.07090714794321684], [88, -3.353578392761847e-08], [89, 0.07090714794321684], [90, 6.49814069220156e-08], [91, 0.13739491615875465], [92, -6.49814069220156e-08], [93, -0.13739491615875465], [94, 0.13739491615875465], [95, -0.13739491615875465], [96, 6.49814069220156e-08], [97, 0.13739491615875465], [98, 6.49814069220156e-08], [99, 0.13739491615875465], [100, 0.13739491615875465], [101, 0.13739491615875465], [102, 4.1736683442650246e-08], [103, 0.08824691637832416], [104, 4.1736683442650246e-08], [105, 0.08824691637832416], [106, -0.08824691637832416], [107, -0.08824691637832416], [108, 4.1736683442650246e-08], [109, 0.08824691637832416], [110, -4.1736683442650246e-08], [111, -0.08824691637832416], [112, -0.08824691637832416], [113, 0.08824691637832416], [114, -1.5792267049619113e-08], [115, -0.03339072749562888], [116, 1.5792267049619113e-08], [117, 0.03339072749562888], [118, -0.03339072749562888], [119, 0.03339072749562888], [120, -1.5792267049619113e-08], [121, -0.03339072749562888], [122, -1.5792267049619113e-08], [123, -0.03339072749562888], [124, -0.03339072749562888], [125, -0.03339072749562888], [126, -1.4877294916004757e-06], [127, -1.4877294916004757e-06], [128, -0.1348925336898219], [129, -0.1348925336898219], [130, -0.1348925336898219], [131, -0.1348925336898219], [132, -0.1348925336898219], [133, -0.1348925336898219], [134, -0.1348925336898219], [135, -0.1348925336898219], [136, -0.15470043101899478], [137, 0.15470043101899478], [138, 0.15470043101899478], [139, -0.15470043101899478], [140, 0.15470043101899478], [141, -0.15470043101899478], [142, -0.15470043101899478], [143, 0.15470043101899478], [144, -0.12201635135400579], [145, -0.12201635135400579], [146, -0.12201635135400579], [147, -0.12201635135400579], [148, -0.12201635135400579], [149, -0.12201635135400579], [150, -0.12201635135400579], [151, -0.12201635135400579], [152, 0.06645356764546761], [153, -0.06645356764546761], [154, 1.4877294916004757e-06], [155, -0.06645356764546761], [156, -1.4877294916004757e-06], [157, 0.06645356764546761], [158, 1.4877294916004757e-06], [159, -0.06645356764546761], [160, -1.4877294916004757e-06], [161, 0.06645356764546761], [162, 0.06645356764546761], [163, -0.06645356764546761], [164, -0.03339068681614776], [165, -0.03339068681614776], [166, 1.5792238627909683e-08], [167, -0.03339068681614776], [168, 1.5792238627909683e-08], [169, -0.03339068681614776], [170, -0.03339068681614776], [171, 0.03339068681614776], [172, -1.5792238627909683e-08], [173, -0.03339068681614776], [174, 1.5792238627909683e-08], [175, 0.03339068681614776], [176, -0.07090719573162119], [177, 0.07090719573162119], [178, -3.35358123493279e-08], [179, 0.07090719573162119], [180, 3.35358123493279e-08], [181, -0.07090719573162119], [182, 0.07090719573162119], [183, 0.07090719573162119], [184, -3.35358123493279e-08], [185, -0.07090719573162119], [186, -3.35358123493279e-08], [187, -0.07090719573162119], [188, 0.12344197974186955], [189, 0.12344197974186955], [190, -5.838231231791724e-08], [191, 0.12344197974186955], [192, -5.838231231791724e-08], [193, 0.12344197974186955], [194, 0.12344197974186955], [195, -0.12344197974186955], [196, 5.838231231791724e-08], [197, 0.12344197974186955], [198, -5.838231231791724e-08], [199, -0.12344197974186955], [200, 3.6304766126704635e-07], [201, 3.6304766126704635e-07], [202, -0.12201635135402], [203, -0.12201635135402], [204, -0.12201635135402], [205, -0.12201635135402], [206, -0.12201635135402], [207, -0.12201635135402], [208, -0.12201635135402], [209, -0.12201635135402], [210, 0.15409023634539665], [211, -0.15409023634539665], [212, -0.15409023634539665], [213, 0.15409023634539665], [214, -0.15409023634539665], [215, 0.15409023634539665], [216, 0.15409023634539665], [217, -0.15409023634539665], [218, -0.20408051209258815], [219, -0.20408051209258815], [220, -0.20408051209258815], [221, -0.20408051209258815], [222, -0.20408051209258815], [223, -0.20408051209258815], [224, -0.20408051209258815], [225, -0.20408051209258815], [226, 3.6304766126704635e-07], [227, -0.08318304382953556], [228, -3.6304766126704635e-07], [229, 0.08318304382953556], [230, 0.08318304382953556], [231, -0.08318304382953556], [232, 0.08318304382953556], [233, -0.08318304382953556], [234, 3.6304766126704635e-07], [235, -0.08318304382953556], [236, -3.6304766126704635e-07], [237, 0.08318304382953556]], "optimal_pool_indices": [37, 218, 210, 50, 136, 32, 94, 71, 202, 146, 135, 199, 113, 65, 87, 187, 233, 16, 152, 6, 160], "vqe_result": {"fun": -84.21324670051624, "x": [-0.070689988010262]}, "interim_results": {"energy": [[1, -84.2010595963122], [2, -84.20391602583484], [3, -84.20638808710865], [4, -84.2084712932], [5, -84.21016659627215], [6, -84.21148212687815], [7, -84.21243509649793], [8, -84.21305357248733], [9, -84.2133776077967], [10, -84.21345901286314], [11, -84.21335907311746], [12, -84.21314393834466], [13, -84.21287824278885], [14, -84.2126183854068], [15, -84.21240722150442], [16, -84.21227140316782], [17, -84.21222158650002], [18, -84.21225483861129], [19, -84.21235821729987], [20, -84.21251261277293], [21, -84.2126962657595], [22, -84.2128876845806], [23, -84.21306788218588], [24, -84.21322194570914], [25, -84.21333997519963], [26, -84.21341742551982], [27, -84.21345488546271], [28, -84.21345734708159], [29, -84.21343305871706], [30, -84.21339210719148], [31, -84.21334491888399], [32, -84.21330088539641], [33, -84.2132672953587], [34, -84.21324869272273], [35, -84.21324670051624]], "stddev": [[1, 0], [2, 0], [3, 0], [4, 0], [5, 0], [6, 0], [7, 0], [8, 0], [9, 0], [10, 0], [11, 0], [12, 0], [13, 0], [14, 0], [15, 0], [16, 0], [17, 0], [18, 0], [19, 0], [20, 0], [21, 0], [22, 0], [23, 0], [24, 0], [25, 0], [26, 0], [27, 0], [28, 0], [29, 0], [30, 0], [31, 0], [32, 0], [33, 0], [34, 0], [35, 0]], "energy_raw": [[1, -84.2010595963122], [2, -84.20391602583484], [3, -84.20638808710865], [4, -84.2084712932], [5, -84.21016659627215], [6, -84.21148212687815], [7, -84.21243509649793], [8, -84.21305357248733], [9, -84.2133776077967], [10, -84.21345901286314], [11, -84.21335907311746], [12, -84.21314393834466], [13, -84.21287824278885], [14, -84.2126183854068], [15, -84.21240722150442], [16, -84.21227140316782], [17, -84.21222158650002], [18, -84.21225483861129], [19, -84.21235821729987], [20, -84.21251261277293], [21, -84.2126962657595], [22, -84.2128876845806], [23, -84.21306788218588], [24, -84.21322194570914], [25, -84.21333997519963], [26, -84.21341742551982], [27, -84.21345488546271], [28, -84.21345734708159], [29, -84.21343305871706], [30, -84.21339210719148], [31, -84.21334491888399], [32, -84.21330088539641], [33, -84.2132672953587], [34, -84.21324869272273], [35, -84.21324670051624]], "stddev_raw": [[1, 0], [2, 0], [3, 0], [4, 0], [5, 0], [6, 0], [7, 0], [8, 0], [9, 0], [10, 0], [11, 0], [12, 0], [13, 0], [14, 0], [15, 0], [16, 0], [17, 0], [18, 0], [19, 0], [20, 0], [21, 0], [22, 0], [23, 0], [24, 0], [25, 0], [26, 0], [27, 0], [28, 0], [29, 0], [30, 0], [31, 0], [32, 0], [33, 0], [34, 0], [35, 0]], "params": [[1, [0.0]], [2, [-0.0099999996712623]], [3, [-0.019945147931955513]], [4, [-0.02978576159857047]], [5, [-0.0394597143458597]], [6, [-0.04889042284386367]], [7, [-0.05798545285127793]], [8, [-0.06663656503358714]], [9, [-0.07472226551993787]], [10, [-0.08211386418533012]], [11, [-0.0886853659611416]], [12, [-0.09432613602381885]], [13, [-0.09895368265043865]], [14, [-0.10252314222436905]], [15, [-0.10503094007016173]], [16, [-0.10651228122380588]], [17, [-0.10703423078761276]], [18, [-0.10668702708321748]], [19, [-0.10557585740107168]], [20, [-0.10381430466638264]], [21, [-0.10151972755200336]], [22, [-0.09881026141998037]], [23, [-0.09580290256280272]], [24, [-0.09261213226330361]], [25, [-0.08934863619216811]], [26, [-0.08611781542120452]], [27, [-0.0830179418890719]], [28, [-0.0801379711212481]], [29, [-0.07755517220202415]], [30, [-0.07533284409052952]], [31, [-0.07351843103339081]], [32, [-0.07214231349198]], [33, [-0.07121744505623712]], [34, [-0.07073986524648936]], [35, [-0.070689988010262]]], "gradients": [[1, [0.3041938798986905]], [2, [0.2670730004221582]], [3, [0.23004975891947765]], [4, [0.1933260420660332]], [5, [0.1571512097705181]], [6, [0.12182923071941332]], [7, [0.08772331445076986]], [8, [0.055254963253929645]], [9, [0.024893503345097656]], [10, [-0.002867528299816513]], [11, [-0.027548139358387402]], [12, [-0.04872956339849566]], [13, [-0.06610176329404283]], [14, [-0.07949802461627087]], [15, [-0.08890746311591613]], [16, [-0.09446452644438352]], [17, [-0.09642235894936846]], [18, [-0.0951200096281184]], [19, [-0.09095174464299305]], [20, [-0.08434282396996196]], [21, [-0.07573256691762253]], [22, [-0.06556342525601622]], [23, [-0.054273993963647627]], [24, [-0.04229391029257101]], [25, [-0.030038992167888523]], [26, [-0.017905512438488813]], [27, [-0.006263101227816037]], [28, [0.004553631040167261]], [29, [0.014254113035804039]], [30, [0.022600443171782558]], [31, [0.029414455552824847]], [32, [0.03458219948153385]], [33, [0.03805521966943104]], [34, [0.03984855351326644]]], "count": 35}, "termination_value": 0.036619865504007976, "termination_status": false}, "2": {"gradients": [[0, 0.00026117862256569424], [1, 0.00026117862256569424], [2, -0.0004546027457905666], [3, 0.0004546027457905666], [4, 0.06581990813899097], [5, -0.04462538035366492], [6, -0.04462538035366492], [7, 0.06581990813899097], [8, -0.06581990813899097], [9, 0.04462538035366492], [10, 0.04462538035366492], [11, -0.06581990813899097], [12, -0.00043647232872956465], [13, -0.00043647232872956465], [14, -0.06083420348372215], [15, 0.08298922373366224], [16, 0.06083420348372215], [17, -0.08298922373366224], [18, 0.08298922373366224], [19, -0.06083420348372215], [20, -0.08298922373366224], [21, 0.06083420348372215], [22, 0.0004539949650421704], [23, -0.0004539949650421704], [24, 0.0002580463454933124], [25, 0.14575181428429573], [26, 0.0002580463454933124], [27, 0.14575181428429573], [28, -0.0002580463454933124], [29, -0.14575181428429573], [30, -0.0002580463454933124], [31, -0.14575181428429573], [32, -0.15357222113023283], [33, -0.15357222113023283], [34, 0.15357222113023283], [35, 0.15357222113023283], [36, 0.0003945673632586022], [37, 0.04003584272872729], [38, -0.0003945673632586022], [39, -0.04003584272872729], [40, 0.04003584272871308], [41, -0.04003584272871308], [42, 0.00043600333846427475], [43, -0.15135247036498356], [44, -0.00043600333846427475], [45, 0.15135247036498356], [46, 0.00043600333846427475], [47, -0.15135247036498356], [48, -0.00043600333846427475], [49, 0.15135247036498356], [50, 0.16153631550830028], [51, -0.16153631550830028], [52, 0.16153631550830028], [53, -0.16153631550830028], [54, 0.0944393227209872], [55, 0.0944393227209872], [56, -4.466541270176094e-08], [57, 0.09443932272100142], [58, 4.466541270176094e-08], [59, -0.09443932272100142], [60, -0.0944393227209872], [61, -0.0944393227209872], [62, 4.466541270176094e-08], [63, -0.09443932272100142], [64, -4.466541270176094e-08], [65, 0.09443932272100142], [66, -0.1251472263813298], [67, 0.12514722638135822], [68, 5.9188835166423814e-08], [69, -0.125147226381344], [70, 5.9188835166423814e-08], [71, -0.12514722638135822], [72, -0.1251472263813298], [73, 0.12514722638135822], [74, 5.9188835166423814e-08], [75, -0.125147226381344], [76, 5.9188835166423814e-08], [77, -0.12514722638135822], [78, 0.08453267926857677], [79, 0.08453267926857677], [80, -3.998003705873998e-08], [81, 0.08453267926857677], [82, 3.998003705873998e-08], [83, -0.08453267926857677], [84, -0.0845326792686052], [85, -0.08453267926857677], [86, 3.998003705873998e-08], [87, -0.08453267926857677], [88, -3.998003705873998e-08], [89, 0.08453267926857677], [90, 6.153041454126651e-08], [91, 0.13009821292530432], [92, -6.153041454126651e-08], [93, -0.13009821292530432], [94, 0.13009821292530432], [95, -0.13009821292530432], [96, 6.153041454126651e-08], [97, 0.13009821292530432], [98, 6.153041454126651e-08], [99, 0.13009821292530432], [100, 0.13009821292530432], [101, 0.13009821292530432], [102, 4.466544112347037e-08], [103, 0.09443939797805001], [104, 4.466544112347037e-08], [105, 0.0944393979780358], [106, -0.09443939797805001], [107, -0.0944393979780358], [108, 4.466544112347037e-08], [109, 0.09443939797805001], [110, -4.466544112347037e-08], [111, -0.0944393979780358], [112, -0.09443939797805001], [113, 0.0944393979780358], [114, -1.702596819086466e-08], [115, -0.03599919976450394], [116, 1.702596819086466e-08], [117, 0.03599919976450394], [118, -0.03599919976450394], [119, 0.03599919976450394], [120, -1.702596819086466e-08], [121, -0.03599919976450394], [122, -1.7025953980009945e-08], [123, -0.03599919976450394], [124, -0.03599919976450394], [125, -0.03599919976450394], [126, -0.00026109322196532503], [127, -0.0002610932219369033], [128, -0.1348925336898219], [129, -0.1348925336898219], [130, -0.1348925336898219], [131, -0.1348925336898219], [132, -0.1348925336898219], [133, -0.1348925336898219], [134, -0.1348925336898219], [135, -0.1348925336898219], [136, -0.15357222272383808], [137, 0.15357222272383808], [138, 0.14575181219913702], [139, -0.14575181219913702], [140, 0.14575181219913702], [141, -0.14575181219913702], [142, -0.15357222272383808], [143, 0.15357222272383808], [144, -0.12201635135403421], [145, -0.12201635135403421], [146, -0.12201635135403421], [147, -0.12201635135403421], [148, -0.12201635135403421], [149, -0.12201635135403421], [150, -0.12201635135403421], [151, -0.12201635135403421], [152, 0.06581993409861298], [153, -0.06581993409861298], [154, -0.00025813260681673], [155, -0.044625406348089314], [156, 0.00025813260681673], [157, 0.044625406348089314], [158, -0.00025813260681673], [159, -0.044625406348089314], [160, 0.00025813260681673], [161, 0.044625406348089314], [162, 0.06581993409861298], [163, -0.06581993409861298], [164, -0.03599916215401322], [165, -0.03599916215404164], [166, 1.70259113474458e-08], [167, -0.03599916215401322], [168, 1.70259113474458e-08], [169, -0.03599916215404164], [170, -0.03599916215404164], [171, 0.03599916215404164], [172, -1.70259113474458e-08], [173, -0.03599916215404164], [174, 1.70259113474458e-08], [175, 0.03599916215404164], [176, -0.08453272345165885], [177, 0.08453272345165885], [178, -3.9980051269594696e-08], [179, 0.08453272345165885], [180, 3.9980051269594696e-08], [181, -0.08453272345165885], [182, 0.08453272345165885], [183, 0.08453272345165885], [184, -3.9980051269594696e-08], [185, -0.08453272345165885], [186, -3.9980051269594696e-08], [187, -0.08453272345165885], [188, 0.10240181100387247], [189, 0.10240181100387247], [190, -4.8431289201289474e-08], [191, 0.10240181100387247], [192, -4.8431289201289474e-08], [193, 0.10240181100387247], [194, 0.10240181100387247], [195, -0.10240181100387247], [196, 4.8431289201289474e-08], [197, 0.10240181100387247], [198, -4.8431289201289474e-08], [199, -0.10240181100387247], [200, 0.0004365984346463847], [201, 0.0004365984346463847], [202, -0.12201635135399158], [203, -0.12201635135399158], [204, -0.12201635135399158], [205, -0.12201635135399158], [206, -0.12201635135399158], [207, -0.12201635135399158], [208, -0.12201635135399158], [209, -0.12201635135399158], [210, 0.16153632168489196], [211, -0.16153632168489196], [212, -0.15135248155227998], [213, 0.15135248155227998], [214, -0.15135248155227998], [215, 0.15135248155227998], [216, 0.16153632168489196], [217, -0.16153632168489196], [218, -0.20408051209258815], [219, -0.20408051209258815], [220, -0.20408051209258815], [221, -0.20408051209258815], [222, -0.20408051209258815], [223, -0.20408051209258815], [224, -0.20408051209258815], [225, -0.20408051209258815], [226, -0.00043587596162808495], [227, -0.060834167486603974], [228, 0.00043587596162808495], [229, 0.060834167486603974], [230, 0.08298918896601037], [231, -0.08298918896601037], [232, 0.08298918896601037], [233, -0.08298918896601037], [234, -0.00043587596162808495], [235, -0.060834167486603974], [236, 0.00043587596162808495], [237, 0.060834167486603974]], "optimal_pool_indices": [37, 218, 210, 50, 136, 32, 94, 71, 202, 146, 135, 199, 113, 65, 87, 187, 233, 16, 152, 6, 160], "vqe_result": {"fun": -84.21712917040853, "x": [-0.08174859498098586, 0.03470100592262959]}, "interim_results": {"energy": [[1, -84.21324670051621], [2, -84.21521693457055], [3, -84.21631047790031], [4, -84.21688229787614], [5, -84.21706589484961], [6, -84.21692628644622], [7, -84.21662289028679], [8, -84.21635368779556], [9, -84.21625463961755], [10, -84.21634202468239], [11, -84.21654532753638], [12, -84.21677273524939], [13, -84.21695570432527], [14, -84.21706550124252], [15, -84.2171042578081], [16, -84.21708643319839], [17, -84.21703029482183], [18, -84.21695827210213], [19, -84.21689633953373], [20, -84.21686833676938], [21, -84.21688627438888], [22, -84.21694338394528], [23, -84.21701729522074], [24, -84.21708189493519], [25, -84.217119733261], [26, -84.21712774625856], [27, -84.21711414691302], [28, -84.21709079025992], [29, -84.21706759537875], [30, -84.21705137350412], [31, -84.21704671276895], [32, -84.21705581040442], [33, -84.21707669330023], [34, -84.21710240123303], [35, -84.21712357915347], [36, -84.21713338809461], [37, -84.21713104889626], [38, -84.21712133603971], [39, -84.21711079335032], [40, -84.21710403306137], [41, -84.21710262551147], [42, -84.21710614877597], [43, -84.21711333792908], [44, -84.21712221170682], [45, -84.21712997173216], [46, -84.21713389918226], [47, -84.21713298713688], [48, -84.21712874343814], [49, -84.21712417837847], [50, -84.21712178636243], [51, -84.21712227030991], [52, -84.21712481870922], [53, -84.21712817112666], [54, -84.21713129185258], [55, -84.21713338836169], [56, -84.21713389145928], [57, -84.21713278449704], [58, -84.21713086470659], [59, -84.21712937477587], [60, -84.21712917040853]], "stddev": [[1, 0], [2, 0], [3, 0], [4, 0], [5, 0], [6, 0], [7, 0], [8, 0], [9, 0], [10, 0], [11, 0], [12, 0], [13, 0], [14, 0], [15, 0], [16, 0], [17, 0], [18, 0], [19, 0], [20, 0], [21, 0], [22, 0], [23, 0], [24, 0], [25, 0], [26, 0], [27, 0], [28, 0], [29, 0], [30, 0], [31, 0], [32, 0], [33, 0], [34, 0], [35, 0], [36, 0], [37, 0], [38, 0], [39, 0], [40, 0], [41, 0], [42, 0], [43, 0], [44, 0], [45, 0], [46, 0], [47, 0], [48, 0], [49, 0], [50, 0], [51, 0], [52, 0], [53, 0], [54, 0], [55, 0], [56, 0], [57, 0], [58, 0], [59, 0], [60, 0]], "energy_raw": [[1, -84.21324670051621], [2, -84.21521693457055], [3, -84.21631047790031], [4, -84.21688229787614], [5, -84.21706589484961], [6, -84.21692628644622], [7, -84.21662289028679], [8, -84.21635368779556], [9, -84.21625463961755], [10, -84.21634202468239], [11, -84.21654532753638], [12, -84.21677273524939], [13, -84.21695570432527], [14, -84.21706550124252], [15, -84.2171042578081], [16, -84.21708643319839], [17, -84.21703029482183], [18, -84.21695827210213], [19, -84.21689633953373], [20, -84.21686833676938], [21, -84.21688627438888], [22, -84.21694338394528], [23, -84.21701729522074], [24, -84.21708189493519], [25, -84.217119733261], [26, -84.21712774625856], [27, -84.21711414691302], [28, -84.21709079025992], [29, -84.21706759537875], [30, -84.21705137350412], [31, -84.21704671276895], [32, -84.21705581040442], [33, -84.21707669330023], [34, -84.21710240123303], [35, -84.21712357915347], [36, -84.21713338809461], [37, -84.21713104889626], [38, -84.21712133603971], [39, -84.21711079335032], [40, -84.21710403306137], [41, -84.21710262551147], [42, -84.21710614877597], [43, -84.21711333792908], [44, -84.21712221170682], [45, -84.21712997173216], [46, -84.21713389918226], [47, -84.21713298713688], [48, -84.21712874343814], [49, -84.21712417837847], [50, -84.21712178636243], [51, -84.21712227030991], [52, -84.21712481870922], [53, -84.21712817112666], [54, -84.21713129185258], [55, -84.21713338836169], [56, -84.21713389145928], [57, -84.21713278449704], [58, -84.21713086470659], [59, -84.21712937477587], [60, -84.21712917040853]], "stddev_raw": [[1, 0], [2, 0], [3, 0], [4, 0], [5, 0], [6, 0], [7, 0], [8, 0], [9, 0], [10, 0], [11, 0], [12, 0], [13, 0], [14, 0], [15, 0], [16, 0], [17, 0], [18, 0], [19, 0], [20, 0], [21, 0], [22, 0], [23, 0], [24, 0], [25, 0], [26, 0], [27, 0], [28, 0], [29, 0], [30, 0], [31, 0], [32, 0], [33, 0], [34, 0], [35, 0], [36, 0], [37, 0], [38, 0], [39, 0], [40, 0], [41, 0], [42, 0], [43, 0], [44, 0], [45, 0], [46, 0], [47, 0], [48, 0], [49, 0], [50, 0], [51, 0], [52, 0], [53, 0], [54, 0], [55, 0], [56, 0], [57, 0], [58, 0], [59, 0], [60, 0]], "params": [[1, [-0.070689988010262, 0.0]], [2, [-0.08068998551250078, 0.009999999509997333]], [3, [-0.08783863407545058, 0.01978968226134694]], [4, [-0.0892430010039084, 0.02909014093632884]], [5, [-0.08711149220067663, 0.037469689293800054]], [6, [-0.08345244214715786, 0.04437993437123914]], [7, [-0.07964378366243823, 0.04934021934400484]], [8, [-0.0768816904634268, 0.052168343743761746]], [9, [-0.07587320908525436, 0.05301875617860807]], [10, [-0.07655596451070769, 0.052233247779143455]], [11, [-0.07842713435149812, 0.050195757621215434]], [12, [-0.08085363823897689, 0.047268844068025125]], [13, [-0.08316932851774086, 0.04378425087011914]], [14, [-0.08477676356317813, 0.04005150116289306]], [15, [-0.08532616875496761, 0.03636470225782186]], [16, [-0.08480847095185912, 0.03299856974407305]], [17, [-0.08348096676719821, 0.03019181994444095]], [18, [-0.0817495531147183, 0.028123649744812153]], [19, [-0.08007784860648547, 0.026894678368121577]], [20, [-0.07888873341126369, 0.026521846718350152]], [21, [-0.07844844640599154, 0.0269479996002142]], [22, [-0.07879782543190002, 0.028059398439920225]], [23, [-0.07977156504267718, 0.0297037101572853]], [24, [-0.08106692974796648, 0.03170488592079983]], [25, [-0.08232313125888643, 0.033875243855220685]], [26, [-0.08321047609021631, 0.036026852753904236]], [27, [-0.08352079426998633, 0.037983990100426746]], [28, [-0.08322075076262925, 0.039596750907620354]], [29, [-0.08244432292687329, 0.040753876153986186]], [30, [-0.0814414630747866, 0.04139185229518298]], [31, [-0.08050639612706993, 0.041498094141681846]], [32, [-0.07989638559440493, 0.0411080130285726]], [33, [-0.0797585387250393, 0.04029751969357382]], [34, [-0.08009288877036962, 0.03917300808437935]], [35, [-0.08076415628499245, 0.037860280169248715]], [36, [-0.08155021358718995, 0.03649303840338211]], [37, [-0.08221014053917401, 0.035201182996214116]], [38, [-0.08255638065068997, 0.034099380002239645]], [39, [-0.08250962158959155, 0.03327691384844997]], [40, [-0.08211622643070791, 0.03279018468249983]], [41, [-0.0815250069139525, 0.03265898494789013]], [42, [-0.08093530071986818, 0.032866950184912536]], [43, [-0.08053247194972257, 0.03336575217959454]], [44, [-0.08042957916401279, 0.03408210366558866]], [45, [-0.08063512298413343, 0.03492656579893524]], [46, [-0.0810574045265524, 0.03580328531900577]], [47, [-0.081540939686742, 0.03661987877896979]], [48, [-0.08192112731303558, 0.0372966293466372]], [49, [-0.08207956655405142, 0.037774070671537874]], [50, [-0.08198128608795129, 0.0380180871116782]], [51, [-0.08168107266471795, 0.038021958169437924]], [52, [-0.08129864276472622, 0.0378052434185608]], [53, [-0.08097326291032883, 0.03740986195453247]], [54, [-0.08081399015999602, 0.036894025118198684]], [55, [-0.08086307028026526, 0.03632481546014514]], [56, [-0.081085411453905, 0.035770242266262714]], [57, [-0.08138650556488956, 0.035291612717847615]], [58, [-0.08165052548681859, 0.03493703779779564]], [59, [-0.08178395840719538, 0.03473679009608829]], [60, [-0.08174859498098586, 0.03470100592262959]]], "gradients": [[1, [0.040035842728670445, -0.20408051209258815]], [2, [0.0024834407463316666, -0.14743699932124343]], [3, [-0.024355076054050073, -0.09193664296101645]], [4, [-0.029613395960183198, -0.03917524120659266]], [5, [-0.021590610466603266, 0.00838105284738333]], [6, [-0.007832100038228873, 0.047604595686451034]], [7, [0.006483946529925788, 0.07576001357421092]], [8, [0.01686364380132943, 0.09181238108544676]], [9, [0.020652718000263803, 0.09663942156986138]], [10, [0.018086831942326853, 0.09218155376112236]], [11, [0.011054883485812184, 0.08061739082258157]], [12, [0.0019348510790422324, 0.0640041769470514]], [13, [-0.006770657079997022, 0.04422522315473998]], [14, [-0.012816840909252392, 0.023038566409198324]], [15, [-0.014889131397836763, 0.002114621011415352]], [16, [-0.0129526241044573, -0.01698713405338026]], [17, [-0.007973007083222683, -0.03291245450493818]], [18, [-0.001474468536855511, -0.044645484350326115]], [19, [0.004801628012458536, -0.051616447216943584]], [20, [0.009266809892693573, -0.05373012433159374]], [21, [0.010921006540527856, -0.0513112128692228]], [22, [0.009610751011223329, -0.045004991129019345]], [23, [0.005956752015706002, -0.03567547098693069]], [24, [0.0010958097069106998, -0.02432116937816886]], [25, [-0.003617332663637285, -0.012006616271506232]], [26, [-0.006944880448244817, 0.0002022237341066102]], [27, [-0.00810559873831096, 0.011308559845105037]], [28, [-0.0069748687059671965, 0.0204618556849141]], [29, [-0.004056261453044385, 0.027030529820407878]], [30, [-0.00028866881960709634, 0.030653609507240276]], [31, [0.003222967457261916, 0.03125893230732402]], [32, [0.00551268742312061, 0.02904674789031958]], [33, [0.006028315225563574, 0.024447424521639505]], [34, [0.004770017318293185, 0.01806474960690707]], [35, [0.0022461046096680093, 0.010613052036745785]], [36, [-0.0007089561420627888, 0.0028517336598383736]], [37, [-0.003190124090451718, -0.004481374431307472]], [38, [-0.00449279817622994, -0.010735101561081706]], [39, [-0.004318949083014445, -0.015402635503050988]], [40, [-0.002842593285308226, -0.018164074277848385]], [41, [-0.0006225697061381652, -0.018907440844586176]], [42, [0.0015924636581132745, -0.017725996659962107]], [43, [0.003106281663747268, -0.014894347585482137]], [44, [0.003494175499724861, -0.010828625835671346]], [45, [0.002724073497759605, -0.006036463883006604]], [46, [0.0011401662210204222, -0.001061716663642187]], [47, [-0.0006738400080621432, 0.0035716103447356318]], [48, [-0.002100006826552203, 0.00741147211172688]], [49, [-0.002693871459342745, 0.010120690510149188]], [50, [-0.0023242177489777305, 0.011505771078688554]], [51, [-0.001196816094122255, 0.011528455089390377]], [52, [0.0002388134020918642, 0.010299448629282892]], [53, [0.0014597942085998739, 0.008056305637097694]], [54, [0.0020567289161448343, 0.005129135283326036]], [55, [0.001871126701487924, 0.0018985715732640074]], [56, [0.0010349165465726173, -0.0012493087502321032]], [57, [-9.68620760062322e-05, -0.003966343762556335]], [58, [-0.0010891355711351025, -0.0059792354552001825]], [59, [-0.0015906648670807044, -0.007115984947958509]]], "count": 60}, "termination_value": 0.03273739561171851, "termination_status": false}, "3": {"gradients": [[0, 0.0017872383008636916], [1, 0.0017872383008636916], [2, -0.0007569694704727681], [3, 0.0007569694704727681], [4, 0.06552765959787621], [5, -0.041184053347635086], [6, -0.041184053347635086], [7, 0.06552765959787621], [8, -0.06552765959787621], [9, 0.041184053347635086], [10, 0.041184053347635086], [11, -0.06552765959787621], [12, 0.002758368203629402], [13, 0.002758368203629402], [14, -0.057265241252778765], [15, 0.07222740715506859], [16, 0.057265241252778765], [17, -0.07222740715506859], [18, 0.07222740715506859], [19, -0.057265241252778765], [20, -0.07222740715506859], [21, 0.057265241252778765], [22, 0.0007563581275036313], [23, -0.0007563581275036313], [24, -0.0010748871715975383], [25, 0.1441897846380158], [26, -0.0010748871715975383], [27, 0.1441897846380158], [28, 0.0010748871715975383], [29, -0.1441897846380158], [30, 0.0010748871715975383], [31, -0.1441897846380158], [32, -0.15293280196277692], [33, -0.15293280196277692], [34, 0.15293280196277692], [35, 0.15293280196277692], [36, 0.0006424245714669041], [37, -0.001457939004524178], [38, -0.0006424245714669041], [39, 0.001457939004524178], [40, -0.0014579390044957563], [41, 0.0014579390044957563], [42, 0.0038771640662389473], [43, -0.15492654185929666], [44, -0.0038771640662389473], [45, 0.15492654185929666], [46, 0.0038771640662389473], [47, -0.15492654185929666], [48, -0.0038771640662389473], [49, 0.15492654185929666], [50, 0.16105814073414138], [51, -0.16105814073414138], [52, 0.16105814073414138], [53, -0.16105814073414138], [54, 0.09520538661031708], [55, 0.09520538661031708], [56, 0.00013247550532469177], [57, 0.09520538661031708], [58, -0.00013247550532469177], [59, -0.09520538661031708], [60, -0.09520538648500576], [61, -0.09520538648500576], [62, 0.00013256556076157722], [63, -0.09520538648500576], [64, -0.00013256556076157722], [65, 0.09520538648500576], [66, -0.11233761104698203], [67, 0.11233761104698203], [68, 5.3130463584238896e-08], [69, -0.11233761104698203], [70, 5.3130463584238896e-08], [71, -0.11233761104699624], [72, -0.11233761104698203], [73, 0.11233761104698203], [74, 5.3130463584238896e-08], [75, -0.11233761104698203], [76, 5.3130463584238896e-08], [77, -0.11233761104699624], [78, 0.09324601599631421], [79, 0.09324601599631421], [80, -4.4101057028456125e-08], [81, 0.09324601599631421], [82, 4.4101057028456125e-08], [83, -0.09324601599631421], [84, -0.09324601599631421], [85, -0.09324601599631421], [86, 4.4101057028456125e-08], [87, -0.09324601599631421], [88, -4.4101057028456125e-08], [89, 0.09324601599631421], [90, 6.093618765135034e-08], [91, 0.12884184487343475], [92, -6.093618765135034e-08], [93, -0.12884184487343475], [94, 0.12884184487343475], [95, -0.12884184487343475], [96, 6.093618765135034e-08], [97, 0.12884184487343475], [98, 6.093618765135034e-08], [99, 0.12884184487343475], [100, 0.12884184487343475], [101, 0.12884184487343475], [102, -1.081253708434815e-05], [103, 0.09520546069414593], [104, -1.0812537098559005e-05], [105, 0.09520546069414593], [106, -0.09520546069414593], [107, -0.09520546069414593], [108, 1.0902592634920438e-05], [109, 0.09520546068385727], [110, -1.0902592634920438e-05], [111, -0.09520546068385727], [112, -0.09520546068385727], [113, 0.09520546068385727], [114, 1.561604281619111e-05], [115, -0.036329861277152986], [116, -1.561604284461282e-05], [117, 0.036329861277152986], [118, -0.036329861277152986], [119, 0.036329861277152986], [120, -1.5650407505063413e-05], [121, -0.0363298612623737], [122, -1.5650407476641703e-05], [123, -0.0363298612623737], [124, -0.0363298612623737], [125, -0.0363298612623737], [126, -0.0017871532923692257], [127, -0.0017871532923692257], [128, -0.12614389263929127], [129, -0.12614389263929127], [130, -0.12614389263929127], [131, -0.12614389263929127], [132, -0.12614389263929127], [133, -0.12614389263929127], [134, -0.12614389263929127], [135, -0.12614389263929127], [136, -0.15293280354906358], [137, 0.15293280354906358], [138, 0.1441897819828597], [139, -0.1441897819828597], [140, 0.1441897819828597], [141, -0.1441897819828597], [142, -0.15293280354906358], [143, 0.15293280354906358], [144, -0.12547352207253937], [145, -0.12547352207253937], [146, -0.12547352207253937], [147, -0.12547352207253937], [148, -0.12547352207253937], [149, -0.12547352207253937], [150, -0.12547352207253937], [151, -0.12547352207253937], [152, 0.06552768543828336], [153, -0.06552768543828336], [154, 0.001074801014127047], [155, -0.04118407927565215], [156, -0.001074801014127047], [157, 0.04118407927565215], [158, 0.001074801014127047], [159, -0.04118407927565215], [160, -0.001074801014127047], [161, 0.04118407927565215], [162, 0.06552768543828336], [163, -0.06552768543828336], [164, -0.03632982412661079], [165, -0.03632982412661079], [166, 0.0001908263900389784], [167, -0.03632982412661079], [168, 0.0001908263900389784], [169, -0.03632982412661079], [170, -0.036329824307117065], [171, 0.036329824307117065], [172, 0.0001907920253785278], [173, -0.036329824307117065], [174, -0.0001907920253785278], [175, 0.036329824307117065], [176, -0.09324606116355483], [177, 0.09324606116354062], [178, -4.4101057028456125e-08], [179, 0.09324606116355483], [180, 4.4101057028456125e-08], [181, -0.09324606116354062], [182, 0.09324606116354062], [183, 0.09324606116354062], [184, -4.410104281760141e-08], [185, -0.09324606116354062], [186, -4.410104281760141e-08], [187, -0.09324606116354062], [188, 0.09102273383484771], [189, 0.09102273383486192], [190, -4.304953904465947e-08], [191, 0.09102273383484771], [192, -4.304953904465947e-08], [193, 0.09102273383486192], [194, 0.09102273383484771], [195, -0.09102273383484771], [196, 4.304953904465947e-08], [197, 0.09102273383484771], [198, -4.304951062295004e-08], [199, -0.09102273383484771], [200, -0.002758242827994195], [201, -0.002758242827994195], [202, -0.1254735184802911], [203, -0.1254735184802911], [204, -0.1254735184802911], [205, -0.1254735184802911], [206, -0.1254735184802911], [207, -0.1254735184802911], [208, -0.1254735184802911], [209, -0.1254735184802911], [210, 0.1610581444869723], [211, -0.1610581444869723], [212, -0.1549265537855291], [213, 0.1549265537855291], [214, -0.1549265537855291], [215, 0.1549265537855291], [216, 0.1610581444869723], [217, -0.1610581444869723], [218, -0.007318992530628066], [219, -0.007318992530628066], [220, -0.007318992530613855], [221, -0.007318992530613855], [222, -0.007318992530613855], [223, -0.007318992530613855], [224, -0.007318992530628066], [225, -0.007318992530628066], [226, -0.0038770369959593154], [227, -0.05726520520624945], [228, 0.0038770369959593154], [229, 0.05726520520624945], [230, 0.07222737293221826], [231, -0.07222737293221826], [232, 0.07222737293221826], [233, -0.07222737293221826], [234, -0.0038770369959593154], [235, -0.05726520520624945], [236, 0.0038770369959593154], [237, 0.05726520520624945]], "optimal_pool_indices": [37, 218, 210, 50, 136, 32, 94, 71, 202, 146, 135, 199, 113, 65, 87, 187, 233, 16, 152, 6, 160], "vqe_result": {"fun": -84.21991598893013, "x": [-0.08188121618565712, 0.035694580571455546, -0.034900973095523445]}, "interim_results": {"energy": [[1, -84.2171291704085], [2, -84.21811163963288], [3, -84.21937467571497], [4, -84.21976757439718], [5, -84.2196824953612], [6, -84.21955772610828], [7, -84.21943101519452], [8, -84.21929893346869], [9, -84.21921282594244], [10, -84.21925673256074], [11, -84.21943653492936], [12, -84.21966075311123], [13, -84.2198249553284], [14, -84.21988328177333], [15, -84.21986215691771], [16, -84.21981499919511], [17, -84.21977279096572], [18, -84.21973871706851], [19, -84.21971105861526], [20, -84.2197002793904], [21, -84.21972228924224], [22, -84.21977773561183], [23, -84.21984463711401], [24, -84.2198935689774], [25, -84.21990912714682], [26, -84.21989758848055], [27, -84.21987624993078], [28, -84.21985816078363], [29, -84.21984697088037], [30, -84.21984242992121], [31, -84.21984617248833], [32, -84.21986020534273], [33, -84.21988164880806], [34, -84.21990198945915], [35, -84.21991280417342], [36, -84.21991198231463], [37, -84.2199040593411], [38, -84.21989535807256], [39, -84.21988973332829], [40, -84.21988824218926], [41, -84.21989089570671], [42, -84.21989718288467], [43, -84.21990522797208], [44, -84.21991193609938], [45, -84.21991484170451], [46, -84.21991376877547], [47, -84.21991051675721], [48, -84.21990723412564], [49, -84.21990534816878], [50, -84.21990552085495], [51, -84.21990773645824], [52, -84.21991111320102], [53, -84.2199141232828], [54, -84.2199155551048], [55, -84.21991530959532], [56, -84.21991415691684], [57, -84.21991290572292], [58, -84.21991204046587], [59, -84.21991191916577], [60, -84.21991276273815], [61, -84.21991427136118], [62, -84.21991561130355], [63, -84.2199160981442], [64, -84.21991578658994], [65, -84.2199152226553], [66, -84.21991479302169], [67, -84.21991456260349], [68, -84.21991459009047], [69, -84.21991500081378], [70, -84.21991567698765], [71, -84.21991619235486], [72, -84.21991624073887], [73, -84.21991596171011], [74, -84.21991569926766], [75, -84.219915597005], [76, -84.21991559691287], [77, -84.21991568870175], [78, -84.21991591859764], [79, -84.21991619559014], [80, -84.21991631628302], [81, -84.21991621945976], [82, -84.21991605933474], [83, -84.21991598893013]], "stddev": [[1, 0], [2, 0], [3, 0], [4, 0], [5, 0], [6, 0], [7, 0], [8, 0], [9, 0], [10, 0], [11, 0], [12, 0], [13, 0], [14, 0], [15, 0], [16, 0], [17, 0], [18, 0], [19, 0], [20, 0], [21, 0], [22, 0], [23, 0], [24, 0], [25, 0], [26, 0], [27, 0], [28, 0], [29, 0], [30, 0], [31, 0], [32, 0], [33, 0], [34, 0], [35, 0], [36, 0], [37, 0], [38, 0], [39, 0], [40, 0], [41, 0], [42, 0], [43, 0], [44, 0], [45, 0], [46, 0], [47, 0], [48, 0], [49, 0], [50, 0], [51, 0], [52, 0], [53, 0], [54, 0], [55, 0], [56, 0], [57, 0], [58, 0], [59, 0], [60, 0], [61, 0], [62, 0], [63, 0], [64, 0], [65, 0], [66, 0], [67, 0], [68, 0], [69, 0], [70, 0], [71, 0], [72, 0], [73, 0], [74, 0], [75, 0], [76, 0], [77, 0], [78, 0], [79, 0], [80, 0], [81, 0], [82, 0], [83, 0]], "energy_raw": [[1, -84.2171291704085], [2, -84.21811163963288], [3, -84.21937467571497], [4, -84.21976757439718], [5, -84.2196824953612], [6, -84.21955772610828], [7, -84.21943101519452], [8, -84.21929893346869], [9, -84.21921282594244], [10, -84.21925673256074], [11, -84.21943653492936], [12, -84.21966075311123], [13, -84.2198249553284], [14, -84.21988328177333], [15, -84.21986215691771], [16, -84.21981499919511], [17, -84.21977279096572], [18, -84.21973871706851], [19, -84.21971105861526], [20, -84.2197002793904], [21, -84.21972228924224], [22, -84.21977773561183], [23, -84.21984463711401], [24, -84.2198935689774], [25, -84.21990912714682], [26, -84.21989758848055], [27, -84.21987624993078], [28, -84.21985816078363], [29, -84.21984697088037], [30, -84.21984242992121], [31, -84.21984617248833], [32, -84.21986020534273], [33, -84.21988164880806], [34, -84.21990198945915], [35, -84.21991280417342], [36, -84.21991198231463], [37, -84.2199040593411], [38, -84.21989535807256], [39, -84.21988973332829], [40, -84.21988824218926], [41, -84.21989089570671], [42, -84.21989718288467], [43, -84.21990522797208], [44, -84.21991193609938], [45, -84.21991484170451], [46, -84.21991376877547], [47, -84.21991051675721], [48, -84.21990723412564], [49, -84.21990534816878], [50, -84.21990552085495], [51, -84.21990773645824], [52, -84.21991111320102], [53, -84.2199141232828], [54, -84.2199155551048], [55, -84.21991530959532], [56, -84.21991415691684], [57, -84.21991290572292], [58, -84.21991204046587], [59, -84.21991191916577], [60, -84.21991276273815], [61, -84.21991427136118], [62, -84.21991561130355], [63, -84.2199160981442], [64, -84.21991578658994], [65, -84.2199152226553], [66, -84.21991479302169], [67, -84.21991456260349], [68, -84.21991459009047], [69, -84.21991500081378], [70, -84.21991567698765], [71, -84.21991619235486], [72, -84.21991624073887], [73, -84.21991596171011], [74, -84.21991569926766], [75, -84.219915597005], [76, -84.21991559691287], [77, -84.21991568870175], [78, -84.21991591859764], [79, -84.21991619559014], [80, -84.21991631628302], [81, -84.21991621945976], [82, -84.21991605933474], [83, -84.21991598893013]], "stddev_raw": [[1, 0], [2, 0], [3, 0], [4, 0], [5, 0], [6, 0], [7, 0], [8, 0], [9, 0], [10, 0], [11, 0], [12, 0], [13, 0], [14, 0], [15, 0], [16, 0], [17, 0], [18, 0], [19, 0], [20, 0], [21, 0], [22, 0], [23, 0], [24, 0], [25, 0], [26, 0], [27, 0], [28, 0], [29, 0], [30, 0], [31, 0], [32, 0], [33, 0], [34, 0], [35, 0], [36, 0], [37, 0], [38, 0], [39, 0], [40, 0], [41, 0], [42, 0], [43, 0], [44, 0], [45, 0], [46, 0], [47, 0], [48, 0], [49, 0], [50, 0], [51, 0], [52, 0], [53, 0], [54, 0], [55, 0], [56, 0], [57, 0], [58, 0], [59, 0], [60, 0], [61, 0], [62, 0], [63, 0], [64, 0], [65, 0], [66, 0], [67, 0], [68, 0], [69, 0], [70, 0], [71, 0], [72, 0], [73, 0], [74, 0], [75, 0], [76, 0], [77, 0], [78, 0], [79, 0], [80, 0], [81, 0], [82, 0], [83, 0]], "params": [[1, [-0.08174859498098586, 0.03470100592262959, 0.0]], [2, [-0.07174866357049049, 0.04470099225956559, -0.00999999937910626]], [3, [-0.07891986250239467, 0.03831178467391141, -0.019763444348725567]], [4, [-0.08601016271527416, 0.03185275780420187, -0.02899401483468126]], [5, [-0.0892078609267626, 0.029295122130993823, -0.037222562636076144]], [6, [-0.08847327098112544, 0.030445327476967, -0.04385729296051619]], [7, [-0.08562068947908466, 0.03347358415799158, -0.04841376444295514]], [8, [-0.08202640663028644, 0.03694491241935218, -0.05076685489343289]], [9, [-0.07891256449539565, 0.03954063598339207, -0.05114407471795079]], [10, [-0.07726097160056583, 0.040410242446459084, -0.04993595042327385]], [11, [-0.07734049813585638, 0.03959383422955164, -0.04755055717728125]], [12, [-0.0787913298217113, 0.03765558470942714, -0.04436357781412444]], [13, [-0.0810050805886824, 0.03532385346122147, -0.04071848581055995]], [14, [-0.08329313286599067, 0.0333633747344019, -0.03693823792536746]], [15, [-0.08499079096620685, 0.032375572776951446, -0.0333294171973539]], [16, [-0.08565542959617811, 0.03256039864725029, -0.0301711789383945]], [17, [-0.0852140641253598, 0.03371547693855455, -0.027690896205476958]], [18, [-0.0839095857442831, 0.035397214100300445, -0.026037952608632633]], [19, [-0.08216778140765803, 0.037058215545945704, -0.025269993055264117]], [20, [-0.08049049058351522, 0.03818613676251997, -0.02535780636273019]], [21, [-0.07933920939928844, 0.03847475471936007, -0.026203384575281385]], [22, [-0.07899536564633941, 0.037918393626440616, -0.02766118370067206]], [23, [-0.07948156212396948, 0.03676763295338375, -0.02955608788759418]], [24, [-0.08059169366243829, 0.03542382136446606, -0.03169705172952744]], [25, [-0.08197487564156915, 0.03432116037161212, -0.033888631584504676]], [26, [-0.08322988411625096, 0.03379107548522722, -0.03594304346997314]], [27, [-0.08401372849292658, 0.03395146745930358, -0.03769388985396388]], [28, [-0.08414503953744645, 0.03468667573762782, -0.039010362592206874]], [29, [-0.08364887784618426, 0.03570983473045306, -0.039808894755962165]], [30, [-0.08272714239997526, 0.036662539873351926, -0.040059197091022944]], [31, [-0.08168622646844942, 0.037232004044713156, -0.03978348065937647]], [32, [-0.08084599464787906, 0.03725775081119704, -0.03904997544995974]], [33, [-0.08044323196130815, 0.036777939118580155, -0.03796297365230675]], [34, [-0.08056051932884291, 0.03599903911689963, -0.03665123823465681]], [35, [-0.08111210330797937, 0.03521500893932183, -0.03525560902339171]], [36, [-0.08188481615798887, 0.03470310340517089, -0.03391603056860487]], [37, [-0.08261169624187582, 0.034625181567507, -0.03275844047917834]], [38, [-0.08305856299855094, 0.03497517413876785, -0.03188271435605992]], [39, [-0.08309947106321926, 0.03559365980804387, -0.03135345318388513]], [40, [-0.08275206460417936, 0.03623511997711556, -0.03119520416791845]], [41, [-0.08216133292925674, 0.036661343964244135, -0.03139272193452343]], [42, [-0.08154370646631176, 0.03673027481802238, -0.03189571252220874]], [43, [-0.08111139929065736, 0.03644446421900842, -0.032626803939587425]], [44, [-0.08100003864198474, 0.03594007865284453, -0.03349141195994285]], [45, [-0.08122576463385967, 0.035426598316222406, -0.03438841995843815]], [46, [-0.08168738582166138, 0.03510242291835285, -0.03522080257760552]], [47, [-0.08220886485851998, 0.03507774252208007, -0.03590534876825255]], [48, [-0.08260482814625271, 0.035336397701594684, -0.03638057786906469]], [49, [-0.08274679888420884, 0.03575111586291606, -0.036611996539323254]], [50, [-0.0826060324634393, 0.03614170508216493, -0.03659413743614217]], [51, [-0.08225713774621583, 0.03635116160957282, -0.036349287477838665]], [52, [-0.08184388719736561, 0.03630882761970392, -0.03592326759638852]], [53, [-0.08152220806629985, 0.03605396576363231, -0.03537892222308563]], [54, [-0.08140165075656201, 0.035711749139398175, -0.03478810761216371]], [55, [-0.0815074187429239, 0.03543495188471935, -0.034223027298773946]], [56, [-0.0817770209986116, 0.035337145256340206, -0.033747832750147824]], [57, [-0.08209060207135806, 0.035446264056973556, -0.03341146448630053]], [58, [-0.08232120422279705, 0.035698280594923734, -0.03324264211833818]], [59, [-0.08238485461900512, 0.03597138755795628, -0.033247639045979535]], [60, [-0.08227073498816834, 0.03614337218708443, -0.033411037969927636]], [61, [-0.08204022630844951, 0.03614596855042992, -0.033699191649627404]], [62, [-0.08179715761620196, 0.035991817064443585, -0.03406574254162035]], [63, [-0.08164286292792501, 0.035763143284965875, -0.03445834177355445]], [64, [-0.08163488287212417, 0.03556965131310713, -0.034825635963179016]], [65, [-0.08176616664298893, 0.035496458524903615, -0.03512362779094361]], [66, [-0.08197235347665498, 0.03556653504791356, -0.03532065091453109]], [67, [-0.08216239689825236, 0.03573451287329715, -0.03540042402744141]], [68, [-0.08225846185171713, 0.035912902883160146, -0.03536293505299215]], [69, [-0.08222784372444808, 0.036016423218138305, -0.035223206252748156]], [70, [-0.08209368770645843, 0.03600243936496451, -0.0350082525244334]], [71, [-0.08192114749027166, 0.03588828434163133, -0.034752735128041924]], [72, [-0.08178645381985046, 0.03573842069986481, -0.034493925808279514]], [73, [-0.08174323823881877, 0.035629558403072886, -0.034266641058465205]], [74, [-0.08180095523711946, 0.03561207900029949, -0.03409878876324597]], [75, [-0.0819241967195465, 0.0356870287801306, -0.03400808447401327]], [76, [-0.08205186549405548, 0.03580922974849914, -0.034000335130923244]], [77, [-0.0821264069953612, 0.03591331781235732, -0.03406946346054207]], [78, [-0.08211938343219977, 0.0359481953780813, -0.0341991903919896]], [79, [-0.08204204127221333, 0.0359019274336484, -0.03436605248842024]], [80, [-0.08193701566529495, 0.03580493023086432, -0.03454324812636986]], [81, [-0.08185621491281611, 0.03571118949734497, -0.034704706639764195]], [82, [-0.0818359753574602, 0.035668608775259326, -0.034828770743548516]], [83, [-0.08188121618565712, 0.035694580571455546, -0.034900973095523445]]], "gradients": [[1, [-0.001457939004524178, -0.007318992530613855, 0.1610581444869723]], [2, [0.03690459388013778, 0.04983036961044718, 0.11341114080360626]], [3, [0.01059275301561513, 0.013877722048988517, 0.06868564562546453]], [4, [-0.015570053229581049, -0.022502779477193258, 0.02626416435512624]], [5, [-0.027183852406778897, -0.036782778722056264, -0.011912723860064034]], [6, [-0.02407160641106998, -0.030097422504184124, -0.042964002969867465]], [7, [-0.013072762430738294, -0.012839364727696534, -0.06443641621115148]], [8, [0.0006218906003141456, 0.006868651092361233, -0.0756464145922422]], [9, [0.012407041538878616, 0.021577524795418412, -0.07759491254547868]], [10, [0.018588828631436627, 0.026485346348437133, -0.07206079554451605]], [11, [0.01816904606944547, 0.02182217215944604, -0.06093218985436977]], [12, [0.012524671778095353, 0.010780542083253408, -0.04597165062622821]], [13, [0.0039715988507254, -0.0025133763015787736, -0.028811175409259704]], [14, [-0.004871430181211167, -0.013719360070354014, -0.011006357634371966]], [15, [-0.01147792183321883, -0.019416074965562302, 0.005954927944728183]], [16, [-0.014163202021805432, -0.01845584978657655, 0.020728921757054763]], [17, [-0.012640717121229272, -0.011974449708475277, 0.03224657062035874]], [18, [-0.007818137960526883, -0.0024805725188343786, 0.039833095112157935]], [19, [-0.0012961609945705277, 0.006922746586923267, 0.043261265333399024]], [20, [0.005033379976950414, 0.013326910966696914, 0.0427160674814786]], [21, [0.009425856224325457, 0.014990273911877239, 0.03869479174467472]], [22, [0.010810880086935981, 0.011875529465797285, 0.031893684690402324]], [23, [0.009090534199586386, 0.0053992322723672714, 0.023120512629319023]], [24, [0.005028224178431628, -0.002166716342983932, 0.013238524234083116]], [25, [-6.527181308513264e-05, -0.008364495557387386, 0.003124414927768271]], [26, [-0.004686479248832143, -0.011319737613874281, -0.0063768867300524334]], [27, [-0.0075486100908932485, -0.010368651281410735, -0.014507888044704487]], [28, [-0.007972254847786076, -0.006170230063077042, -0.020661383328260285]], [29, [-0.006055157020298907, -0.00035197331916947405, -0.024437051873746896]], [30, [-0.0025608491576463166, 0.00505480840527639, -0.025674908090906]], [31, [0.0013545708910953635, 0.008278157041488043, -0.02445706185353913]], [32, [0.004486448229314988, 0.008409436909147416, -0.021082328650464888]], [33, [0.0059462335815680945, 0.0056659051326164445, -0.016024584854136492]], [34, [0.005429577596359536, 0.0012195432938995054, -0.009882667130980849]], [35, [0.0032687204361536715, -0.0032604063431591612, -0.003323525016099893]], [36, [0.0002767957884088901, -0.006198110200301699, 0.0029816464982275193]], [37, [-0.0025312460978312856, -0.006671431530804739, 0.008425319924214136]], [38, [-0.004266210404693993, -0.0047108739011463285, 0.012527257199437258]], [39, [-0.004449671761278751, -0.001217871460497122, 0.014982378431710686]], [40, [-0.003147231899617964, 0.002416133905398965, 0.015683577712437113]], [41, [-0.0009069552041296447, 0.004839504011712847, 0.014716866203372092]], [42, [0.0014517995548715135, 0.00524474154521215, 0.012333327423888818]], [43, [0.003124087116319174, 0.003643820970097522, 0.008906054738190505]], [44, [0.0035928356718955, 0.0008062263182750939, 0.0048801820113766325]], [45, [0.002791361194823594, -0.0020828064929645507, 0.0007223601075878605]], [46, [0.0010960199963534478, -0.0039007051552744088, -0.0031260631384526505]], [47, [-0.0008334396971889646, -0.004024648156715216, -0.0062896180174192295]], [48, [-0.0023007238875010216, -0.0025474961269225105, -0.008491014044452072]], [49, [-0.0028228570337205383, -0.00019125375699502456, -0.009572845132211683]], [50, [-0.0022918582542956756, 0.0020227219133914787, -0.009506680660265943]], [51, [-0.0009884038755245683, 0.003204911023928503, -0.008388824383075644]], [52, [0.0005472016282794812, 0.002955495306665057, -0.006423618835796674]], [53, [0.0017300222317118141, 0.0014980401712705316, -0.0038964380281498734]], [54, [0.0021509674313477944, -0.00045647352820310516, -0.001139081374404327]], [55, [0.0017194285698565182, -0.002040193402635282, 0.0015095555793891435]], [56, [0.00067517898838787, -0.002607353709038307, 0.0037438799713243043]], [57, [-0.0005266744807386203, -0.0019979176314706137, 0.0053279608054452865]], [58, [-0.0014056580132546515, -0.0005738108689712362, 0.00612213433090858]], [59, [-0.0016449099410351664, 0.000974681312101211, 0.006095462577206945]], [60, [-0.0012047698807435836, 0.00195421508534821, 0.005322407361404657]], [61, [-0.0003188386577903657, 0.0019767158783139394, 0.003965170674291585]], [62, [0.0006185969187981755, 0.001112467307976317, 0.002245553281255752]], [63, [0.0012224308412527307, -0.0001738385287666233, 0.00041136252461626555]], [64, [0.0012728556444159267, -0.0012616187320304562, -0.0012974348882295317]], [65, [0.0007941334185659343, -0.0016694047981502536, -0.0026782009359465064]], [66, [2.7373531793273287e-05, -0.001267650373364404, -0.0035874218602174324]], [67, [-0.0006848613031706918, -0.0003137724140458431, -0.003953076749255047]], [68, [-0.0010490374064033858, 0.0006964241131441895, -0.0037772480957301013]], [69, [-0.0009411004810147006, 0.001279918106448008, -0.0031297343538767564]], [70, [-0.00044699654624480445, 0.0011956059240105787, -0.002134240473779414]], [71, [0.00018938974514526308, 0.0005424316185269618, -0.0009492416034788675]], [72, [0.0006826673586033394, -0.00031340472656893326, 0.00025411243541384465]], [73, [0.0008326414088060119, -0.0009362307710318873, 0.0013145606165920753]], [74, [0.0006053628988524906, -0.0010396887868182603, 0.002101208249300157]], [75, [0.00013544670962062355, -0.0006172961268759991, 0.002529382494486754]], [76, [-0.00034637198992015783, 7.508457315452688e-05, 0.002569669192098445]], [77, [-0.0006234552084833922, 0.000666818045701234, 0.002248808989747886]], [78, [-0.0005895564499098782, 0.0008678390748855236, 0.001642420927325361]], [79, [-0.00028845417330103373, 0.0006098679468777846, 0.0008608895474395695]], [80, [0.00011756127334194844, 6.45971310149207e-05, 3.0873942506559615e-05]], [81, [0.0004313000491578123, -0.00046265646894028123, -0.0007244488827353734]], [82, [0.0005145506852244353, -0.0007009230960477453, -0.0013032165877149282]]], "count": 83}, "termination_value": 0.029950577090119168, "termination_status": false}, "4": {"gradients": [[0, 0.0018736122728171267], [1, 0.0018736122728171267], [2, -0.0002578060711044827], [3, 0.0002578060711044827], [4, 0.0654639473816303], [5, -0.03264761217327816], [6, -0.03264761217327816], [7, 0.0654639473816303], [8, -0.0654639473816303], [9, 0.03264761217327816], [10, 0.03264761217327816], [11, -0.0654639473816303], [12, 0.0026759845930541815], [13, 0.0026759845930541815], [14, -0.04975787716779223], [15, 0.0761363568521034], [16, 0.04975787716779223], [17, -0.0761363568521034], [18, 0.0761363568521034], [19, -0.04975787716779223], [20, -0.0761363568521034], [21, 0.04975787716779223], [22, 0.0007506765454223796], [23, -0.0007506765454223796], [24, -0.0011623364993624818], [25, 0.1441945976333585], [26, -0.0011623364993624818], [27, 0.1441945976333585], [28, 0.0011623364993624818], [29, -0.1441945976333585], [30, 0.0011623364993624818], [31, -0.1441945976333585], [32, -0.15293808184743796], [33, -0.15293808184743796], [34, 0.15293808184743796], [35, 0.15293808184743796], [36, 0.00013725858835300642], [37, 0.0003479752529358393], [38, -0.00013725858835300642], [39, -0.0003479752529358393], [40, -0.0021998079660221492], [41, 0.0021998079660221492], [42, 0.0037937463065134125], [43, -0.15511246242202503], [44, -0.0037937463065134125], [45, 0.15511246242202503], [46, 0.0037937463065134125], [47, -0.15511246242202503], [48, -0.0037937463065134125], [49, 0.15511246242202503], [50, 0.1624901052078087], [51, -0.1624901052078087], [52, 0.1624901052078087], [53, -0.1624901052078087], [54, 0.09354184741614802], [55, 0.09354184741614802], [56, 0.00014297275987473768], [57, 0.0937296970292465], [58, -0.00014297275987473768], [59, -0.0937296970292465], [60, -0.09372969689397337], [61, -0.09372969689397337], [62, 0.00014420497929279463], [63, -0.09354184727980908], [64, -0.00014420497929279463], [65, 0.09354184727980908], [66, -0.11916563360971111], [67, 0.11916563360971111], [68, 5.602821318007045e-08], [69, -0.11846445585933907], [70, 5.602821318007045e-08], [71, -0.11846445585936749], [72, -0.11846445585935328], [73, 0.11846445585933907], [74, 5.6359837685704406e-08], [75, -0.11916563360971111], [76, 5.635985189655912e-08], [77, -0.11916563360971111], [78, 0.0839641795446795], [79, 0.08396417954466528], [80, -3.930524883344333e-08], [81, 0.08310600296691462], [82, 3.9305263044298044e-08], [83, -0.08310600296692883], [84, -0.08310600296692883], [85, -0.0831060029669004], [86, 3.971113926581893e-08], [87, -0.0839641795446795], [88, -3.9711153476673644e-08], [89, 0.08396417954465107], [90, 6.855625827029144e-07], [91, 0.1286697408827706], [92, -6.855625827029144e-07], [93, -0.1286697408827706], [94, 0.12866974088336747], [95, -0.12866974088336747], [96, 6.855625827029144e-07], [97, 0.1286697408827706], [98, 6.855625827029144e-07], [99, 0.1286697408827706], [100, 0.12866974088335326], [101, 0.12866974088336747], [102, -4.6074869430867693e-07], [103, 0.09509312487550403], [104, -4.607486658869675e-07], [105, 0.09509312487548982], [106, -0.09518390787056319], [107, -0.0951839078705774], [108, -9.837502275900079e-06], [109, 0.09518390787992814], [110, 9.837502290110933e-06], [111, -0.09518390787992814], [112, -0.09509312487503507], [113, 0.0950931248750635], [114, 7.110926389941596e-07], [115, -0.03628745278714973], [116, -7.110926389941596e-07], [117, 0.03628745278716394], [118, -0.036524692332193354], [119, 0.036524692332193354], [120, -9.913677743611515e-06], [121, -0.0365246923228284], [122, -9.913677743611515e-06], [123, -0.0365246923228284], [124, -0.036287452786510244], [125, -0.036287452786524454], [126, 0.003631059638891543], [127, 0.003631059638891543], [128, -0.1257357511440773], [129, -0.1257357511440773], [130, -0.1257357511440773], [131, -0.1257357511440773], [132, -0.1257357511440773], [133, -0.1257357511440773], [134, -0.1257357511440773], [135, -0.1257357511440773], [136, -0.15115618918460427], [137, 0.15115618918460427], [138, 0.14271016322071262], [139, -0.14271016322071262], [140, 0.14271016322071262], [141, -0.14271016322071262], [142, -0.15115618918460427], [143, 0.15115618918460427], [144, -0.1254156886077311], [145, -0.1254156886077311], [146, -0.1257930055886618], [147, -0.1257930055886618], [148, -0.1257930055886618], [149, -0.1257930055886618], [150, -0.1254156886077311], [151, -0.1254156886077311], [152, 0.06538803640324886], [153, -0.06538803640324886], [154, -0.004402416660042263], [155, -0.04129734672956431], [156, 0.004402416660042263], [157, 0.04129734672956431], [158, -0.004402416660042263], [159, -0.04129734672956431], [160, 0.004402416660042263], [161, 0.04129734672956431], [162, 0.06538803640324886], [163, -0.06538803640324886], [164, -0.033048374146261494], [165, -0.033048374146261494], [166, 0.00019999545641269378], [167, -0.03251178473338712], [168, 0.00019999545642690464], [169, -0.032511784733372906], [170, -0.032511784922547804], [171, 0.032511784922547804], [172, 0.00019914159847189694], [173, -0.033048374334640584], [174, -0.00019914159847189694], [175, 0.033048374334640584], [176, -0.0851887100513693], [177, 0.08518871005135509], [178, -4.0728565409153816e-08], [179, 0.08611542954579932], [180, 4.072857962000853e-08], [181, -0.08611542954579932], [182, 0.0861154295457851], [183, 0.0861154295457851], [184, -4.0290302649736986e-08], [185, -0.08518871005138351], [186, -4.0290302649736986e-08], [187, -0.0851887100513693], [188, 0.09723086225311306], [189, 0.09723086225311306], [190, -4.631405658983567e-08], [191, 0.0979252074086503], [192, -4.631404237898096e-08], [193, 0.0979252074086503], [194, 0.0979252074086503], [195, -0.0979252074086645], [196, 4.598565794822207e-08], [197, 0.09723086225311306], [198, -4.598565794822207e-08], [199, -0.09723086225311306], [200, -0.009755335721351344], [201, -0.009755335721351344], [202, -0.12120022281159493], [203, -0.12120022281159493], [204, -0.12547088120125238], [205, -0.12547088120125238], [206, -0.12547088120125238], [207, -0.12547088120125238], [208, -0.12120022281159493], [209, -0.12120022281159493], [210, -0.0016381085388701422], [211, 0.0016381085388701422], [212, 0.00399073677948536], [213, -0.00399073677948536], [214, 0.00399073677948536], [215, -0.00399073677948536], [216, -0.0016381085388701422], [217, 0.0016381085388701422], [218, -0.0005519714918875707], [219, -0.0005519714918875707], [220, -0.005866168696428531], [221, -0.005866168696428531], [222, -0.005866168696428531], [223, -0.005866168696428531], [224, -0.0005519714918875707], [225, -0.0005519714918875707], [226, -0.010876880282964407], [227, -0.04739208848994281], [228, 0.010876880282964407], [229, 0.04739208848994281], [230, 0.03576204392599891], [231, -0.03576204392599891], [232, 0.03576204392599891], [233, -0.03576204392599891], [234, -0.010876880282964407], [235, -0.04739208848994281], [236, 0.010876880282964407], [237, 0.04739208848994281]], "optimal_pool_indices": [37, 218, 210, 50, 136, 32, 94, 71, 202, 146, 135, 199, 113, 65, 87, 187, 233, 16, 152, 6, 160], "vqe_result": {"fun": -84.22275043533455, "x": [-0.08269937123938842, 0.03597919963721658, -0.03477726251513104, -0.035201605832978544]}, "interim_results": {"energy": [[1, -84.2199159889301], [2, -84.22062723523325], [3, -84.2221762898624], [4, -84.22251991791624], [5, -84.22234149614289], [6, -84.22226632192552], [7, -84.22223437515281], [8, -84.22214168036776], [9, -84.22201472217668], [10, -84.22199727123892], [11, -84.222163644135], [12, -84.22242686932186], [13, -84.22264181937616], [14, -84.22272072627466], [15, -84.22268130576498], [16, -84.2226073346074], [17, -84.22256246724264], [18, -84.22255185173712], [19, -84.22254929198857], [20, -84.22254022900823], [21, -84.22254002006356], [22, -84.22257351453237], [23, -84.22264094030609], [24, -84.22271125922869], [25, -84.22274798988155], [26, -84.2227392306464], [27, -84.22270481845295], [28, -84.22267570281451], [29, -84.22266766694206], [30, -84.22267493383796], [31, -84.2226844495981], [32, -84.22269185982572], [33, -84.22270284936462], [34, -84.22272135476024], [35, -84.22274088529049], [36, -84.22274966003138], [37, -84.22274288786966], [38, -84.22272805995445], [39, -84.22271767865358], [40, -84.22271787191771], [41, -84.22272502800739], [42, -84.2227322703669], [43, -84.22273692470672], [44, -84.2227409177548], [45, -84.22274557678392], [46, -84.22274863747371], [47, -84.22274717270646], [48, -84.22274201852281], [49, -84.22273766741543], [50, -84.222737708554], [51, -84.2227414572977], [52, -84.22274550073259], [53, -84.22274763427288], [54, -84.22274833953728], [55, -84.22274882245046], [56, -84.22274899494184], [57, -84.22274806874898], [58, -84.22274637352817], [59, -84.2227454816515], [60, -84.22274640651408], [61, -84.22274839417213], [62, -84.22274987937026], [63, -84.2227502019341], [64, -84.22274991222592], [65, -84.22274965958896], [66, -84.22274944074773], [67, -84.222749064238], [68, -84.2227487954343], [69, -84.22274908934753], [70, -84.22274987759991], [71, -84.2227505492405], [72, -84.22275066627992], [73, -84.22275039540085], [74, -84.22275014848668], [75, -84.22275006708924], [76, -84.22275004433091], [77, -84.22275006219225], [78, -84.22275023248152], [79, -84.22275053441068], [80, -84.22275074756242], [81, -84.22275071813706], [82, -84.22275054751508], [83, -84.22275043533455]], "stddev": [[1, 0], [2, 0], [3, 0], [4, 0], [5, 0], [6, 0], [7, 0], [8, 0], [9, 0], [10, 0], [11, 0], [12, 0], [13, 0], [14, 0], [15, 0], [16, 0], [17, 0], [18, 0], [19, 0], [20, 0], [21, 0], [22, 0], [23, 0], [24, 0], [25, 0], [26, 0], [27, 0], [28, 0], [29, 0], [30, 0], [31, 0], [32, 0], [33, 0], [34, 0], [35, 0], [36, 0], [37, 0], [38, 0], [39, 0], [40, 0], [41, 0], [42, 0], [43, 0], [44, 0], [45, 0], [46, 0], [47, 0], [48, 0], [49, 0], [50, 0], [51, 0], [52, 0], [53, 0], [54, 0], [55, 0], [56, 0], [57, 0], [58, 0], [59, 0], [60, 0], [61, 0], [62, 0], [63, 0], [64, 0], [65, 0], [66, 0], [67, 0], [68, 0], [69, 0], [70, 0], [71, 0], [72, 0], [73, 0], [74, 0], [75, 0], [76, 0], [77, 0], [78, 0], [79, 0], [80, 0], [81, 0], [82, 0], [83, 0]], "energy_raw": [[1, -84.2199159889301], [2, -84.22062723523325], [3, -84.2221762898624], [4, -84.22251991791624], [5, -84.22234149614289], [6, -84.22226632192552], [7, -84.22223437515281], [8, -84.22214168036776], [9, -84.22201472217668], [10, -84.22199727123892], [11, -84.222163644135], [12, -84.22242686932186], [13, -84.22264181937616], [14, -84.22272072627466], [15, -84.22268130576498], [16, -84.2226073346074], [17, -84.22256246724264], [18, -84.22255185173712], [19, -84.22254929198857], [20, -84.22254022900823], [21, -84.22254002006356], [22, -84.22257351453237], [23, -84.22264094030609], [24, -84.22271125922869], [25, -84.22274798988155], [26, -84.2227392306464], [27, -84.22270481845295], [28, -84.22267570281451], [29, -84.22266766694206], [30, -84.22267493383796], [31, -84.2226844495981], [32, -84.22269185982572], [33, -84.22270284936462], [34, -84.22272135476024], [35, -84.22274088529049], [36, -84.22274966003138], [37, -84.22274288786966], [38, -84.22272805995445], [39, -84.22271767865358], [40, -84.22271787191771], [41, -84.22272502800739], [42, -84.2227322703669], [43, -84.22273692470672], [44, -84.2227409177548], [45, -84.22274557678392], [46, -84.22274863747371], [47, -84.22274717270646], [48, -84.22274201852281], [49, -84.22273766741543], [50, -84.222737708554], [51, -84.2227414572977], [52, -84.22274550073259], [53, -84.22274763427288], [54, -84.22274833953728], [55, -84.22274882245046], [56, -84.22274899494184], [57, -84.22274806874898], [58, -84.22274637352817], [59, -84.2227454816515], [60, -84.22274640651408], [61, -84.22274839417213], [62, -84.22274987937026], [63, -84.2227502019341], [64, -84.22274991222592], [65, -84.22274965958896], [66, -84.22274944074773], [67, -84.222749064238], [68, -84.2227487954343], [69, -84.22274908934753], [70, -84.22274987759991], [71, -84.2227505492405], [72, -84.22275066627992], [73, -84.22275039540085], [74, -84.22275014848668], [75, -84.22275006708924], [76, -84.22275004433091], [77, -84.22275006219225], [78, -84.22275023248152], [79, -84.22275053441068], [80, -84.22275074756242], [81, -84.22275071813706], [82, -84.22275054751508], [83, -84.22275043533455]], "stddev_raw": [[1, 0], [2, 0], [3, 0], [4, 0], [5, 0], [6, 0], [7, 0], [8, 0], [9, 0], [10, 0], [11, 0], [12, 0], [13, 0], [14, 0], [15, 0], [16, 0], [17, 0], [18, 0], [19, 0], [20, 0], [21, 0], [22, 0], [23, 0], [24, 0], [25, 0], [26, 0], [27, 0], [28, 0], [29, 0], [30, 0], [31, 0], [32, 0], [33, 0], [34, 0], [35, 0], [36, 0], [37, 0], [38, 0], [39, 0], [40, 0], [41, 0], [42, 0], [43, 0], [44, 0], [45, 0], [46, 0], [47, 0], [48, 0], [49, 0], [50, 0], [51, 0], [52, 0], [53, 0], [54, 0], [55, 0], [56, 0], [57, 0], [58, 0], [59, 0], [60, 0], [61, 0], [62, 0], [63, 0], [64, 0], [65, 0], [66, 0], [67, 0], [68, 0], [69, 0], [70, 0], [71, 0], [72, 0], [73, 0], [74, 0], [75, 0], [76, 0], [77, 0], [78, 0], [79, 0], [80, 0], [81, 0], [82, 0], [83, 0]], "params": [[1, [-0.08188121618565712, 0.035694580571455546, -0.034900973095523445, 0.0]], [2, [-0.09188092881715755, 0.045694399405960914, -0.02490103414116674, -0.009999999384577948]], [3, [-0.08450246952742624, 0.03831945699998869, -0.03209855910055859, -0.019778683243108202]], [4, [-0.07753940940828383, 0.031220975868015016, -0.039137534484996524, -0.02903271072653485]], [5, [-0.0750220558210028, 0.028323462467205195, -0.042134197482876556, -0.03728896274412329]], [6, [-0.07634990745680584, 0.029346901950871168, -0.04122736085015818, -0.0439619801087417]], [7, [-0.07962003350265281, 0.0324220796852524, -0.03826382539300305, -0.048579488823230786]], [8, [-0.08346458972508344, 0.03618459616467565, -0.034625698869919785, -0.05101801012292603]], [9, [-0.0866320596532368, 0.039408602203292765, -0.03155435065872514, -0.05149529149716576]], [10, [-0.0881609239020962, 0.04110606803928523, -0.030018389849677148, -0.05039013649629236]], [11, [-0.08787635771393605, 0.04101740832097411, -0.03023132730059434, -0.04810144783952821]], [12, [-0.08620616812406341, 0.039512600135452595, -0.031791640838927396, -0.044997658137163075]], [13, [-0.08378214108599538, 0.03719874141498025, -0.03407075707621479, -0.04141508991260349]], [14, [-0.08129794301411074, 0.03475638157561776, -0.03636879711992532, -0.03766870834679798]], [15, [-0.07942029806772559, 0.03285299642784948, -0.0380232638455008, -0.03405723782631032]], [16, [-0.07859685335675694, 0.03196119689773446, -0.0386146367599106, -0.03085519481627156]], [17, [-0.07890891412967095, 0.032199342302107595, -0.038100809136324014, -0.02829212090178079]], [18, [-0.08012396161485175, 0.033363792295605155, -0.036747107811159155, -0.026527522582117144]], [19, [-0.08182938124791038, 0.035058162142015306, -0.03499142569401012, -0.025634492338798255]], [20, [-0.0835371161085386, 0.0367990013244416, -0.033338423607933224, -0.025600023076421608]], [21, [-0.08478946760835814, 0.03811860033607544, -0.032240610944237816, -0.02633943900344757]], [22, [-0.08528805898943445, 0.03869443706069773, -0.03196001683997103, -0.027716214261805122]], [23, [-0.08497689722786513, 0.03844274036112347, -0.032498329218926585, -0.02956010873258322]], [24, [-0.08402572461887044, 0.03751251963240972, -0.03363419979902138, -0.03168152253218017]], [25, [-0.08275442880372108, 0.03621350178133668, -0.03500883697681085, -0.03388364902702606]], [26, [-0.08154404547547403, 0.03492861913410676, -0.03622151203709285, -0.03597501041396006]], [27, [-0.08073611507285312, 0.034015164981436176, -0.03693956917797072, -0.03778373817167816]], [28, [-0.0805328562149765, 0.03370175916915745, -0.03699930563756215, -0.03917253160876154]], [29, [-0.08094403803256975, 0.03402572688348044, -0.03644429029431002, -0.04005113040962437]], [30, [-0.08180316418804949, 0.03484079282432627, -0.035490592848037614, -0.04038297014142336]], [31, [-0.08282946515572988, 0.03587521998819759, -0.03445195200879311, -0.04018466916515513]], [32, [-0.0837108946417317, 0.03681288963538895, -0.03364684406253425, -0.03951950663251645]], [33, [-0.08419583695235762, 0.037385014606932894, -0.033301409228465785, -0.03848730323193026]], [34, [-0.08416837960310863, 0.03745047787144746, -0.033481640167944755, -0.03721276241763878]], [35, [-0.08367508653187418, 0.0370313371719623, -0.03408495635571913, -0.03583328013693834]], [36, [-0.08289766440406805, 0.036292584983814734, -0.034885773083326965, -0.0344865130972352]], [37, [-0.08209018846492772, 0.03548300906228242, -0.03561201623947429, -0.033298037265125424]], [38, [-0.08149959632223948, 0.03485669961525922, -0.03603307140252055, -0.032370002309612476]], [39, [-0.08128888823259352, 0.034593781929343065, -0.03603390072377107, -0.031772194180217705]], [40, [-0.0814897672484421, 0.03474663172840909, -0.03564622207101172, -0.031536839603184645]], [41, [-0.08200228996015575, 0.035232074638688174, -0.035027526130444464, -0.031657789665442804]], [42, [-0.0826363518140072, 0.035867662018095575, -0.03440166447264767, -0.032093829918533254]], [43, [-0.0831777364312582, 0.03643568027496755, -0.03398125793507696, -0.032775248826797734]], [44, [-0.08345912683158896, 0.03675568606826174, -0.03389550245577244, -0.033612619883236695]], [45, [-0.08341303964378052, 0.03674267022344934, -0.03414989453310765, -0.034506858709773935]], [46, [-0.08308735387992766, 0.03642949964963233, -0.03463229100026246, -0.03535973380608815]], [47, [-0.08262036542220248, 0.03594748517729839, -0.03515897386844549, -0.03608397770167214]], [48, [-0.08218749662621139, 0.03547553832166875, -0.03554258999429502, -0.036612012564731795]], [49, [-0.08193838346008095, 0.0351760936602972, -0.03565901732244917, -0.036902264308568265]], [50, [-0.08194584967281318, 0.03513937509478801, -0.03548855535970621, -0.03694226086550412]], [51, [-0.08218530069319877, 0.03535623717657699, -0.035116249908392724, -0.03674819409470617]], [52, [-0.08255053008913052, 0.035728358345103954, -0.03469410772847411, -0.036361195811614996]], [53, [-0.08289751138893219, 0.03610929292744475, -0.03438127370822519, -0.0358410199882087]], [54, [-0.0830992122252915, 0.03636018895889691, -0.03428434085825826, -0.035258040251714785]], [55, [-0.08309133917918193, 0.036399957194394574, -0.03442047928745371, -0.03468452948342944]], [56, [-0.08289205134254161, 0.03623131546053538, -0.03471704845675114, -0.034186196136831416]], [57, [-0.08258954269082651, 0.03593394653476457, -0.035045515071216886, -0.033814934918728494]], [58, [-0.082304339495528, 0.035629542331376274, -0.035274697123107074, -0.033603637977983804]], [59, [-0.08214173613152055, 0.0354333114734073, -0.03532222576361209, -0.0335636394473631]], [60, [-0.08215273587757115, 0.03541064314121107, -0.03518391018187184, -0.03368496025188461]], [61, [-0.08231832440121192, 0.035555468722258635, -0.03493014699615879, -0.03393910418566043]], [62, [-0.08256190867895576, 0.03579767556080695, -0.03467280380624841, -0.034283850742555175]], [63, [-0.08278321637909201, 0.03603484391185954, -0.0345173952178448, -0.03466932726766357]], [64, [-0.08289920595569077, 0.03617459021104884, -0.03452041480468594, -0.03504458033842133]], [65, [-0.08287549274324316, 0.0361703854976015, -0.034669218480961515, -0.03536386306876022]], [66, [-0.08273616014330319, 0.0360367855763025, -0.03489172085271242, -0.03559191163337546]], [67, [-0.0825493507526243, 0.035839078308861544, -0.035090159514658714, -0.035707619493484735]], [68, [-0.08239610517395987, 0.03566315743396503, -0.0351836448990333, -0.03570573114107763]], [69, [-0.08233616926958576, 0.035579000487606795, -0.03514119536307359, -0.0355964385554652]], [70, [-0.08238503766980265, 0.03561306802473109, -0.03499157119994856, -0.035403030798620165]], [71, [-0.08251112751564954, 0.03574060464008604, -0.03480695339660565, -0.03515798604063022]], [72, [-0.08265291572161558, 0.03589982835600082, -0.03466899629196276, -0.034898081694329744]], [73, [-0.08274745972896087, 0.03602066061396898, -0.03463285232498427, -0.03465921148156792]], [74, [-0.08275746150981565, 0.036055018491621106, -0.03470499559836265, -0.0344716216559022]], [75, [-0.08268535592633566, 0.03599568116015315, -0.03484388845607471, -0.03435620479546228]], [76, [-0.08256918340695571, 0.03587630923287853, -0.03498183698323943, -0.03432232214877653]], [77, [-0.0824632832213087, 0.03575381683024725, -0.03505706506397732, -0.03436738341487918]], [78, [-0.08241324985649233, 0.03568186973467051, -0.03504106429571429, -0.034478135515347265]], [79, [-0.08243653126009366, 0.03568763062428757, -0.034949099461731865, -0.0346333540498089]], [80, [-0.08251689198923802, 0.03576180275742226, -0.03483007144705049, -0.034807443719148574]], [81, [-0.08261425871015225, 0.03586554104314295, -0.03474162603476233, -0.03497436406738881]], [82, [-0.08268447095762432, 0.03595004066611113, -0.03472283297580818, -0.03511130299359657]], [83, [-0.08269937123938842, 0.03597919963721658, -0.03477726251513104, -0.035201605832978544]]], "gradients": [[1, [0.0003479752529074176, -0.0005519714918449381, -0.0016381085388701422, 0.1624901052078087]], [2, [-0.03723730088267985, 0.05595478046117819, 0.04585411247498428, 0.11611871596093692]], [3, [-0.008345759162480704, 0.014211491250904373, 0.012407792628295056, 0.07042375704443771]], [4, [0.018972481320872703, -0.02613786632981885, -0.020453295732025367, 0.027047631692084906]], [5, [0.029162164425997616, -0.04274543937223996, -0.034306985995314676, -0.011549356555676127]], [6, [0.02443893961884669, -0.037090730680816364, -0.02975101802812219, -0.042599119534685315]], [7, [0.012101223579051634, -0.01972208966311939, -0.015491449118698597, -0.06400095465092193]], [8, [-0.0025704850891088427, 0.0016209880063939863, 0.0019140160658110972, -0.07525179339670274]], [9, [-0.014732767231933508, 0.019950581803286127, 0.016549000933551383, -0.07740151942492446]], [10, [-0.0206647854232358, 0.029626206358756235, 0.023803059642105495, -0.07221857301161094]], [11, [-0.019679281926045178, 0.02916177240012985, 0.02267921264986228, -0.06155021160954277]], [12, [-0.013409253163786161, 0.020659418372815708, 0.015115619202603625, -0.04710733150452029]], [13, [-0.004273121961702486, 0.007571638795496938, 0.0041271963072233575, -0.03045675514978541]], [14, [0.005072889605699515, -0.006234072146781955, -0.006942438135268958, -0.01305961000564082]], [15, [0.012079731237861324, -0.01697230468685973, -0.014941104054756238, 0.0037123226680222388]], [16, [0.01504642871182682, -0.021972705532277814, -0.017880347383169237, 0.01860514997639484]], [17, [0.013682409185506117, -0.02057665839683409, -0.015562924123514676, 0.030561039135477586]], [18, [0.008898807140354847, -0.013945655365432685, -0.009242950431584518, 0.03882846826250841]], [19, [0.0022903594130383453, -0.004326548347975745, -0.0009861292614203876, 0.04304750430449644]], [20, [-0.0042675345160034794, 0.0055441132328439835, 0.0068269133176528385, 0.04326036637267805]], [21, [-0.009024110738167224, 0.01301854621939924, 0.012057807840932355, 0.03985087333514059]], [22, [-0.010845757315721016, 0.01626903904345056, 0.013461027453232077, 0.033451464088471994]], [23, [-0.009531233610175605, 0.014818798559502966, 0.011014794462255395, 0.024854661274346768]], [24, [-0.005745606413327664, 0.009511029788328074, 0.00574898829826509, 0.014944629869106052]], [25, [-0.0007301591858350776, 0.002103631192028388, -0.000654428183509026, 0.0046426151887288825]], [26, [0.004039231710407876, -0.005225955867359744, -0.006309419790369475, -0.005149366692322133]], [27, [0.007240104547022952, -0.010443343393760074, -0.009645119315933925, -0.013616899472523869]], [28, [0.008088936003773028, -0.012245104911869475, -0.009884800761554402, -0.020108896070865967]], [29, [0.006546200119657897, -0.01041650250066084, -0.007230839781144027, -0.024201146179208877]], [30, [0.003253738283362395, -0.005788473881821687, -0.002703426528938735, -0.025727598718773947]], [31, [-0.0007048839655254824, 9.314768155377351e-05, 0.0022125048774768175, -0.024774127044594252]], [32, [-0.004125343807430681, 0.005429790727419004, 0.006008167480985094, -0.02164415589847124]], [33, [-0.006036598153201567, 0.008692840274321156, 0.007612447143543477, -0.016809665321673606]], [34, [-0.005990206802991338, 0.009080489473006992, 0.006714569561552253, -0.01085668796083894]], [35, [-0.004162038215440589, 0.006718473233860323, 0.0038042407348228835, -0.0044282942968010275]], [36, [-0.0012461597445536654, 0.002543716674239249, -4.519511556111411e-05, 0.0018344506766396762]], [37, [0.0017867641451942973, -0.00203247852216748, -0.0035403043025894476, 0.0073511154193681705]], [38, [0.003994753843784338, -0.005570168153084865, -0.005584382365199758, 0.011653961805095037]], [39, [0.0047586705291280396, -0.007049769407558415, -0.005628006336891644, 0.014426109256788777]], [40, [0.0039626204996778824, -0.006175944878336281, -0.0038164890877538937, 0.015521727082671077]], [41, [0.001993799199425439, -0.0034211658586400517, -0.0008913069141414098, 0.01496839180533982]], [42, [-0.0004177725510317032, 0.00017981702499980656, 0.0020895696305984757, 0.012953308228262017]], [43, [-0.0024531864417269844, 0.0033925139287589445, 0.004117399869187466, 0.009795349067474035]], [44, [-0.003476853722347073, 0.005194021523962533, 0.004573995294663291, 0.005905927123833976]], [45, [-0.003238439011255423, 0.005103336652041435, 0.003423768132222449, 0.0017430119564920687]], [46, [-0.001930755183451538, 0.003309071576680367, 0.0011877634142081206, -0.002237088959404332]], [47, [-9.24160378446004e-05, 0.0005591007419809557, -0.0012716543763957588, -0.005626079854096133]], [48, [0.0015980075428814189, -0.002128719225126474, -0.0030707270180414525, -0.008104370725632748]], [49, [0.002564339277668637, -0.003831210659157591, -0.0036207094972837695, -0.009472072366492057]], [50, [0.0025287566524525573, -0.004036715561142046, -0.002824177946493478, -0.00966603113275255]], [51, [0.0015900539955708837, -0.002798934026287725, -0.0010785770642627313, -0.008759787189063672]], [52, [0.00016146081280510316, -0.0006782095666011401, 0.0009009106491930652, -0.006946505413168325]], [53, [-0.0011991158429793813, 0.0014923817414427276, 0.002363627218485931, -0.0045084585918004905]], [54, [-0.0020006638928151688, 0.0029238032335001662, 0.002805913659940984, -0.0017782804723225354]], [55, [-0.001994846620533508, 0.003155753393045302, 0.002146183726708273, 0.0009030183278326831]], [56, [-0.0012509872017005819, 0.0022039993502716015, 0.0007275863824958151, 0.003226719963450364]], [57, [-0.00010742954124509652, 0.0005209972490689552, -0.00084172405790639, 0.004951109071996029]], [58, [0.0009739066324812029, -0.001202796430149533, -0.0019399847595025221, 0.00592572329881591]], [59, [0.001590296616242881, -0.00231408700484792, -0.0021751998236112513, 0.006102086517628891]], [60, [0.0015477464775699445, -0.0024423963520234793, -0.0015246119195353458, 0.00553060489592383]], [61, [0.0009205501905000801, -0.0016225642584259958, -0.000318871825044198, 0.004345936364018144]], [62, [2.6629280398537958e-06, -0.00025251055765806996, 0.000913320875454815, 0.0027442277686589023]], [63, [-0.0008229938233625944, 0.0010869419783858802, 0.0016706727700182, 0.0009554288369741926]], [64, [-0.0012415058707091475, 0.0018724101045393127, 0.001681396793372869, -0.0007862604618793512]], [65, [-0.00112579386639311, 0.0018411757922507377, 0.000999694641038218, -0.002270529956135192]], [66, [-0.0005729819811932657, 0.0010773588621475483, -3.827816144053031e-05, -0.0033344934646777347]], [67, [0.00015221331393888704, -4.7311001097227745e-05, -0.0009725911073843463, -0.0038791925306327357]], [68, [0.0007379599850025897, -0.001044947454502676, -0.0014201782324647638, -0.0038777118386406073]], [69, [0.000956689733285998, -0.0015189650641644903, -0.0012315519017818133, -0.0033744032639333454]], [70, [0.0007525486177115681, -0.0013204687543861837, -0.0005385827566186663, -0.002475364050724238]], [71, [0.00025101217640610685, -0.000591405723739058, 0.000321195266096197, -0.0013312079160812118]], [72, [-0.0003082274299686105, 0.0003164894610989677, 0.0009639931117249034, -0.0001144194166329271]], [73, [-0.0006816460349057252, 0.0010050194754711583, 0.0011294745772403303, 0.0010053775184104552]], [74, [-0.0007259200908436014, 0.0012014028533684495, 0.0007859747095722014, 0.0018845949546744123]], [75, [-0.0004514346610164921, 0.0008650910655489952, 0.00012823387805838138, 0.002424000679198457]], [76, [-5.534617685043486e-06, 0.00018756684627874165, -0.0005249410455832049, 0.0025796237048467674]], [77, [0.0004023574447558076, -0.0005079267052821024, -0.0008816508862423689, 0.00236481838182101]], [78, [0.0005971834991953529, -0.0009168580458549513, -0.0008061653898465693, 0.0018436062241988793]], [79, [0.0005124900821158462, -0.0008852890214967601, -0.00036919949823754905, 0.001117052485042791]], [80, [0.00021106698115147537, -0.00046618665169262385, 0.00019905169050105087, 0.0003055564355634033]], [81, [-0.00015350280354198276, 0.00011999849604649171, 0.0006257872791621821, -0.0004698093251818136]], [82, [-0.0004129914358230735, 0.0005966225832310101, 0.0007245644664948259, -0.0011041617743074994]]], "count": 83}, "termination_value": 0.02711613068569818, "termination_status": false}, "5": {"gradients": [[0, -0.003613758008683021], [1, -0.003613758008683021], [2, -0.0002526727410696594], [3, 0.0002526727410696594], [4, 0.06531310365022591], [5, -0.032571156195075446], [6, -0.032571156195075446], [7, 0.06531310365022591], [8, -0.06531310365022591], [9, 0.032571156195075446], [10, 0.032571156195075446], [11, -0.06531310365022591], [12, 0.009655122291363227], [13, 0.009655122291363227], [14, -0.039596617441972626], [15, 0.039501646818735026], [16, 0.039596617441972626], [17, -0.039501646818735026], [18, 0.039501646818735026], [19, -0.039596617441972626], [20, -0.039501646818735026], [21, 0.039596617441972626], [22, 0.00024336854198736546], [23, -0.00024336854198736546], [24, 0.004389457953848819], [25, 0.1426197722030622], [26, 0.004389457953848819], [27, 0.1426197722030622], [28, -0.004389457953848819], [29, -0.1426197722030622], [30, -0.004389457953848819], [31, -0.1426197722030622], [32, -0.15112803266239894], [33, -0.15112803266239894], [34, 0.15112803266239894], [35, 0.15112803266239894], [36, -0.00029086061172733935], [37, -0.003295349430288752], [38, 0.00029086061172733935], [39, 0.003295349430288752], [40, -0.0032729253381234003], [41, 0.0032729253381234003], [42, 0.010770317500075066], [43, 0.005240488624863815], [44, -0.010770317500075066], [45, -0.005240488624863815], [46, 0.010770317500075066], [47, 0.005240488624863815], [48, -0.010770317500075066], [49, -0.005240488624863815], [50, -0.001521762908424762], [51, 0.001521762908424762], [52, -0.001521762908424762], [53, 0.001521762908424762], [54, 0.09358458737307274], [55, 0.09358458737307274], [56, 8.623210590030794e-06], [57, 0.09369093012554686], [58, -8.623210590030794e-06], [59, -0.09369093012554686], [60, -0.0936909301173614], [61, -0.0936909301173614], [62, -0.00012229074705771836], [63, -0.09358458748883436], [64, 0.00012229074705771836], [65, 0.09358458748883436], [66, -0.1253258192561333], [67, 0.1253258192561333], [68, 5.92769708873675e-08], [69, -0.12533360691362816], [70, 5.927699930907693e-08], [71, -0.12533360691359974], [72, -0.12533360691359974], [73, 0.12533360691361395], [74, 5.927326185428683e-08], [75, -0.1253258192561333], [76, 5.927329027599626e-08], [77, -0.12532581925610486], [78, 0.07591088859959427], [79, 0.0759108885996227], [80, -3.59406868710721e-08], [81, 0.07599195869246955], [82, 3.594063002765324e-08], [83, -0.07599195869246955], [84, -0.07599195869246955], [85, -0.07599195869246955], [86, 3.590234598505049e-08], [87, -0.0759108885996227], [88, -3.590233177419577e-08], [89, 0.07591088859958006], [90, 7.83120678704563e-06], [91, 0.12841128254950718], [92, -7.83120678704563e-06], [93, -0.12841128254950718], [94, 0.1284112825568542], [95, -0.1284112825568542], [96, 7.83120678704563e-06], [97, 0.12841128254950718], [98, 7.83120678704563e-06], [99, 0.12841128254950718], [100, 0.1284112825568542], [101, 0.1284112825568542], [102, 3.2943003702712303e-06], [103, 0.09367431723785558], [104, 3.294300384482085e-06], [105, 0.09367431723785558], [106, -0.0935647980332277], [107, -0.0935647980332277], [108, -9.383941915075411e-06], [109, 0.0935647980421237], [110, 9.383941929286266e-06], [111, -0.0935647980421237], [112, -0.09367431724099617], [113, 0.09367431724099617], [114, 5.594478565740246e-06], [115, -0.03301109919206624], [116, -5.594478565740246e-06], [117, 0.03301109919206624], [118, -0.03269902737957864], [119, 0.03269902737959285], [120, -1.0494085373125017e-05], [121, -0.03269902736964525], [122, -1.0494085387335872e-05], [123, -0.03269902736963104], [124, -0.033011099186666115], [125, -0.033011099186666115], [126, 0.003547674653162858], [127, 0.003547674653148647], [128, -0.1254603275805266], [129, -0.1254603275805266], [130, -0.1254603275805266], [131, -0.1254603275805266], [132, -0.1254603275805266], [133, -0.1254603275805266], [134, -0.1254603275805266], [135, -0.1254603275805266], [136, -0.1511520103011179], [137, 0.1511520103011179], [138, 0.14264027912025767], [139, -0.14264027912025767], [140, 0.14264027912025767], [141, -0.14264027912025767], [142, -0.1511520103011179], [143, 0.1511520103011179], [144, -0.12536475875515407], [145, -0.12536475875515407], [146, -0.12144552188628666], [147, -0.12144552188628666], [148, -0.12144552188628666], [149, -0.12144552188628666], [150, -0.12536475875515407], [151, -0.12536475875515407], [152, 0.06531319142760594], [153, -0.06531319142760594], [154, -0.004146562545258803], [155, -0.03246732927721041], [156, 0.004146562545258803], [157, 0.03246732927721041], [158, -0.004146562545258803], [159, -0.03246732927721041], [160, 0.004146562545258803], [161, 0.03246732927721041], [162, 0.06531319142760594], [163, -0.06531319142760594], [164, -0.033050464908058075], [165, -0.033050464908058075], [166, 0.00012263679532509286], [167, -0.03274779144943807], [168, 0.000122636795310882], [169, -0.03274779144943807], [170, -0.03274779156538443], [171, 0.03274779156538443], [172, 1.2036615345323298e-05], [173, -0.03305046491941255], [174, -1.2036615345323298e-05], [175, 0.03305046491941255], [176, -0.07589680334305626], [177, 0.07589680334305626], [178, -3.5922994356951676e-08], [179, 0.07595459994250575], [180, 3.5922994356951676e-08], [181, -0.07595459994250575], [182, 0.07595459994250575], [183, 0.07595459994250575], [184, -3.589565267247963e-08], [185, -0.07589680334305626], [186, -3.589565267247963e-08], [187, -0.07589680334305626], [188, 0.10409447319972287], [189, 0.10409447319970866], [190, -4.922826235542743e-08], [191, 0.10408685371973547], [192, -4.922826235542743e-08], [193, 0.10408685371973547], [194, 0.10408685371974968], [195, -0.10408685371973547], [196, 4.923184349081566e-08], [197, 0.10409447319970866], [198, -4.923184349081566e-08], [199, -0.10409447319970866], [200, -0.009566405622067009], [201, -0.009566405622067009], [202, -0.12149950378484675], [203, -0.12149950378484675], [204, -0.125365932627588], [205, -0.125365932627588], [206, -0.125365932627588], [207, -0.125365932627588], [208, -0.12149950378484675], [209, -0.12149950378484675], [210, 0.00047584954117496636], [211, -0.00047584954117496636], [212, 0.003304844077675284], [213, -0.003304844077675284], [214, 0.003304844077675284], [215, -0.003304844077675284], [216, 0.00047584954117496636], [217, -0.00047584954117496636], [218, -0.002055562110399478], [219, -0.002055562110399478], [220, -0.0019972116703428355], [221, -0.0019972116703428355], [222, -0.0019972116703428355], [223, -0.0019972116703428355], [224, -0.002055562110399478], [225, -0.002055562110399478], [226, -0.01149233289677909], [227, -0.039626181076343414], [228, 0.01149233289677909], [229, 0.039626181076343414], [230, 0.03999615317570715], [231, -0.03999615317570715], [232, 0.03999615317570715], [233, -0.03999615317570715], [234, -0.01149233289677909], [235, -0.039626181076343414], [236, 0.01149233289677909], [237, 0.039626181076343414]], "optimal_pool_indices": [37, 218, 210, 50, 136, 32, 94, 71, 202, 146, 135, 199, 113, 65, 87, 187, 233, 16, 152, 6, 160], "vqe_result": {"fun": -84.22648887529698, "x": [-0.08166486739682294, 0.035526941369715306, -0.03435390406103615, -0.0347405043246666, 0.04999860347709658]}, "interim_results": {"energy": [[1, -84.22275043533452], [2, -84.22319934152897], [3, -84.22509335142593], [4, -84.2256834057277], [5, -84.22578627375503], [6, -84.2260891352043], [7, -84.22634018579427], [8, -84.22629285841104], [9, -84.2259862765845], [10, -84.2256939582511], [11, -84.22562194945253], [12, -84.225743687532], [13, -84.22591649351168], [14, -84.2260334548188], [15, -84.22609488575482], [16, -84.22616899662755], [17, -84.22629008136784], [18, -84.22641808493871], [19, -84.22648574794844], [20, -84.22646379940717], [21, -84.22638631127808], [22, -84.22631745777218], [23, -84.22629483366057], [24, -84.22630830063999], [25, -84.2263258648447], [26, -84.22633129608838], [27, -84.22633718248407], [28, -84.22636432252794], [29, -84.2264134947331], [30, -84.22646188111814], [31, -84.2264850054003], [32, -84.2264788849172], [33, -84.22646052425324], [34, -84.22644859240148], [35, -84.22644672148124], [36, -84.22644603217402], [37, -84.22644014295066], [38, -84.22643402983216], [39, -84.22643755915952], [40, -84.22645289771714], [41, -84.22647132291598], [42, -84.22648235098666], [43, -84.22648372466868], [44, -84.22648129141467], [45, -84.22648055445954], [46, -84.22648092239038], [47, -84.22647873855492], [48, -84.22647372233173], [49, -84.22647015955458], [50, -84.22647179922164], [51, -84.22647746341946], [52, -84.22648277089858], [53, -84.22648517496934], [54, -84.22648586027499], [55, -84.22648687315358], [56, -84.22648803195467], [57, -84.22648764881967], [58, -84.22648544407357], [59, -84.22648333226803], [60, -84.22648314815262], [61, -84.22648460838384], [62, -84.22648610965791], [63, -84.22648688524578], [64, -84.22648751540149], [65, -84.22648850429702], [66, -84.22648930567682], [67, -84.2264891461098], [68, -84.22648822606808], [69, -84.22648750381738], [70, -84.22648749254661], [71, -84.22648783110304], [72, -84.22648805110252], [73, -84.22648823649895], [74, -84.22648867653511], [75, -84.22648923886025], [76, -84.22648948720447], [77, -84.22648929747201], [78, -84.2264889982253], [79, -84.2264888866983], [80, -84.22648890364289], [81, -84.22648888347156], [82, -84.22648887529698]], "stddev": [[1, 0], [2, 0], [3, 0], [4, 0], [5, 0], [6, 0], [7, 0], [8, 0], [9, 0], [10, 0], [11, 0], [12, 0], [13, 0], [14, 0], [15, 0], [16, 0], [17, 0], [18, 0], [19, 0], [20, 0], [21, 0], [22, 0], [23, 0], [24, 0], [25, 0], [26, 0], [27, 0], [28, 0], [29, 0], [30, 0], [31, 0], [32, 0], [33, 0], [34, 0], [35, 0], [36, 0], [37, 0], [38, 0], [39, 0], [40, 0], [41, 0], [42, 0], [43, 0], [44, 0], [45, 0], [46, 0], [47, 0], [48, 0], [49, 0], [50, 0], [51, 0], [52, 0], [53, 0], [54, 0], [55, 0], [56, 0], [57, 0], [58, 0], [59, 0], [60, 0], [61, 0], [62, 0], [63, 0], [64, 0], [65, 0], [66, 0], [67, 0], [68, 0], [69, 0], [70, 0], [71, 0], [72, 0], [73, 0], [74, 0], [75, 0], [76, 0], [77, 0], [78, 0], [79, 0], [80, 0], [81, 0], [82, 0]], "energy_raw": [[1, -84.22275043533452], [2, -84.22319934152897], [3, -84.22509335142593], [4, -84.2256834057277], [5, -84.22578627375503], [6, -84.2260891352043], [7, -84.22634018579427], [8, -84.22629285841104], [9, -84.2259862765845], [10, -84.2256939582511], [11, -84.22562194945253], [12, -84.225743687532], [13, -84.22591649351168], [14, -84.2260334548188], [15, -84.22609488575482], [16, -84.22616899662755], [17, -84.22629008136784], [18, -84.22641808493871], [19, -84.22648574794844], [20, -84.22646379940717], [21, -84.22638631127808], [22, -84.22631745777218], [23, -84.22629483366057], [24, -84.22630830063999], [25, -84.2263258648447], [26, -84.22633129608838], [27, -84.22633718248407], [28, -84.22636432252794], [29, -84.2264134947331], [30, -84.22646188111814], [31, -84.2264850054003], [32, -84.2264788849172], [33, -84.22646052425324], [34, -84.22644859240148], [35, -84.22644672148124], [36, -84.22644603217402], [37, -84.22644014295066], [38, -84.22643402983216], [39, -84.22643755915952], [40, -84.22645289771714], [41, -84.22647132291598], [42, -84.22648235098666], [43, -84.22648372466868], [44, -84.22648129141467], [45, -84.22648055445954], [46, -84.22648092239038], [47, -84.22647873855492], [48, -84.22647372233173], [49, -84.22647015955458], [50, -84.22647179922164], [51, -84.22647746341946], [52, -84.22648277089858], [53, -84.22648517496934], [54, -84.22648586027499], [55, -84.22648687315358], [56, -84.22648803195467], [57, -84.22648764881967], [58, -84.22648544407357], [59, -84.22648333226803], [60, -84.22648314815262], [61, -84.22648460838384], [62, -84.22648610965791], [63, -84.22648688524578], [64, -84.22648751540149], [65, -84.22648850429702], [66, -84.22648930567682], [67, -84.2264891461098], [68, -84.22648822606808], [69, -84.22648750381738], [70, -84.22648749254661], [71, -84.22648783110304], [72, -84.22648805110252], [73, -84.22648823649895], [74, -84.22648867653511], [75, -84.22648923886025], [76, -84.22648948720447], [77, -84.22648929747201], [78, -84.2264889982253], [79, -84.2264888866983], [80, -84.22648890364289], [81, -84.22648888347156], [82, -84.22648887529698]], "stddev_raw": [[1, 0], [2, 0], [3, 0], [4, 0], [5, 0], [6, 0], [7, 0], [8, 0], [9, 0], [10, 0], [11, 0], [12, 0], [13, 0], [14, 0], [15, 0], [16, 0], [17, 0], [18, 0], [19, 0], [20, 0], [21, 0], [22, 0], [23, 0], [24, 0], [25, 0], [26, 0], [27, 0], [28, 0], [29, 0], [30, 0], [31, 0], [32, 0], [33, 0], [34, 0], [35, 0], [36, 0], [37, 0], [38, 0], [39, 0], [40, 0], [41, 0], [42, 0], [43, 0], [44, 0], [45, 0], [46, 0], [47, 0], [48, 0], [49, 0], [50, 0], [51, 0], [52, 0], [53, 0], [54, 0], [55, 0], [56, 0], [57, 0], [58, 0], [59, 0], [60, 0], [61, 0], [62, 0], [63, 0], [64, 0], [65, 0], [66, 0], [67, 0], [68, 0], [69, 0], [70, 0], [71, 0], [72, 0], [73, 0], [74, 0], [75, 0], [76, 0], [77, 0], [78, 0], [79, 0], [80, 0], [81, 0], [82, 0]], "params": [[1, [-0.08269937123938842, 0.03597919963721658, -0.03477726251513104, -0.035201605832978544, 0.0]], [2, [-0.07269958795190988, 0.025979331312340592, -0.04477705236908721, -0.025201671545805632, 0.009999999338414401]], [3, [-0.08005675594413023, 0.03332867072586587, -0.03740277425496388, -0.032410894310851666, 0.019879469332310447]], [4, [-0.0870404845812701, 0.04039289007878152, -0.030205508743245277, -0.03939236114541947, 0.029504354848937906]], [5, [-0.08962194345137767, 0.04322819000203304, -0.027002975767909037, -0.042196939337180585, 0.038680375266596456]], [6, [-0.08832729387187267, 0.04215523363397732, -0.027751888741743266, -0.04112403844448291, 0.04714805120846374]], [7, [-0.08505242305439382, 0.03904678053212885, -0.03061785390590703, -0.038044784459203264, 0.054599395926767116]], [8, [-0.08115002959949114, 0.035264757985751974, -0.034227557718792365, -0.03433810555113309, 0.06072998133097497]], [9, [-0.07784770205613813, 0.032033739388669984, -0.03736573877899313, -0.031249262370618543, 0.06531723796584729]], [10, [-0.07612459207543074, 0.030335915595231647, -0.039050031064531705, -0.029736983043515474, 0.06828055276260157]], [11, [-0.07621417738766716, 0.03042318169470014, -0.038995968447342565, -0.02999260305860197, 0.06968492436808502]], [12, [-0.07772850723627396, 0.031922123477645115, -0.03754568159159051, -0.031603023164432656, 0.06969819917545346]], [13, [-0.08005529928190122, 0.03422479675463199, -0.035292368309310485, -0.03393877661625491, 0.06853914323001377]], [14, [-0.08251571428608143, 0.03665073326954383, -0.032911795286773834, -0.03630176070936458, 0.0664409107951883]], [15, [-0.08444699958802897, 0.038534494779586405, -0.031070753064430946, -0.03802700362972915, 0.06363341045939246]], [16, [-0.08538028156746827, 0.03940854443555851, -0.030241952274029045, -0.03868605243876534, 0.060338202321546845]], [17, [-0.08519775438637532, 0.039160862551287076, -0.030542288659415627, -0.038227151851440384, 0.05676877441084123]], [18, [-0.08410215836237803, 0.03800043096710313, -0.031765204766153556, -0.036909601929629415, 0.05313110995484584]], [19, [-0.08248894107987786, 0.036327591844144795, -0.033510731969620074, -0.035167749593026446, 0.04962156245516467]], [20, [-0.08083907632213792, 0.03462739367288072, -0.0352916594775595, -0.03350436021655161, 0.04642081474588247]], [21, [-0.07961361426179715, 0.03336384877667279, -0.03663791186655125, -0.03237374894874744, 0.04368448778045189]], [22, [-0.07912448955333064, 0.03284927787624355, -0.03722803811583803, -0.03204506937791224, 0.04153273276647445]], [23, [-0.07944507061348106, 0.033154689695607975, -0.03698238133535425, -0.0325302089098408, 0.04004205537464319]], [24, [-0.08041926604444503, 0.034120660580105225, -0.03605453799329371, -0.03361772618708228, 0.03924192684317872]], [25, [-0.08173362777162886, 0.035431174474647845, -0.034757351330893575, -0.03495697149120331, 0.03911680503153169]], [26, [-0.0830047158000186, 0.03670182625559058, -0.03347457351485019, -0.036152539056317344, 0.039612302706981975]], [27, [-0.08387904504919723, 0.03757995404994368, -0.032561675831315515, -0.03687234807003434, 0.04064340996984095]], [28, [-0.08413628278958545, 0.03784729465968209, -0.032243328408403965, -0.03694776358594223, 0.042102973162559995]], [29, [-0.08374936180333699, 0.03747898780019109, -0.03255240065499426, -0.03641399525822081, 0.04386948592823764]], [30, [-0.08287367553245928, 0.036631768467332564, -0.03333944690291112, -0.035478307810001275, 0.04581406907555411]], [31, [-0.08178744622062735, 0.03558354975277509, -0.034332251603681085, -0.03444737677544022, 0.047806981134438896]], [32, [-0.08081024867858878, 0.034651137537921754, -0.03521809824596963, -0.03363634671838293, 0.049724041097065255]], [33, [-0.08021109026197229, 0.03409806309133791, -0.0357357159183144, -0.03327345726203189, 0.05145306956041665]], [34, [-0.08012844073723469, 0.034055822189413804, -0.035753770092559964, -0.033431948663573095, 0.05290006150995544]], [35, [-0.08053605930245517, 0.03449184668568033, -0.0353032813545212, -0.03401901755276476, 0.0539944871262364]], [36, [-0.08126488177518597, 0.03523309003897682, -0.034555005623159815, -0.034817981260113866, 0.054693017942469446]], [37, [-0.08206348752577539, 0.036027428302092004, -0.033758940928244656, -0.03556157321239833, 0.05498114899519457]], [38, [-0.08267754584239367, 0.03662350596902467, -0.033165032229607545, -0.036017494704091796, 0.05487255415147558]], [39, [-0.08292943833972236, 0.036849747401742766, -0.03294436518901874, -0.036062473058961646, 0.05440638695357648]], [40, [-0.0827713578043915, 0.03666550009986652, -0.03313792083166225, -0.035716222553314844, 0.05364296877150566]], [41, [-0.08229152266838838, 0.03616485713254223, -0.033652414092591655, -0.03512436246566725, 0.05265836231784666]], [42, [-0.08167602030084621, 0.03553680048994822, -0.03429965308088517, -0.03450247912839894, 0.05153827822755232]], [43, [-0.08114307351513593, 0.03499881117540399, -0.03486231449894131, -0.03406120572457319, 0.050371692160504106]], [44, [-0.08086951175736698, 0.034723869006311, -0.03516637428419202, -0.0339351097980449, 0.04924452449791162]], [45, [-0.08093308646167677, 0.03478454140279358, -0.03513682059515917, -0.034140933624438215, 0.04823376534438596]], [46, [-0.08129193435125572, 0.03513479925862068, -0.034816166421212213, -0.034580119996911914, 0.04740246623564801]], [47, [-0.08180640729565725, 0.03563371992439632, -0.03434142659258268, -0.03508074443903646, 0.046796003229091734]], [48, [-0.08229208130781958, 0.03609924943047521, -0.033891189291569424, -0.035461763667440915, 0.04643991130537148]], [49, [-0.08258541287614432, 0.03637322009777977, -0.033621471285821, -0.035597724398254704, 0.046339407685028686]], [50, [-0.0825998778391134, 0.03637552046713826, -0.03361220295995377, -0.035460515975691, 0.04648051123949367]], [51, [-0.08235193987686439, 0.03612753285462477, -0.03384391790781715, -0.03512286318852758, 0.0468324966960612]], [52, [-0.0819485237318685, 0.035737618404627, -0.03421182964749813, -0.034724886552416734, 0.047351343410671355]], [53, [-0.08154337773320017, 0.03535672267266819, -0.034569387310918215, -0.03441836367512131, 0.047983841775481095]], [54, [-0.08127923384801714, 0.03512127525044891, -0.03478428122669903, -0.03430959980608684, 0.048672060167559636]], [55, [-0.08123663160490328, 0.03510415517793618, -0.034786377609912655, -0.03442246404125251, 0.04935790782648721]], [56, [-0.08140846195587466, 0.03529199668365354, -0.03458974652405503, -0.034695178294614326, 0.04998753288412256]], [57, [-0.08170881060647633, 0.03559621759955334, -0.03428170561007925, -0.03500988904903835, 0.05051527420843362]], [58, [-0.08201055827187359, 0.0358913905332076, -0.03398520422934062, -0.03524168705840545, 0.05090686665053118]], [59, [-0.08219622419082032, 0.036065199419649384, -0.03381001609175976, -0.03530755666335366, 0.0511416146964211]], [60, [-0.08220243280975724, 0.03606066005060931, -0.033811652790835554, -0.03519604189472146, 0.05121332126653157]], [61, [-0.08204088630973536, 0.03589439495554976, -0.03397375547544814, -0.034966632676986, 0.0511298872102475]], [62, [-0.0817887156069514, 0.03564500411879047, -0.03421963355165217, -0.03472100778825842, 0.050911659322367686]], [63, [-0.08155384410109538, 0.03541796353440552, -0.034446533567401225, -0.03455929953461473, 0.0505887587200072]], [64, [-0.0814302110274245, 0.03530206704376293, -0.03456792426873961, -0.03453968143244704, 0.050197728243117176]], [65, [-0.08146100406977382, 0.03533507229613241, -0.0345466603562324, -0.03465767658795113, 0.049777880385522125]], [66, [-0.0816244380763902, 0.03549202707675817, -0.03440609604955209, -0.034852640968822415, 0.04936771193012494]], [67, [-0.08184668829375842, 0.035699739801543236, -0.03421595547584622, -0.03503698378163774, 0.04900169574608653]], [68, [-0.08203515702428528, 0.035869914726024264, -0.03406032340393401, -0.035134645128689815, 0.04870768358557229]], [69, [-0.08211748958933186, 0.035936414468006106, -0.03400187638651838, -0.035112230076526606, 0.04850507090727324]], [70, [-0.08206998596392032, 0.03588104041658821, -0.03405737136962125, -0.034989964965122376, 0.04840379605419793]], [71, [-0.08192403802337435, 0.035737639534748004, -0.03419404403359481, -0.03482901035705667, 0.048404179770625014]], [72, [-0.08174913613528163, 0.03557411393243686, -0.03434712049942799, -0.03470209541825029, 0.04849756009322007]], [73, [-0.08162097073067939, 0.03546127249730379, -0.03444968964423298, -0.03466116441438338, 0.04866763701778649]], [74, [-0.08158892716661377, 0.035442489340965916, -0.03446148672743881, -0.034716316631868305, 0.048892402591940526]], [75, [-0.08165691625549484, 0.03551714207781864, -0.03438428084775945, -0.03483461407535686, 0.049146490379226034]], [76, [-0.08178509010335872, 0.03564418659860577, -0.03425802429622862, -0.03495797543445639, 0.049403735513662235]], [77, [-0.08191045298027562, 0.03576305488098621, -0.03414068037829945, -0.03503095860405666, 0.049639701740281955]], [78, [-0.0819762581767152, 0.03582168251337014, -0.03408157967619657, -0.03502539299646975, 0.0498339185899524]], [79, [-0.08195675824993774, 0.0357989010692424, -0.034100434541946806, -0.03495094768531051, 0.049971593706571775]], [80, [-0.0818665581624835, 0.035711572327699705, -0.034180980302700614, -0.03484775229626714, 0.05004462893607385]], [81, [-0.08175128223093622, 0.035604221534566445, -0.03428112060278541, -0.034765650016706465, 0.05005186675219238]], [82, [-0.08166486739682294, 0.035526941369715306, -0.03435390406103615, -0.0347405043246666, 0.04999860347709658]]], "gradients": [[1, [-0.0004614308033552561, 0.0007594348894599534, 0.0004758495411891772, -0.0015217629084531836, -0.1511520103011179]], [2, [0.036954590099540496, -0.05568078966561529, -0.04776322532642041, 0.044705502331297, -0.1206497151867012]], [3, [0.00857025113840848, -0.013956658458312177, -0.013207689655601484, 0.011431042174294248, -0.0904609062057915]], [4, [-0.018562911419223838, 0.026320686236914526, 0.020662873877427046, -0.020942929197957483, -0.06084897985049054]], [5, [-0.02902480558998377, 0.042689953258488345, 0.03543278469901168, -0.03399750568134152, -0.03263564410133313]], [6, [-0.024708020539009112, 0.036875180195181656, 0.03127772784540639, -0.02901986194581241, -0.006719111307120329]], [7, [-0.012788997419008297, 0.019474284458993907, 0.017038513074609796, -0.014721208319784296, 0.015969945374806116]], [8, [0.001603631598982247, -0.001790609207802163, -0.0006493150589932384, 0.0024625288858004524, 0.03454276291866165]], [9, [0.013816810468412655, -0.01997118402431397, -0.01594138270121448, 0.016751743126363294, 0.04839200789433562]], [10, [0.020142390911871644, -0.029499603758566195, -0.024159261384440356, 0.023734102925175193, 0.05735035872459093]], [11, [0.019696063143072706, -0.028951297639707718, -0.02397834587942782, 0.022549701842180525, 0.0616500617423128]], [12, [0.013939235034897024, -0.020439109566012803, -0.017046788215253628, 0.01510697899307445, 0.06178689949722127]], [13, [0.0051776647546830645, -0.007401956948896782, -0.006199325403756006, 0.004302136446725058, 0.05838754403855262]], [14, [-0.004027273556971522, 0.006304719221489563, 0.005326492984622178, -0.006642213661208984, 0.05211567477432766]], [15, [-0.011168236548826371, 0.016904695842200113, 0.014320986785179457, -0.01464074754157707, 0.04363041142131863]], [16, [-0.01447194353069392, 0.021745982476360837, 0.018497139847198696, -0.017696079398064057, 0.033584675878884696]], [17, [-0.013503947148890916, 0.020201783117499872, 0.017277552520340578, -0.015561889363922887, 0.022633621665903547]], [18, [-0.009054098370882002, 0.01347327125554898, 0.011643073916957292, -0.00944348974850584, 0.011429588696117321]], [19, [-0.0026463747487497358, 0.003847988171543193, 0.0035051092656175342, -0.0013624830296379287, 0.0006026830221941282]], [20, [0.0038734159359137266, -0.00591101759994217, -0.004810229610797023, 0.006345471255684743, -0.009268013478987314]], [21, [0.008740955554429775, -0.013168023688606922, -0.011066099929152529, 0.011577280814663027, -0.01768967808109778]], [22, [0.01076355792463346, -0.0161536178627415, -0.013740462179271162, 0.013093266341570597, -0.02428979746019877]], [23, [0.00965770911243169, -0.014467403180759675, -0.012462930871109279, 0.010843375655596788, -0.028838308944429514]], [24, [0.006013497832270787, -0.00901317358579945, -0.007969810422423507, 0.005806127936693883, -0.03125304826751574]], [25, [0.0010218736931904004, -0.001581874653311388, -0.0017538718623768546, -0.00039766084002224034, -0.03159096241719794]], [26, [-0.0038554796960141857, 0.005645350554473794, 0.004352862095956311, -0.005937363968726572, -0.030029144476017677]], [27, [-0.007265679244014223, 0.010663926338693841, 0.008652625136136294, -0.009272138463316537, -0.026839077736170225]], [28, [-0.00835899088302483, 0.012229744453208014, 0.01007547122701169, -0.009617998143113482, -0.02235787610287332]], [29, [-0.007020365595366229, 0.010196299786201735, 0.008473641273312182, -0.007138561533906795, -0.016961108787171497]], [30, [-0.0038301253626542575, 0.005448889905608212, 0.0045751047277207135, -0.002798004320013092, -0.011040024847773111]], [31, [0.00016256834896921646, -0.00043851816843698543, -0.00030504660450958454, 0.0019786384457489703, -0.004982458999407413]], [32, [0.0037497146636269463, -0.005671061773369956, -0.0046617747990040925, 0.005730405609099876, 0.0008443928649910504]], [33, [0.005913813930789047, -0.008756205299832232, -0.00724078727921551, 0.007402994659727824, 0.00610992326456028]], [34, [0.006131772888636533, -0.008950039653754516, -0.00741172148410385, 0.006661356328507395, 0.010534721350992982]], [35, [0.004505364468883499, -0.006438650868545892, -0.005320738108338219, 0.003937601441251104, 0.01390379765803118]], [36, [0.0016791282274084551, -0.0022049826218903945, -0.0017823834788259774, 0.00023530743408173294, 0.01607762881624808]], [37, [-0.0013886473379187692, 0.0023186125840197747, 0.0020080926965704293, -0.0032081694905770064, 0.016999464716377588]], [38, [-0.0037282100276883057, 0.005703601370768752, 0.0048534566103626275, -0.005316800542104261, 0.01669771352182181]], [39, [-0.0046625331927430125, 0.006975054664408731, 0.005932750880546678, -0.005519614961698949, 0.015282659696708834]], [40, [-0.004010872009232003, 0.005903300074635354, 0.005047880295236951, -0.003909251945771075, 0.012936684264914788]], [41, [-0.0021130079503848265, 0.0030257469035177564, 0.0026434131937378424, -0.0011628070111555644, 0.009897871189579632]], [42, [0.0003164361328629184, -0.0005804769550081801, -0.0003831938925884515, 0.0017188658745226348, 0.006438614894406669]], [43, [0.0024390030903020943, -0.0036767257457199776, -0.0029975276639078174, 0.0037599045771088413, 0.002841982273466215]], [44, [0.003572989747638644, -0.005277778292509083, -0.00437432776502078, 0.004338966061084193, -0.000621344282748737]], [45, [0.0034138428201231363, -0.004968948438161647, -0.004162146644816289, 0.0033810926541946174, -0.003713096368699098]], [46, [0.002113541783572259, -0.003009052749661123, -0.0025702429972938035, 0.0013444400392472744, -0.006242763852085886]], [47, [0.00019886469083019165, -0.00019620978548573476, -0.000258043339911751, -0.0009742001708161752, -0.00807758295788119]], [48, [-0.0016295205275298486, 0.0024367607955184667, 0.0019178618309183548, -0.002736429597547385, -0.00914701987548483]], [49, [-0.002747124426946357, 0.003991307718820281, 0.003210799030014755, -0.0033617497947631136, -0.009441857139350418]], [50, [-0.0028204171318435556, 0.00401114578582451, 0.0032404703195965112, -0.0027212329296730786, -0.009008654148544792]], [51, [-0.001907066414332803, 0.00261591917494286, 0.002104192816133832, -0.0011536686252640038, -0.007941097463913138]], [52, [-0.0004093687416144576, 0.00041911310813702585, 0.00030827261703336717, 0.0006901834278636443, -0.00636975035672549]], [53, [0.0010911508125417413, -0.001723918262101165, -0.0014418604819610437, 0.0021069256975607686, -0.004451080933606022]], [54, [0.002053605298669936, -0.0030400469278362152, -0.0025102580683551423, 0.0026055107636153707, -0.0023560936526223486]], [55, [0.002172782597881451, -0.0031166280768388788, -0.002559403993970477, 0.002077619915993978, -0.0002586138133864324]], [56, [0.0014768262764448536, -0.002030411308012958, -0.0016549198940793985, 0.0008112762360781289, 0.0016767568716744563]], [57, [0.00029450789283202994, -0.00028527491821250806, -0.00021288228553828503, -0.0006468069729237413, 0.0033066975176296864]], [58, [-0.0008874324541352507, 0.0014053347519080717, 0.0011800781802406846, -0.001718251005186744, 0.004520396966896101]], [59, [-0.0016182080117346231, 0.0024021901327273554, 0.0020003095999925335, -0.0020195032383441003, 0.005248612104821859]], [60, [-0.0016533125856028619, 0.002380547183690851, 0.00198376649085219, -0.0014990241046746178, 0.005468930394386007]], [61, [-0.001035505090541733, 0.0014344111732640386, 0.0012099443627278106, -0.00043401372651885595, 0.0052058667279197834]], [62, [-5.880009646830331e-05, 1.06292567068067e-05, 4.596053658190158e-05, 0.0007035169024902643, 0.0045254341897731365]], [63, [0.0008632693837853367, -0.0012906194576203234, -0.0010179986898037896, 0.0014499429148884246, 0.0035251725639398046]], [64, [0.0013685868622985708, -0.0019634308922036325, -0.0015709229080300702, 0.0015371603860216965, 0.0023215801840592576]], [65, [0.0012874155304984924, -0.001791492847672771, -0.0014389316104086447, 0.0009876658013183715, 0.0010371389534071795]], [66, [0.0006978069242791207, -0.0009146621974025493, -0.0007375727338114757, 8.363523286902819e-05, -0.00021127719323033034]], [67, [-0.00012253502094949908, 0.0002528591490573717, 0.00019642635359673477, -0.0007688839391164493, -0.0013215643589035153]], [68, [-0.0008224077817118314, 0.001210446999905912, 0.0009587210614654396, -0.0012181825151174053, -0.002212791676697634]], [69, [-0.0011259112381907244, 0.0015826768132995994, 0.001248720612537113, -0.0011108243479185376, -0.00282902841603061]], [70, [-0.0009414031104029164, 0.001265947440018067, 0.0009867777118159893, -0.0005419544658309405, -0.003141079656046486]], [71, [-0.0003868949914362929, 0.0004520481585501557, 0.00033092038545134983, 0.00020405597976491663, -0.003146631552013446]], [72, [0.0002740091292565694, -0.00047384600846100966, -0.00040761094412289367, 0.0007901675850234824, -0.002869032583561193]], [73, [0.0007533664312973087, -0.0011099813759045674, -0.0009077205763645679, 0.0009766548883760606, -0.002354604690381734]], [74, [0.0008629534850967957, -0.0012103249968049568, -0.0009761570449029477, 0.000718200185943374, -0.001668242489813565]], [75, [0.0005879050149246723, -0.0007787171319790787, -0.0006208375150293932, 0.00016866346123833864, -0.0008871973792565768]], [76, [8.083704581451912e-05, -4.874952664124521e-05, -3.2131179381167385e-05, -0.00040237792616437673, -9.330824904907331e-05]], [77, [-0.00041637124120086355, 0.0006347985101058384, 0.000513811356498195, -0.0007384677084303348, 0.0006355862348783603]], [78, [-0.0006848453056989001, 0.0009752173651094154, 0.0007825332209137059, -0.0007101409253209567, 0.0012338963749982668]], [79, [-0.0006237474299268797, 0.0008513030845307412, 0.0006814641919561382, -0.0003634158301366597, 0.0016548385490295914]], [80, [-0.0002867671112340986, 0.00035816042279179783, 0.00028990703700060294, 0.00011493480400304179, 0.001874157030968604]], [81, [0.00015282858845466762, -0.0002515078111002822, -0.00018999806633246408, 0.000493913217965769, 0.0018905119016068284]]], "count": 82}, "termination_value": 0.023377690723265232, "termination_status": false}, "6": {"gradients": [[0, -0.003612421983248737], [1, -0.003612421983248737], [2, 1.6230386094662208e-05], [3, -1.6230386094662208e-05], [4, 0.06459242720235636], [5, -0.02031131923477858], [6, -0.02031131923477858], [7, 0.06459242720235636], [8, -0.06459242720235636], [9, 0.02031131923477858], [10, 0.02031131923477858], [11, -0.06459242720235636], [12, 0.009245167420601774], [13, 0.009245167420601774], [14, -0.02777526253076701], [15, 0.04051476370594287], [16, 0.02777526253076701], [17, -0.04051476370594287], [18, 0.04051476370594287], [19, -0.02777526253076701], [20, -0.04051476370594287], [21, 0.02777526253076701], [22, 0.0003592067666033927], [23, -0.0003592067666033927], [24, 0.004361377331363769], [25, 0.14282257573961488], [26, 0.004361377331363769], [27, 0.14282257573961488], [28, -0.004361377331363769], [29, -0.14282257573961488], [30, -0.004361377331363769], [31, -0.14282257573961488], [32, -0.15113390471780974], [33, -0.15113390471780974], [34, 0.15113390471780974], [35, 0.15113390471780974], [36, -0.0005829785467170723], [37, -0.0023563252575371507], [38, 0.0005829785467170723], [39, 0.0023563252575371507], [40, -0.004997717931018997], [41, 0.004997717931018997], [42, 0.010315350293623737], [43, 0.0031516633520851656], [44, -0.010315350293623737], [45, -0.0031516633520851656], [46, 0.010315350293623737], [47, 0.0031516633520851656], [48, -0.010315350293623737], [49, -0.0031516633520851656], [50, 0.0006081089411793528], [51, -0.0006081089411793528], [52, 0.0006081089411793528], [53, -0.0006081089411793528], [54, 0.08975898068845822], [55, 0.08975898068845822], [56, 1.4224208499058477e-05], [57, 0.08877015607954775], [58, -1.4224208499058477e-05], [59, -0.08877015607954775], [60, -0.08878179301484579], [61, -0.08878179301484579], [62, -0.00012651550231623787], [63, -0.0897669017651026], [64, 0.00012651550231623787], [65, 0.0897669017651026], [66, -0.1305628935043046], [67, 0.1305628935042904], [68, 1.3365286406497034e-05], [69, -0.12988772760138545], [70, 1.3365286434918744e-05], [71, -0.12988772760137124], [72, -0.12988772760138545], [73, 0.12988772760138545], [74, -5.7334696776933924e-06], [75, -0.1305628935043046], [76, -5.733469663482538e-06], [77, -0.1305628935043046], [78, 0.0734980126090079], [79, 0.07349801260896527], [80, -1.3093661976881776e-05], [81, 0.07377754061410258], [82, 1.3093661976881776e-05], [83, -0.07377754061410258], [84, -0.07377754061408837], [85, -0.07377754061410258], [86, 4.202091901106542e-06], [87, -0.07349801260895106], [88, -4.202091901106542e-06], [89, 0.0734980126090079], [90, -0.00025226570684822036], [91, 0.1336466317646341], [92, 0.00025226570684822036], [93, -0.1336466317646341], [94, 0.1329208520237728], [95, -0.1329208520237728], [96, -0.00025263945130404863], [97, 0.13280250394700488], [98, -0.00025263945130404863], [99, 0.13280250394700488], [100, 0.13353982412223786], [101, 0.13353982412223786], [102, 3.9939679098210945e-05], [103, 0.0831205810896023], [104, 3.9939679098210945e-05], [105, 0.0831205810896023], [106, -0.0816053197026747], [107, -0.0816053197026747], [108, -5.305905872887706e-06], [109, 0.08223499638677367], [110, 5.3059058586768515e-06], [111, -0.08223499638675946], [112, -0.0830065487110403], [113, 0.0830065487110403], [114, 4.921976483274193e-06], [115, -0.022573254068049664], [116, -4.921976483274193e-06], [117, 0.022573254068049664], [118, -0.02318226146614677], [119, 0.02318226146614677], [120, -1.6298561746452833e-05], [121, -0.022556762805976405], [122, -1.629856173224198e-05], [123, -0.022556762805976405], [124, -0.022487712653301628], [125, -0.022487712653301628], [126, -0.008655539600482598], [127, -0.008622360941302532], [128, -0.11946376812537096], [129, -0.11946376812537096], [130, -0.12486004119156746], [131, -0.12486004119156746], [132, -0.12531528338409714], [133, -0.12531528338409714], [134, -0.11984879395447479], [135, -0.11984879395447479], [136, 0.001722866355734709], [137, -0.001722866355734709], [138, -0.004564528238290677], [139, 0.004564528238290677], [140, -0.005235456807312744], [141, 0.005235456807312744], [142, -1.1298287688532582e-05], [143, 1.1298287688532582e-05], [144, -0.12262934002254156], [145, -0.12262934002254156], [146, -0.12567791628978853], [147, -0.12567791628978853], [148, -0.12508597534527155], [149, -0.12508597534527155], [150, -0.12433868488366784], [151, -0.12433868488366784], [152, 0.02649689505838637], [153, -0.02649689505838637], [154, 0.00904361075157567], [155, -0.01792946209612012], [156, -0.00904361075157567], [157, 0.01792946209612012], [158, 0.009038694831133398], [159, -0.017810790376941554], [160, -0.009038694831133398], [161, 0.017810790376941554], [162, 0.026006829518109953], [163, -0.026006829518109953], [164, -0.032745858534866557], [165, -0.032745858534866557], [166, 0.00014645585757477875], [167, -0.03245341866259821], [168, 0.00014645585757477875], [169, -0.03245341866259821], [170, -0.03292055890315737], [171, 0.03292055890315737], [172, -1.557038319788262e-05], [173, -0.0331913884078574], [174, 1.557038319788262e-05], [175, 0.0331913884078574], [176, -0.07575043250096769], [177, 0.0757504325009819], [178, -0.0002388015931131804], [179, 0.07590635788174893], [180, 0.0002388015931131804], [181, -0.07590635788176314], [182, 0.07554086015156258], [183, 0.0755408601515768], [184, -0.0002588585151954703], [185, -0.07555160737018696], [186, -0.00025885851520968117], [187, -0.07555160737018696], [188, 0.10417379218917233], [189, 0.10417379218917233], [190, -0.00022140957452165821], [191, 0.10386897965985042], [192, -0.00022140957452165821], [193, 0.10386897965986464], [194, 0.104239309434206], [195, -0.104239309434206], [196, 0.0002314638828124771], [197, 0.10396029200134649], [198, -0.0002314638828124771], [199, -0.1039602920013607], [200, -0.0023514609238759476], [201, -0.002331749547920481], [202, -0.12155513950655461], [203, -0.12155513950655461], [204, -0.12496913703212442], [205, -0.12496913703212442], [206, -0.12449942833553962], [207, -0.12449942833553962], [208, -0.12119003929296923], [209, -0.12119003929296923], [210, 0.0006765124861090044], [211, -0.0006765124861090044], [212, 0.003999835829432641], [213, -0.003999835829432641], [214, 0.004310126126483738], [215, -0.004310126126483738], [216, -0.0005339069753489412], [217, 0.0005339069753489412], [218, -0.005609926624870809], [219, -0.005609926624870809], [220, -0.00347716630083994], [221, -0.00347716630083994], [222, -0.004721540952516534], [223, -0.004721540952516534], [224, -0.00350959264811479], [225, -0.00350959264811479], [226, -0.0034778322740152134], [227, -0.040364412517774895], [228, 0.0034778322740294243], [229, 0.040364412517774895], [230, 0.04077326848256746], [231, -0.04077326848256746], [232, 0.040450386858012166], [233, -0.040450386857997955], [234, -0.003434475499162204], [235, -0.040220528928756494], [236, 0.003434475499162204], [237, 0.040220528928756494]], "optimal_pool_indices": [37, 218, 210, 50, 136, 32, 94, 71, 202, 146, 135, 199, 113, 65, 87, 187, 233, 16, 152, 6, 160], "vqe_result": {"fun": -84.23022721707017, "x": [-0.08117599984042813, 0.03557194640189964, -0.0341556747820128, -0.03435505225538721, 0.049366503416052816, 0.050009478487856106]}, "interim_results": {"energy": [[1, -84.22648887529694], [2, -84.22678045378225], [3, -84.22881492631778], [4, -84.2294046272107], [5, -84.22945320655634], [6, -84.22976528881733], [7, -84.23005617555516], [8, -84.23002593795414], [9, -84.22970194515399], [10, -84.22938805656226], [11, -84.22931866945389], [12, -84.22946211377484], [13, -84.22965313674277], [14, -84.22977073591483], [15, -84.22982071466494], [16, -84.22988687425482], [17, -84.23001144555197], [18, -84.23014932739837], [19, -84.23022324927345], [20, -84.23019904701718], [21, -84.23011489963655], [22, -84.23004284966396], [23, -84.2300235979549], [24, -84.23004313505983], [25, -84.23006374805392], [26, -84.23006745286952], [27, -84.23006998759733], [28, -84.23009622251125], [29, -84.2301477314584], [30, -84.23019903686993], [31, -84.23022284736756], [32, -84.23021511666], [33, -84.23019517737346], [34, -84.23018359304496], [35, -84.23018351461845], [36, -84.23018412182836], [37, -84.2301779506005], [38, -84.23017074400066], [39, -84.23017381952549], [40, -84.23018979367046], [41, -84.23020911019485], [42, -84.23022033766898], [43, -84.23022123205105], [44, -84.23021842799281], [45, -84.23021795347573], [46, -84.23021891477772], [47, -84.23021701669586], [48, -84.23021179181605], [49, -84.23020791336006], [50, -84.2302095395315], [51, -84.23021545608322], [52, -84.23022094055455], [53, -84.23022326993049], [54, -84.23022380235182], [55, -84.23022483531422], [56, -84.23022619057429], [57, -84.23022596612492], [58, -84.23022374154944], [59, -84.23022151831543], [60, -84.23022129928266], [61, -84.2302228313731], [62, -84.23022439502822], [63, -84.23022514012006], [64, -84.23022570634188], [65, -84.23022670430886], [66, -84.23022759060623], [67, -84.23022749542851], [68, -84.23022656084306], [69, -84.23022579497642], [70, -84.23022578451177], [71, -84.23022616058395], [72, -84.23022639041923], [73, -84.23022654135917], [74, -84.23022695700476], [75, -84.23022754443855], [76, -84.23022783449765], [77, -84.23022765246515], [78, -84.23022733307249], [79, -84.23022721734823], [80, -84.23022725449009], [81, -84.23022724363163], [82, -84.23022721707017]], "stddev": [[1, 0], [2, 0], [3, 0], [4, 0], [5, 0], [6, 0], [7, 0], [8, 0], [9, 0], [10, 0], [11, 0], [12, 0], [13, 0], [14, 0], [15, 0], [16, 0], [17, 0], [18, 0], [19, 0], [20, 0], [21, 0], [22, 0], [23, 0], [24, 0], [25, 0], [26, 0], [27, 0], [28, 0], [29, 0], [30, 0], [31, 0], [32, 0], [33, 0], [34, 0], [35, 0], [36, 0], [37, 0], [38, 0], [39, 0], [40, 0], [41, 0], [42, 0], [43, 0], [44, 0], [45, 0], [46, 0], [47, 0], [48, 0], [49, 0], [50, 0], [51, 0], [52, 0], [53, 0], [54, 0], [55, 0], [56, 0], [57, 0], [58, 0], [59, 0], [60, 0], [61, 0], [62, 0], [63, 0], [64, 0], [65, 0], [66, 0], [67, 0], [68, 0], [69, 0], [70, 0], [71, 0], [72, 0], [73, 0], [74, 0], [75, 0], [76, 0], [77, 0], [78, 0], [79, 0], [80, 0], [81, 0], [82, 0]], "energy_raw": [[1, -84.22648887529694], [2, -84.22678045378225], [3, -84.22881492631778], [4, -84.2294046272107], [5, -84.22945320655634], [6, -84.22976528881733], [7, -84.23005617555516], [8, -84.23002593795414], [9, -84.22970194515399], [10, -84.22938805656226], [11, -84.22931866945389], [12, -84.22946211377484], [13, -84.22965313674277], [14, -84.22977073591483], [15, -84.22982071466494], [16, -84.22988687425482], [17, -84.23001144555197], [18, -84.23014932739837], [19, -84.23022324927345], [20, -84.23019904701718], [21, -84.23011489963655], [22, -84.23004284966396], [23, -84.2300235979549], [24, -84.23004313505983], [25, -84.23006374805392], [26, -84.23006745286952], [27, -84.23006998759733], [28, -84.23009622251125], [29, -84.2301477314584], [30, -84.23019903686993], [31, -84.23022284736756], [32, -84.23021511666], [33, -84.23019517737346], [34, -84.23018359304496], [35, -84.23018351461845], [36, -84.23018412182836], [37, -84.2301779506005], [38, -84.23017074400066], [39, -84.23017381952549], [40, -84.23018979367046], [41, -84.23020911019485], [42, -84.23022033766898], [43, -84.23022123205105], [44, -84.23021842799281], [45, -84.23021795347573], [46, -84.23021891477772], [47, -84.23021701669586], [48, -84.23021179181605], [49, -84.23020791336006], [50, -84.2302095395315], [51, -84.23021545608322], [52, -84.23022094055455], [53, -84.23022326993049], [54, -84.23022380235182], [55, -84.23022483531422], [56, -84.23022619057429], [57, -84.23022596612492], [58, -84.23022374154944], [59, -84.23022151831543], [60, -84.23022129928266], [61, -84.2302228313731], [62, -84.23022439502822], [63, -84.23022514012006], [64, -84.23022570634188], [65, -84.23022670430886], [66, -84.23022759060623], [67, -84.23022749542851], [68, -84.23022656084306], [69, -84.23022579497642], [70, -84.23022578451177], [71, -84.23022616058395], [72, -84.23022639041923], [73, -84.23022654135917], [74, -84.23022695700476], [75, -84.23022754443855], [76, -84.23022783449765], [77, -84.23022765246515], [78, -84.23022733307249], [79, -84.23022721734823], [80, -84.23022725449009], [81, -84.23022724363163], [82, -84.23022721707017]], "stddev_raw": [[1, 0], [2, 0], [3, 0], [4, 0], [5, 0], [6, 0], [7, 0], [8, 0], [9, 0], [10, 0], [11, 0], [12, 0], [13, 0], [14, 0], [15, 0], [16, 0], [17, 0], [18, 0], [19, 0], [20, 0], [21, 0], [22, 0], [23, 0], [24, 0], [25, 0], [26, 0], [27, 0], [28, 0], [29, 0], [30, 0], [31, 0], [32, 0], [33, 0], [34, 0], [35, 0], [36, 0], [37, 0], [38, 0], [39, 0], [40, 0], [41, 0], [42, 0], [43, 0], [44, 0], [45, 0], [46, 0], [47, 0], [48, 0], [49, 0], [50, 0], [51, 0], [52, 0], [53, 0], [54, 0], [55, 0], [56, 0], [57, 0], [58, 0], [59, 0], [60, 0], [61, 0], [62, 0], [63, 0], [64, 0], [65, 0], [66, 0], [67, 0], [68, 0], [69, 0], [70, 0], [71, 0], [72, 0], [73, 0], [74, 0], [75, 0], [76, 0], [77, 0], [78, 0], [79, 0], [80, 0], [81, 0], [82, 0]], "params": [[1, [-0.08166486739682294, 0.035526941369715306, -0.03435390406103615, -0.0347405043246666, 0.04999860347709658, 0.0]], [2, [-0.09166466272506099, 0.04552679704725389, -0.024354091356073804, -0.04474033988315157, 0.03999866151956705, 0.009999999338335144]], [3, [-0.08431131104194253, 0.038168890694664025, -0.03172056702027657, -0.037387278907051846, 0.04702267486745291, 0.019870694614321664]], [4, [-0.07712365312063188, 0.03105514796133136, -0.038819170097525266, -0.03020967791713422, 0.053859459200900774, 0.02948967376020914]], [5, [-0.0738917030215064, 0.028061374415764787, -0.0417623410058986, -0.026999251078148493, 0.05655984988671795, 0.03867718368618445]], [6, [-0.07460039727193847, 0.02898387966048834, -0.04079420198333922, -0.027727273735556158, 0.05544474432553731, 0.04718342560343218]], [7, [-0.0774280875292609, 0.031971555364681575, -0.03776514973449362, -0.03057813089062991, 0.05236741836156953, 0.05469643370649457]], [8, [-0.08099706412348315, 0.03565570648618413, -0.03403366688277562, -0.03418511382253915, 0.04871445554384964, 0.06089238759172255]], [9, [-0.0840823661576337, 0.03881017198183715, -0.030815914768056597, -0.037335823203805844, 0.04575017027357753, 0.06552164047774713]], [10, [-0.0856978368627706, 0.04045279618457928, -0.02909723817018202, -0.03903990157235988, 0.04441136424028396, 0.06848521096994592]], [11, [-0.08557156813285306, 0.040329020221149696, -0.02914961673908761, -0.039001120616838816, 0.04482787284775449, 0.06984866887877524]], [12, [-0.08406197877643358, 0.03881061247038655, -0.030615231869588963, -0.037558148698704656, 0.0465423655889518, 0.06979450494361841]], [13, [-0.08177570137165112, 0.036507882073069056, -0.032893114849600544, -0.035305314123980386, 0.048898075142242016, 0.0685599260178948]], [14, [-0.07940163017916649, 0.034107229309882366, -0.03530670829078034, -0.03291979540933035, 0.05117728755069125, 0.06639401740343015]], [15, [-0.0776137893422618, 0.03227816350330636, -0.037192231869406664, -0.0310695661723254, 0.052724079152177014, 0.06353792981797557]], [16, [-0.07687521110772, 0.03148273515699952, -0.03807856056333235, -0.0302294464753722, 0.05316375365861885, 0.06021919856719982]], [17, [-0.0772802529829079, 0.03181973063225462, -0.03784520875440912, -0.030519769664150678, 0.05251191970148147, 0.05665191757692537]], [18, [-0.07860101908711602, 0.033067588782069085, -0.03669213688830679, -0.031737498464992284, 0.05107741291961478, 0.0530377228572769]], [19, [-0.08042155274260486, 0.03481660199398972, -0.035012536002597044, -0.03348509729450118, 0.04932499338819245, 0.049564753253891314]], [20, [-0.08224221560448526, 0.0365740714821155, -0.033287271958436976, -0.03527566500976945, 0.047767108859750274, 0.046403451645667636]], [21, [-0.0835864363888963, 0.03787072073159264, -0.03198145299485675, -0.03663617404885338, 0.046833409495685235, 0.04369969006960521]], [22, [-0.08413759431909733, 0.03839442150947817, -0.0314148646720978, -0.037239739907510644, 0.046733955064284405, 0.041566934702799804]], [23, [-0.08383139511046325, 0.03808025025929506, -0.03166910594850064, -0.037001931854117834, 0.04741252944822158, 0.04007965207163984]], [24, [-0.08284025769077663, 0.03709624961798661, -0.03259431094241706, -0.0360742779540645, 0.048603599461025285, 0.039269848278547424]], [25, [-0.08149404510207976, 0.03576650152418812, -0.03388169080633692, -0.03476995920233395, 0.049925516561593275, 0.039127634521543025]], [26, [-0.0801891783498417, 0.03448141415146178, -0.03515156130806477, -0.03347472083836009, 0.050983940692006034, 0.03960535918148236]], [27, [-0.07928629420110364, 0.033596363714421595, -0.036052070257959645, -0.03254735365126585, 0.05148726256224056, 0.040623912510146104]], [28, [-0.07900528877658201, 0.03332831286978265, -0.03636034147432043, -0.032216652960618965, 0.05133513995171829, 0.042079799789302624]], [29, [-0.07936623384579039, 0.03369773854954089, -0.036042406045523424, -0.03251932720823961, 0.05063214692455992, 0.043852219139872826]], [30, [-0.08020356815854544, 0.03454236850177301, -0.03524421379576209, -0.03330833456974374, 0.04963523812728733, 0.04581006625511223]], [31, [-0.08122943446219782, 0.035579233725745806, -0.03423370112519246, -0.03431157630933378, 0.04866980478912532, 0.04781916379411619]], [32, [-0.08211916041031628, 0.03648842281826322, -0.03332050786319072, -0.03521364220065386, 0.04803104766534969, 0.0497499948947366]], [33, [-0.08260717471693704, 0.03700677969449456, -0.03276584757215189, -0.035748190795102566, 0.04789122976504757, 0.051485809234485695]], [34, [-0.08256803096879463, 0.03700722052133051, -0.0327046610335994, -0.03577832872874969, 0.04825110383339589, 0.052930335461655015]], [35, [-0.08204718249523649, 0.03652957524584631, -0.0331122680057636, -0.03533125978868699, 0.04895429504174247, 0.05401389518211624]], [36, [-0.0812338786433853, 0.035754953909925044, -0.033825437137783305, -0.03457678072846649, 0.04974830363211907, 0.05469684482707745]], [37, [-0.08039578056370218, 0.03494235040188773, -0.03460134274787573, -0.03376681098238647, 0.050369029702619965, 0.05496991556435242]], [38, [-0.07979467487873193, 0.0343468699831792, -0.03519494065237396, -0.03315557059767829, 0.050627572547894156, 0.05485178568730372]], [39, [-0.07960345324756828, 0.034139323424435465, -0.03543567993151084, -0.03291964853853541, 0.050469603351458114, 0.05438474768561968]], [40, [-0.0798540256619391, 0.0343552711636275, -0.035277935765323704, -0.03310504558200376, 0.049983697577645765, 0.05362946060105337]], [41, [-0.08043630178568542, 0.03489292951921367, -0.03480644167262784, -0.03362133624762584, 0.049360925867844185, 0.05265954293652217]], [42, [-0.08114257648304567, 0.0355551966289563, -0.034199465928296736, -0.034279969893634354, 0.04882453372570568, 0.05155636826848967]], [43, [-0.08173882330752433, 0.036118066420164054, -0.03366585131993106, -0.03485988895869656, 0.048551846448852506, 0.05040410522761178]], [44, [-0.08204250193523879, 0.03640536164592216, -0.033375071532557275, -0.03518104442308381, 0.04861474332259553, 0.04928489409644073]], [45, [-0.08198142028504206, 0.03634545283881829, -0.033402791828262966, -0.03516234404324652, 0.04896160216391986, 0.0482740702429512]], [46, [-0.08161115989670001, 0.03598873891266174, -0.03371177263595255, -0.03484248243061296, 0.049444735511642454, 0.04743550988719828]], [47, [-0.08108738873000065, 0.03548208408774616, -0.03417284737963507, -0.03435821738738615, 0.049879346025407806, 0.04681741962523898]], [48, [-0.08060667151049832, 0.03501284414381857, -0.03461513150297367, -0.033891478076131666, 0.050112393213056494, 0.046449079449493974]], [49, [-0.0803361171150428, 0.03474193807056021, -0.034887386422482396, -0.03360413320768583, 0.05007662761577118, 0.046339066122547755]], [50, [-0.08035577551168978, 0.03474871524765068, -0.034909596982798746, -0.033582467670360265, 0.04980928606266887, 0.04647531873747527]], [51, [-0.08063530176903691, 0.03500793579817319, -0.03469620592024832, -0.033811563789335086, 0.04943043066580716, 0.04682712570296695]], [52, [-0.08105201060427034, 0.0354058486023812, -0.034343962064982324, -0.03418766171358132, 0.049092219953064155, 0.04734880712265556]], [53, [-0.08144078747372133, 0.035786663908863314, -0.03399148088004875, -0.03456121897592536, 0.048919232468759816, 0.047984625921909295]], [54, [-0.08165692474697757, 0.036011608802269494, -0.0337664193884615, -0.03479391383693961, 0.04896265635854013, 0.048674320381587644]], [55, [-0.08162896161292703, 0.03600907891869213, -0.03373958262584038, -0.03480887325091793, 0.049185967644926394, 0.049358602383633654]], [56, [-0.08138138948543162, 0.035797054757754264, -0.03390291085157711, -0.03461536126893197, 0.04948585121979295, 0.04998401306892179]], [57, [-0.08101978591139941, 0.0354704981374568, -0.034178443649014435, -0.034299664158104815, 0.04973764775271562, 0.05050668296526455]], [58, [-0.08068634883670364, 0.03516075374122605, -0.03445270410469033, -0.033987833838261074, 0.049846222412665966, 0.05089477854662727]], [59, [-0.08050374771057126, 0.03498350310531345, -0.03462208985741818, -0.03379569858125316, 0.04978174055797993, 0.051129660128684945]], [60, [-0.0805290021275896, 0.0349953831903117, -0.034631621502094825, -0.033785434617383425, 0.049586529131654275, 0.05120595197874044]], [61, [-0.0807353801073449, 0.03517598513763496, -0.03449237285968585, -0.03394531768061749, 0.04935217486440772, 0.051130785966276106]], [62, [-0.08102818348696102, 0.03544104718237046, -0.034272051807368434, -0.03419939513096117, 0.049178261638918794, 0.050922426927301714]], [63, [-0.08128621903516532, 0.03567974768952293, -0.03406425076266715, -0.03444142519225198, 0.04913069604928787, 0.05060837890961008]], [64, [-0.08141149568278203, 0.035800261102460346, -0.03394968425183847, -0.034578563143027055, 0.04921699204389358, 0.05022298379062283]], [65, [-0.08136699346580865, 0.035765133220775534, -0.03396514765297776, -0.03456715662974812, 0.04938792555317671, 0.04980451353628224]], [66, [-0.08118748849344769, 0.035602557328221124, -0.03409225368231193, -0.03442658879381743, 0.04956300462870537, 0.04939184353218241]], [67, [-0.08096038515352419, 0.035390283480836886, -0.03426924576549101, -0.034226777653172495, 0.04966728149734702, 0.04902094838671786]], [68, [-0.08078611349813918, 0.0352203637362928, -0.03441950178867386, -0.03405604554017201, 0.04966302393452707, 0.048721611375989474]], [69, [-0.08073537869584214, 0.0351601750809863, -0.03448403289112891, -0.03398354455731287, 0.04956285166678484, 0.04851480520377708]], [70, [-0.08082129931845708, 0.035226074624127086, -0.03444436396047498, -0.03403198119829171, 0.049419913028444354, 0.04841113966136399]], [71, [-0.08099757832959552, 0.03538011871590905, -0.03432689488747673, -0.03417146477564135, 0.04930111793377521, 0.048410588498512826]], [72, [-0.08118206480680498, 0.035549877645034804, -0.034188198467935166, -0.034335794780202857, 0.049256430546819024, 0.04850346077274149]], [73, [-0.08129429487702526, 0.03566160241271936, -0.034088758439012615, -0.034452982092129075, 0.049298143198116706, 0.04867235254084239]], [74, [-0.08129021509597406, 0.035671897139945404, -0.03406701466757742, -0.03447630193971108, 0.049398722801475205, 0.04889467179188704]], [75, [-0.08117908910783643, 0.03558431891448145, -0.034124776368212914, -0.03440256499483845, 0.04950679337010197, 0.04914530670087683]], [76, [-0.081016072008069, 0.03544453217436398, -0.03422950934025792, -0.034270445442067976, 0.04957259693799045, 0.04939909570259627]], [77, [-0.0808750666405161, 0.03531742080834931, -0.034331295678014066, -0.03414081230195349, 0.04957057253109188, 0.04963290850206752]], [78, [-0.08081489995372425, 0.035257250534749124, -0.03438603312788126, -0.03406871266231242, 0.04950886955591895, 0.0498272915044452]], [79, [-0.08085423206174953, 0.03528445870640922, -0.034374275233495157, -0.034079756419332835, 0.04942242316339855, 0.049967713494353076]], [80, [-0.08096604027421357, 0.03537904740288116, -0.034307709391581974, -0.03416106663716983, 0.04935416148856708, 0.05004544796864216]], [81, [-0.08109306705342947, 0.03549253766571797, -0.03422130144018129, -0.034269912831478684, 0.04933412090087037, 0.050058069847859155]], [82, [-0.08117599984042813, 0.03557194640189964, -0.0341556747820128, -0.03435505225538721, 0.049366503416052816, 0.050009478487856106]]], "gradients": [[1, [0.000488577184896144, -0.0006928828388339525, -0.0005339069753489412, 0.0006081089411651419, 0.0017228663557489199, -0.15113390471780974]], [2, [-0.037443336981439757, 0.05597788890791833, 0.04803729804163481, -0.0464513159007538, -0.028520913833474992, -0.11933258898400823]], [3, [-0.010406370263751796, 0.014568266759241055, 0.012269856317317362, -0.012803871595153282, -0.007264261073828493, -0.09009276026547752]], [4, [0.01598581760224249, -0.02542314503413934, -0.02209434536021604, 0.01992288081405036, 0.013356023830567665, -0.06167957646762545]], [5, [0.027539206415568174, -0.04210174983090553, -0.03630203499639606, 0.034220932266578075, 0.021455957613454757, -0.0340858234793302]], [6, [0.024329215702735496, -0.036641381613989665, -0.031624372537024215, 0.030343185729734046, 0.01807923614457252, -0.007984951973639909]], [7, [0.01318613793090151, -0.019488513929090345, -0.016986239642491796, 0.01669162209249464, 0.008800254051195111, 0.015467868407924357]], [8, [-0.000701264082138664, 0.0016161272159820328, 0.0010716435607491803, -0.0004165814466290385, -0.0022198325963245225, 0.0350772873348717]], [9, [-0.012692567866608329, 0.019701602102699667, 0.01665756329801127, -0.015341866880618227, -0.011165986567164055, 0.04984354145717873]], [10, [-0.019040270417946203, 0.02916330477293627, 0.024975884842930896, -0.02345394767641551, -0.015201198998155974, 0.05924577068415715]], [11, [-0.018701272000427593, 0.0285343078536755, 0.024698815175980826, -0.023361628794503986, -0.013932286956034545, 0.06340776523829561]], [12, [-0.013029815476159001, 0.019923558489097104, 0.017568897432425956, -0.016651640116734256, -0.00874641068571691, 0.06295193513253139]], [13, [-0.004329136729964489, 0.006808110030007697, 0.006515380482667865, -0.006111372306818907, -0.0016338653793752655, 0.05872923925031159]], [14, [0.0047847019676225955, -0.006900458121961606, -0.005170101004722483, 0.005091846969179414, 0.005235725092560983, 0.05164425960366259]], [15, [0.011753983375157873, -0.017392043156746695, -0.014273727166809635, 0.013847655005903903, 0.009888005146564183, 0.04256679183700385]], [16, [0.014816176761172528, -0.022039791125962438, -0.018531189249898716, 0.017951072228783005, 0.011202631554311893, 0.03227436720941057]], [17, [0.01359409229952746, -0.02027765018588923, -0.017375503977007156, 0.016835952136844412, 0.009232663146207187, 0.021428172961890368]], [18, [0.008921217836430628, -0.01335220028938977, -0.011778530703850265, 0.01142490419999831, 0.004908532222586359, 0.010593346225334699]], [19, [0.0023402091374720158, -0.0035742446612800904, -0.0036407850953139587, 0.0035395820940209433, -0.0003711532621650804, 0.00026690295783282636]], [20, [-0.004285433972412989, 0.006273338543920204, 0.0047099534507282215, -0.004576561865491158, -0.005061570331960752, -0.009114414607054755]], [21, [-0.009170184771136292, 0.013535992332947444, 0.011018281087601167, -0.010733423188156621, -0.007865755302987054, -0.017178847579145895]], [22, [-0.011122403167746597, 0.01644537383553768, 0.013734587063851222, -0.013412513409519988, -0.008150552692271162, -0.023624850494726957]], [23, [-0.009895695998366705, 0.014631503925301104, 0.012469252187742086, -0.012221369280467798, -0.006089029819293046, -0.028229939116499736]], [24, [-0.006132838607015856, 0.009043373988987469, 0.007958999244678466, -0.007866248358311623, -0.002487417093249178, -0.030866257077448722]], [25, [-0.0010680864024550374, 0.0015132903445191914, 0.001710743171940976, -0.00180406074493078, 0.0014988290289892348, -0.031512503254376156]], [26, [0.0038139346071375257, -0.005751157191212997, -0.004430935919259582, 0.004176017129481124, 0.004679982143898087, -0.03025486619603157]], [27, [0.007161129284398271, -0.010740236089816335, -0.008765913411167503, 0.00841610384796354, 0.006181036467054923, -0.027281282707434684]], [28, [0.00814720454755502, -0.012226215067485668, -0.010225838285478517, 0.009864389514902427, 0.005705905421933721, -0.022873529081365973]], [29, [0.006694840578248318, -0.010091757559109737, -0.008657280801060097, 0.008358311178241706, 0.003574767851247884, -0.017394354498392772]], [30, [0.0034253614479382577, -0.005253563330271049, -0.004773857060882847, 0.004584657420494409, 0.000564547274862548, -0.011266307441459844]], [31, [-0.000575793039445216, 0.000686122965589675, 0.00012375696643118772, -0.00018986589661551534, -0.0023432021024945016, -0.0049431992624704435]], [32, [-0.004078060043994469, 0.005911403814465643, 0.0045352868763757215, -0.004494944031065984, -0.004259302019931965, 0.0011249771505674744]], [33, [-0.0060671287335338775, 0.00892345215127932, 0.007197974417323394, -0.007085525824308547, -0.00466724305971411, 0.006532867728409997]], [34, [-0.006053661362344087, 0.008992467901379086, 0.0074646013655979004, -0.007317849072748572, -0.0035695654191272297, 0.010959477145860319]], [35, [-0.004193822609437348, 0.006335761092501002, 0.005464069254159654, -0.005312947562984505, -0.0014429031864011677, 0.014195217412890315]], [36, [-0.0011904274817453597, 0.0019746405691734026, 0.0019961726480346442, -0.001856893516574587, 0.0009482551092645508, 0.016149567285296484]], [37, [0.0019517459855507013, -0.002624271535438538, -0.0017580760530648831, 0.001881747534554279, 0.0028082373480913247, 0.016840728910906932]], [38, [0.004243036294624858, -0.006012912060583631, -0.004613875018506519, 0.004723616944374953, 0.003571924549561345, 0.01637245572406698]], [39, [0.00502262760048211, -0.0072184145029012825, -0.005753078243770915, 0.005848553355463082, 0.003081558460038991, 0.014905312330483866]], [40, [0.004157241194789663, -0.006033023352316036, -0.004964276972430071, 0.005039487937324338, 0.0016090472690422075, 0.012631164356136537]], [41, [0.0020482693046943723, -0.0030272361579761764, -0.002665313604566677, 0.002709333194161445, -0.0002673000006438997, 0.00975669231337406]], [42, [-0.0005322070514637289, 0.0006869449455280119, 0.00027653564674778863, -0.0002747624701271434, -0.0018748567765527469, 0.006495647884676714]], [43, [-0.0027079082662027076, 0.0038426613464821457, 0.0028496731759446448, -0.002893620418078058, -0.002681878341164179, 0.003066266363546788]], [44, [-0.003791544409409653, 0.0054417057299787075, 0.00423697216359642, -0.00431643161800821, -0.00247644083896148, -0.0003102939088250878]], [45, [-0.0035086465351241714, 0.00507697065722823, 0.004078911684715081, -0.004170407740488713, -0.0014195278628079677, -0.003415026635551044]], [46, [-0.0020659086849406094, 0.0030327997605468227, 0.0025641491699701646, -0.002638175526328723, 3.967896761025713e-05, -0.006042962068008251]], [47, [-4.8982080627979485e-05, 0.00014105324314073187, 0.0003247950473905803, -0.00035666395311295673, 0.0013432945585094558, -0.008021125815673713]], [48, [0.0017994305084414464, -0.002535661157821778, -0.0018096792945527795, 0.0018291207403535736, 0.0020328756643550605, -0.009228306129770658]], [49, [0.0028448126247724304, -0.004083324781490205, -0.0031104807801511924, 0.003168809301044462, 0.0019110690201529223, -0.009611466713749905]], [50, [0.0027794291056295606, -0.0040494891783993126, -0.003197368527409594, 0.0032633261139949354, 0.0010955545153166213, -0.009194206595054766]], [51, [0.001712744864761362, -0.002574718335026205, -0.0021478796181781945, 0.002182897018087715, -4.837645695943138e-05, -0.008074276570582128]], [52, [0.00010591302795148749, -0.0003027232533128199, -0.00043578738377902937, 0.0004099099545697982, -0.0010617194638342653, -0.006409992453768609]], [53, [-0.0014148177246795512, 0.0018820126214507127, 0.0012660812073903571, -0.0013599940785837816, -0.001571596158598254, -0.004398064651297773]], [54, [-0.0022953417959001854, 0.00318887399811274, 0.002341900262706531, -0.002481958400608164, -0.0014284402301143473, -0.0022470168329533635]], [55, [-0.002255234768924197, 0.003206481793341709, 0.0024543228072246848, -0.002595381903716998, -0.0007474400745621779, -0.00015151326540774335]], [56, [-0.0013766217531951952, 0.002031518823670808, 0.0016491833873146788, -0.0017392206917037356, 0.0001566138458599653, 0.001727031516040256]], [57, [-5.0944973537525584e-05, 0.00019885800236352225, 0.00030941662757300037, -0.0003101267140266373, 0.0009078481648003844, 0.003270352041084834]], [58, [0.0011872909345669314, -0.0015478188082340694, -0.0010137682761950373, 0.001110246598585718, 0.001222763828948814, 0.00440394073416428]], [59, [0.0018726282645644687, -0.002551291960273261, -0.0018213418889558852, 0.0019867709508218923, 0.001016597411464204, 0.005091337978527122]], [60, [0.0017844831896383084, -0.002487710557659284, -0.0018526585679126129, 0.002031645270491822, 0.00042167867812281656, 0.005326444002292874]], [61, [0.0010179890820865012, -0.0014699086453902055, -0.0011672789626686608, 0.0012980007713849773, -0.0002835482917475929, 0.0051277883682274705]], [62, [-7.331568636459451e-05, 2.6291367376529706e-05, -9.703838126995379e-05, 0.0001355141050680686, -0.0007997018294361169, 0.004536529365537945]], [63, [-0.0010328967459969363, 0.0013729656136973745, 0.0009041031593426396, -0.0009660567377238749, -0.0009316461884907312, 0.0036172643987839592]], [64, [-0.0014892734923392936, 0.0020486110310713457, 0.0014478175457384168, -0.0015787491200001114, -0.0006615388660549115, 0.002458841760514474]], [65, [-0.001300320567636959, 0.0018395997480382675, 0.001360675329095784, -0.0015021779749133657, -0.00014183481721374847, 0.0011717999967970627]], [66, [-0.0005961916016019586, 0.0009051621865694415, 0.0007367724112441465, -0.0008277836854659881, 0.0003832555192104792, -0.00011985670465719522]], [67, [0.0002916649693531781, -0.0003131657432930979, -0.00012161678401412246, 0.00011908253758008414, 0.00068941051370075, -0.0012923423860797811]], [68, [0.0009799364485019169, -0.001291421100134471, -0.0008434307527949159, 0.000928049435302114, 0.0006668686670963098, -0.0022384259225418646]], [69, [0.0011960827938537477, -0.0016448282663930058, -0.001146033034601146, 0.0012776903096067826, 0.0003581269990178271, -0.0028822035341704577]], [70, [0.0008855317664426821, -0.0012781294082770955, -0.0009444507539200231, 0.001061747373171329, -7.369397717127413e-05, -0.003188317221386683]], [71, [0.00022049774752019857, -0.0004051086217060629, -0.000370446556985371, 0.000417764058468606, -0.0004267327484086536, -0.003163325528461769]], [72, [-0.0004879647592161973, 0.0005632190951985194, 0.0003002317315150549, -0.0003479484776107711, -0.0005528965218815074, -0.0028493882652753655]], [73, [-0.0009320490407276338, 0.0012067595043276924, 0.0007755722209310534, -0.0009013317909847274, -0.0004191433797728905, -0.002312649015365764]], [74, [-0.0009398757970728866, 0.0012766622526214633, 0.0008724595021618597, -0.0010244093156188683, -0.00011213901868245557, -0.0016299981126053353]], [75, [-0.0005414068009059747, 0.0007905078297767432, 0.0005859361704807498, -0.0007002288017332603, 0.00021160634901207231, -0.0008778879569319997]], [76, [5.7962412100209804e-05, 5.717018453310629e-06, 7.642473892133239e-05, -0.00010554400603268732, 0.0004032201020152115, -0.0001254719171868146]], [77, [0.0005793962668008135, -0.000709924573541798, -0.00041366098112405325, 0.0004798608362932555, 0.00038892678959712157, 0.0005678331395415626]], [78, [0.0007990727348925475, -0.0010478100418112035, -0.0006724396191373216, 0.0008025323589464506, 0.00019709299617431952, 0.0011521274171286677]], [79, [0.0006444117648243264, -0.0008908832926834975, -0.0006088369185874853, 0.0007444538008343216, -6.445922797126968e-05, 0.0015866731677647294]], [80, [0.00021634740548392983, -0.0003518642989916998, -0.00028243052912557687, 0.0003650017506373615, -0.0002662049453192594, 0.0018413274724480289]], [81, [-0.00026830122591547934, 0.0002941325638659009, 0.000135896155171622, -0.0001386696369110041, -0.00031980522341257256, 0.001900106826141723]]], "count": 82}, "termination_value": 0.01963934895007924, "termination_status": false}, "7": {"gradients": [[0, 0.008620052882292839], [1, 0.008584921888001418], [2, -0.0001143734717601319], [3, 0.0001143734717601319], [4, 0.025956268756161194], [5, -0.005844707179193165], [6, -0.0057688651057787865], [7, 0.025470406711903593], [8, -0.025956268756161194], [9, 0.005844707179193165], [10, 0.0057688651057787865], [11, -0.025470406711903593], [12, 0.002077941910627601], [13, 0.00205657561781436], [14, -0.028483148867650243], [15, 0.04108477440033198], [16, 0.028483148867664454], [17, -0.04108477440033198], [18, 0.040765345779121276], [19, -0.02838335780364787], [20, -0.040765345779121276], [21, 0.02838335780364787], [22, 9.74973787322142e-05], [23, -9.74973787322142e-05], [24, -0.008811111434056329], [25, -0.004491166215700559], [26, -0.008902543334542656], [27, -0.005164147662156893], [28, 0.008811111434056329], [29, 0.004491166215700559], [30, 0.008902543334542656], [31, 0.005164147662156893], [32, 0.001765506533800476], [33, 2.9556595777080474e-05], [34, -0.001765506533800476], [35, -2.9556595777080474e-05], [36, -0.0002553322483009879], [37, -0.006029844580169197], [38, 0.0002553322483009879], [39, 0.006029844580169197], [40, -0.006002757946376391], [41, 0.006002757946376391], [42, 0.002348549139369993], [43, 0.003965732148543566], [44, -0.002348549139369993], [45, -0.003965732148543566], [46, 0.00232117550699229], [47, 0.004276742026178226], [48, -0.00232117550699229], [49, -0.004276742026178226], [50, 0.00068059213853644], [51, -0.00068059213853644], [52, -0.0005300119998281616], [53, 0.0005300119998281616], [54, 0.0779439550234855], [55, 0.07856495022464571], [56, -0.00012914612223369204], [57, 0.07837640878607033], [58, 0.00010054755628630119], [59, -0.07825658248111722], [60, -0.07838840418658322], [61, -0.07826660299787136], [62, -0.00027450665290018605], [63, -0.07795081650765212], [64, 0.00029738965949377416], [65, 0.07857383899577997], [66, -0.13478404883254314], [67, 0.1347841492053874], [68, 1.4127818189990649e-05], [69, -0.13479520957638158], [70, 1.200362247288922e-05], [71, -0.13479530980232823], [72, -0.13479520957633895], [73, 0.13479530980232823], [74, -2.0603381372552576e-05], [75, -0.13478404883257156], [76, 9.577337266364339e-06], [77, -0.1347841492053874], [78, 0.0735049073093279], [79, 0.0733183967861919], [80, -0.00013982781804600108], [81, 0.07387302068538304], [82, 0.0001131907333729032], [83, -0.07352389866792919], [84, -0.07387345943664059], [85, -0.07352214475848484], [86, 9.293256576370368e-05], [87, -0.0735045062921671], [88, -0.0001435010649117885], [89, 0.07332010555774104], [90, -6.77890070335252e-05], [91, 0.13791164215281526], [92, 0.00012846788010278942], [93, -0.13782622783074316], [94, 0.13792048361031561], [95, -0.1378463837351518], [96, -0.00011987056394957563], [97, 0.13783693348398174], [98, -9.56744050455427e-05], [99, 0.1377647877655761], [100, 0.13783933486855915], [101, 0.1377558615776877], [102, 1.5023836667182877e-05], [103, 0.07845361305685117], [104, 4.0868188378340164e-05], [105, 0.07844146074619118], [106, -0.07804109831776884], [107, -0.07804805254707503], [108, 9.799829953749395e-06], [109, 0.0786525138023535], [110, 1.738370924897481e-05], [111, -0.07866151862870652], [112, -0.07833174988300584], [113, 0.07832159492710389], [114, -0.00021512034449244766], [115, -0.02244168591253981], [116, 0.00020880548454726977], [117, 0.022902949737087397], [118, -0.023046142944636472], [119, 0.02352771757955452], [120, -0.00023587008415404398], [121, -0.022430173141188448], [122, -0.00022391576517577505], [123, -0.02291108525822949], [124, -0.02236101572711391], [125, -0.022823532401076818], [126, -0.00849180761218804], [127, -0.008458163460730361], [128, -0.11771974034208199], [129, -0.11814831264105408], [130, -0.11766112255565986], [131, -0.11804335875451955], [132, -0.11808127664694723], [133, -0.11850739561090506], [134, -0.11809467782497052], [135, -0.11856715480517721], [136, -0.00021598460715210877], [137, 0.00021598460718053047], [138, -0.0025809159551783978], [139, 0.0025809159551783978], [140, -0.003247990795557598], [141, 0.0032479907956002307], [142, -0.0019268263495746396], [143, 0.0019268263495746396], [144, -0.12245795822308025], [145, -0.12201905648934996], [146, -0.12587240073729333], [147, -0.1255135369931537], [148, -0.12530150401998696], [149, -0.12491963709052811], [150, -0.12414014346629187], [151, -0.12368463161737964], [152, 0.026442142077300446], [153, -0.026442142077300446], [154, 0.00891167310285823], [155, -0.005828240699912612], [156, -0.00891167310285823], [157, 0.005828240699912612], [158, 0.008908464126378135], [159, -0.00575423710921541], [160, -0.008908464126378135], [161, 0.00575423710921541], [162, 0.025963743926709526], [163, -0.025963743926709526], [164, -0.02233274895472448], [165, -0.022248948923461853], [166, 0.0003166307691770953], [167, -0.022952165483758336], [168, 0.00031465704721256316], [169, -0.022326081314730573], [170, -0.02342485368106395], [171, 0.022798093731907443], [172, -0.0001414647559840887], [173, -0.022785308703390683], [174, 0.0001400444805170764], [175, 0.022702764053846636], [176, -0.07346874870013664], [177, 0.07346915380848884], [178, -0.0002283874706847655], [179, 0.07382685368888531], [180, 0.00025835137297747224], [181, -0.07382729764975693], [182, 0.07348318416606503], [183, 0.07348141759791815], [184, -0.00024056336613398344], [185, -0.07328836451117127], [186, -0.00024248633768308991], [187, -0.07328664308857924], [188, 0.10373413710838975], [189, 0.10410279605453354], [190, -0.000473391544886681], [191, 0.10373406720088951], [192, -0.0005220945982813419], [193, 0.10352007757343529], [194, 0.10409836636846137], [195, -0.10388653288042349], [196, 0.0005147219967938099], [197, 0.1035223188907537], [198, -0.0004984686575824071], [199, -0.10389313397213584], [200, -0.0021211773805163148], [201, -0.0020998421734645945], [202, -0.12595394629664725], [203, -0.12537547877485622], [204, -0.12243539501859857], [205, -0.12414602842321187], [206, -0.12200530986650904], [207, -0.12369941126827655], [208, -0.12560150802941905], [209, -0.12500010466568767], [210, 0.001637133370067545], [211, -0.001637133370067545], [212, 0.003026330222581919], [213, -0.003026330222581919], [214, 0.0033260717309389065], [215, -0.0033260717309389065], [216, 0.0004498367676291082], [217, -0.0004498367676291082], [218, -0.0041390400651266646], [219, -0.005366818897584835], [220, -0.004155127351779697], [221, -0.0020478683457554325], [222, -0.005355239474781115], [223, -0.0032724743768568487], [224, -0.002075724638203269], [225, -0.0033280001026270156], [226, -0.0032626956840431376], [227, -0.028333724091922363], [228, 0.0032626956840431376], [229, 0.028333724091922363], [230, 0.04131664274981972], [231, -0.04131664274981972], [232, 0.04100301668718487], [233, -0.04100301668718487], [234, -0.0032225161369439093], [235, -0.028235516012614426], [236, 0.0032225161369439093], [237, 0.028235516012614426]], "optimal_pool_indices": [37, 218, 210, 50, 136, 32, 94, 71, 202, 146, 135, 199, 113, 65, 87, 187, 233, 16, 152, 6, 160], "vqe_result": {"fun": -84.23326344782018, "x": [-0.07946726567402958, 0.03548729990393079, -0.03397998314809602, -0.03410519350568649, 0.05055593981912345, 0.05098767433094242, -0.043601840597997925]}, "interim_results": {"energy": [[1, -84.23022721707011], [2, -84.23023825305381], [3, -84.23227339381974], [4, -84.23265168952527], [5, -84.23250187520163], [6, -84.2327319863452], [7, -84.23299654836872], [8, -84.23295544356992], [9, -84.2326359227892], [10, -84.23236627258535], [11, -84.23238136213737], [12, -84.23261633224827], [13, -84.23286869399375], [14, -84.2329980371089], [15, -84.2330160626648], [16, -84.233029433997], [17, -84.23310062199707], [18, -84.233191733713], [19, -84.23322554064366], [20, -84.23317048364088], [21, -84.23307270624376], [22, -84.23301145797029], [23, -84.23302561004616], [24, -84.23308877822126], [25, -84.23314698640195], [26, -84.2331711410414], [27, -84.233175549774], [28, -84.23319042334546], [29, -84.23322324423516], [30, -84.23325211461336], [31, -84.23325267251452], [32, -84.2332255347321], [33, -84.23319576830491], [34, -84.23318714638515], [35, -84.23320070442189], [36, -84.23321921953419], [37, -84.23322848514152], [38, -84.23323049463269], [39, -84.23323609978081], [40, -84.23324887930795], [41, -84.23326038942953], [42, -84.23326090690165], [43, -84.23325119962486], [44, -84.23324142679553], [45, -84.2332396949059], [46, -84.2332445488522], [47, -84.23324920624232], [48, -84.23325055728819], [49, -84.23325159421977], [50, -84.2332556416166], [51, -84.23326108584227], [52, -84.23326340058101], [53, -84.23326103196642], [54, -84.23325718710979], [55, -84.23325570295526], [56, -84.23325686076566], [57, -84.2332582376793], [58, -84.2332585355427], [59, -84.23325892447923], [60, -84.2332606484751], [61, -84.23326284340627], [62, -84.23326363762669], [63, -84.2332626638051], [64, -84.23326138947814], [65, -84.23326109255616], [66, -84.2332614979198], [67, -84.23326170817278], [68, -84.23326167380584], [69, -84.23326204703179], [70, -84.23326294543087], [71, -84.2332636503153], [72, -84.23326360773837], [73, -84.23326313665395], [74, -84.23326287525238], [75, -84.23326293707969], [76, -84.23326299109148], [77, -84.23326293143869], [78, -84.23326301540686], [79, -84.23326335989881], [80, -84.23326369388735], [81, -84.23326374235916], [82, -84.23326359056395], [83, -84.2332634925498], [84, -84.2332635016324], [85, -84.23326349365078], [86, -84.23326344782018]], "stddev": [[1, 0], [2, 0], [3, 0], [4, 0], [5, 0], [6, 0], [7, 0], [8, 0], [9, 0], [10, 0], [11, 0], [12, 0], [13, 0], [14, 0], [15, 0], [16, 0], [17, 0], [18, 0], [19, 0], [20, 0], [21, 0], [22, 0], [23, 0], [24, 0], [25, 0], [26, 0], [27, 0], [28, 0], [29, 0], [30, 0], [31, 0], [32, 0], [33, 0], [34, 0], [35, 0], [36, 0], [37, 0], [38, 0], [39, 0], [40, 0], [41, 0], [42, 0], [43, 0], [44, 0], [45, 0], [46, 0], [47, 0], [48, 0], [49, 0], [50, 0], [51, 0], [52, 0], [53, 0], [54, 0], [55, 0], [56, 0], [57, 0], [58, 0], [59, 0], [60, 0], [61, 0], [62, 0], [63, 0], [64, 0], [65, 0], [66, 0], [67, 0], [68, 0], [69, 0], [70, 0], [71, 0], [72, 0], [73, 0], [74, 0], [75, 0], [76, 0], [77, 0], [78, 0], [79, 0], [80, 0], [81, 0], [82, 0], [83, 0], [84, 0], [85, 0], [86, 0]], "energy_raw": [[1, -84.23022721707011], [2, -84.23023825305381], [3, -84.23227339381974], [4, -84.23265168952527], [5, -84.23250187520163], [6, -84.2327319863452], [7, -84.23299654836872], [8, -84.23295544356992], [9, -84.2326359227892], [10, -84.23236627258535], [11, -84.23238136213737], [12, -84.23261633224827], [13, -84.23286869399375], [14, -84.2329980371089], [15, -84.2330160626648], [16, -84.233029433997], [17, -84.23310062199707], [18, -84.233191733713], [19, -84.23322554064366], [20, -84.23317048364088], [21, -84.23307270624376], [22, -84.23301145797029], [23, -84.23302561004616], [24, -84.23308877822126], [25, -84.23314698640195], [26, -84.2331711410414], [27, -84.233175549774], [28, -84.23319042334546], [29, -84.23322324423516], [30, -84.23325211461336], [31, -84.23325267251452], [32, -84.2332255347321], [33, -84.23319576830491], [34, -84.23318714638515], [35, -84.23320070442189], [36, -84.23321921953419], [37, -84.23322848514152], [38, -84.23323049463269], [39, -84.23323609978081], [40, -84.23324887930795], [41, -84.23326038942953], [42, -84.23326090690165], [43, -84.23325119962486], [44, -84.23324142679553], [45, -84.2332396949059], [46, -84.2332445488522], [47, -84.23324920624232], [48, -84.23325055728819], [49, -84.23325159421977], [50, -84.2332556416166], [51, -84.23326108584227], [52, -84.23326340058101], [53, -84.23326103196642], [54, -84.23325718710979], [55, -84.23325570295526], [56, -84.23325686076566], [57, -84.2332582376793], [58, -84.2332585355427], [59, -84.23325892447923], [60, -84.2332606484751], [61, -84.23326284340627], [62, -84.23326363762669], [63, -84.2332626638051], [64, -84.23326138947814], [65, -84.23326109255616], [66, -84.2332614979198], [67, -84.23326170817278], [68, -84.23326167380584], [69, -84.23326204703179], [70, -84.23326294543087], [71, -84.2332636503153], [72, -84.23326360773837], [73, -84.23326313665395], [74, -84.23326287525238], [75, -84.23326293707969], [76, -84.23326299109148], [77, -84.23326293143869], [78, -84.23326301540686], [79, -84.23326335989881], [80, -84.23326369388735], [81, -84.23326374235916], [82, -84.23326359056395], [83, -84.2332634925498], [84, -84.2332635016324], [85, -84.23326349365078], [86, -84.23326344782018]], "stddev_raw": [[1, 0], [2, 0], [3, 0], [4, 0], [5, 0], [6, 0], [7, 0], [8, 0], [9, 0], [10, 0], [11, 0], [12, 0], [13, 0], [14, 0], [15, 0], [16, 0], [17, 0], [18, 0], [19, 0], [20, 0], [21, 0], [22, 0], [23, 0], [24, 0], [25, 0], [26, 0], [27, 0], [28, 0], [29, 0], [30, 0], [31, 0], [32, 0], [33, 0], [34, 0], [35, 0], [36, 0], [37, 0], [38, 0], [39, 0], [40, 0], [41, 0], [42, 0], [43, 0], [44, 0], [45, 0], [46, 0], [47, 0], [48, 0], [49, 0], [50, 0], [51, 0], [52, 0], [53, 0], [54, 0], [55, 0], [56, 0], [57, 0], [58, 0], [59, 0], [60, 0], [61, 0], [62, 0], [63, 0], [64, 0], [65, 0], [66, 0], [67, 0], [68, 0], [69, 0], [70, 0], [71, 0], [72, 0], [73, 0], [74, 0], [75, 0], [76, 0], [77, 0], [78, 0], [79, 0], [80, 0], [81, 0], [82, 0], [83, 0], [84, 0], [85, 0], [86, 0]], "params": [[1, [-0.08117599984042813, 0.03557194640189964, -0.0341556747820128, -0.03435505225538721, 0.049366503416052816, 0.050009478487856106, 0.0]], [2, [-0.07117617119213668, 0.025572080504751564, -0.0441554524840945, -0.02435524092680092, 0.05936604044153085, 0.040009535128503804, -0.00999999927494459]], [3, [-0.07850942367685036, 0.03292377733091412, -0.03677714965876758, -0.031719376131358876, 0.05197457326601404, 0.04706256168674713, -0.019860514946253453]], [4, [-0.08531635460907412, 0.040011542385027146, -0.02964654547848669, -0.03879847351718124, 0.04507605771940789, 0.054138039112329686, -0.029395727109802608]], [5, [-0.08743610441677378, 0.042915676437951814, -0.02665301593352117, -0.041639846261620955, 0.04276179078788948, 0.05749905879245298, -0.03833310087040028]], [6, [-0.08575296262582457, 0.041904338456604864, -0.027580635136654964, -0.040561180393382724, 0.04426812778142383, 0.05696229748023843, -0.046321118910107276]], [7, [-0.08218836911464517, 0.03884521610193423, -0.03056964854819517, -0.03744257143186429, 0.04768316881011172, 0.054307551762031975, -0.05298005274248641]], [8, [-0.07808342318743922, 0.035104504054242244, -0.034249095059813356, -0.03364736089341388, 0.05165784588863742, 0.05093338447147768, -0.05800492536349307]], [9, [-0.07468495184118758, 0.031906691744399134, -0.037394675508831444, -0.030400036395756176, 0.054953875060521774, 0.04807671024497115, -0.06126560923993954]], [10, [-0.0729740482810782, 0.030231000554148096, -0.03903296240947192, -0.02868499734828937, 0.05660638731379392, 0.046684759514964466, -0.06282513312594708]], [11, [-0.07314057767641002, 0.030329604425692394, -0.038915233206237146, -0.028759150504848112, 0.056423540533794496, 0.04696849628160066, -0.06287953136258896]], [12, [-0.07475882850064605, 0.03183180385057148, -0.03741148575060471, -0.030253290813745358, 0.0548197093083635, 0.04853759386854827, -0.06168396004319102]], [13, [-0.07720262133695256, 0.03413114103688464, -0.035128302878919965, -0.0325627190535326, 0.05241544228257292, 0.050766251145690916, -0.059504772750400795]], [14, [-0.07979141640394219, 0.03654687778770649, -0.032748380632034384, -0.03500978731233723, 0.04989150247341306, 0.05294734283824962, -0.056599428954694504]], [15, [-0.08186242338269803, 0.03841296752223724, -0.030937406089768398, -0.03692863933697346, 0.047910572414229385, 0.05441765296411356, -0.05321313754371596]], [16, [-0.08294179337676574, 0.03926302910952928, -0.030154417090004892, -0.037845012994289606, 0.04693964053772631, 0.05478137715535052, -0.04958195911493152]], [17, [-0.08290209137676946, 0.03898803227567443, -0.030496865950580408, -0.037636944850926515, 0.0470938083647346, 0.054035702443174204, -0.04593531287929442]], [18, [-0.08193587714779683, 0.037799945497318105, -0.03174290892357084, -0.03650526135335243, 0.04816863663623785, 0.05248207374660645, -0.04249337225817476]], [19, [-0.08042830015521411, 0.03610132333148973, -0.03348294247665262, -0.03484458032757712, 0.049768810326449496, 0.050587963039595465, -0.03945757754888074]], [20, [-0.07884847825666404, 0.034378926009533656, -0.03522522875976681, -0.03313607933897025, 0.051415152752182315, 0.04887994814302371, -0.03699586602606641]], [21, [-0.07764682163852636, 0.033097936707542505, -0.03650322845352428, -0.03184351414279797, 0.052648832753290284, 0.04781307006568591, -0.0352273408420362]], [22, [-0.07713297944170656, 0.03257084293541622, -0.03700884105780616, -0.03128482212433849, 0.053158476830536705, 0.04762428814465821, -0.03421215817423324]], [23, [-0.07738935138712211, 0.032867851994367314, -0.03668044977418852, -0.031541105787913186, 0.05286867224350005, 0.04827443895087043, -0.03395017875879048]], [24, [-0.07827551403201913, 0.03382845379055294, -0.03568754804646135, -0.03246366524827626, 0.05193184358685973, 0.04950278804112043, -0.03438778545501095]], [25, [-0.07949500791830864, 0.03513587110366018, -0.034354188015688694, -0.03374544729893526, 0.05065728667897067, 0.05092086606597301, -0.035429286734914966]], [26, [-0.0806800876540662, 0.03640555242492359, -0.03306983219220617, -0.03500795380658162, 0.049424249147766774, 0.05211391725029113, -0.03694920102023894]], [27, [-0.08148888044280202, 0.03728536224270821, -0.0321881801136749, -0.035899468173651555, 0.04858259201118037, 0.05275833111427358, -0.03880347018711791]], [28, [-0.08170496725154992, 0.03755797979559344, -0.031923983625296214, -0.036196570316367346, 0.048350705411272406, 0.05272178979147, -0.04083939329020759]], [29, [-0.08129663442037356, 0.037199363542098886, -0.03229550726083319, -0.03586493179134959, 0.04875596763396088, 0.05208918084931672, -0.04290483490274623]], [30, [-0.08040909989417118, 0.03636641609265486, -0.03313892875167049, -0.03505081947414438, 0.04964493977716204, 0.05111419321965871, -0.04485714613616494]], [31, [-0.07930900389073288, 0.03533615779070077, -0.03417097500193866, -0.03402311670395435, 0.05074184948161571, 0.05013433505374344, -0.04657169869081724]], [32, [-0.07830680186286536, 0.03442318817267593, -0.03507308514532832, -0.033092863415121965, 0.05172890524552954, 0.04946864493375114, -0.0479493393040287]], [33, [-0.07766865434596992, 0.03388782076665078, -0.03558490571468773, -0.03252301642904142, 0.05233712715240536, 0.04931648117756704, -0.04892178170652168]], [34, [-0.0775386184310573, 0.03385839924372452, -0.03558249127819237, -0.03245046298825785, 0.052425753379338524, 0.04969783785419547, -0.04945421972128647]], [35, [-0.07790308727161856, 0.034300455728702994, -0.035107809527573114, -0.03285236720989928, 0.052016897581745214, 0.05046022346766094, -0.04954509569719471]], [36, [-0.078608740588197, 0.035040853462128596, -0.034342418760763986, -0.03356675595138496, 0.051275022536598124, 0.051337473258873625, -0.049223516140552974]], [37, [-0.07941833376025242, 0.03582915212871794, -0.03354401931570024, -0.03435091287651353, 0.0504483281157167, 0.052036883880860536, -0.04854500970139212]], [38, [-0.08008508924190608, 0.03641700146513027, -0.032964993601453385, -0.03495839294958682, 0.0497913468458248, 0.05233523767016352, -0.047586238120198986]], [39, [-0.08042810151817761, 0.03663618116101126, -0.032772715924844556, -0.035215996368625414, 0.0494865686115329, 0.05215222071276947, -0.046439022410123924]], [40, [-0.08038482288777248, 0.036448466159334184, -0.032999609233287076, -0.035075087314314815, 0.049590618856436966, 0.05156991178687651, -0.04520376671326156]], [41, [-0.08002095484147273, 0.03594851386123434, -0.03354192533530897, -0.03461790006857787, 0.05002563408228697, 0.05079608584779546, -0.04398225468013902]], [42, [-0.07949811685220518, 0.03532380043891479, -0.03420224268387257, -0.03402110654813771, 0.05061461454373998, 0.05009071815181652, -0.04286998414621867]], [43, [-0.0790145204048234, 0.03478875782283855, -0.034757919569185, -0.03349291920272565, 0.051144624736035885, 0.04967755610639709, -0.04194858231554663]], [44, [-0.07873757844270982, 0.03451296779314334, -0.03503532364008484, -0.0332031553734935, 0.05143848541072872, 0.04966849023654862, -0.04127917091745793]], [45, [-0.07874971202434633, 0.03456674945988954, -0.03496555561386366, -0.03322869911753726, 0.05141229377427867, 0.05003082500345136, -0.040897648130142246]], [46, [-0.07902637929835427, 0.03490406561117269, -0.034600953850823374, -0.03353401485713505, 0.05109790280937785, 0.0506079841318884, -0.04081263471178664]], [47, [-0.07945226903464771, 0.03538645389157313, -0.034089077430897397, -0.033991498059502905, 0.050624217821560874, 0.0511807092003443, -0.041006346642393325]], [48, [-0.07986682931685499, 0.03583615425268093, -0.033616843098450526, -0.034431113179375125, 0.050167322980645294, 0.051546866100237364, -0.04143811905289497]], [49, [-0.080122535838591, 0.036099756721576774, -0.03334406685104544, -0.03470154476781526, 0.04988721077107587, 0.05159334698742777, -0.04204993115145456]], [50, [-0.08013599384226021, 0.03610061932696499, -0.03334894980419137, -0.03472202746828205, 0.04987246502239463, 0.05133239054641201, -0.04277311598990944]], [51, [-0.07991353547546455, 0.03586089498754588, -0.03360560606624249, -0.0345061013580916, 0.0501130277939293, 0.050889172819851336, -0.043535420034175355]], [52, [-0.07954317948520438, 0.035486567430060484, -0.034000429865849134, -0.03414991998390061, 0.050509920729742086, 0.050448963229247384, -0.04426766070435683]], [53, [-0.07915840361330904, 0.03512372688854446, -0.03437850429417977, -0.033792049334395745, 0.05091569970417072, 0.05018473376677679, -0.04490938887971087]], [54, [-0.07888818617125898, 0.03490310640752181, -0.03460223650564318, -0.03356068919291228, 0.05118977406609486, 0.05019178406019865, -0.04541316558067772]], [55, [-0.07881146539875249, 0.03489315859265037, -0.03460089206853461, -0.03352767195320423, 0.05124862356528359, 0.05045499927266942, -0.04574728458756312]], [56, [-0.07893259657749781, 0.03507906624172266, -0.03439253050189623, -0.03368618238801842, 0.051092363915919405, 0.0508605202578297, -0.04589697871632746]], [57, [-0.07918588687593955, 0.035374305675067545, -0.03407133009502765, -0.033959340836811826, 0.05079867988784304, 0.051244473371969676, -0.045864276093553744]], [58, [-0.0794654169750649, 0.03565818900522948, -0.03376733916382865, -0.03423423513389524, 0.050488588558370226, 0.05145885073246879, -0.04566670119160044]], [59, [-0.07966742306273666, 0.03582392004078682, -0.03359500438790015, -0.03440714753612924, 0.050278322050393266, 0.05142898559568542, -0.04533498196385051]], [60, [-0.07972878664471991, 0.03581852349011765, -0.03361030187144041, -0.03442238519854282, 0.05023582199739278, 0.051179498225618104, -0.04490988182684547]], [61, [-0.07964713856065492, 0.035659399066267, -0.03379293291187281, -0.03428994580783411, 0.05035842680439287, 0.05081937547778544, -0.04443827211017532]], [62, [-0.07947594841654701, 0.03542230878478893, -0.03405931364519518, -0.034076341679509396, 0.050579410870161705, 0.050494435124214615, -0.04396863727036939]], [63, [-0.0792983925488088, 0.035207404377949524, -0.03429937365930324, -0.03387404911047976, 0.05079898388951572, 0.05032726666548404, -0.043546353181352554]], [64, [-0.07919172202825066, 0.035097893242070126, -0.03442156509935458, -0.03376293835257381, 0.050926227381505, 0.05036914487992296, -0.043209231548336974]], [65, [-0.07919674428797369, 0.035128107506622465, -0.034387936901250235, -0.03377941914031917, 0.05091490596092672, 0.050583572023900326, -0.04298390205548018]], [66, [-0.07930426951258529, 0.03527338022790812, -0.03422557077976706, -0.03390527668708198, 0.050779039796801706, 0.050866789820344864, -0.042883552336604396]], [67, [-0.07946281956250542, 0.035464500579408406, -0.034011079757800114, -0.03407942738479715, 0.05058305044601661, 0.05109476133024474, -0.042907351651244534]], [68, [-0.07960295438831191, 0.03561927109139293, -0.033836084663249714, -0.034226223109575564, 0.05041203472706767, 0.051176156607970334, -0.04304159504764613]], [69, [-0.07966719588308513, 0.03567725783870698, -0.03376871002203462, -0.03428767426903428, 0.05033537537684629, 0.0510888721269668, -0.043262306560576544]], [70, [-0.07963290940353483, 0.03562317358818098, -0.03382715127622274, -0.034246042218370056, 0.05037901006439309, 0.05088504169324704, -0.04353881163709091]], [71, [-0.07951911796719154, 0.03548976350741295, -0.03397572876541638, -0.03412796534835024, 0.05051749460021091, 0.0506639758013099, -0.0438376828813635]], [72, [-0.07937554766575947, 0.03534031644928689, -0.03414374494801742, -0.03398966121570169, 0.05068804272161074, 0.0505262660943697, -0.044126495707830865]], [73, [-0.07925977273403423, 0.03523953448822774, -0.03425783577896309, -0.03389079299609106, 0.05081931427756432, 0.05052966499132288, -0.04437697302337999]], [74, [-0.07921287287059679, 0.03522586456649189, -0.034273376178371756, -0.033868873388405434, 0.050861962433150935, 0.050666038820357695, -0.044567291089536436]], [75, [-0.07924395912437067, 0.035297075098818194, -0.034191553386536885, -0.033925135901062844, 0.050807826293951294, 0.05086862656345462, -0.04468349727941237]], [76, [-0.07932947179671859, 0.035414460099751355, -0.034055570237938156, -0.03402716285825656, 0.05069018375890535, 0.05104482522866032, -0.04472010436257428]], [77, [-0.07942638198580637, 0.03552258162911198, -0.03392890787835094, -0.03412589225611153, 0.05056615673631389, 0.05111878454963641, -0.0446799597559874]], [78, [-0.07949250035684019, 0.03557488424412988, -0.033866180056169405, -0.034178520082318906, 0.050490041844422004, 0.05106437356259503, -0.044573466408843444]], [79, [-0.0795045230507546, 0.035553514417060665, -0.033889778719961794, -0.03416679211305753, 0.05048978985678973, 0.05091402996797463, -0.04441720045025042]], [80, [-0.0794661139325795, 0.03547491739421935, -0.03398230826498294, -0.03410289740416896, 0.05055683634775169, 0.05074067529819577, -0.044231973758260185]], [81, [-0.07940330886563578, 0.035379687098662745, -0.03409720683589894, -0.03402126201160298, 0.05065296006552703, 0.05062230592979419, -0.044040450447789654]], [82, [-0.07935038762771299, 0.03531233463931818, -0.03418166345174234, -0.033961019570427346, 0.05072997041547553, 0.050606259120075284, -0.04386453151921339]], [83, [-0.07933336456756797, 0.035300816749498996, -0.03420078109442177, -0.033947809156652166, 0.05075250295211165, 0.050689635960304964, -0.04372282625731122]], [84, [-0.07935875388214961, 0.03534515973827193, -0.03415197992717337, -0.033983252066017815, 0.0507133461535649, 0.05082413171174538, -0.04362857890502255]], [85, [-0.07941227644102301, 0.03541975612804642, -0.03406369477039963, -0.034046345136494134, 0.05063473847475567, 0.05094166295952146, -0.043588377891923685]], [86, [-0.07946726567402958, 0.03548729990393079, -0.03397998314809602, -0.03410519350568649, 0.05055593981912345, 0.05098767433094242, -0.043601840597997925]]], "gradients": [[1, [-0.0005835849979547447, 0.0007456862962840205, 0.00044983676764331904, -0.0005300119997997399, -0.00021598460716631962, 0.0017655065337862652, 0.13792048361031561]], [2, [0.036467524331513346, -0.05609964053857652, -0.048018330930773345, 0.0462503917680408, 0.02910800460094265, -0.03134898456663393, 0.10757672676484731]], [3, [0.007258223278938658, -0.014332425342630017, -0.012513707627462622, 0.011631243816992765, 0.006073844883459856, -0.009549070661961423, 0.07584041849646894]], [4, [-0.020217615795445454, 0.02608344798932194, 0.021908846518925884, -0.021904087299219555, -0.015536033635967783, 0.012421693677978851, 0.044978258149782846]], [5, [-0.029854110826320834, 0.0427194157740729, 0.036209170310144145, -0.03560637594669913, -0.023282681223676605, 0.02233966082526706, 0.01658362348715059]], [6, [-0.024789222274492317, 0.036991870030433915, 0.03142528086810614, -0.030783912145125214, -0.019397323923811882, 0.01969324659103222, -0.008258471578244553]], [7, [-0.012286334120489073, 0.01956409665487513, 0.016632819481742445, -0.016290729947087357, -0.00964499991701473, 0.010346244131241633, -0.028577619365890428]], [8, [0.002565570313933563, -0.0017421199377309904, -0.001457379907819245, 0.001423757319500396, 0.001908295557797146, -0.0011115357092705835, -0.04362145987906274]], [9, [0.015005811166261651, -0.019937669082466414, -0.016864659807680482, 0.016586467105668135, 0.01154388343857704, -0.01067555898696071, -0.05322236155265614]], [10, [0.02127135128257862, -0.02946231375344155, -0.024870435250946343, 0.024585073149438585, 0.01637390233126723, -0.01533406046912944, -0.05778481427643101]], [11, [0.02061265458213768, -0.028897882223688498, -0.02429610985782915, 0.02422684574446521, 0.015820433632384834, -0.014454707984029369, -0.05797375335359334]], [12, [0.014616500686443601, -0.02035152250181227, -0.016950046986067946, 0.01723750935312296, 0.011104619466308918, -0.009311824002026015, -0.05451223939236627]], [13, [0.005631117662858287, -0.007264051013024186, -0.005776868031588833, 0.006440881610998872, 0.004059080964779582, -0.0019198950744510057, -0.0481164963434253]], [14, [-0.003777359233723132, 0.006491536489861005, 0.0059032280503572565, -0.004984983425742939, -0.003295663343052979, 0.005437275462909952, -0.03946796926871343]], [15, [-0.011102144655225743, 0.017113357721953548, 0.014840136643300639, -0.013903853754328566, -0.00898195135317792, 0.010592641796179691, -0.02921816124387533]], [16, [-0.01456625055155314, 0.021935416407259822, 0.01878234182493088, -0.0180813210016737, -0.011604900839145671, 0.012218198519974521, -0.018026458636725806]], [17, [-0.01373293392055075, 0.02033685431496224, 0.01724210058777942, -0.016953174804740456, -0.010831213069522505, 0.01025297097508826, -0.006595010501257548]], [18, [-0.009396246518917906, 0.013534593649382032, 0.011294298369747935, -0.011484863685282676, -0.007295235816314971, 0.005633983796684561, 0.004346443494512187]], [19, [-0.0030813972361869446, 0.0038336729807895153, 0.0029315248344943257, -0.003555595518449195, -0.0022090862397021738, -0.00015289274671204112, 0.014099585295085149]], [20, [0.0033805019101151856, -0.005986021981343015, -0.0054573877102512824, 0.004555828720597788, 0.002964660505114125, -0.005426117264988761, 0.022066990118091212]], [21, [0.008251605302376674, -0.013276672270606582, -0.01161236593620174, 0.010667031463668764, 0.006831578469132182, -0.008729353360607206, 0.027813130027681154]], [22, [0.010352439972521665, -0.016266655530529306, -0.014044536435932287, 0.013293984572854356, 0.008449787547903043, -0.009296716474096911, 0.031106081006782915]], [23, [0.009382526487868859, -0.014562924187387694, -0.012455683569001508, 0.012068358601140972, 0.0075941793312495065, -0.007237620061800953, 0.031929252304124134]], [24, [0.0058955306973587085, -0.00908127919704782, -0.0076614468288909165, 0.007696921925443689, 0.00472924787598572, -0.0033670883926362194, 0.030460023862801222]], [25, [0.0010439966561079927, -0.0016254827448420883, -0.0012248042122422476, 0.0016275382285471096, 0.0007950902826223682, 0.0010875910255236931, 0.027028732933047195]], [26, [-0.003742582050804799, 0.005612663956696906, 0.004970315367884837, -0.004354743633399494, -0.003053690644321705, 0.004805779655853826, 0.022074394176314627]], [27, [-0.007131325686813739, 0.010624339577177011, 0.009207796261534895, -0.008589440622941424, -0.005748186947613476, 0.0067483784527553325, 0.016101231838462127]], [28, [-0.00827155564735449, 0.01217071492277455, 0.01044284593299949, -0.010022041237519375, -0.006615619574162679, 0.006484876117951899, 0.009633317865279878]], [29, [-0.007024016225429364, 0.010118250181918143, 0.008585780737035975, -0.008492828827684207, -0.005561357247088949, 0.004285537422560992, 0.003170711221727629]], [30, [-0.003930481674586872, 0.00536695920537511, 0.004434301223767534, -0.0046958537928532, -0.0030387475908213446, 0.0009699222302543831, -0.002845200989014529]], [31, [8.862697455924717e-07, -0.0004998009735857067, -0.0006318177036206407, 9.797142604384135e-05, 0.00012828442874024404, -0.002368038725137467, -0.008055384182867442]], [32, [0.0035950106098994183, -0.00568883559695621, -0.005061768808261036, 0.0044242425215372805, 0.00298864942585908, -0.004690669344071807, -0.012197147984721823]], [33, [0.005847883652606356, -0.008720893527069506, -0.0075885040344161325, 0.0070516582443502784, 0.004738025728514117, -0.005341201929411454, -0.015106932800634354]], [34, [0.006222059416217007, -0.008870432570887488, -0.00760725937820439, 0.0073461592338617265, 0.004956819758589859, -0.0042357428267791875, -0.0167123730596046]], [35, [0.004779415658404673, -0.00633828885978005, -0.005317920613634897, 0.005424555863584146, 0.0037130329566821274, -0.0018449180344077831, -0.017020486038973104]], [36, [0.002110826273522548, -0.002113568150463152, -0.0015984532976318633, 0.00205526705613579, 0.0015002595773268013, 0.000988901976555212, -0.016108292500177868]], [37, [-0.0008779884508243185, 0.002375158654047027, 0.002300723909968383, -0.0016166573279292606, -0.0009377221008719516, 0.0033255459181305014, -0.014116081984269613]], [38, [-0.003252688571080853, 0.005712485858168748, 0.005150927686131013, -0.004432552261775413, -0.002839137488962251, 0.004432875072780007, -0.011241746413489295]], [39, [-0.004340229300893839, 0.006942175982331378, 0.006133131921615131, -0.0055835999366280475, -0.0036604387551903983, 0.004026083107291356, -0.007735300790983501]], [40, [-0.00392816243864047, 0.0058516043725092, 0.0050828579049522205, -0.00485214232973874, -0.00323907087638986, 0.002338416881158878, -0.003890071417416152]], [41, [-0.0022975815339663086, 0.002986445979516361, 0.0024978582224690626, -0.0026386443897763456, -0.0018193896626286232, 1.0904269814204781e-05, -2.529178894405959e-05]], [42, [-9.31074382179986e-05, -0.0005804538712368412, -0.0006680132994603127, 0.00021411797169434976, 5.502793561618091e-05, -0.0021393400649998284, 0.003540672495731201]], [43, [0.0019093408202905948, -0.0036264502721081726, -0.0033374626411131203, 0.002721006103314494, 0.0017335655961687735, -0.0034008377867991157, 0.006521904369620302]], [44, [0.003062465989643215, -0.0051881723432529725, -0.00466961259652976, 0.004084855591813152, 0.0026760453867495926, -0.003409946479479231, 0.008695600714389684]], [45, [0.003053391690485796, -0.004869591586043498, -0.004329421399049238, 0.00395091803750347, 0.0026266472988254463, -0.0022582992173312277, 0.009926376891030486]], [46, [0.0019843970504638264, -0.0029373666850176505, -0.002567643872367853, 0.0024949358940631328, 0.001681531720535645, -0.00043183934263879564, 0.010179049969451626]], [47, [0.0003078242108500717, -0.00018354625190397655, -9.601249982438276e-05, 0.00032467415336157046, 0.00023213287265377858, 0.0013791078818883307, 0.009517336818589683]], [48, [-0.001350803473940232, 0.0023775341062588495, 0.00218183392415483, -0.0017551931345565208, -0.0011856528426363866, 0.0025312264116195138, 0.008089563956175994]], [49, [-0.0024180394634782942, 0.0038724667916483213, 0.003491739685301809, -0.00303185197221012, -0.0020831203940190335, 0.0026581917129249177, 0.006104324478471312]], [50, [-0.0025690904550970117, 0.0038676520674272297, 0.0034539097637349414, -0.003128449759216778, -0.002186803604146803, 0.001790741216481706, 0.0038002292514249802]], [51, [-0.0018248281356676443, 0.002493815921624787, 0.0021930730898702677, -0.002114554067347285, -0.0015216019986468154, 0.00032225642628702644, 0.0014156161555263225]], [52, [-0.0005187008149931671, 0.0003587398905295913, 0.00025994695775466425, -0.0004483643390784664, -0.0003817543049251526, -0.00115636912423156, -0.0008360692603304187]], [53, [0.0008441928921314457, -0.0017037435283668856, -0.0015935885596860544, 0.0012155118066488058, 0.0007914537802946597, -0.0020865320925480546, -0.0027821592094454672]], [54, [0.0017791541213085793, -0.0029503404929300814, -0.0026987778031895004, 0.0022760733644560105, 0.0015768870607644203, -0.00215129233747291, -0.004297613211548423]], [55, [0.0019950075269719036, -0.002994699176639415, -0.0027101322973805964, 0.0024016571822329524, 0.001725068830012333, -0.0013826950567050744, -0.005304688294330617]], [56, [0.0014854938895325631, -0.0019253892271251516, -0.0017121303765179618, 0.001632277384615577, 0.0012380932886912888, -0.00012921035197166475, -0.005769003806832984]], [57, [0.0005091322498032014, -0.00023866728980692642, -0.00015872995530230583, 0.0003364327109380838, 0.00035113024563315776, 0.0010947258115407976, -0.005695490521034685]], [58, [-0.0005272538006266814, 0.0013763538708104761, 0.0013206395021114758, -0.0009512240139315509, -0.0005709384504797299, 0.0018156704250031908, -0.005125779060989544]], [59, [-0.001232055586896763, 0.0023120835128054296, 0.002170081545358471, -0.0017439267731873542, -0.0011788268517705092, 0.0017847619848936347, -0.004136641867589219]], [60, [-0.00137564416046132, 0.002269822269767019, 0.0021154142252299835, -0.0017853466246293692, -0.0012703460115943699, 0.0010642202384190114, -0.00283771153725354]], [61, [-0.0009645966291600416, 0.0013529226174426867, 0.0012513700372380754, -0.0011309009470181763, -0.0008577729218188779, -1.4867240196281273e-05, -0.001365809937595941]], [62, [-0.00021887025907574298, -3.4494692044972908e-06, -2.0490164672537503e-05, -0.00010159934589637487, -0.0001476716752364382, -0.0009994402633566324, 0.00012610712281002634]], [63, [0.0005319492794200187, -0.0012273468606451843, -0.0011694733547926717, 0.0008626070630697313, 0.0005535445076390033, -0.001503280209959712, 0.001485133673199357]], [64, [0.000987007384466665, -0.001845892820696804, -0.001753363024505461, 0.0013857487708150984, 0.0009671657246030918, -0.0013601383217718421, 0.0025772297609734096]], [65, [0.0009907026849731437, -0.001666399057739909, -0.001588090307095058, 0.0013003884680244937, 0.0009509991666902806, -0.0006785592957072595, 0.003304838603554572]], [66, [0.0005825995613548685, -0.0008327062633952664, -0.0008033669974736313, 0.0006980273615084798, 0.0005466756233829528, 0.0002194355918305746, 0.0036192324367760875]], [67, [-3.4672773153943126e-05, 0.0002584214516900829, 0.00023165149676174224, -0.0001287019637885578, -5.020750593587309e-05, 0.000944048217377258, 0.0035246734249057]], [68, [-0.0005908243172143557, 0.0011379589370505983, 0.0010747243455142552, -0.0008211776686408712, -0.0005802964949310763, 0.0012043876207030735, 0.0030736040893515337]], [69, [-0.0008636530348837823, 0.001462876450077033, 0.0013965358547665119, -0.0011072625750756515, -0.0008310808730982444, 0.000925481974803688, 0.002354276462952498]], [70, [-0.0007662965131771671, 0.0011488097761542804, 0.0011087777088079065, -0.0009070387138052638, -0.0007213824113563305, 0.00026716032679985346, 0.0014740571593563345]], [71, [-0.0003717018901170377, 0.0003852372865651432, 0.00038367126497007575, -0.0003503886902933573, -0.0003257930938644904, -0.00045859129033942736, 0.0005425785449375553]], [72, [0.00013123480161425505, -0.00046553180938246896, -0.0004368663325067246, 0.0002949516336769875, 0.00016767618649282667, -0.0009312075334690917, -0.00034165954261311526]], [73, [0.0005262741657787728, -0.0010350737969417878, -0.000997475277557669, 0.0007480468449472255, 0.0005447885612284153, -0.0009613479339094511, -0.0010993825661813617]], [74, [0.0006626793959867427, -0.0011062763207263515, -0.001081203266863895, 0.0008354194019801753, 0.0006576352958944653, -0.000565765328687462, -0.0016735150005899868]], [75, [0.0005127983195194474, -0.0006945751146787416, -0.0006922825242270392, 0.0005562491438126926, 0.00048274913523016494, 5.261317954818878e-05, -0.002028806380565129]], [76, [0.0001724957102595681, -2.2842454441729387e-05, -3.822613318504864e-05, 6.79213755603314e-05, 0.00012179880404517007, 0.0006054392222125671, -0.002150388923837454]], [77, [-0.0001913693330948263, 0.0005920353651163168, 0.000574772247247779, -0.0003959714209287313, -0.00025182226269748753, 0.0008520926028836584, -0.0020428576670497023]], [78, [-0.000419616373108056, 0.000885500595742883, 0.0008824729471541559, -0.0006344896268473121, -0.00047394422620072874, 0.0007044713039618955, -0.001730149611375964]], [79, [-0.00042922288967872646, 0.0007579134409922972, 0.0007755630657868551, -0.0005651929267997957, -0.0004610205243125165, 0.0002573022012626325, -0.0012552186108223395]], [80, [-0.0002422851081718136, 0.0003054638707453705, 0.0003365580454612882, -0.0002503961710829117, -0.00024093143308334675, -0.00026607405555978403, -0.000677819754940856]], [81, [3.410718731799989e-05, -0.00023881234736222723, -0.0002111133810416277, 0.00014352990221766504, 6.80527951857357e-05, -0.0006233233216192957, -6.907321809990208e-05]], [82, [0.000263959489473109, -0.0006210374670416741, -0.0006134724891921906, 0.0004303681290593886, 0.00031739220017357184, -0.0006652083544054221, 0.0004972633045241537]], [83, [0.00034628880069931256, -0.0006831079420237529, -0.0007024792459873197, 0.0004902783579296965, 0.0003978687666545966, -0.00039823566982022385, 0.0009553890625824124]], [84, [0.00025747024615441205, -0.0004268337989827842, -0.0004655611755879363, 0.0003185625778598933, 0.00028642350555685425, 2.865606900570583e-05, 0.0012574466825014952]], [85, [5.4660986236854114e-05, 9.336672235349397e-08, -3.950426339827118e-05, 1.750726246996237e-05, 5.0239832745546664e-05, 0.0004029022468898802, 0.0013802923734118622]]], "count": 86}, "termination_value": 0.016603118200066547, "termination_status": false}, "8": {"gradients": [[0, 0.013931737037196967], [1, 0.013885791378527301], [2, 0.00038326603693406014], [3, -0.0003437408441442358], [4, 0.03258167884095542], [5, -0.006537713975816928], [6, -0.01306820439978651], [7, 0.025204984089057803], [8, -0.0257152097153579], [9, 0.013105487500553181], [10, 0.006436118553068582], [11, -0.032118266981967736], [12, 0.0014534814923905515], [13, 0.0014109627627050259], [14, -0.028696247748641213], [15, 0.041685101171992756], [16, 0.02885879934919444], [17, -0.04167472077423895], [18, 0.04134740800569148], [19, -0.02859558353141267], [20, -0.041349650055579446], [21, 0.028731806181269803], [22, -0.00032246778053490743], [23, 0.000321616730985852], [24, -0.014482719426425206], [25, -0.0026496582269430746], [26, -0.014564213801648407], [27, -0.004952847176639352], [28, 0.014502057086431819], [29, 0.004214016862704284], [30, 0.014571897794695587], [31, 0.003291637108162604], [32, 0.0005522203130396974], [33, -0.0017111410477070876], [34, -9.280762699859224e-05], [35, 0.0011692170258044143], [36, -0.0009695990603546534], [37, -0.006336075975625022], [38, 0.0009172671144312972], [39, 0.002070101354931353], [40, -0.0056251940163178915], [41, 0.002743366810761927], [42, 0.0025071331942285724], [43, 0.002553478445790347], [44, -0.0016898625135297607], [45, -0.0036568958395406526], [46, 0.0024582416513538874], [47, 0.0029491846953106915], [48, -0.0016448426849962061], [49, -0.0039251582998360846], [50, 0.0009195062547178168], [51, -0.0020227249298727656], [52, -0.0002604874218121722], [53, -0.0007108611405186593], [54, 0.07793540156319523], [55, 0.07574716474009335], [56, -0.0007014184562024184], [57, 0.07704542267373427], [58, 0.0005880246084757346], [59, -0.08222721614039585], [60, -0.08266194091847012], [61, -0.0773010939248735], [62, -0.0007739472696215444], [63, -0.07547692033364228], [64, 0.0008614778184465877], [65, 0.078865742290958], [66, -0.13650333764248046], [67, 0.1363959498228553], [68, 0.0001133041755991826], [69, -0.13559190875157867], [70, 0.00014989225009287566], [71, -0.13736758105710578], [72, -0.1355919087516071], [73, 0.13736758105710578], [74, 0.00011153721582957132], [75, -0.13650333764248046], [76, 0.00012163612169047155], [77, -0.1363959498228553], [78, 0.07293846392012426], [79, 0.07329525735232778], [80, -8.937157898003534e-05], [81, 0.07332329354696299], [82, 0.0001634601034794514], [83, -0.07340953132170114], [84, -0.0734833138181159], [85, -0.07261344707048067], [86, 0.00012531824718564621], [87, -0.07312008206585574], [88, -8.271856313513126e-05], [89, 0.07247849873323275], [90, 0.0008602909305892581], [91, 0.003920888088160268], [92, -0.0005033735911297299], [93, -0.008515418032743582], [94, 0.0013273082715983264], [95, -0.009486948125513095], [96, 0.0005307247513428592], [97, 0.009480345956006886], [98, 0.0008081523332776896], [99, 0.0028315174703550383], [100, 0.008523643273363746], [101, 0.0022315256970557584], [102, -0.00025982169537996924], [103, 0.08015144157693044], [104, -0.00025337340302655775], [105, 0.07764819101480214], [106, -0.07859079030659188], [107, -0.07296620523479191], [108, 0.00011437376805645272], [109, 0.07387853037492675], [110, -8.587509691437845e-05], [111, -0.0788533484834062], [112, -0.0772428283543718], [113, 0.08036371634881334], [114, -0.0009254615043090553], [115, -0.01398374344039155], [116, 0.0009362585247600919], [117, 0.015052583548836651], [118, -0.01366956076549286], [119, 0.014249376150786475], [120, -0.0009520714743729286], [121, -0.014101380012291997], [122, -0.0009492293455792833], [123, -0.015016296114197303], [124, -0.01316359886010332], [125, -0.013363302686755674], [126, -0.013879337446738305], [127, -0.013858806776184451], [128, -0.1068168056922758], [129, -0.10920236729702992], [130, -0.1079598240720685], [131, -0.1084189446295909], [132, -0.1084596329268237], [133, -0.10832789588471314], [134, -0.10915097287654874], [135, -0.10816734397687355], [136, -0.0017407513755642867], [137, 0.000191041394145941], [138, -0.0024349325839523317], [139, 0.001958211151048772], [140, -0.002593126989012262], [141, 0.003163992204932242], [142, -0.001886000805797039], [143, 0.0035204184738262256], [144, -0.12235588934892405], [145, -0.12222967017203246], [146, -0.1257446028365905], [147, -0.12513320039491305], [148, -0.12507182342876888], [149, -0.12508851647471886], [150, -0.12416570817185857], [151, -0.12336954297094849], [152, 0.03285826401435088], [153, -0.026072620814062475], [154, 0.014158794769556948], [155, -0.006285976969110152], [156, -0.014160860019998722], [157, 0.013366127926346394], [158, 0.014132134208423963], [159, -0.013278234184170401], [160, -0.014152666886957377], [161, 0.006217015691973415], [162, 0.025599156105954535], [163, -0.03237993851722365], [164, -0.013031240875776007], [165, -0.013995216677372468], [166, 0.0003680228250004802], [167, -0.014582026578963792], [168, 3.8504199537214845e-05], [169, -0.013222278799943865], [170, -0.0156606367869756], [171, 0.013433865877090057], [172, 5.188452580284775e-05], [173, -0.013584329369706438], [174, 0.00026012208083159294], [175, 0.014881895700455061], [176, -0.07299807394856828], [177, 0.07315504813334428], [178, -0.00023819715096351501], [179, 0.07346047413523138], [180, 0.0002739347653175628], [181, -0.07328365569021855], [182, 0.07264485792141784], [183, 0.07345701444177166], [184, -0.00026420986925757006], [185, -0.07325334784523818], [186, -0.0001787975914311346], [187, -0.0724651333225097], [188, 0.09325669939410375], [189, 0.09385952903075179], [190, -0.0004943759829387773], [191, 0.09332980158174564], [192, -0.0005341824824540709], [193, 0.0933036326773049], [194, 0.09389126935188585], [195, -0.09330907972334046], [196, 0.000530102697609891], [197, 0.09327069197291848], [198, -0.0005172596375189187], [199, -0.09346257263024427], [200, -0.001541795160889592], [201, -0.0014968172191629492], [202, -0.1256792164551399], [203, -0.12518157055440327], [204, -0.12231823373538475], [205, -0.12396617266799126], [206, -0.12163147407001418], [207, -0.12390921731044102], [208, -0.12563742442470982], [209, -0.12446816239088321], [210, 0.0026393103908901594], [211, -0.0015297561047162844], [212, 0.00306392358382368], [213, -0.001945212779091321], [214, 0.003319148409502759], [215, -0.002332166405096814], [216, 0.0013480410803339282], [217, -0.00036356889417277216], [218, -0.0045934899700057485], [219, -0.005889987035331501], [220, -0.00461981545831236], [221, -0.002433389863981006], [222, -0.005882556286891827], [223, -0.0037191652596249014], [224, -0.002450930903449944], [225, -0.003775534321420082], [226, -0.003452351370924589], [227, -0.02876612645091825], [228, 0.002651011190678787], [229, 0.028615766497267714], [230, 0.041835317757374924], [231, -0.04183708285745524], [232, 0.04149885439544221], [233, -0.04150720931546914], [234, -0.0033954719418716195], [235, -0.028647691590506952], [236, 0.0025902116025946498], [237, 0.02850431437028078]], "optimal_pool_indices": [37, 218, 210, 50, 136, 32, 94, 71, 202, 146, 135, 199, 113, 65, 87, 187, 233, 16, 152, 6, 160], "vqe_result": {"fun": -84.23624347541616, "x": [-0.0764793491362857, 0.032936650588654304, -0.03571955505719219, -0.03564723263883068, 0.05208674616179953, 0.05223584768465658, -0.04485823362760547, 0.04295375010771137]}, "interim_results": {"energy": [[1, -84.2332634478201], [2, -84.23315663771001], [3, -84.2352980337485], [4, -84.23557687795763], [5, -84.23538678096331], [6, -84.23565531327134], [7, -84.23596632154756], [8, -84.23593703418322], [9, -84.23559869565013], [10, -84.23531620687119], [11, -84.23534048397276], [12, -84.23559551681124], [13, -84.2358615236174], [14, -84.23598876305662], [15, -84.2359929917869], [16, -84.23599368671375], [17, -84.23606251903031], [18, -84.23615974566009], [19, -84.23619975299408], [20, -84.23614500913669], [21, -84.236042933887], [22, -84.23597916809226], [23, -84.23599723167167], [24, -84.23606891310219], [25, -84.23613400122083], [26, -84.23615869609962], [27, -84.23615807014622], [28, -84.23616726938295], [29, -84.23619795416785], [30, -84.23622816668124], [31, -84.23623032302754], [32, -84.23620256885087], [33, -84.23617087176797], [34, -84.23616197147992], [35, -84.23617835409094], [36, -84.2362010008187], [37, -84.23621247893915], [38, -84.23621337705488], [39, -84.2362162126712], [40, -84.23622725936175], [41, -84.23623894031721], [42, -84.23624013384769], [43, -84.23623007212353], [44, -84.23621921936697], [45, -84.23621732307429], [46, -84.23622369657203], [47, -84.23623038688771], [48, -84.23623250780557], [49, -84.23623267750071], [50, -84.23623548668654], [51, -84.23624055259097], [52, -84.23624318383897], [53, -84.23624083117829], [54, -84.23623640363034], [55, -84.23623453219889], [56, -84.23623621604195], [57, -84.23623863557643], [58, -84.2362394704968], [59, -84.23623952691665], [60, -84.23624067986225], [61, -84.23624273521895], [62, -84.2362436965113], [63, -84.23624265517373], [64, -84.23624102022005], [65, -84.23624057491777], [66, -84.23624133372033], [67, -84.2362420330175], [68, -84.2362421158648], [69, -84.23624225184281], [70, -84.23624297194729], [71, -84.2362437287231], [72, -84.23624372650863], [73, -84.23624309832785], [74, -84.23624266941877], [75, -84.23624280887431], [76, -84.23624310750307], [77, -84.23624317141316], [78, -84.23624317735583], [79, -84.2362434307097], [80, -84.23624378578967], [81, -84.23624386246709], [82, -84.23624363432215], [83, -84.23624344094344], [84, -84.23624347541616]], "stddev": [[1, 0], [2, 0], [3, 0], [4, 0], [5, 0], [6, 0], [7, 0], [8, 0], [9, 0], [10, 0], [11, 0], [12, 0], [13, 0], [14, 0], [15, 0], [16, 0], [17, 0], [18, 0], [19, 0], [20, 0], [21, 0], [22, 0], [23, 0], [24, 0], [25, 0], [26, 0], [27, 0], [28, 0], [29, 0], [30, 0], [31, 0], [32, 0], [33, 0], [34, 0], [35, 0], [36, 0], [37, 0], [38, 0], [39, 0], [40, 0], [41, 0], [42, 0], [43, 0], [44, 0], [45, 0], [46, 0], [47, 0], [48, 0], [49, 0], [50, 0], [51, 0], [52, 0], [53, 0], [54, 0], [55, 0], [56, 0], [57, 0], [58, 0], [59, 0], [60, 0], [61, 0], [62, 0], [63, 0], [64, 0], [65, 0], [66, 0], [67, 0], [68, 0], [69, 0], [70, 0], [71, 0], [72, 0], [73, 0], [74, 0], [75, 0], [76, 0], [77, 0], [78, 0], [79, 0], [80, 0], [81, 0], [82, 0], [83, 0], [84, 0]], "energy_raw": [[1, -84.2332634478201], [2, -84.23315663771001], [3, -84.2352980337485], [4, -84.23557687795763], [5, -84.23538678096331], [6, -84.23565531327134], [7, -84.23596632154756], [8, -84.23593703418322], [9, -84.23559869565013], [10, -84.23531620687119], [11, -84.23534048397276], [12, -84.23559551681124], [13, -84.2358615236174], [14, -84.23598876305662], [15, -84.2359929917869], [16, -84.23599368671375], [17, -84.23606251903031], [18, -84.23615974566009], [19, -84.23619975299408], [20, -84.23614500913669], [21, -84.236042933887], [22, -84.23597916809226], [23, -84.23599723167167], [24, -84.23606891310219], [25, -84.23613400122083], [26, -84.23615869609962], [27, -84.23615807014622], [28, -84.23616726938295], [29, -84.23619795416785], [30, -84.23622816668124], [31, -84.23623032302754], [32, -84.23620256885087], [33, -84.23617087176797], [34, -84.23616197147992], [35, -84.23617835409094], [36, -84.2362010008187], [37, -84.23621247893915], [38, -84.23621337705488], [39, -84.2362162126712], [40, -84.23622725936175], [41, -84.23623894031721], [42, -84.23624013384769], [43, -84.23623007212353], [44, -84.23621921936697], [45, -84.23621732307429], [46, -84.23622369657203], [47, -84.23623038688771], [48, -84.23623250780557], [49, -84.23623267750071], [50, -84.23623548668654], [51, -84.23624055259097], [52, -84.23624318383897], [53, -84.23624083117829], [54, -84.23623640363034], [55, -84.23623453219889], [56, -84.23623621604195], [57, -84.23623863557643], [58, -84.2362394704968], [59, -84.23623952691665], [60, -84.23624067986225], [61, -84.23624273521895], [62, -84.2362436965113], [63, -84.23624265517373], [64, -84.23624102022005], [65, -84.23624057491777], [66, -84.23624133372033], [67, -84.2362420330175], [68, -84.2362421158648], [69, -84.23624225184281], [70, -84.23624297194729], [71, -84.2362437287231], [72, -84.23624372650863], [73, -84.23624309832785], [74, -84.23624266941877], [75, -84.23624280887431], [76, -84.23624310750307], [77, -84.23624317141316], [78, -84.23624317735583], [79, -84.2362434307097], [80, -84.23624378578967], [81, -84.23624386246709], [82, -84.23624363432215], [83, -84.23624344094344], [84, -84.23624347541616]], "stddev_raw": [[1, 0], [2, 0], [3, 0], [4, 0], [5, 0], [6, 0], [7, 0], [8, 0], [9, 0], [10, 0], [11, 0], [12, 0], [13, 0], [14, 0], [15, 0], [16, 0], [17, 0], [18, 0], [19, 0], [20, 0], [21, 0], [22, 0], [23, 0], [24, 0], [25, 0], [26, 0], [27, 0], [28, 0], [29, 0], [30, 0], [31, 0], [32, 0], [33, 0], [34, 0], [35, 0], [36, 0], [37, 0], [38, 0], [39, 0], [40, 0], [41, 0], [42, 0], [43, 0], [44, 0], [45, 0], [46, 0], [47, 0], [48, 0], [49, 0], [50, 0], [51, 0], [52, 0], [53, 0], [54, 0], [55, 0], [56, 0], [57, 0], [58, 0], [59, 0], [60, 0], [61, 0], [62, 0], [63, 0], [64, 0], [65, 0], [66, 0], [67, 0], [68, 0], [69, 0], [70, 0], [71, 0], [72, 0], [73, 0], [74, 0], [75, 0], [76, 0], [77, 0], [78, 0], [79, 0], [80, 0], [81, 0], [82, 0], [83, 0], [84, 0]], "params": [[1, [-0.07946726567402958, 0.03548729990393079, -0.03397998314809602, -0.03410519350568649, 0.05055593981912345, 0.05098767433094242, -0.043601840597997925, 0.0]], [2, [-0.06946789860848669, 0.025487560111908822, -0.043979708104627854, -0.02410557738664514, 0.06055541639975546, 0.04098785541480841, -0.0536017652581174, 0.009999999272026253]], [3, [-0.0768782141399837, 0.03288058266077312, -0.03659083055139308, -0.03151081277182659, 0.0531596443587145, 0.048317868678019064, -0.04648527839738868, 0.019887436952534625]], [4, [-0.08340300534166427, 0.03951378907795057, -0.029786264226402365, -0.038932376003334664, 0.046299198226181455, 0.05561447774498836, -0.03969452545943467, 0.0294182503486319]], [5, [-0.08479980427031716, 0.04117301587314656, -0.027699954792791793, -0.042827607266741445, 0.04408863151411509, 0.059221209036585926, -0.03732957705995256, 0.03825441023156394]], [6, [-0.08257795374577567, 0.03914900042932647, -0.029381924854827244, -0.0426987344889618, 0.04567704367528235, 0.058870594245690924, -0.038785290102798464, 0.04602245520513175]], [7, [-0.07865407401707182, 0.03536535301591742, -0.03291446574623148, -0.040255791999579585, 0.04914812956370243, 0.05631994839397408, -0.042145235772200286, 0.05237923818797703]], [8, [-0.07435476484885874, 0.031158258616995137, -0.03695064813654832, -0.03686974408628101, 0.05315517969541607, 0.05294879226208297, -0.0460258055351121, 0.0571007589512091]], [9, [-0.07095148126216402, 0.027794451010516755, -0.04024053147793692, -0.03371131601809032, 0.05645752843733426, 0.04995415143632615, -0.04914903749411654, 0.06013763436807063]], [10, [-0.06938098902040564, 0.026220491874111043, -0.04183131813401434, -0.0317792333965467, 0.05809532361599765, 0.04830049700668836, -0.05056840849498413, 0.06158994850657621]], [11, [-0.06972603228020124, 0.026544002419765643, -0.04157031941825511, -0.03149466892192559, 0.05788885115182735, 0.048296980474374376, -0.050168068800876424, 0.06164254380223738]], [12, [-0.07149824660880215, 0.028290314348543705, -0.039898422864055, -0.032638372987076586, 0.056259615865581356, 0.049638208666638574, -0.048419038022269, 0.060515064467770815]], [13, [-0.07405203294726447, 0.030815464814552947, -0.0374470641148418, -0.034678335819081633, 0.05382996613656389, 0.0517505610116623, -0.04597859014445646, 0.0584352800418778]], [14, [-0.07670425829966909, 0.03343200366137347, -0.034901798599556944, -0.03697092632596075, 0.051281056655990705, 0.05396620316564622, -0.043559477774233676, 0.055628447666575306]], [15, [-0.0788026971417705, 0.035482010409018515, -0.032923920262007286, -0.03885343715721772, 0.04927714872975914, 0.05562788935738602, -0.04182574846633886, 0.05231706656137218]], [16, [-0.07989694307531738, 0.03651372903253721, -0.03197001634712403, -0.03980848370664056, 0.04828833756898391, 0.05628102889788746, -0.041182452209446115, 0.04872562131157999]], [17, [-0.07988338953621732, 0.03642826221690856, -0.032141023803501666, -0.03964430150277677, 0.048432092930825885, 0.055829107509931024, -0.04164937613027959, 0.045084236153128975]], [18, [-0.07896855375256666, 0.03543910307603817, -0.03322176142118912, -0.03850461875380827, 0.04950418463086983, 0.054493787093258195, -0.042943424786033586, 0.041625714863280976]], [19, [-0.07754208985021219, 0.033942900473821966, -0.03481073687820262, -0.03675123983653906, 0.051107817211441066, 0.052685738223780906, -0.04461783486418677, 0.038573022526348005]], [20, [-0.07606923828821098, 0.0324122193701038, -0.03642678314117799, -0.03485624133030471, 0.052760884734659334, 0.05089916088965298, -0.04617098207452469, 0.03611814254382861]], [21, [-0.07498674296140427, 0.03129051296605564, -0.03761489302090741, -0.033305972339341926, 0.054000189654828896, 0.04960151838744921, -0.04716816217548394, 0.03439830546135852]], [22, [-0.07458320791796426, 0.03086940087375929, -0.03807377355533238, -0.032474307703823806, 0.054509902780737904, 0.04909683229315277, -0.04737368928249349, 0.03347913197385011]], [23, [-0.07492048089790491, 0.03120868059718143, -0.03774051338095906, -0.03250929918144843, 0.054212323135593335, 0.04943840442187517, -0.04680768710890592, 0.03335171956167067]], [24, [-0.07584364786436885, 0.03214848415816434, -0.036778033169484255, -0.03331434079991925, 0.05326072416161947, 0.050448152384600375, -0.0457019944303322, 0.03394297204222893]], [25, [-0.07704827369655402, 0.033379218934910714, -0.03550241243014583, -0.0346112910772347, 0.051968111528747786, 0.051796041630839014, -0.044413841845968756, 0.03513271979415193]], [26, [-0.07816554396230208, 0.03452802072213362, -0.034294972002451136, -0.03602535743933457, 0.05071984245771435, 0.05309086340109181, -0.043328890080327837, 0.03677153416678814]], [27, [-0.07886179890710908, 0.035258673750829785, -0.03350132858790885, -0.0371774052461286, 0.049872933007155944, 0.053982725380812606, -0.042751875863430135, 0.03869653650004087]], [28, [-0.07893827218993793, 0.035371196698938005, -0.03332956448944269, -0.03778682418232438, 0.04965106572953041, 0.05426567946042675, -0.042814568540892946, 0.0407448405510096]], [29, [-0.07838554311186478, 0.03485558003537705, -0.03379426252657672, -0.037750847597210965, 0.05008250957570165, 0.053931824395803234, -0.04344943168307424, 0.042764698596099895]], [30, [-0.07737015654282767, 0.03387743345458667, -0.034730653701143026, -0.037158386687860166, 0.0510099778840419, 0.05315265182548841, -0.044430686304697646, 0.04462413938419035]], [31, [-0.07617630755304063, 0.03271883386304004, -0.03585515481291138, -0.036243989737957755, 0.052149997745832385, 0.052212716748240164, -0.045450323942553085, 0.04621674002183364]], [32, [-0.07512630462844307, 0.03169848347617815, -0.036846874882185306, -0.035312423702291394, 0.05317446382804799, 0.051422287473847514, -0.04620959261593214, 0.047464328903435306]], [33, [-0.07448945446900633, 0.031081394132630294, -0.03743938651997846, -0.034650384535561414, 0.0538039851126455, 0.05102334559447223, -0.046509532058654844, 0.048316990370087076]], [34, [-0.07440254017911603, 0.031001153212936637, -0.03749940630475311, -0.034441509432757464, 0.053891040849274215, 0.051116157113756173, -0.046307478065998844, 0.04875150491325974]], [35, [-0.07483661041164753, 0.03142819877571707, -0.03705861021786697, -0.03471544409622546, 0.053457288265449106, 0.05163739958832813, -0.04571622655509595, 0.04876958650277279]], [36, [-0.07561966156953276, 0.0321928324953177, -0.036289993094124146, -0.03535078014075659, 0.052673236151799516, 0.05239252305702627, -0.044955382236178794, 0.04839664579467952]], [37, [-0.07649670546570471, 0.03304479607743261, -0.035447221070711465, -0.03612263472650537, 0.05179825657828838, 0.05312307336705514, -0.0442769748344565, 0.04768090101557789]], [38, [-0.07720787779082769, 0.03373025391834199, -0.03478616409292137, -0.036775560972609506, 0.051100554489051625, 0.05359021004377103, -0.04388456127335618, 0.046692082665605886]], [39, [-0.07756725255988825, 0.03406868409485487, -0.03448651095529287, -0.03710421491855762, 0.050774523095845146, 0.0536521944050283, -0.04387017905685391, 0.04551874971708744]], [40, [-0.07751673650133857, 0.034004724981250296, -0.03459935221680303, -0.03701750811205402, 0.05088244943217408, 0.05330682864366955, -0.04419328028022887, 0.04426328249138182]], [41, [-0.07713406613848284, 0.03361525761095295, -0.03504081738549954, -0.03656160083070494, 0.051343786796359224, 0.052683578177943655, -0.04470630486697288, 0.04303407454698031]], [42, [-0.07659627448006869, 0.03307349737210289, -0.03562948325048693, -0.03589643948352287, 0.05197142230378524, 0.051994095916638665, -0.045212461788235535, 0.0419353119733198]], [43, [-0.07611524879374401, 0.03258632619805045, -0.0361509336453006, -0.03523910679657765, 0.052538018326028633, 0.051459832631639064, -0.04553544160376982, 0.041055725877915845]], [44, [-0.07586524755772386, 0.03232422620696159, -0.03642990379117021, -0.03479212182947123, 0.052852558579448816, 0.05123814490144518, -0.045578448500094605, 0.04045847276519542]], [45, [-0.07592542289024268, 0.03236597167856903, -0.03638705711916587, -0.034677994874276814, 0.052823143584980546, 0.051372504581455924, -0.045351410462948376, 0.04017444181167079]], [46, [-0.07625822628785367, 0.03267782848920839, -0.03605973994435534, -0.03490335375362741, 0.052482675093566356, 0.05178536417887497, -0.044958319162211845, 0.04020053288889839]], [47, [-0.07672956903831893, 0.033132692004941504, -0.03558136966046838, -0.03536482505947715, 0.05196987156238305, 0.05231276028459078, -0.044553139570118694, 0.04050305543786193]], [48, [-0.077160532580972, 0.03355927907297377, -0.03513011299040557, -0.03589080204605457, 0.051476031530400125, 0.05276543640081088, -0.044281676156326194, 0.04102508941911818]], [49, [-0.07739247265039334, 0.03380392808195784, -0.03486495544960465, -0.03630291401351003, 0.0511762527297655, 0.05299589079629188, -0.044229975021531635, 0.04169593606059747]], [50, [-0.07734321258237233, 0.0337840358913311, -0.034870761705746336, -0.03647704041524167, 0.05116812572702663, 0.05294796198464014, -0.04439800823178562, 0.04244067871438158]], [51, [-0.07703339564503019, 0.03351372720332735, -0.03513235652521926, -0.03638249286886307, 0.0514407024840868, 0.052670446566928666, -0.04470703202332751, 0.04318821821730037]], [52, [-0.07657434493861759, 0.03309356182864568, -0.03554589759658986, -0.036085481676889054, 0.051884354231918915, 0.05229171881585492, -0.04503495933242953, 0.04387682444721902]], [53, [-0.07612443341799097, 0.03267056547076129, -0.03596070741076145, -0.03571809783913353, 0.05233501436747836, 0.0519673902656229, -0.045264625576387295, 0.044457071764538884]], [54, [-0.07583062247081196, 0.03238404405260161, -0.03623535763576244, -0.03542622102471445, 0.05263563691780372, 0.05182085487960189, -0.04532646624194868, 0.04489275240347376]], [55, [-0.075776242764937, 0.0323165975662468, -0.03628784122611673, -0.035315455837453595, 0.05269286605948054, 0.051898788112148604, -0.04521977618874743, 0.04516077562499522]], [56, [-0.07595468921930396, 0.032468329592063555, -0.036121310136559365, -0.03541482263445976, 0.052507610735444646, 0.052158228788476126, -0.0450059935947844, 0.04525101504698725]], [57, [-0.07627807339575257, 0.03276288869922807, -0.03581679830777326, -0.03567120802970911, 0.052168713231103954, 0.052488404125996875, -0.04477912814221018, 0.045166571073672335]], [58, [-0.0766153018242583, 0.03308091139181092, -0.03549791283037658, -0.035974786601757236, 0.05181440781114529, 0.052756922657471, -0.044626587324242815, 0.04492422231868162]], [59, [-0.07684385828072682, 0.03330694272439223, -0.03528211167665313, -0.03620408959792288, 0.051577475197156566, 0.05286201409996515, -0.04459619688536035, 0.04455430405721534]], [60, [-0.07689536694147245, 0.03337192767723309, -0.03523716777765309, -0.036273121412205886, 0.051535079086125514, 0.05277051105081544, -0.04468190297082293, 0.04409911032670287]], [61, [-0.07677737814023237, 0.03327526245602536, -0.03535931322876768, -0.03616242164765765, 0.05168275580198855, 0.05252698200679038, -0.044832235599832605, 0.043609230653706456]], [62, [-0.07656390956411768, 0.033078959084861456, -0.03558045985682136, -0.03592260272770118, 0.051941899769835174, 0.05223191678185643, -0.044975976223868605, 0.04313789825567363]], [63, [-0.0763604507959093, 0.03287807186671209, -0.03579980055470346, -0.035650586650258394, 0.052195855578199966, 0.0519992841349059, -0.045053103797332746, 0.04273418874206679]], [64, [-0.07625870809628241, 0.03276036088148097, -0.035926065927325, -0.03544933755050292, 0.05233899832186098, 0.05191102308579977, -0.04503801473679779, 0.04243646087657496]], [65, [-0.0762997041933265, 0.03277156901876813, -0.035913315824756445, -0.035387504175643014, 0.05231880162714528, 0.05198675915013364, -0.04494624386417328, 0.04226754278746598]], [66, [-0.07645998547039232, 0.03289988847151038, -0.03577623787008845, -0.035474941621008046, 0.05215399162933807, 0.052180340216997176, -0.0448235679914895, 0.04223275797626104]], [67, [-0.07666541077490659, 0.03308476185397674, -0.03557994408997416, -0.03566312175904275, 0.05192245660269962, 0.052403032961073966, -0.044723795579945734, 0.042321086193784295]], [68, [-0.07682527624288274, 0.033244943586274785, -0.035409983578919495, -0.035868739761755905, 0.05172551559273228, 0.052562436335148434, -0.04468558446333146, 0.042508881200388794]], [69, [-0.07687162248048053, 0.033313350606569064, -0.035335849334479676, -0.036009635979156226, 0.0516443372948152, 0.05260049416792578, -0.04471806442496845, 0.042764954290911]], [70, [-0.0767869515038062, 0.03326407277604979, -0.03538327439789357, -0.03603783963637285, 0.05170699714469275, 0.052514905506524615, -0.04480040793854433, 0.04305567011928259]], [71, [-0.0766090583458595, 0.03312073787312619, -0.035526374446378337, -0.035956311044586714, 0.051879704040428416, 0.05235582473138171, -0.04489401982678588, 0.043348997284900694]], [72, [-0.07641211962111526, 0.03294381898584246, -0.035701750622984786, -0.03581340101140918, 0.05208470474173016, 0.05220072321901031, -0.04496076330149896, 0.04361705325020994]], [73, [-0.07627339166297738, 0.032803433991301395, -0.035837314536045536, -0.035678799569781434, 0.052235830450845566, 0.05211930538223739, -0.044978773368578855, 0.043837318736287906]], [74, [-0.07624051424964753, 0.03274982457253149, -0.0358828946628579, -0.03561223410466601, 0.052275666049856846, 0.05214394390558379, -0.04494937642155852, 0.04399311349949074]], [75, [-0.07631355498169112, 0.03279407537285801, -0.03582957085235477, -0.035638590838944766, 0.052198209245875406, 0.05225806411432655, -0.04489323406552298, 0.04407397445241342]], [76, [-0.07644880722461712, 0.032906649349855516, -0.03571016482536789, -0.03573972612274356, 0.05204786122393842, 0.052406483023492594, -0.044838745957001686, 0.04407627411816171]], [77, [-0.07658131644599206, 0.033033203246406094, -0.03558191007894585, -0.03586546240399578, 0.051896525844825785, 0.05252193986211075, -0.04480874402087897, 0.04400394276982866]], [78, [-0.07665503775259323, 0.0331197593908011, -0.035499934321003825, -0.03595780562877561, 0.051810102124166396, 0.05255537893563945, -0.044811503629112175, 0.04386877186456661]], [79, [-0.07664675538654689, 0.03313576614644201, -0.035493633308246716, -0.035977040075395324, 0.0518197720348066, 0.052496482112012625, -0.04483942711611461, 0.043689685963689176]], [80, [-0.07657340055049026, 0.03308513742600409, -0.03555609324315383, -0.0359181148194368, 0.05191070227178492, 0.05237586764783554, -0.044874903320527466, 0.04349063196821916]], [81, [-0.07648055372078147, 0.03300124388310004, -0.03565035553781494, -0.03581063290863952, 0.05203227016625633, 0.05224901391954075, -0.04489970986099371, 0.04329723533552109]], [82, [-0.0764186750566066, 0.03292921694258842, -0.0357285710028839, -0.035703457877341936, 0.05212388329389496, 0.052170119962709045, -0.04490325216032609, 0.043132885068328304]], [83, [-0.07641884461114114, 0.0329043585440606, -0.03575458862405263, -0.035641756675179624, 0.0521436859277227, 0.05216816759850128, -0.044886141198502, 0.0430151985914832]], [84, [-0.0764793491362857, 0.032936650588654304, -0.03571955505719219, -0.03564723263883068, 0.05208674616179953, 0.05223584768465658, -0.04485823362760547, 0.04295375010771137]]], "gradients": [[1, [-0.0001579842423353739, 0.0003842979707116001, 0.0003635688941585613, -0.0002604874217837505, -0.00019104139418857358, 0.0005522203130254866, 0.0013273082715841156, -0.13736758105710578]], [2, [0.03416340105064819, -0.05344924391086181, -0.04658885404256807, 0.048427728639950374, 0.028167690284917057, -0.03351233531778064, -0.02804881164105666, -0.11076500266251799]], [3, [0.004568887080637296, -0.008354619039153022, -0.008856196517882609, 0.015770003395786603, 0.005640514711089395, -0.010327483511744617, -0.006442055824265935, -0.07479560977020583]], [4, [-0.02186507567812157, 0.03252317536376381, 0.026034484816221948, -0.017222642863728765, -0.015369143025054655, 0.012870217344399748, 0.014444563702497248, -0.040270998950376224]], [5, [-0.02926467957807688, 0.04493535557189432, 0.03779995398403457, -0.03390646896205851, -0.02269811820197276, 0.023690891174837247, 0.022234334696420888, -0.011189977679563867]], [6, [-0.023107571551349793, 0.035991499365422897, 0.030971393802900593, -0.03188307126909251, -0.018768753737489874, 0.021427596021993622, 0.018417930407764516, 0.012218134940326308]], [7, [-0.010324370182672737, 0.016525872541265585, 0.014871115102991439, -0.019280864469237713, -0.009205770972755545, 0.012054034696546978, 0.008744488547662854, 0.029998755783338993]], [8, [0.004268184478689818, -0.005907265479422108, -0.003948268566716706, -0.002601417478686585, 0.0020474623475621456, 0.00023223100697578047, -0.0025974110502176018, 0.04226701614273054]], [9, [0.015984276301153955, -0.02408409836118608, -0.019409397566136022, 0.012686883650246727, 0.011384257186222158, -0.010043083345749437, -0.011764517046131573, 0.04975405935451249]], [10, [0.021347281545914143, -0.03256967408236733, -0.026883860072317134, 0.02198140660416925, 0.016027198237253515, -0.015633711176022302, -0.015925049697273153, 0.053446351732063135]], [11, [0.020031537794039878, -0.030698370330583202, -0.025616119093541556, 0.023361936089116853, 0.015448071038747457, -0.015602089786483475, -0.014724155155690255, 0.05396785172735008]], [12, [0.013793153179491924, -0.021108420028582486, -0.01770620843336701, 0.017868177194046098, 0.0108407320181243, -0.011000473339109362, -0.009552211107475728, 0.051650250950316945]], [13, [0.004945656291738487, -0.007395402388922889, -0.006167183353525729, 0.00799460031348076, 0.003974148189413995, -0.0037366020651177223, -0.002360458041835045, 0.04675410386840895]], [14, [-0.004062387484978558, 0.00659319973840411, 0.005718748099326376, -0.003227715993617153, -0.0032020982997238434, 0.003964688485936563, 0.004721159427973021, 0.039520590441142645]], [15, [-0.010890501124492857, 0.01717340805058143, 0.014773317774441352, -0.012654941510476192, -0.0087681746274626, 0.009893253559837945, 0.009700859312644639, 0.030228722746144854]], [16, [-0.013939110959185541, 0.021840843946108635, 0.018802895535770858, -0.01780675369101914, -0.011354469979082182, 0.012499619889652536, 0.011372051813879125, 0.01933221059276491]], [17, [-0.012891702489142176, 0.02011390688545589, 0.017343072861123687, -0.017726718483146442, -0.010619818369065115, 0.011428432492564866, 0.00969991489272104, 0.007549922444013646]], [18, [-0.00857957062558512, 0.01329883447328939, 0.011475043998729006, -0.01303858305126937, -0.007172502899379651, 0.007393862026390252, 0.005566495943639893, -0.004195418888073732]], [19, [-0.0025037596148678176, 0.0037415535380489473, 0.003193968087060739, -0.00539674995384587, -0.0021916758407343195, 0.0017455001131594372, 0.00034254111855602787, -0.014914342175472939]], [20, [0.0035729338591323767, -0.005796667171210856, -0.005117704558188052, 0.003020886810602974, 0.002892366682431202, -0.0038913392455839357, -0.004447743299749618, -0.023691402836234943]], [21, [0.008015005098826578, -0.012748124506359204, -0.011215429621444173, 0.009962436196715885, 0.006707377525216884, -0.007985237933112899, -0.00749853977727355, -0.029826670161440916]], [22, [0.00975154771650466, -0.015439675367218797, -0.013619115306056528, 0.013691614456107004, 0.008316581326397454, -0.009544619122834774, -0.008117023287226743, -0.032956410563059535]], [23, [0.008558354657893119, -0.013541123487996742, -0.012023810712648242, 0.013513599999953385, 0.007485013094054693, -0.00839604982751041, -0.006382816015985782, -0.03309588828099663]], [24, [0.005017343530809626, -0.007988094673820001, -0.007234569509080302, 0.009863122931804469, 0.004659515612630116, -0.0051184012946663415, -0.003006862069767635, -0.030589475514830156]], [25, [0.00027087341906906204, -0.0005809235034206495, -0.0008103984154672617, 0.004015240728463709, 0.00076168962145573, -0.0007871735666782342, 0.000927969182527022, -0.026014957684182605]], [26, [-0.004288313354621209, 0.006508427753985302, 0.005364982140989127, -0.002304206637262496, -0.003066268625673274, 0.003318538825269002, 0.004255996509002102, -0.02007871852453036]], [27, [-0.007384208721333607, 0.011308978334767517, 0.009577054198459223, -0.007346990821076815, -0.0057569058025137565, 0.006053579348332505, 0.0060583995270633295, -0.013505505830053721]], [28, [-0.008231764851799994, 0.012624913089538836, 0.010780459864562886, -0.009825366738553498, -0.006629617663264753, 0.006749645343873567, 0.005941786835876428, -0.00693377160990849]], [29, [-0.006746707780507677, 0.010348593576281928, 0.008875884381396304, -0.009285384061982427, -0.00557873888577376, 0.0053975804432866425, 0.004115874110610207, -0.0008476691003238557]], [30, [-0.003502354858653689, 0.005382520584532813, 0.004643566528898191, -0.006170089164342585, -0.0030478900615946714, 0.002584741312844585, 0.0012655592387886827, 0.004441077871362609]], [31, [0.000482990963547536, -0.0006973462187431778, -0.0005519444630408543, -0.0015995935938093453, 0.00014409718798447102, -0.0007293153191199053, -0.0016828135034074876, 0.008775680392389518]], [32, [0.004038888662265094, -0.006098137173438545, -0.005160658009600638, 0.0029855373982883293, 0.0030426265586811496, -0.003506462279403877, -0.0038405042754305896, 0.012112668348407851]], [33, [0.00617971605234402, -0.009326262492095339, -0.007895064611133762, 0.0062374284020592086, 0.0048303224880186235, -0.004941205284609396, -0.004628052542770433, 0.014462092444858854]], [34, [0.006400228529102492, -0.009630344715773731, -0.00811205374208157, 0.007295204831578417, 0.005070396696339685, -0.004699722317681676, -0.003938694890877059, 0.015830391014631573]], [35, [0.004800740857504593, -0.007181011245961599, -0.005965850983585597, 0.006020195582195242, 0.0038173869421171958, -0.0029890942848282975, -0.0021280115387014575, 0.01619478389434903]], [36, [0.002005952461516358, -0.0029394546975822777, -0.0022926161004050982, 0.0029824262537658797, 0.001560848498442624, -0.00045123708098060433, 0.000136539635718691, 0.01551712175232467]], [37, [-0.0010546110711544543, 0.001681675614591427, 0.0016831224157272118, -0.0007593213879459881, -0.0009465267099955099, 0.002056270097668289, 0.0021004242774154136, 0.013783266065118482]], [38, [-0.0034344396205057137, 0.005257080276493298, 0.004728446103143824, -0.003996889667973846, -0.002921182649672005, 0.003734044916285484, 0.003165499868828192, 0.011051786627760407]], [39, [-0.004462934409630748, 0.006787477914386386, 0.005982816662594814, -0.00575129902827598, -0.003792247978196883, 0.004098143622144335, 0.003077707485729775, 0.007495838254172327]], [40, [-0.0039467996561199925, 0.005994148129587984, 0.005213648196985332, -0.005575922471649619, -0.003376446816787393, 0.0031238863181783927, 0.001984820430578793, 0.003417957856598264]], [41, [-0.0021996685019303186, 0.003355672015246114, 0.0028474838839827044, -0.003666794135398277, -0.0019131258804065965, 0.001222875406980961, 0.0003519748810134615, -0.0007752689354987297]], [42, [9.539221525756147e-05, -0.00010237986919037212, -0.00021351350613940667, -0.0007543067442412621, 4.0908276162099355e-05, -0.0009195239176875702, -0.0012184027955299825, -0.004633493676323042]], [43, [0.0021276685780549087, -0.0031702977121739195, -0.002908727816745227, 0.0021610255352726426, 0.0018068956017316395, -0.002582973282500234, -0.0021988911528012522, -0.007740922021611141]], [44, [0.0032303727204663346, -0.004857172976699076, -0.004373105759015061, 0.004142905923004037, 0.00281099546707253, -0.0032546522675858114, -0.0023120746892146826, -0.009792749542498314]], [45, [0.0030963518887716646, -0.004706818443523275, -0.004214890277609129, 0.004623928911939856, 0.0027717180271338293, -0.0027917717269900777, -0.0016055042599134595, -0.010648817834436386]], [46, [0.001860418910041517, -0.0029150924292906666, -0.0026165244340177196, 0.003572593316420125, 0.0017785738442626098, -0.0014451531832975206, -0.0004062028049673927, -0.010348692358249423]], [47, [2.618503559403962e-05, -0.00021903642426934766, -0.00023353439505058304, 0.0014665861733504926, 0.00023882114842876945, 0.0002526033060945565, 0.0008165463974449949, -0.00908605302704757]], [48, [-0.0017258066164913544, 0.0023856605159551236, 0.002056382347575436, -0.0009007914676004702, -0.001278069287579342, 0.0016857808886499015, 0.001627226743281085, -0.0071529411010402555]], [49, [-0.00278246422433881, 0.00399985529612934, 0.003466182496325132, -0.002706698771049787, -0.0022441433306283898, 0.002374897742953408, 0.0017774049880898701, -0.004870466978573518]], [50, [-0.0028118674957084977, 0.004128892634454928, 0.0035690490229711713, -0.003383446711282545, -0.0023570106982475636, 0.002140137137871534, 0.001280217870558431, -0.0025252782616007607]], [51, [-0.0018664835438073624, 0.002831555827683019, 0.0024265059705044223, -0.002801044957706722, -0.0016353985093502388, 0.001146919580136796, 0.00038213881867932287, -0.0003291585832698729]], [52, [-0.0003417466315625006, 0.000662568049946799, 0.0005339824492978096, -0.001282041817262325, -0.0003930958195041967, -0.00017749571375702544, -0.0005484685486578655, 0.0015904178988250806]], [53, [0.0011847541418887886, -0.0015552599011812163, -0.0013829931801865314, 0.0005451840016377218, 0.0008902355142055285, -0.0013165564503623273, -0.0011682863607092031, 0.0031727140219430794]], [54, [0.0021714480466243913, -0.003040177960670576, -0.0026422851122589464, 0.001991029202855543, 0.0017506317845885633, -0.0018598341889060066, -0.00128478810687227, 0.0043909806044979405]], [55, [0.0023091965690156258, -0.003330504638711318, -0.002849345394324132, 0.002557444104738238, 0.0019085894093251454, -0.001648779805222489, -0.0009140315896729589, 0.005220513282409911]], [56, [0.0016215796614886813, -0.0024309079489199803, -0.002021938958378655, 0.0021072371916091015, 0.0013616966164988753, -0.0008193175841171296, -0.0002536554043928163, 0.00562269619099709]], [57, [0.00043433990259700295, -0.0007771906307993959, -0.000554251404793149, 0.0008899130904751473, 0.00036844163231819493, 0.0002684675679489601, 0.000410526572238723, 0.005552028321247349]], [58, [-0.0007661193148322809, 0.0009549034864164696, 0.0009549906237111827, -0.0005769659500458602, -0.0006639968586625855, 0.0011801720952462347, 0.0008231276468251281, 0.004981666737137402]], [59, [-0.0015268148951150806, 0.002117398052590147, 0.001939426631167862, -0.0017186633187407097, -0.0013419246050005995, 0.0015775656170831098, 0.0008555188223198229, 0.003934899748983867]], [60, [-0.0015998646147323825, 0.0023318704749044628, 0.002076711656656016, -0.0021244786824325956, -0.0014352758008158162, 0.0013437874607120648, 0.0005432456177203449, 0.002507218654926646]], [61, [-0.0010248812306485888, 0.0016135639362033771, 0.0013944498815305906, -0.0016942513920525926, -0.000957004818260998, 0.0006150021499138347, 5.427465940499587e-05, 0.0008667033153386683]], [62, [-9.315876117454991e-05, 0.00033539304115492996, 0.00023404043264463326, -0.0006559409195148191, -0.00014260850802827463, -0.0002892012333148841, -0.00039261113064981146, -0.0007708342165813065]], [63, [0.0007851646294909642, -0.0009437529570845982, -0.0009046913884418473, 0.0005448254306230638, 0.0006565819636534798, -0.001003195095492515, -0.0006215253987846836, -0.002185110847548799]], [64, [0.0012532611978457453, -0.0017113950449925142, -0.0015707079103748356, 0.0014325205844016864, 0.0011200998371236892, -0.0012629748187436007, -0.0005659927064982639, -0.0031991622064708736]], [65, [0.0011484984818252997, -0.0017005398178469022, -0.0015368556364592223, 0.0016899124795770604, 0.0010852372263485677, -0.001004600998044225, -0.00028356667228024435, -0.003716040520245656]], [66, [0.0005559368334360215, -0.000978121257020348, -0.0008743855937325407, 0.0012722157933637845, 0.0006031995176556393, -0.0003760411166524591, 8.205149852358318e-05, -0.003732722168152236]], [67, [-0.00024291917505081528, 0.00010610004208899682, 9.724331374627582e-05, 0.0004052879513380958, -9.51694826056837e-05, 0.0003371280091215567, 0.0003701871499970366, -0.003328069756847185]], [68, [-0.0008992366345239589, 0.0010809260194264425, 0.0009571765820624023, -0.0005243560555356908, -0.0007052397998990045, 0.0008371556638024913, 0.0004718222948412176, -0.0026310627496997085]], [69, [-0.001146771393038648, 0.0015540476302646766, 0.0013617943396724286, -0.0011371261119279552, -0.000979353728297383, 0.0009372285601898511, 0.0003689944141740398, -0.0017817821327241745]], [70, [-0.0009087509312024622, 0.0013675228167358, 0.0011804780683064564, -0.0012145136890779895, -0.0008269955348936264, 0.000631270990510302, 0.00013125751783604755, -0.0008989674602730702]], [71, [-0.00031816964339270726, 0.0006464296366317512, 0.0005343888570337185, -0.0007768319430425663, -0.00034307112602505185, 8.369621198767163e-05, -0.00012459030398304094, -6.395967248806755e-05]], [72, [0.0003524525434102088, -0.0002731122023789112, -0.00027213394909608724, -5.649606323743228e-05, 0.00024407810560944654, -0.0004518789804279777, -0.00029003178805453445, 0.0006768840344477667]], [73, [0.0008166862823628662, -0.0009988952974850918, -0.0008920585708551698, 0.0006152790977864697, 0.0006783813750814716, -0.0007463603197237489, -0.00030987228377910014, 0.0012970132394940492]], [74, [0.0008981790895319364, -0.0012506867417556577, -0.0010846322741571157, 0.000955422559343333, 0.0007875882537717871, -0.0006911857087459339, -0.00019853275874481824, 0.0017721024039616395]], [75, [0.0005990414404379862, -0.0009696576414341962, -0.0008091294746463973, 0.0008456071653171193, 0.0005521143159796793, -0.00033650647338845374, -2.4121031060531095e-05, 0.0020703206922121353]], [76, [8.569276371872547e-05, -0.0003261309869486695, -0.0002266967900510508, 0.0003706263846368074, 0.00010325810607980657, 0.00014138796923646169, 0.00012860588950047713, 0.002155857887217394]], [77, [-0.00039656714770330836, 0.00037107565164262724, 0.00038443677651400776, -0.00023310120577946236, -0.0003445073151340239, 0.0005250745564211456, 0.00019743704568497833, 0.0020038129681694272]], [78, [-0.0006381599044260611, 0.0008183378475621339, 0.0007581914859002836, -0.0006911325142340274, -0.0005938101185307687, 0.0006536660235099134, 0.0001665132993196039, 0.0016185212327712861]], [79, [-0.0005561058907375127, 0.0008483618331922571, 0.0007554374334262093, -0.00081366106240921, -0.0005510495957707917, 0.0004896924083794829, 6.622920776067076e-05, 0.001045374433161328]], [80, [-0.00022146276040757584, 0.0004921559976054368, 0.00041487279388263687, -0.000572842529138029, -0.0002611531481448992, 0.00012724459487856166, -4.7388948800630715e-05, 0.00036893835581963685]], [81, [0.0001852570412950172, -5.098592163221838e-05, -7.842342608910258e-05, -0.00010326490694012591, 0.00012250125961088543, -0.00025881766876523216, -0.00012157026199588472, -0.00030363615692863277]], [82, [0.0004656512970910853, -0.0005159109139185603, -0.00048725142625016815, 0.0003697500693533584, 0.0004155617922236843, -0.0004963741024255341, -0.00012967973236754915, -0.0008683085977025939]], [83, [0.0004967842471756967, -0.0006958459707533393, -0.000632965692531684, 0.0006373628172156032, 0.0004894521698588505, -0.0004928801503751856, -7.870725022485203e-05, -0.0012493970667861731]]], "count": 84}, "termination_value": 0.013623090604085064, "termination_status": false}, "9": {"gradients": [[0, 0.012218403343055684], [1, 0.01214915731571864], [2, 0.0065276505599314305], [3, -0.006485044872604817], [4, 0.03292147363215747], [5, -0.01320847618018206], [6, -0.013336914239516773], [7, 0.03215789172772077], [8, -0.03266367541387183], [9, 0.013430346500257428], [10, 0.013049193876327081], [11, -0.03246045087119853], [12, -0.0020582891363574163], [13, -0.0020866096396332523], [14, -0.0343178379379907], [15, 0.041082822897863025], [16, 0.027905721680653528], [17, -0.0477190788788846], [18, 0.047382054297884224], [19, -0.027625634055866044], [20, -0.040759775124357134], [21, 0.03432311849070402], [22, -0.006520363194127299], [23, 0.006520428653686849], [24, -0.011394641616575996], [25, -0.003872195957640656], [26, -0.011475127906606986], [27, -0.004500933784584049], [28, 0.01144186783783141], [29, 0.003959560227457359], [30, 0.011453174643577313], [31, 0.004321454034254657], [32, 0.0002958836810904586], [33, -0.0014848160972320557], [34, -0.00025341660170852265], [35, 0.0013515401717114628], [36, -0.005644032141645994], [37, -0.0028870253684516456], [38, 0.005583264406240573], [39, 0.003386475320041882], [40, -0.0033270683862269834], [41, 0.002943746569371797], [42, -0.0014829164085767843], [43, 0.000961079125417541], [44, 0.0023745203628635636], [45, -0.0036081442944038145], [46, -0.0015615387941778636], [47, 0.002901528300256473], [48, 0.0024160299695950016], [49, -0.0025348551552468734], [50, 0.001840277676976143], [51, -0.003035292954066904], [52, 0.000607147342535086], [53, -0.0016864754203709253], [54, 0.07684604397603323], [55, 0.07716596446384472], [56, -0.0005371194048677808], [57, 0.07730457207580343], [58, 0.0003598769083339448], [59, -0.07695505468441866], [60, -0.07739358358610104], [61, -0.0776180246729723], [62, -0.0007541023528148116], [63, -0.07689864315543105], [64, 0.0008922685374699313], [65, 0.07782009702641801], [66, -0.007958056868147878], [67, 0.002116667064527178], [68, -6.418646640327097e-05], [69, -0.008641401253683512], [70, -6.707317284337933e-05], [71, -0.0014151268993174426], [72, -0.008641401253711933], [73, 0.0014151268993458643], [74, -0.00010160788218627204], [75, -0.007958056868119456], [76, -5.182492300548347e-05], [77, -0.002116667064498756], [78, 0.07647497882923915], [79, 0.07938105850875843], [80, -0.0002219581754019373], [81, 0.07740662469764459], [82, 0.0003427293949584964], [83, -0.07157260842167545], [84, -0.07163090310926634], [85, -0.07667325114533696], [86, 0.00026785710552701403], [87, -0.07920855068030619], [88, -0.00022421403181738242], [89, 0.07598547613088158], [90, 0.0007981765236309002], [91, 0.001892718163063023], [92, -0.0004943045406804458], [93, -0.00619733174747239], [94, -4.944838565279497e-07], [95, -0.006296249589638592], [96, 0.00046679612937339243], [97, 0.00628116097030329], [98, 0.0007831071963977365], [99, 0.0017258314415329323], [100, 0.006212799096175559], [101, -1.6747688817986273e-06], [102, -0.0005827497265045167], [103, 0.0773000652300766], [104, -0.0004970315016237237], [105, 0.07732029176365529], [106, -0.07689266755217261], [107, -0.07679940223714254], [108, 0.00044741062920650165], [109, 0.0777839813008967], [110, -0.000359806601238688], [111, -0.0771570703954012], [112, -0.07692766809283569], [113, 0.07757973264612872], [114, -0.0010188170482337], [115, -0.01221863963536407], [116, 0.0010624781244672477], [117, 0.013313371188516498], [118, -0.010943174959749058], [119, 0.0132313831572759], [120, -0.0010938553895130099], [121, -0.013096690269250644], [122, -0.001074613876710373], [123, -0.012433925138481072], [124, -0.011210021923730551], [125, -0.0114969413973256], [126, -0.012148250939986838], [127, -0.012106528019558027], [128, -0.10323994796945613], [129, -0.1039745952303548], [130, -0.10381006186953812], [131, -0.10386532575192575], [132, -0.10392592291287883], [133, -0.10416256038726601], [134, -0.10391307330090171], [135, -0.10470350008760931], [136, -0.00021838688995501343], [137, 0.00013045302588921004], [138, -0.003509034742762651], [139, 0.0034672252315175456], [140, -0.003906762639047656], [141, 0.0040449796034636165], [142, -0.0017652527270684004], [143, 0.0019399139432891843], [144, -0.12031521342470342], [145, -0.11965280171216364], [146, -0.12320008206515354], [147, -0.12317415140964272], [148, -0.12313963661163996], [149, -0.12257505822640269], [150, -0.12160517715850006], [151, -0.12130014288523228], [152, 0.033012312241183395], [153, -0.03277552821100471], [154, 0.011932255175423734], [155, -0.01321237613665005], [156, -0.011931526359958866], [157, 0.013484986625499573], [158, 0.011923153270728903], [159, -0.013365937050082266], [160, -0.011941167054715152], [161, 0.013058772079787673], [162, 0.03227098909280812], [163, -0.03256328630986616], [164, -0.010272455866271457], [165, -0.01297288503205607], [166, 0.0007281757949328949], [167, -0.012820936513833203], [168, 0.00034507086793666986], [169, -0.011264693149456662], [170, -0.01393228986856343], [171, 0.011573362342247151], [172, -9.124019824469087e-05], [173, -0.012540891929404552], [174, 0.0003929486157971951], [175, 0.012285277793182559], [176, -0.08136188212650097], [177, 0.07558077094758175], [178, -0.00029377762932369933], [179, 0.0764398726019806], [180, 0.00033928185452225534], [181, -0.07371091212874603], [182, 0.07304483822566965], [183, 0.07643999060655915], [184, -0.00019187950846344393], [185, -0.07566238105172829], [186, -9.109502924786739e-05], [187, -0.0807697287819451], [188, 0.09994828165056902], [189, 0.09398153990646563], [190, 2.8435861040065902e-05], [191, 0.09927309248182326], [192, -0.00016711359434395945], [193, 0.09418225758774668], [194, 0.09474151575810197], [195, -0.09924680675855768], [196, 0.0001752971649864321], [197, 0.0934224398895509], [198, -1.4254503497568294e-06], [199, -0.10014263423956038], [200, 0.0020262410226195016], [201, 0.002055834650491306], [202, -0.12370419135477562], [203, -0.12268762336262284], [204, -0.11977127873605298], [205, -0.12201934534125769], [206, -0.11964519349055536], [207, -0.12135609753458709], [208, -0.12314217217330281], [209, -0.1224826863068813], [210, 0.003421970113521411], [211, -0.0007654027962757937], [212, 0.0032266850746225373], [213, -0.002008384836514665], [214, 0.003593107081172775], [215, -0.0024967768153913994], [216, 0.000633644330179095], [217, -0.0009855205282462975], [218, -0.008414802566008461], [219, -0.006806360914382026], [220, -0.007975418598846318], [221, -0.00391379538970682], [222, -0.007287902580102923], [223, -0.007045258466149562], [224, -0.0034329838762090503], [225, -0.007528911708106989], [226, 9.916371064377927e-05], [227, -0.03450901289372155], [228, -0.000978663741321384], [229, 0.02763890669815794], [230, 0.04099815217252001], [231, -0.04764665952977509], [232, 0.04729446998119613], [233, -0.040678915530307336], [234, 0.0001471251648723637], [235, -0.027655704788188018], [236, -0.0009911122443213571], [237, 0.034199490039242164]], "optimal_pool_indices": [37, 218, 210, 50, 136, 32, 94, 71, 202, 146, 135, 199, 113, 65, 87, 187, 233, 16, 152, 6, 160], "vqe_result": {"fun": -84.23806444539095, "x": [-0.07619874066313147, 0.03345796317973431, -0.0349188350996976, -0.035470704823492454, 0.05210275544208641, 0.052811346435877225, -0.044933202127715344, 0.04260113590454987, 0.028830872449279343]}, "interim_results": {"energy": [[1, -84.23624347541607], [2, -84.23571196127624], [3, -84.23777925437064], [4, -84.2376927365281], [5, -84.237049853781], [6, -84.23710525658817], [7, -84.23745703795714], [8, -84.23760756828705], [9, -84.23747142153444], [10, -84.23736311866126], [11, -84.23751695652311], [12, -84.23782503186392], [13, -84.23804051198853], [14, -84.23802413557263], [15, -84.23784703824433], [16, -84.23770123498942], [17, -84.23770484719103], [18, -84.23782027884397], [19, -84.23793208841097], [20, -84.237964527515], [21, -84.23793740090028], [22, -84.23792314154643], [23, -84.2379590559988], [24, -84.23801432618878], [25, -84.23803387971329], [26, -84.23799985251252], [27, -84.23794947717607], [28, -84.23793521104287], [29, -84.23797189619954], [30, -84.23802687250529], [31, -84.23805676541848], [32, -84.2380486477018], [33, -84.23802583683278], [34, -84.23801741161421], [35, -84.23802826279749], [36, -84.23804077571805], [37, -84.23804002132695], [38, -84.23803108125445], [39, -84.23803035887694], [40, -84.23804407307962], [41, -84.23806075730909], [42, -84.23806520521994], [43, -84.23805572466456], [44, -84.23804477376129], [45, -84.2380439049325], [46, -84.23805191874612], [47, -84.23805904616009], [48, -84.23805963201718], [49, -84.23805729945016], [50, -84.23805802209522], [51, -84.23806178971812], [52, -84.23806356953189], [53, -84.23806090513064], [54, -84.23805737306193], [55, -84.23805772682377], [56, -84.23806181119244], [57, -84.23806521710993], [58, -84.23806507720792], [59, -84.23806306555058], [60, -84.23806233953975], [61, -84.23806337107764], [62, -84.2380641788163], [63, -84.23806372872279], [64, -84.23806327762944], [65, -84.23806413628812], [66, -84.2380655784113], [67, -84.2380659317183], [68, -84.2380649818862], [69, -84.23806415116482], [70, -84.23806444539095]], "stddev": [[1, 0], [2, 0], [3, 0], [4, 0], [5, 0], [6, 0], [7, 0], [8, 0], [9, 0], [10, 0], [11, 0], [12, 0], [13, 0], [14, 0], [15, 0], [16, 0], [17, 0], [18, 0], [19, 0], [20, 0], [21, 0], [22, 0], [23, 0], [24, 0], [25, 0], [26, 0], [27, 0], [28, 0], [29, 0], [30, 0], [31, 0], [32, 0], [33, 0], [34, 0], [35, 0], [36, 0], [37, 0], [38, 0], [39, 0], [40, 0], [41, 0], [42, 0], [43, 0], [44, 0], [45, 0], [46, 0], [47, 0], [48, 0], [49, 0], [50, 0], [51, 0], [52, 0], [53, 0], [54, 0], [55, 0], [56, 0], [57, 0], [58, 0], [59, 0], [60, 0], [61, 0], [62, 0], [63, 0], [64, 0], [65, 0], [66, 0], [67, 0], [68, 0], [69, 0], [70, 0]], "energy_raw": [[1, -84.23624347541607], [2, -84.23571196127624], [3, -84.23777925437064], [4, -84.2376927365281], [5, -84.237049853781], [6, -84.23710525658817], [7, -84.23745703795714], [8, -84.23760756828705], [9, -84.23747142153444], [10, -84.23736311866126], [11, -84.23751695652311], [12, -84.23782503186392], [13, -84.23804051198853], [14, -84.23802413557263], [15, -84.23784703824433], [16, -84.23770123498942], [17, -84.23770484719103], [18, -84.23782027884397], [19, -84.23793208841097], [20, -84.237964527515], [21, -84.23793740090028], [22, -84.23792314154643], [23, -84.2379590559988], [24, -84.23801432618878], [25, -84.23803387971329], [26, -84.23799985251252], [27, -84.23794947717607], [28, -84.23793521104287], [29, -84.23797189619954], [30, -84.23802687250529], [31, -84.23805676541848], [32, -84.2380486477018], [33, -84.23802583683278], [34, -84.23801741161421], [35, -84.23802826279749], [36, -84.23804077571805], [37, -84.23804002132695], [38, -84.23803108125445], [39, -84.23803035887694], [40, -84.23804407307962], [41, -84.23806075730909], [42, -84.23806520521994], [43, -84.23805572466456], [44, -84.23804477376129], [45, -84.2380439049325], [46, -84.23805191874612], [47, -84.23805904616009], [48, -84.23805963201718], [49, -84.23805729945016], [50, -84.23805802209522], [51, -84.23806178971812], [52, -84.23806356953189], [53, -84.23806090513064], [54, -84.23805737306193], [55, -84.23805772682377], [56, -84.23806181119244], [57, -84.23806521710993], [58, -84.23806507720792], [59, -84.23806306555058], [60, -84.23806233953975], [61, -84.23806337107764], [62, -84.2380641788163], [63, -84.23806372872279], [64, -84.23806327762944], [65, -84.23806413628812], [66, -84.2380655784113], [67, -84.2380659317183], [68, -84.2380649818862], [69, -84.23806415116482], [70, -84.23806444539095]], "stddev_raw": [[1, 0], [2, 0], [3, 0], [4, 0], [5, 0], [6, 0], [7, 0], [8, 0], [9, 0], [10, 0], [11, 0], [12, 0], [13, 0], [14, 0], [15, 0], [16, 0], [17, 0], [18, 0], [19, 0], [20, 0], [21, 0], [22, 0], [23, 0], [24, 0], [25, 0], [26, 0], [27, 0], [28, 0], [29, 0], [30, 0], [31, 0], [32, 0], [33, 0], [34, 0], [35, 0], [36, 0], [37, 0], [38, 0], [39, 0], [40, 0], [41, 0], [42, 0], [43, 0], [44, 0], [45, 0], [46, 0], [47, 0], [48, 0], [49, 0], [50, 0], [51, 0], [52, 0], [53, 0], [54, 0], [55, 0], [56, 0], [57, 0], [58, 0], [59, 0], [60, 0], [61, 0], [62, 0], [63, 0], [64, 0], [65, 0], [66, 0], [67, 0], [68, 0], [69, 0], [70, 0]], "params": [[1, [-0.0764793491362857, 0.032936650588654304, -0.03571955505719219, -0.03564723263883068, 0.05208674616179953, 0.05223584768465658, -0.04485823362760547, 0.04295375010771137, 0.0]], [2, [-0.08647899560573176, 0.04293646234776639, -0.025719767100199617, -0.045647065860851994, 0.04208705206862204, 0.06223547905637471, -0.03505645602601528, 0.052953679443169976, 0.00999999919162002]], [3, [-0.07908541049973, 0.03555608911726191, -0.03309539799180182, -0.03829703375119595, 0.04945449082266844, 0.054852768036435524, -0.04249770997659997, 0.04576843498555138, 0.01973653116542222]], [4, [-0.071929655108096, 0.02862103298630968, -0.03994936391504045, -0.031209189086970825, 0.056527677276796535, 0.04795820912200134, -0.049543763542963956, 0.038734074395803224, 0.028691525969599566]], [5, [-0.06883995736385012, 0.026145558432372044, -0.042213698385645274, -0.02825742967449788, 0.05937869843299014, 0.04557538965654807, -0.05222998033565933, 0.035654319983100605, 0.03608835820940967]], [6, [-0.06968528566786165, 0.02750065174039719, -0.04068976741829798, -0.029202759258834123, 0.05832228463546442, 0.046991005863141116, -0.05105705031636156, 0.036430998447869664, 0.04119109885296743]], [7, [-0.07264038370890327, 0.030794997946141062, -0.03728501485770105, -0.03220215048086957, 0.055224289242097574, 0.05031171513146271, -0.04790616084227274, 0.03926494732014237, 0.04377156083110043]], [8, [-0.07635600800474143, 0.03467159313892534, -0.03335970994504439, -0.035896628520326476, 0.051445188155075636, 0.0541768103494027, -0.04414227382797841, 0.0427869145360239, 0.04414081520184075]], [9, [-0.07963600378204692, 0.037884926315829674, -0.030174679062250076, -0.039071431746838185, 0.04821117260806254, 0.0573310945281953, -0.041004884291087035, 0.045774370328328234, 0.04282054240820186]], [10, [-0.08148484010711574, 0.03946088102338299, -0.028690758451495692, -0.04075111908005854, 0.046512319527536414, 0.05881406627183189, -0.0394556157203045, 0.0472762630249132, 0.040318386705283246]], [11, [-0.08157867726973338, 0.03920284782261472, -0.029061782771500805, -0.040673963578330835, 0.04660777399364263, 0.05846256502049024, -0.039689291481863814, 0.04707516464921287, 0.03707419676550656]], [12, [-0.0802343696295646, 0.03752687591205821, -0.030843971118089092, -0.039201208835314125, 0.04812590288013661, 0.05671382607288958, -0.04129379484528011, 0.0455621771234589, 0.03347454984218862]], [13, [-0.07803237147404121, 0.035058110101287954, -0.03340104838244307, -0.03693568687919411, 0.0504590965825019, 0.05420369311692323, -0.04364302650665591, 0.04336293218418399, 0.02987306764081907]], [14, [-0.07563484174234666, 0.032485447932401795, -0.03603629275655825, -0.03455724362121439, 0.05292704117152451, 0.05163068470774041, -0.046046707593841454, 0.04117879838029502, 0.026593856585969296]], [15, [-0.07369930913976172, 0.03048227648351766, -0.038069070327003934, -0.03273047069788295, 0.054861284619692016, 0.04967340963844079, -0.047846153089968084, 0.03966792751348576, 0.023914284035721885]], [16, [-0.07271162122991856, 0.029522323384240993, -0.03902535168130522, -0.0319185134108389, 0.0557854810843177, 0.04879663544237097, -0.048605781864332245, 0.03923359534996997, 0.022036271352337603]], [17, [-0.0728240231234603, 0.029720122485124116, -0.03879938287436131, -0.0322268385661072, 0.05557606821855618, 0.04909458119723817, -0.04825261626608927, 0.03989676109885457, 0.021063462131497495]], [18, [-0.07386715832219179, 0.03086831668945287, -0.03760971386914263, -0.03344068331771035, 0.05443219447664688, 0.050340219538268824, -0.04702119867497919, 0.04137299808823822, 0.02099768317689611]], [19, [-0.07546998907976112, 0.03257041246966874, -0.035861807301094686, -0.035154548196302406, 0.05274674045555041, 0.05212165774266996, -0.045323118126224915, 0.0432050991208461, 0.021754324495219534]], [20, [-0.07716637934855923, 0.034346257037401434, -0.034042635601934115, -0.036877674822713494, 0.05100042785602857, 0.05394528639019311, -0.04364374289031362, 0.04486692486666692, 0.023185666156845246]], [21, [-0.07849601524927452, 0.035731471779357045, -0.032621916552245146, -0.03814119028473221, 0.049660084457740866, 0.05533604754671441, -0.04243461731891933, 0.04589055379949373, 0.025101871314896534]], [22, [-0.0791296988566008, 0.03640198449375913, -0.031927096050423445, -0.03863263540404603, 0.04905062793649318, 0.05596715989643252, -0.04198354504431982, 0.04601743721063371, 0.027286644091791257]], [23, [-0.07896546128740803, 0.03626559879658227, -0.032051386170550845, -0.03828709731623268, 0.049261017045227166, 0.05575406170299759, -0.042334488308071426, 0.045268864833067655, 0.02951078491197991]], [24, [-0.07813057501133475, 0.03545794611155668, -0.032858492933463566, -0.03727372526334061, 0.05014839063729009, 0.05484673841844279, -0.043308156549888704, 0.04389928578792989, 0.03154875022210661]], [25, [-0.07691423522359177, 0.034272061865160845, -0.03405377005100461, -0.03591909844363934, 0.051409286655162464, 0.053555606256715925, -0.044579789247678206, 0.042305782185086745, 0.03320059602347782]], [26, [-0.07568135971926075, 0.03307156643846307, -0.03527089008798256, -0.03461746292467781, 0.052667184261516835, 0.052263709372359614, -0.04577002717902548, 0.04093075323886956, 0.03431616303399465]], [27, [-0.07477678828994064, 0.03219556801627173, -0.03616649287188811, -0.03372843097601465, 0.05357045567695592, 0.05132959532905319, -0.04654693559667287, 0.040143169843157404, 0.03481404197793304]], [28, [-0.07442718276209052, 0.031863086127029504, -0.03651629179593043, -0.03347171256712371, 0.053893235911633273, 0.05098627243022397, -0.04672339006228238, 0.04012427338903997, 0.034688763357604624]], [29, [-0.07467970498622607, 0.032115205219807805, -0.03627452906822472, -0.0338676760848782, 0.05359665264565292, 0.051278396613284365, -0.04630408562521267, 0.04082450952274041, 0.03400526608121402]], [30, [-0.07540576295647497, 0.03282094882872772, -0.03556948793786754, -0.034751120460168386, 0.05282174819674742, 0.0520676585123857, -0.045464234477875905, 0.04200282375976991, 0.03288477079370094]], [31, [-0.07635422475231905, 0.03373092190041326, -0.03465047228858715, -0.03583379518665927, 0.05183268695625392, 0.05308829804724133, -0.04448509826261313, 0.04330500169855448, 0.03148688997804509]], [32, [-0.07722855352280963, 0.034554161424590966, -0.03381127483197272, -0.03678852500391742, 0.050936874148683496, 0.05402581976019261, -0.04366978682145551, 0.04435909738284317, 0.02999037451225268]], [33, [-0.0777743007202422, 0.03504447076503641, -0.03330368545101716, -0.0373440959963524, 0.05039491612601174, 0.054607170693697256, -0.04325254956344092, 0.04488289807351582, 0.028572855504448418]], [34, [-0.07785565890605417, 0.03507456155715919, -0.03326196971811334, -0.03736692382430686, 0.05034243156653179, 0.05468212859408589, -0.043328481106007385, 0.04476917919272561, 0.02739028397374104]], [35, [-0.0774901261445752, 0.034668341874856706, -0.03366823587492663, -0.036893940704559335, 0.05075584011417935, 0.054262617728067716, -0.043833647438996835, 0.044106112614311084, 0.026558727361895032]], [36, [-0.07683020111118048, 0.033981766865724176, -0.03436943556637289, -0.03610753465002622, 0.05147247611022805, 0.053506672248190196, -0.04457777584187109, 0.04313403460764208, 0.026142307052966805]], [37, [-0.07610685596832484, 0.03324674203832456, -0.03513209505897154, -0.0352717057108523, 0.05224900313654233, 0.052662277620029535, -0.0453102541744472, 0.04216705673918918, 0.026149763512904396]], [38, [-0.07555421160268151, 0.03269653832668482, -0.03571659282125986, -0.034649177913797576, 0.05283897064859309, 0.05199035306104282, -0.04580043478167716, 0.0414982554121266, 0.026539323708933943]], [39, [-0.07533495411535751, 0.032491952048836543, -0.03595242548296463, -0.034418869216200056, 0.05307048009697895, 0.051684484662314845, -0.04591073532181144, 0.0413090061620241, 0.027229380415469635]], [40, [-0.07549144346416665, 0.03267319007372156, -0.03578940417491905, -0.03462227513418454, 0.052897843944644876, 0.05181304354854113, -0.04563602340352616, 0.04161697030097911, 0.028112078955060443]], [41, [-0.07594044045379604, 0.03315511294367996, -0.03530566023716117, -0.03515954659381868, 0.05240775045912967, 0.052305890155566914, -0.04509577133976863, 0.042282876963887064, 0.0290676995195145]], [42, [-0.07650911057912485, 0.03376307904944928, -0.03467399864097019, -0.0358311290027974, 0.051782353966764894, 0.052985945903411234, -0.04448712668540018, 0.043064979635108545, 0.02997859455448634]], [43, [-0.07699692607183709, 0.03429399275742176, -0.03410183259922011, -0.03640702541207187, 0.05123540796946445, 0.053630129910893505, -0.04401650234062544, 0.043699852806573736, 0.030741771912687805]], [44, [-0.07724429530299089, 0.03458394080501261, -0.03376302162765033, -0.036703552861834646, 0.050940660755669394, 0.054041519472081, -0.0438301407390849, 0.043988612092440586, 0.03127915985754132]], [45, [-0.07718517747592281, 0.03456054219094617, -0.033743005940439, -0.03664288269268876, 0.050975554807242626, 0.05411132260140982, -0.04396755369183237, 0.04386031217350401, 0.03154462416275805]], [46, [-0.0768641473395314, 0.03426098384004076, -0.03401687402159118, -0.03627294572362086, 0.05130104010902011, 0.05384851041086639, -0.044355034254008566, 0.04338761173739537, 0.031527149813951695]], [47, [-0.07641369156985367, 0.03381133475061951, -0.03446626646447063, -0.03574290259306487, 0.05178276449029592, 0.053367935300582606, -0.044838624728727364, 0.042752863579163636, 0.031250091222555114]], [48, [-0.07600282633395099, 0.03337765527933004, -0.034925700478201364, -0.03524663378012318, 0.05224274731810274, 0.052845133724485176, -0.0452421538485289, 0.042181265870757254, 0.030766796858767275]], [49, [-0.07577549705593413, 0.033106456447793454, -0.0352414918466871, -0.034953781112430034, 0.0525232061961748, 0.05245461799355035, -0.04543024424416612, 0.0418628368763098, 0.030153140579254657]], [50, [-0.07580030175667808, 0.03307484983908254, -0.03532355100634375, -0.03495151955911679, 0.052540846110950376, 0.05231159018729301, -0.045354054487987634, 0.04188883480310614, 0.0294976154907468]], [51, [-0.07605006477043343, 0.03326833523496728, -0.03517170204484281, -0.035218596359212914, 0.05231175736401047, 0.05243721885822948, -0.045063052664302036, 0.04222630293232773, 0.028889830603359277]], [52, [-0.0764174514316759, 0.03359303830459048, -0.0348680904950096, -0.03563985936012062, 0.05193899456873109, 0.0527591258076154, -0.044680573123223086, 0.0427379210532969, 0.02840860874445991]], [53, [-0.07675863444747667, 0.033915491301418556, -0.034540999351844806, -0.03605300606974148, 0.05156998462399871, 0.053144139042024516, -0.04435446690994173, 0.0432360155935778, 0.028111310526924574]], [54, [-0.07694830473058364, 0.03411430061293644, -0.034314761745394017, -0.03630966310790781, 0.05134030733661984, 0.05344956979371092, -0.04420133475081271, 0.04355084019448569, 0.02802619454267118]], [55, [-0.0769256689147402, 0.03412459765515315, -0.03426427762288319, -0.03632880741326972, 0.05132434784222858, 0.05357453096449486, -0.0442649644125485, 0.04358949031806866, 0.02814929774367209]], [56, [-0.07671388591410334, 0.033958646380663635, -0.034390925875198486, -0.03612247671916974, 0.05151132334566005, 0.05349286724577669, -0.04450451743199272, 0.0433636321473764, 0.02844648730835005]], [57, [-0.07640648777279035, 0.03369583012988388, -0.034627915818950604, -0.03578514483294397, 0.05181478031919931, 0.0532563460006172, -0.0448154108416592, 0.042977157711793564, 0.028860283835579932]], [58, [-0.07612780814156136, 0.033447737258854957, -0.03487102699306666, -0.03545316742855824, 0.05210992549257769, 0.05296909411703302, -0.04507300007632929, 0.042581655643105454, 0.029320138520939634]], [59, [-0.07598351648932067, 0.03331288964688017, -0.03502155530899719, -0.03525088704687673, 0.05228345408728516, 0.05274481316897019, -0.045181599932827596, 0.0423179013948456, 0.02975426350441323]], [60, [-0.07602057632301074, 0.033338907956950846, -0.03502450770530209, -0.03524406169744811, 0.05227657745678458, 0.05266347988797026, -0.04510979480762849, 0.04226519017294829, 0.030100903296480273]], [61, [-0.07621215782385887, 0.03350670861379693, -0.03488735750803379, -0.03541851327623071, 0.05210462499066781, 0.052743797852581806, -0.044898656256332305, 0.0424173629794253, 0.03031710945939104]], [62, [-0.07647234074285593, 0.03374187977682533, -0.03467303276223359, -0.035691145720645225, 0.05184655293453317, 0.05294101083608927, -0.04464111515575293, 0.04269305709748095, 0.030383654348707687]], [63, [-0.07669328602095983, 0.033947238246204284, -0.03447150153127391, -0.03594700861514235, 0.051610154056050864, 0.053169098828421885, -0.04444219812633266, 0.042973466011150166, 0.03030559290947675]], [64, [-0.07678936748292546, 0.034042769224650826, -0.03436232040405928, -0.036086622061654056, 0.05148771508272363, 0.053337135554492515, -0.0443765869571278, 0.04315123738576137, 0.030108902358668463]], [65, [-0.076730397698998, 0.03399675035503019, -0.0343834401006158, -0.036064480382868705, 0.051520062966212594, 0.05338495719279101, -0.04446059545644197, 0.043171011366994035, 0.02983431796078253]], [66, [-0.0765507476145734, 0.03383579634119731, -0.03451855219299637, -0.035903546856839476, 0.05168325572429163, 0.053304228252628226, -0.04464933778911721, 0.04304603389199516, 0.029529781983127744]], [67, [-0.07633171600228052, 0.033630779112445414, -0.03470708954125475, -0.03568114045004788, 0.051902230787271825, 0.05313749650411727, -0.044858844964783304, 0.04284592469260095, 0.02924285007419193]], [68, [-0.07616566178930725, 0.03346562616055207, -0.03487147519989709, -0.035493677362400965, 0.052084394907514736, 0.0529572239321773, -0.045002726548455683, 0.0426629220447197, 0.029014094295106888]], [69, [-0.07611736250996956, 0.03340251820944892, -0.03494958535914035, -0.03541575046349163, 0.05215852879302593, 0.052834603977146066, -0.045027678018877144, 0.04257192696754086, 0.02887216837572876]], [70, [-0.07619874066313147, 0.03345796317973431, -0.0349188350996976, -0.035470704823492454, 0.05210275544208641, 0.052811346435877225, -0.044933202127715344, 0.04260113590454987, 0.028830872449279343]]], "gradients": [[1, [0.00028285098298397315, -0.0005312242132760048, -0.0004715924414711026, 0.0005995895441941457, 0.0003268869262598173, -0.00027126598428139914, -4.944838565279497e-07, -0.0014151268993174426, -0.12370419135477562]], [2, [-0.03980162834002954, 0.05862090084029603, 0.048304805614847623, -0.04429234989163433, -0.02979244691826466, 0.031122416995415847, 0.029898145686658495, 0.03774688876940502, -0.08494353840995927]], [3, [-0.010495574881886682, 0.012776726914012215, 0.009759064618734214, -0.011329004272880638, -0.007437121827834403, 0.0065112920003116415, 0.006926887034993001, 0.010253816112978598, -0.04139390224956685]], [4, [0.0176799757043824, -0.03003513073763031, -0.025891314847754643, 0.020255503603465286, 0.014035638784420712, -0.016242431459176032, -0.014728491111000608, -0.01631706519781062, -0.0016550271187867338]], [5, [0.029744990118970804, -0.04587803960629344, -0.03838195988124937, 0.03323891310036231, 0.022776728420097925, -0.024375956045474823, -0.022973319412386672, -0.027390290974111053, 0.03004741687522028]], [6, [0.02636527392064636, -0.03853761639150832, -0.03164254869146532, 0.02887535008963482, 0.019729524189415315, -0.020236820773092745, -0.019451779129084912, -0.023793132213384638, 0.0510901922448852]], [7, [0.014709127605840422, -0.01929860679794615, -0.01520110695024357, 0.01540774516752208, 0.010473368553903128, -0.009852197887255443, -0.00985501697535085, -0.01248093491140878, 0.06103723685997409]], [8, [5.525632901992594e-05, 0.0037311626377913854, 0.004150407768136688, -0.0011242897271728225, -0.0009058168429305624, 0.0024435587274780346, 0.0016723101722675437, 0.0013415668584428886, 0.061500920444473195]], [9, [-0.012873738636614007, 0.023069826883897804, 0.020126956939364504, -0.015311051582401092, -0.010690412538693295, 0.01262967528644765, 0.011305270455949312, 0.012978661082073017, 0.05499966373015752]], [10, [-0.020118215501170766, 0.03281692577176898, 0.027905654259171797, -0.022796628651335027, -0.015865366679634008, 0.01759711539439479, 0.01605680420857425, 0.018731408474280897, 0.043986613863395974]], [11, [-0.02039056937967132, 0.03170678707701313, 0.02662188934510823, -0.022410047535856847, -0.01563322092985686, 0.016763589292281722, 0.015326951978181569, 0.01775676778007096, 0.03040888505853445]], [12, [-0.014964198339583845, 0.022159020492324544, 0.018372570072003214, -0.0157651944931132, -0.011111214761129418, 0.011474055835918762, 0.01040209327065611, 0.011605686315675712, 0.015773242141960964]], [13, [-0.006169928384721857, 0.007875724497722558, 0.006240897779193233, -0.005559307521522783, -0.0041343524506345375, 0.003727223830125581, 0.0032266618482452714, 0.0027385408781412934, 0.0013674683581541558]], [14, [0.0033410810028158267, -0.0070388411537720685, -0.006350998461925883, 0.005161954191450491, 0.003241480311018563, -0.004264911251723902, -0.004071572887141883, -0.006115025508663052, -0.011658537866935603]], [15, [0.010960101939858191, -0.018575894567945284, -0.016034431345900657, 0.01341919201489361, 0.009001592253014223, -0.01034939082683195, -0.0094860890156383, -0.01240333446725117, -0.022334791521814168]], [16, [0.014787572107877622, -0.023938459826396752, -0.020461644958245984, 0.0171328472523129, 0.01171987212828185, -0.013052351562919284, -0.011714617098760982, -0.014536162631856087, -0.029945036320356166]], [17, [0.014250125424752014, -0.02248051946011742, -0.01911873281478904, 0.0158214149790723, 0.011035886052198407, -0.012073513794717883, -0.010562810924383825, -0.012372040441121612, -0.034085784386988394]], [18, [0.010033515873573151, -0.015466984446490528, -0.013106086078423118, 0.010433881988589633, 0.007555986601545328, -0.008127184479548077, -0.0067583573042639955, -0.006942656843307304, -0.03469389381984911]], [19, [0.0036157323806236263, -0.005284884572645865, -0.004454236337949169, 0.002773156951036526, 0.0024661099621141602, -0.0025125174447140353, -0.0015570381706879743, 4.509066245361737e-05, -0.03201552370222771]], [20, [-0.003141844464707333, 0.00518049121025399, 0.004405491739234435, -0.00497062366883938, -0.0027827499996533334, 0.003208619358488818, 0.0035605345295408597, 0.006596380314860539, -0.02653253781953424]], [21, [-0.008398233026497337, 0.013151899726622673, 0.011146078608291532, -0.010694869551983288, -0.006781586886901891, 0.0075288320876438775, 0.007213561664869417, 0.010895750719441821, -0.01890014173831389]], [22, [-0.010846282980580213, 0.01672500908743757, 0.014178103453232893, -0.012986936482406009, -0.008553395621390791, 0.009412295857728736, 0.008523650752309209, 0.011879484405199037, -0.009922161058412371]], [23, [-0.010100430840608965, 0.015416516512146927, 0.013100599867968299, -0.01153858612086367, -0.00783838301383355, 0.008599694310262862, 0.007365626881878029, 0.009533259144362205, -0.0005309895034173451]], [24, [-0.006695267739033284, 0.010119587533779395, 0.008659241760653913, -0.007091121001337797, -0.005079872984069311, 0.005584037191667335, 0.0043041914048416174, 0.004746451007449082, 0.008279900635074]], [25, [-0.001805831309354744, 0.0026613768820311634, 0.0023780494820471176, -0.001092733478500918, -0.001207251887478833, 0.0013687774822983556, 0.00035071781444173666, -0.0010261680722294386, 0.015576533696929573]], [26, [0.003103754307574036, -0.004731760622703973, -0.0038803670470031193, 0.004703257532923999, 0.002631186148207121, -0.00281752747625319, -0.0033216424982640547, -0.006138417429767173, 0.02062040294454448]], [27, [0.006665401033401963, -0.01001378723101709, -0.008392168139579326, 0.008692793353219486, 0.005367868556604094, -0.0058312424383188954, -0.005695017028656935, -0.00919684376012242, 0.022976318118153927]], [28, [0.007993334474690528, -0.011890950547297052, -0.010051650552370006, 0.009888248518052478, 0.006322453178526644, -0.006931808722541177, -0.006203965700521508, -0.0094842714061798, 0.02256276155374337]], [29, [0.006917611404588797, -0.010155418880103184, -0.008659782746221367, 0.008184920020809727, 0.0053846282224014885, -0.005978447998188585, -0.004873748229442754, -0.007129346750915033, 0.019638366156840448]], [30, [0.003962878799526948, -0.005637274113269086, -0.004892718977259847, 0.0043038045704264505, 0.002989540942991198, -0.003412960170237511, -0.002250809932576203, -0.0029769589359460724, 0.014740994634223625]], [31, [0.00013890045656239636, 0.00012093008120928062, -3.321274881784575e-05, -0.0004828006525769979, -5.507344178568019e-05, -8.518497814691273e-05, 0.0007949208080049175, 0.0016916685209764637, 0.008603568583467336]], [32, [-0.003363233175363689, 0.005326976588676757, 0.004413850276648645, -0.004722574991532724, -0.0028108672331654816, 0.002995561900021926, 0.0033273901986490273, 0.005509008373138613, 0.0020585162122870315]], [33, [-0.005522682560126668, 0.008465230369182564, 0.007158725441982483, -0.007204134273322893, -0.004482752614038077, 0.004947591600398482, 0.004623906721135995, 0.007420426203722741, -0.00406964119608233]], [34, [-0.005800259738791169, 0.0087523451922209, 0.007510232813373818, -0.00732291347171099, -0.004657258296418831, 0.0052787481480578435, 0.004392945540274695, 0.007007573872826356, -0.00907687223582343]], [35, [-0.004278094083531414, 0.006334952575286934, 0.0055516976305938215, -0.005232851583713227, -0.003406420055370063, 0.004015750585423916, 0.002835121500439186, 0.004575956886910149, -0.012473192758989171]], [36, [-0.0015817825856316858, 0.002169918166032403, 0.00205518732030896, -0.0017390817993430119, -0.0012259672531627075, 0.0016555203181809475, 0.0005402043655209354, 0.0010020805914763287, -0.014031388053538763]], [37, [0.00135174744161759, -0.002321913477800308, -0.0017960330804953628, 0.001985120703835719, 0.001142773837329969, -0.0010145295703978263, -0.0017185894593723106, -0.0025574582717524663, -0.013783247431931045]], [38, [0.0035793486798638696, -0.005713997998668674, -0.004785798622947368, 0.004767959776089015, 0.002948944009801835, -0.0031638853233033615, -0.003232379237616101, -0.005019239185301672, -0.011974295062756823]], [39, [0.004450122703431703, -0.007024868764091252, -0.006048300518855854, 0.005807606542390431, 0.003668286056935699, -0.0041750392292954075, -0.003579721454386231, -0.0057083436020519684, -0.008996569389353226]], [40, [0.0037983445621563305, -0.006008117869399143, -0.005326487657811185, 0.004912590630013369, 0.0031598848864859974, -0.0038265682065201645, -0.0027451788653678477, -0.004551483817081703, -0.005318491677115844]], [41, [0.001962400118259211, -0.0031773771966072673, -0.003009455862041932, 0.0025215875659370113, 0.001684845209638297, -0.002334626214079094, -0.0010943751753700326, -0.0020563046295194454, -0.0014234973328655087]], [42, [-0.00035889755721996153, 0.0004129664453813575, 4.023942129549596e-05, -0.00047983909524873525, -0.0002051675001126796, -0.00025297588588557574, 0.0007688063516582133, 0.0008850412071694791, 0.0022394515197419196]], [43, [-0.0023533170896428146, 0.0035379604516236896, 0.0027906233749632747, -0.0030664195326295385, -0.0018611125968135411, 0.001719727777512503, 0.0022106965003985124, 0.003292912909785173, 0.005293459213177698]], [44, [-0.0033719541991672486, 0.005212283599732359, 0.0043828078523802105, -0.004415067667224548, -0.002754103067388769, 0.002968086761370614, 0.002781106920167531, 0.004421111212380424, 0.007458793834885569]], [45, [-0.003143844608828772, 0.005007420897385373, 0.004403920610485557, -0.004171650921307446, -0.002647292739425211, 0.003155299221845098, 0.002357708769508804, 0.003995891124517925, 0.008566542214751394]], [46, [-0.0018466153198488655, 0.0031589697020706353, 0.0029928118878359555, -0.002542227935961705, -0.0016580739977882786, 0.002315476458448984, 0.0011668611828667963, 0.002278150619915209, 0.008564712520666262]], [47, [-1.4902649027703774e-05, 0.00043806346116070927, 0.0007513590910974699, -0.00018614517878745573, -0.00019412618387093517, 0.0008143022733406724, -0.0003181483955074782, -6.091682571707224e-05, 0.007519493934651678]], [48, [0.0016673789172614306, -0.002147451590801097, -0.0014901301215530793, 0.0020342866290548045, 0.0012034884266398649, -0.0007954308937598853, -0.0015563090657337852, -0.0021888048857761078, 0.005610204967837262]], [49, [0.002615296873258899, -0.0037147619672595056, -0.0029693351591362216, 0.0033606102230834267, 0.002054364335052128, -0.001969394392702384, -0.002132436862950726, -0.003401520650257339, 0.00311422737813416]], [50, [0.0025453304544100774, -0.003807397065315854, -0.0032511106068255913, 0.0033983966028188206, 0.0021040228212996226, -0.0023547385881386163, -0.0018967284882336344, -0.0033580911345438835, 0.00037897673344389204]], [51, [0.001558671366666431, -0.0025278566093902555, -0.0023568565453189194, 0.002234868434385362, 0.001400113636776723, -0.001897295702818269, -0.0010002470402667996, -0.002174110770155835, -0.0022195367354953532]], [52, [8.112322448994291e-05, -0.00046129189470889287, -0.000722127577006404, 0.00037667299721988456, 0.0002554533703431616, -0.0008371872925891921, 0.0001796344118503157, -0.00034915956673842174, -0.004328139475887838]], [53, [-0.0013094593258955456, 0.0015676624227438651, 0.0009898887855399607, -0.0014564542865400654, -0.0008806630699211837, 0.0003972600769799328, 0.0011895055304620428, 0.0014316595678991462, -0.0056702999158488865]], [54, [-0.0021033932924581222, 0.0028107954554457137, 0.002144343914693536, -0.0026031842480165324, -0.0015931939354061342, 0.0013535243181479473, 0.0016702872398042246, 0.0025494973764210727, -0.006091855338056007]], [55, [-0.0020462630609046073, 0.002868991919712016, 0.002365787775630679, -0.002699368618195308, -0.0016521385088594798, 0.0017176891437458153, 0.0014850268034791725, 0.002669051213814555, -0.0055876429335057765]], [56, [-0.0012208059028750995, 0.0018190399494670828, 0.0016585894977794169, -0.0017942127117578366, -0.0010867671436045612, 0.001417104170229777, 0.000756054091695546, 0.0018398404221926512, -0.004300670770078341]], [57, [4.539036794426465e-06, 0.0001521305664908823, 0.00037639122021460025, -0.0003045690293106418, -0.00015803224594890253, 0.0006272276193186599, -0.000198195677725721, 0.0004482716917380003, -0.0024920666831604876]], [58, [0.0011328398804693052, -0.0014406367397725717, -0.0009375149953996242, 0.0011646860627649858, 0.0007541096949665871, -0.0003130383629610378, -0.000996478001852097, -0.0009494869121482452, -0.0004884590863554195]], [59, [0.0017366423521849583, -0.0023459908584442246, -0.0017708135495553279, 0.0020603693064344952, 0.001302046294313186, -0.001039433733225792, -0.0013444268457902808, -0.0018445912571110057, 0.0013804521735920616]], [60, [0.0016192816165698787, -0.002260588645654593, -0.0018371360887243782, 0.002088676730977568, 0.001302005808312856, -0.0012998688878838038, -0.001142497897433259, -0.0019606509232659164, 0.002839807145662121]], [61, [0.0008777100444490316, -0.0012889038965795407, -0.0011709544908313774, 0.001311079188198505, 0.0007950880103493319, -0.0010400238011669671, -0.0005117590499139624, -0.0013380816418759878, 0.0037111749714995312]], [62, [-0.00015279255792677304, 0.00012402819132262266, -9.10687989374992e-05, 9.631672330101537e-05, 1.713235549516412e-05, -0.00040765271343445875, 0.0002677576276397531, -0.0002916111949105016, 0.00393111221410436]], [63, [-0.0010440690984836465, 0.0013887934889993403, 0.0009443708256497985, -0.0010438889030268683, -0.0007056294726055512, 0.00032022673364906495, 0.000877130987632313, 0.000733164277846754, 0.0035459342549160056]], [64, [-0.0014503462094097586, 0.0020137587309960736, 0.0015283313569085522, -0.0016655637184754823, -0.0010909135802705805, 0.0008541493642724163, 0.0010875419534244202, 0.001342892862339795, 0.0026873960531901275]], [65, [-0.001242565862426659, 0.0017954343295656372, 0.0014634279596208444, -0.0015646638499475785, -0.0010103663214522385, 0.0010054611014993498, 0.0008461839023397033, 0.001346059614462547, 0.001537869511679446]], [66, [-0.0005481302025032164, 0.0008821796715210439, 0.0008264145719749649, -0.0008426175203197772, -0.000531499403805924, 0.0007518019763637085, 0.00028584461715297493, 0.0008108666204122983, 0.00029465582734644613]], [67, [0.0003160766570431406, -0.00030822505463845573, -8.208854931979204e-05, 0.00015582027369021034, 0.00012213395866922383, 0.00023183297757611854, -0.00034148919546339584, 1.4066038986015883e-05, -0.0008592999707701665]], [68, [0.0009844546477495442, -0.0012754217784873845, -0.0008751803023301363, 0.0009995056304177297, 0.000671695654958171, -0.0003235047594785101, -0.0007753654900000129, -0.0006899590025426505, -0.0017753626639631648]], [69, [0.0011959990394672104, -0.001646093075279964, -0.0012435587766503886, 0.00135370165376969, 0.0009006463139797916, -0.0006910220105140752, -0.0008541602742582199, -0.0010207710989078578, -0.002350676236190452]]], "count": 70}, "termination_value": 0.011802120629297974, "termination_status": false}, "10": {"gradients": [[0, 0.011902412531398454], [1, 0.011804793430940208], [2, 0.0062004691594950145], [3, -0.006156287861443843], [4, 0.027460293809852487], [5, -0.015762332208097973], [6, -0.0154776463205053], [7, 0.027163145298786162], [8, -0.027627366758878225], [9, 0.015628981330380043], [10, 0.015576957771131106], [11, -0.0270143335507953], [12, -0.0008282007485007625], [13, -0.0007092217835946713], [14, -0.034874486386257786], [15, 0.04085697455994364], [16, 0.028509299583220127], [17, -0.04745140345428922], [18, 0.047038942422716445], [19, -0.028257073583588976], [20, -0.040447216013319576], [21, 0.034938997117222925], [22, -0.006430525653058794], [23, 0.006445370637635506], [24, -0.01105467431523266], [25, -0.003481367642066857], [26, -0.011156808566411769], [27, -0.003394360401514973], [28, 0.011141226801470339], [29, 0.0037558707029177185], [30, 0.011086862742828885], [31, 0.0030258652959247456], [32, 0.001443534239484734], [33, 8.986151730994152e-05], [34, -0.001532659252461599], [35, -8.292664290365792e-05], [36, -0.005306334437719329], [37, -0.0017917571428682777], [38, 0.005263831420307952], [39, 0.0022915133817349442], [40, -0.001572176146765969], [41, 0.001205468110853758], [42, -0.00014278591375216365], [43, 0.0009948097937240163], [44, 0.0010174922032035738], [45, -0.0035873838264137703], [46, -0.00028457117603863935], [47, 0.0034145212395486624], [48, 0.0011465223417275183], [49, -0.0030203577506853208], [50, 0.0024542443068185094], [51, -0.003584644911995838], [52, 0.000740155628022876], [53, -0.001804860912670847], [54, 0.08238286613274681], [55, 0.08163972447830758], [56, -0.0003278000702096051], [57, 0.08177982968010156], [58, 0.00020895266770537546], [59, -0.08292346150837204], [60, -0.08300263455824108], [61, -0.0824121245734375], [62, -0.0007355697875510714], [63, -0.0813963374521478], [64, 0.0009423432386768127], [65, 0.08329745061313076], [66, -0.007346826072918589], [67, 0.002473967777348207], [68, 0.00013106309572208374], [69, -0.007647974038448524], [70, 0.00015020534321763535], [71, -0.0014483592193954564], [72, -0.007647974038420102], [73, 0.0014483592194238781], [74, 6.474866360406395e-05], [75, -0.007346826072975432], [76, 0.00012149533016270198], [77, -0.0024739677773197855], [78, 0.0770608898371421], [79, 0.07970103032495501], [80, -0.0002054873771868415], [81, 0.07761347362998094], [82, 0.0003882534418551131], [83, -0.07174069300761232], [84, -0.07194943549725963], [85, -0.07672912535102228], [86, 0.0005471425918699424], [87, -0.0797166106753906], [88, -0.0004792937941999753], [89, 0.0763456828375837], [90, 0.0010745282759359043], [91, 0.0018913523849874991], [92, -0.0008730648293919785], [93, -0.005506617707183636], [94, 0.00010001922159119658], [95, -0.00566203652552133], [96, 0.0007646761937678548], [97, 0.005971414106852535], [98, 0.0011020206089114026], [99, 0.0009024369954602207], [100, 0.006329740547087681], [101, -0.00031615549744401505], [102, -0.00035568254619988693], [103, 0.07635930919211376], [104, -0.00023130669548265814], [105, 0.07736234117969332], [106, -0.07638078360129441], [107, -0.0764975371014458], [108, 0.0006594226412630633], [109, 0.07721054124685622], [110, -0.0004279771018360634], [111, -0.07703439374141396], [112, -0.07589737598463842], [113, 0.077606255964767], [114, -0.001022341532021187], [115, -0.012073777777956707], [116, 0.0011151985659125785], [117, 0.014157453216895988], [118, -0.010872804347457077], [119, 0.014107031556861216], [120, -0.001113991080515575], [121, -0.012878209268563978], [122, -0.001122670434639872], [123, -0.013390533292152895], [124, -0.011034101877399394], [125, -0.012481745435579228], [126, -0.010536558835951837], [127, -0.010387157787775436], [128, -0.11260832304095914], [129, -0.11356760476756733], [130, -0.11214966043549168], [131, -0.11241328889229862], [132, -0.11310392412970316], [133, -0.11363321930944892], [134, -0.11241341125776216], [135, -0.11348314658590652], [136, -0.00032021583777464], [137, 0.0004049408319701797], [138, -0.0038795152046162684], [139, 0.0036829815123269327], [140, -0.003661039984507397], [141, 0.0035711937847224817], [142, -0.0011160673614512007], [143, 0.0015673747107598501], [144, -0.11348702789554466], [145, -0.11234282340542734], [146, -0.11641753787819198], [147, -0.11587203792278444], [148, -0.1163416599961522], [149, -0.11525719590686379], [150, -0.11480329660848554], [151, -0.11396750769634423], [152, 0.03338002119350847], [153, -0.03253332566302447], [154, 0.010246700983373103], [155, -0.012767824456901167], [156, -0.010226310183142573], [157, 0.013643340563376682], [158, 0.010315024501707626], [159, -0.013426941295989536], [160, -0.010361404728371326], [161, 0.01255584814285271], [162, 0.03236271372784927], [163, -0.033205087147180734], [164, -0.018303513670616667], [165, -0.019334529591702676], [166, 0.0012250765268078112], [167, -0.020028062323490303], [168, 0.0008812347454210112], [169, -0.017197914218314736], [170, -0.020385211037293516], [171, 0.018713991795053175], [172, -0.00042543338093992134], [173, -0.01931455828794526], [174, 0.0007637249454290895], [175, 0.019391973464578882], [176, -0.08194245186457749], [177, 0.07890675081912946], [178, -0.00029883067948333064], [179, 0.07906999852053787], [180, 0.00035862183028712025], [181, -0.07907808432814534], [182, 0.07629807055668891], [183, 0.07899541549772948], [184, -0.00044958263603689375], [185, -0.07912088280768614], [186, -0.0002629777020928259], [187, -0.08344470118427694], [188, 0.0995667627716017], [189, 0.09379471808446738], [190, -0.0003179232985104363], [191, 0.09896607765870158], [192, -0.0004659876307044897], [193, 0.09433486293697513], [194, 0.0943937498009575], [195, -0.0994693894475347], [196, 7.11380449445187e-05], [197, 0.09303131531054021], [198, 0.00013040308087397534], [199, -0.09996643522354987], [200, -0.0007147657724715373], [201, -0.0007673203501923354], [202, -0.002533681585717318], [203, -0.004763039183160345], [204, -0.0014355863827404391], [205, -0.00562912210466493], [206, -0.001437959533546973], [207, -0.0022713385016146503], [208, -0.004631285778941674], [209, -0.004429553466181346], [210, 0.001951104712887286], [211, 0.0002696852751995493], [212, 0.00041150586977778403], [213, 0.0011427407206241469], [214, 0.0009767771994404484], [215, 0.00012826590732117893], [216, -0.00022474594655363944], [217, -0.00014629521781728272], [218, -0.00881971147541094], [219, -0.005908881238298136], [220, -0.008059810565441694], [221, -0.004601694945762347], [222, -0.007475092938889816], [223, -0.007850601219786313], [224, -0.003817339959198307], [225, -0.0066228925158640095], [226, -0.003283159380330858], [227, -0.030215166342287603], [228, 0.0021101434568322475], [229, 0.02315047496806244], [230, 0.024249290492988962], [231, -0.031098388517818876], [232, 0.03106369372760298], [233, -0.024240886698493114], [234, -0.0033314298826212507], [235, -0.023142333624008415], [236, 0.002205866637623899], [237, 0.0298782515826872]], "optimal_pool_indices": [37, 218, 210, 50, 136, 32, 94, 71, 202, 146, 135, 199, 113, 65, 87, 187, 233, 16, 152, 6, 160], "vqe_result": {"fun": -84.23967338433083, "x": [-0.07612422104197403, 0.03402328328259802, -0.03495365691076439, -0.03447749899483225, 0.052733347811198684, 0.05268404743794917, -0.04492825595320179, 0.04195763765688941, 0.02771509709994249, 0.02705769764027034]}, "interim_results": {"energy": [[1, -84.23806444539088], [2, -84.23726176170624], [3, -84.23940092306587], [4, -84.23933693507745], [5, -84.23858534173858], [6, -84.2386021511047], [7, -84.2390070605693], [8, -84.23923241638461], [9, -84.23914066934503], [10, -84.23903429431473], [11, -84.23916936502317], [12, -84.23945393580506], [13, -84.2396406693981], [14, -84.23959369245411], [15, -84.23939948483418], [16, -84.23926351266572], [17, -84.23929974531228], [18, -84.2394504555023], [19, -84.23957996425972], [20, -84.23960721011068], [21, -84.23956268706871], [22, -84.23953232036015], [23, -84.2395582576528], [24, -84.23960732140377], [25, -84.23962271524591], [26, -84.2395898725596], [27, -84.23955037660352], [28, -84.23955372635517], [29, -84.23960356474846], [30, -84.23965744918574], [31, -84.23967321028867], [32, -84.23964934719965], [33, -84.23962017370864], [34, -84.239615865851], [35, -84.23963408833853], [36, -84.23965083084184], [37, -84.23965130081666], [38, -84.23964419674348], [39, -84.2396463806569], [40, -84.23966018349098], [41, -84.23967149707865], [42, -84.23966839509932], [43, -84.23965578064549], [44, -84.23964887304786], [45, -84.23965508426467], [46, -84.23966687650557], [47, -84.23967252895628], [48, -84.23966971682523], [49, -84.23966574694307], [50, -84.23966658912643], [51, -84.23967004147764], [52, -84.23967065514017], [53, -84.23966797198167], [54, -84.23966672867881], [55, -84.23966978093864], [56, -84.23967413364173], [57, -84.23967516018384], [58, -84.2396726109378], [59, -84.23967035669669], [60, -84.23967100291942], [61, -84.2396730675306], [62, -84.23967387979397], [63, -84.23967330693895], [64, -84.23967320152148], [65, -84.23967419972124], [66, -84.23967490341875], [67, -84.23967427110261], [68, -84.23967326681361], [69, -84.23967338433083]], "stddev": [[1, 0], [2, 0], [3, 0], [4, 0], [5, 0], [6, 0], [7, 0], [8, 0], [9, 0], [10, 0], [11, 0], [12, 0], [13, 0], [14, 0], [15, 0], [16, 0], [17, 0], [18, 0], [19, 0], [20, 0], [21, 0], [22, 0], [23, 0], [24, 0], [25, 0], [26, 0], [27, 0], [28, 0], [29, 0], [30, 0], [31, 0], [32, 0], [33, 0], [34, 0], [35, 0], [36, 0], [37, 0], [38, 0], [39, 0], [40, 0], [41, 0], [42, 0], [43, 0], [44, 0], [45, 0], [46, 0], [47, 0], [48, 0], [49, 0], [50, 0], [51, 0], [52, 0], [53, 0], [54, 0], [55, 0], [56, 0], [57, 0], [58, 0], [59, 0], [60, 0], [61, 0], [62, 0], [63, 0], [64, 0], [65, 0], [66, 0], [67, 0], [68, 0], [69, 0]], "energy_raw": [[1, -84.23806444539088], [2, -84.23726176170624], [3, -84.23940092306587], [4, -84.23933693507745], [5, -84.23858534173858], [6, -84.2386021511047], [7, -84.2390070605693], [8, -84.23923241638461], [9, -84.23914066934503], [10, -84.23903429431473], [11, -84.23916936502317], [12, -84.23945393580506], [13, -84.2396406693981], [14, -84.23959369245411], [15, -84.23939948483418], [16, -84.23926351266572], [17, -84.23929974531228], [18, -84.2394504555023], [19, -84.23957996425972], [20, -84.23960721011068], [21, -84.23956268706871], [22, -84.23953232036015], [23, -84.2395582576528], [24, -84.23960732140377], [25, -84.23962271524591], [26, -84.2395898725596], [27, -84.23955037660352], [28, -84.23955372635517], [29, -84.23960356474846], [30, -84.23965744918574], [31, -84.23967321028867], [32, -84.23964934719965], [33, -84.23962017370864], [34, -84.239615865851], [35, -84.23963408833853], [36, -84.23965083084184], [37, -84.23965130081666], [38, -84.23964419674348], [39, -84.2396463806569], [40, -84.23966018349098], [41, -84.23967149707865], [42, -84.23966839509932], [43, -84.23965578064549], [44, -84.23964887304786], [45, -84.23965508426467], [46, -84.23966687650557], [47, -84.23967252895628], [48, -84.23966971682523], [49, -84.23966574694307], [50, -84.23966658912643], [51, -84.23967004147764], [52, -84.23967065514017], [53, -84.23966797198167], [54, -84.23966672867881], [55, -84.23966978093864], [56, -84.23967413364173], [57, -84.23967516018384], [58, -84.2396726109378], [59, -84.23967035669669], [60, -84.23967100291942], [61, -84.2396730675306], [62, -84.23967387979397], [63, -84.23967330693895], [64, -84.23967320152148], [65, -84.23967419972124], [66, -84.23967490341875], [67, -84.23967427110261], [68, -84.23967326681361], [69, -84.23967338433083]], "stddev_raw": [[1, 0], [2, 0], [3, 0], [4, 0], [5, 0], [6, 0], [7, 0], [8, 0], [9, 0], [10, 0], [11, 0], [12, 0], [13, 0], [14, 0], [15, 0], [16, 0], [17, 0], [18, 0], [19, 0], [20, 0], [21, 0], [22, 0], [23, 0], [24, 0], [25, 0], [26, 0], [27, 0], [28, 0], [29, 0], [30, 0], [31, 0], [32, 0], [33, 0], [34, 0], [35, 0], [36, 0], [37, 0], [38, 0], [39, 0], [40, 0], [41, 0], [42, 0], [43, 0], [44, 0], [45, 0], [46, 0], [47, 0], [48, 0], [49, 0], [50, 0], [51, 0], [52, 0], [53, 0], [54, 0], [55, 0], [56, 0], [57, 0], [58, 0], [59, 0], [60, 0], [61, 0], [62, 0], [63, 0], [64, 0], [65, 0], [66, 0], [67, 0], [68, 0], [69, 0]], "params": [[1, [-0.07619874066313147, 0.03345796317973431, -0.0349188350996976, -0.035470704823492454, 0.05210275544208641, 0.052811346435877225, -0.044933202127715344, 0.04260113590454987, 0.028830872449279343, 0.0]], [2, [-0.08619862906305638, 0.043457887353202974, -0.024918927968480758, -0.045470614903742185, 0.042102890576863276, 0.06281121206336877, -0.034933376108071346, 0.052601022361176135, 0.03883083298117653, 0.009999999141022967]], [3, [-0.07891219351792547, 0.03617550351833262, -0.03220608257732156, -0.03819595650458125, 0.049376733191661304, 0.05553538027361102, -0.0422449291960445, 0.045311802901570226, 0.03183870649934376, 0.019574240723771404]], [4, [-0.07184599781962803, 0.029323728407622585, -0.03923830094941389, -0.03091532768976834, 0.0565793394288545, 0.04850492498132422, -0.049274156364442656, 0.03815610928690898, 0.02457605349508634, 0.02826013640777117]], [5, [-0.06887594781303467, 0.026980345132334275, -0.04204557295792206, -0.02725427018757693, 0.05997686901282931, 0.04562299779165772, -0.052109898892940563, 0.03487237494506809, 0.02050350287234073, 0.03533085118774095]], [6, [-0.06981337342974353, 0.02843573163981448, -0.04095325074469714, -0.027591677939631836, 0.059399290251112305, 0.04661239088394955, -0.0510694311338569, 0.035481750796559346, 0.020453067263257664, 0.04006281732941433]], [7, [-0.07281824314922096, 0.03177539369363, -0.03784826943521567, -0.03020029496060621, 0.05662995278670217, 0.049623330090062166, -0.04800436959018232, 0.038210540266593734, 0.022803769885864043, 0.04221659352475443]], [8, [-0.0765294420973033, 0.03561350293871795, -0.03411249056868563, -0.03372924098770042, 0.05302659829739345, 0.05328654212449524, -0.0442772419467771, 0.041700432721793926, 0.026188523812226146, 0.042115871413650974]], [9, [-0.07972826687702732, 0.03866464498105312, -0.030994345956929348, -0.03702028762743907, 0.04977141270337727, 0.056371235836991246, -0.04111899546692461, 0.04475737366005917, 0.029455460533693686, 0.04030373207534026]], [10, [-0.08143023159718404, 0.03998930641294286, -0.029457865816611643, -0.03907508690967207, 0.0478575350716056, 0.0579204293011878, -0.03950531246374772, 0.04642869046103007, 0.03159969414645895, 0.03730872160662057]], [11, [-0.08136784506330648, 0.039489582254069754, -0.02969804192281467, -0.039468283875622574, 0.047647127653136175, 0.057724403745849646, -0.039666072341617266, 0.04644266357517026, 0.0321454011578354, 0.03360163215011974]], [12, [-0.07990296215481235, 0.0376446061337023, -0.031303961348247936, -0.03842053153860984, 0.04886160801330923, 0.056180016349396615, -0.041211053610727924, 0.04513897038132015, 0.03126695241182263, 0.029621689275456036]], [13, [-0.07763992809348005, 0.03511116284225851, -0.033649628617626805, -0.03646800192788558, 0.05093715949117092, 0.05390830038570908, -0.04352268459179729, 0.04311054848436242, 0.02948305725743665, 0.02579892401967984]], [14, [-0.0752578221542693, 0.032601042631888, -0.03604179434001524, -0.034254676204397885, 0.05321628845931421, 0.05160046026113882, -0.04591481757655378, 0.0410286054229641, 0.02743388499848709, 0.022540934047935023]], [15, [-0.07341741227076859, 0.03078444490586566, -0.03781659921295706, -0.03243399592453023, 0.05504309647394139, 0.04991370354997173, -0.04772779889619146, 0.03952519969749761, 0.025767586592428074, 0.02017786364905937]], [16, [-0.07257769375129255, 0.030082722438304958, -0.03853671039648463, -0.031504303582861874, 0.05593545654586837, 0.049272439949010594, -0.048516632396464504, 0.0390022945635961, 0.024968813495109255, 0.018897551073857318]], [17, [-0.07284405864914982, 0.030535447662198324, -0.038134782630756245, -0.0316379600574308, 0.055748878027348195, 0.049731421533310574, -0.04819514075955681, 0.03950699120992296, 0.025191565872294843, 0.018721061550693908]], [18, [-0.07400592212003229, 0.031876840106758765, -0.036855413440020204, -0.03267766518801782, 0.054663134688423154, 0.051037665791344, -0.0469878296114282, 0.040789237823195997, 0.02626181727228712, 0.019531106310200122]], [19, [-0.07566468187306113, 0.03367368780425713, -0.03512129390288329, -0.034251861263264044, 0.053061037075661045, 0.052762354957390234, -0.04530070852308446, 0.04242518053422322, 0.027793841827042323, 0.021121598013402115]], [20, [-0.07733977372638703, 0.03542697966031898, -0.03342810697105305, -0.03588518207111997, 0.05141925788160365, 0.054405979805635094, -0.04361741352479622, 0.043923087939673824, 0.0293041823095852, 0.023238592463317456]], [21, [-0.07857577560769108, 0.0366800928978363, -0.03223322393472347, -0.03710756692068027, 0.050199685517378516, 0.055514830936920875, -0.042392209840419116, 0.04484690821744258, 0.030333124344475226, 0.025607460085514802]], [22, [-0.07907235609287848, 0.037149804400282975, -0.03182202795012173, -0.03759015184850203, 0.04971659307928275, 0.05581857398051071, -0.04191965480588717, 0.04495524300599821, 0.030588635933958743, 0.027954743121212308]], [23, [-0.07876946723767202, 0.03680227559469405, -0.032229237054975775, -0.03724578235346052, 0.05004398415200287, 0.05530444133268867, -0.0422513947645321, 0.04426706347445507, 0.030034787234679623, 0.03003215119253283]], [24, [-0.07783251622564989, 0.035826339915807956, -0.03326387557312443, -0.03622652586936513, 0.051023972753643475, 0.05418484133174181, -0.043213949537605115, 0.043021802787616206, 0.028870757915796973, 0.03164247354372902]], [25, [-0.07657674172817311, 0.03455282557143537, -0.034589125256596166, -0.03485160947071898, 0.052340056974136906, 0.05281380802252963, -0.04448583751566014, 0.041593705767299184, 0.02745013370277143, 0.032660400490358565]], [26, [-0.07537713183194, 0.03336326272028913, -0.035813896881574964, -0.03351825312169497, 0.05360641449989309, 0.051592562439826836, -0.045688334376256926, 0.04039367822453545, 0.026184666275295584, 0.03304069247202277]], [27, [-0.07456774792634824, 0.03258807479118287, -0.03659771394383123, -0.03259792652231774, 0.05447024877080769, 0.050860181238541725, -0.046487022263759344, 0.03975322209457647, 0.025428888341323, 0.03281210423308049]], [28, [-0.07434425507432853, 0.032410251270196366, -0.03675232056427533, -0.032325568514767845, 0.05471628434532176, 0.050790808564861456, -0.04668946621124741, 0.039821265144885855, 0.025367859021755156, 0.032062093468073566]], [29, [-0.07471392427423684, 0.03282037602393214, -0.03628964821934002, -0.03273270153488946, 0.05432535634372712, 0.05135102577952038, -0.04629390912923568, 0.04053108593146887, 0.025969008141266087, 0.030919018157216625]], [30, [-0.07551338975242285, 0.03363994189829871, -0.03539743218180374, -0.033657286391683146, 0.05346048939215242, 0.05233085490221124, -0.04546980299583511, 0.04164133023449071, 0.027014796628921194, 0.029535710120601633]], [31, [-0.07647100367098272, 0.034587338676295196, -0.03437082388450849, -0.03480604541967444, 0.05240437163649511, 0.05341605074583505, -0.04449447181584473, 0.042813596499706036, 0.028179272102176595, 0.028074976419995505]], [32, [-0.07728950409850929, 0.03536306053917228, -0.03352465247635611, -0.035839631950137604, 0.05147525199789771, 0.05427930716437952, -0.04366977468222668, 0.04370792815499436, 0.02912333717715661, 0.026696093604398282]], [33, [-0.07773510547015287, 0.03573998305644426, -0.03309946813363263, -0.036470414466161366, 0.050933531093563106, 0.0546784581278376, -0.04323199313224439, 0.04408494711263241, 0.02959675252604729, 0.02554150827615348]], [34, [-0.07770729107179704, 0.03563123232383973, -0.03318971686571304, -0.03654961248248856, 0.05090369813807383, 0.05452968471905131, -0.04328107136634233, 0.043877677348571946, 0.0295130270537173, 0.02472386954515813]], [35, [-0.0772600666156923, 0.03510723620275411, -0.03372498555735015, -0.03610505566307271, 0.05134517647930382, 0.053922515883560916, -0.0437592375502192, 0.043199187643640585, 0.028962240745593164, 0.024314695210940575]], [36, [-0.07657143220583477, 0.034361542451774696, -0.03450502802086387, -0.03531748096154554, 0.05207931011989668, 0.053078743737187, -0.044482152993349955, 0.04229353036190677, 0.028165628675683597, 0.024336780943846656]], [37, [-0.0758795149204449, 0.03364445733675136, -0.035268146532693986, -0.034455547623899914, 0.05285347020483644, 0.05227820502346949, -0.04520375709134117, 0.041455790655111915, 0.027397792285197058, 0.02476211298863992]], [38, [-0.07540485417248996, 0.03318287514444589, -0.03577440053244466, -0.03379084459612601, 0.05342229227048966, 0.051770228853307974, -0.045695571504759606, 0.04093992071604938, 0.026897541403589586, 0.025515765413174046]], [39, [-0.07528022487494339, 0.03310803332798039, -0.035881944799688884, -0.03351232004985253, 0.0536255166227211, 0.05169414781944286, -0.045819173946054954, 0.0408790312436093, 0.02679190244490594, 0.026485218620584266]], [40, [-0.07551303208507248, 0.03341782689660788, -0.035588067413769874, -0.03366941013944807, 0.05343502753201563, 0.05203966919859052, -0.04556586286442174, 0.04124974558488218, 0.02706268092181137, 0.027534279722888612]], [41, [-0.07599294566116477, 0.03398650038300413, -0.03502024620762589, -0.03416649379969504, 0.05295355630946573, 0.052660814028672565, -0.04504985944276547, 0.041891855311748244, 0.02756638290766273, 0.02852071523400967]], [42, [-0.07653713636614312, 0.03461294141744721, -0.034386200573020956, -0.03480515785520264, 0.05237078674874768, 0.053331709534321224, -0.044462591389904056, 0.04256890781783799, 0.028093862915858595, 0.029316001046930173]], [43, [-0.07695571219433209, 0.03508981127699998, -0.033901751152903774, -0.03535534687757461, 0.051895053181976215, 0.053824253033210694, -0.0440054571897386, 0.043049080954198495, 0.028447521229642305, 0.029824213588296865]], [44, [-0.07711675344097706, 0.035272805360835185, -0.0337180242767538, -0.03563404110040185, 0.05168178398399351, 0.05398508718975295, -0.04382155500336373, 0.0431831454747321, 0.028510921938878005, 0.029996041089809466]], [45, [-0.07698823868117721, 0.035125993869355734, -0.03387326620972343, -0.03556578398814433, 0.051782948053191086, 0.053784507241661915, -0.04394999395631239, 0.04295129092794108, 0.028285091110988664, 0.029834486137537846]], [46, [-0.0766417599840383, 0.03472664663688033, -0.03428709618709809, -0.03520212180810749, 0.052136113137910195, 0.053318857594931615, -0.044319614051782884, 0.042461283275720116, 0.02787906900358073, 0.029391157914076926]], [47, [-0.076219619558853, 0.03423103891681851, -0.0347959352857292, -0.03469530871286357, 0.052594285194718975, 0.05276950538047438, -0.044781457178291045, 0.041903145054962176, 0.027462336211989975, 0.028754638613780463]], [48, [-0.0758796420922203, 0.03381599136186798, -0.03521438905421444, -0.034239335611141064, 0.05298294135695112, 0.05233556168936874, -0.0451656708942414, 0.04147900460505876, 0.027198408416212495, 0.028033849003176077]], [49, [-0.07573753507697319, 0.0336161991696073, -0.035401707631635, -0.03399889534083053, 0.05316412676555901, 0.0521627688465057, -0.0453427948219114, 0.041331428739342674, 0.02718364511346314, 0.027339651262283597]], [50, [-0.07582766773795131, 0.03367942547994877, -0.03530970701274418, -0.034050947368842614, 0.05308473418580199, 0.05229398801100685, -0.04526761242216593, 0.04149589653684309, 0.02741453962848343, 0.026767820639732553]], [51, [-0.07609639051461449, 0.0339559122746981, -0.03499422050081012, -0.03436110794112677, 0.05279090173218661, 0.052659962587353226, -0.0449896152876526, 0.04189484084034183, 0.027794935631935417, 0.026386170026368228]], [52, [-0.07642820721677196, 0.03432373614845743, -0.034588010071480754, -0.034802251776418824, 0.0524049867481115, 0.05311121715554731, -0.04462830272108109, 0.04237228488856154, 0.02817743563643201, 0.02622771928647388]], [53, [-0.07669295604482446, 0.03463830687415476, -0.03424766429190424, -0.035205615879455594, 0.0520760580195134, 0.05347682604290854, -0.04432470540421581, 0.042753891207139495, 0.02842164481849257, 0.026290338003728233]], [54, [-0.0767958208629927, 0.03478724878636538, -0.03409440400600334, -0.03542498119506031, 0.051922852982556715, 0.0536285096712932, -0.04418756859059072, 0.04291084882742374, 0.028446923470534687, 0.026541772230648145]], [55, [-0.07671113602968717, 0.03473026043087411, -0.034170804911890805, -0.03539025527892741, 0.0519906802644692, 0.05352616778411552, -0.044254422501056045, 0.04280412651368637, 0.028259194032961753, 0.026928043199039218]], [56, [-0.0764874186132408, 0.0345091479700123, -0.03442971185662937, -0.035129767852781456, 0.05223865457831733, 0.05322750594741533, -0.04448217717009959, 0.04249263796882766, 0.02794263047744445, 0.0273831468371094]], [57, [-0.0762233844559149, 0.03422587416199873, -0.034757872611620715, -0.034754012320282655, 0.05256059643652263, 0.052860072656627316, -0.04476924055671108, 0.04210464265168722, 0.027622155224768165, 0.02783853328254282]], [58, [-0.07602603565824322, 0.03399898338822926, -0.03502328840345898, -0.03440946326474799, 0.052829550705763534, 0.05256859706380228, -0.04499869765158437, 0.04178571952607727, 0.027413054161694723, 0.028231523753880945]], [59, [-0.07596796798049073, 0.03391602240569217, -0.03512744595443498, -0.03422106775188279, 0.05294795372417799, 0.052458364223425834, -0.04508497215716101, 0.041643609096578056, 0.027377787797030508, 0.02851228630702364]], [60, [-0.07606086296952093, 0.034000727628887145, -0.0350419161984557, -0.034245671343884086, 0.05288370960020076, 0.05255675397029541, -0.04500552017026223, 0.04171090058168012, 0.027506766221144518, 0.02864914619544753]], [61, [-0.07625503650695016, 0.03420753643185913, -0.034815159483143884, -0.034454556744908216, 0.05267828341922542, 0.052807705161256685, -0.04480551669414113, 0.041939197243929756, 0.027729151922301326, 0.028631928588694896]], [62, [-0.07646365059843846, 0.03444414531205459, -0.03454839089928253, -0.03475057300940741, 0.052425147634473715, 0.05309943012504035, -0.04457520340311775, 0.0422247229572541, 0.0279468524848268, 0.02847289886058368]], [63, [-0.0766004297815728, 0.034611575491122336, -0.03435183907044872, -0.035010936406994174, 0.05222894946867145, 0.053312488955657274, -0.04441051580217516, 0.042453064086041555, 0.028076242491356627, 0.028204863879850908]], [64, [-0.07661494682331353, 0.03464490096454458, -0.03429970248038313, -0.03513759895439654, 0.052162651940830224, 0.0533682732397455, -0.044373623148594186, 0.042544511848335916, 0.02808016655648649, 0.027876234081890522]], [65, [-0.076511023853387, 0.03453795806922328, -0.03440218982200095, -0.03509471159321999, 0.05224017666091775, 0.05325814554928897, -0.04446960526870099, 0.04248201063306806, 0.027977791473301, 0.027543342434105385]], [66, [-0.07634144211071298, 0.03434252184517457, -0.03460543692145014, -0.03491834754761017, 0.05241510311506601, 0.05304204754746729, -0.044648204866614784, 0.04231157866137165, 0.027830150614339307, 0.02726100561811809]], [67, [-0.07618255569135605, 0.034143649674742656, -0.03481780143038692, -0.03469606276269907, 0.05260442180725739, 0.05281894911975009, -0.04482847991664003, 0.0421172653909375, 0.02770966200796021, 0.027072989787118907]], [68, [-0.07610057896047533, 0.03402259785329455, -0.03495028929975832, -0.03452659557549806, 0.05272600073948167, 0.05268295248539168, -0.044934766750879346, 0.04198294890428605, 0.027667840484743734, 0.027004390821265264]], [69, [-0.07612422104197403, 0.03402328328259802, -0.03495365691076439, -0.03447749899483225, 0.052733347811198684, 0.05268404743794917, -0.04492825595320179, 0.04195763765688941, 0.02771509709994249, 0.02705769764027034]]], "gradients": [[1, [0.0008960467447707288, -0.0013187896105790742, -0.0010767780938891747, 0.0011120927327112895, 0.0007399919618791273, -0.0007441898452924534, -0.0005747675340757041, -0.000880710703540899, -0.0025336815856746853, -0.11641753787819198]], [2, [-0.03921473221137717, 0.05626195416775204, 0.04734127956112388, -0.04527205055873651, -0.029979613506483815, 0.030507359823559455, 0.029963504174872924, 0.03924045361276285, 0.03904873052410096, -0.0698149457671633]], [3, [-0.010259609702643502, 0.01215724539346752, 0.012021177580422204, -0.014233126122803696, -0.008857917248192848, 0.007792366474944856, 0.007467263522656253, 0.011051896333128752, 0.014222587593380354, -0.03250364067375244]], [4, [0.017743645800592844, -0.02948750364390662, -0.02243173723120151, 0.0169430251371665, 0.012124740789829502, -0.014085316948325044, -0.014031671828377057, -0.01629670879728451, -0.012203524509772024, 0.0010564028634831857]], [5, [0.029469819189841928, -0.04436863030720417, -0.036335712175500134, 0.03225149201021793, 0.021867570105072787, -0.022889587659960853, -0.022660652347880728, -0.028133961267371888, -0.02686991325330723, 0.02916597334005644]], [6, [0.025743811636033342, -0.036443106761240074, -0.031044716736687406, 0.0300987234247998, 0.019867822136490076, -0.019645198885896775, -0.019522710645404118, -0.02493885838107701, -0.02622699922534366, 0.049055908244071134]], [7, [0.013834017395140563, -0.016967090592984846, -0.015790513206312085, 0.018216183514766726, 0.01147415759125181, -0.010143972493906972, -0.010204232108321776, -0.01372353289160344, -0.016651284897250207, 0.05908950341323305]], [8, [-0.0008852137953283545, 0.005780582217752794, 0.0025685526336758358, 0.002547204523352775, 0.000734069949587024, 0.001354494746635737, 0.0011797979129823943, 0.0002342330551385885, -0.003470986316443714, 0.060108441825818204]], [9, [-0.013566402302529923, 0.024072643582471187, 0.017849796961016295, -0.011863366200500991, -0.00886036825616543, 0.010992525085782745, 0.010848815534814094, 0.01221374999865077, 0.008940691560596292, 0.053911437429121634]], [10, [-0.020279454339657832, 0.03226721986766279, 0.025353338601860287, -0.020653091839534454, -0.014392146021634744, 0.01577196331538744, 0.01577960171067616, 0.018439315356914676, 0.016778704771454045, 0.04224918915389253]], [11, [-0.01996022471777792, 0.02975471489456538, 0.024183333490768177, -0.02195596496294172, -0.014808183649620332, 0.01506222995881501, 0.015263413226890066, 0.01792607492855325, 0.018226075697711508, 0.0268646171682434]], [12, [-0.014064933931805967, 0.01934780138819292, 0.01636847474817671, -0.016768487251226816, -0.010950621149476092, 0.010130854123673316, 0.01051876124166995, 0.012146101689367583, 0.014004712163838917, 0.009689362662953727]], [13, [-0.005024203461431398, 0.004893628693352525, 0.0049545033539999395, -0.007512979607852799, -0.004518359222515755, 0.002933024039023735, 0.003463302953065295, 0.0035480602692246066, 0.006217474543063872, -0.007217388062898067]], [14, [0.004437666893153391, -0.009449518115317801, -0.006685823308956174, 0.002883032530434093, 0.002496325632876051, -0.004363309714960906, -0.003791999178204719, -0.00515209850900078, -0.002540903996489874, -0.02184817638053005]], [15, [0.011692593473298984, -0.019780548052182212, -0.015315357773545202, 0.011437102716598702, 0.008103094975112413, -0.009701023251153629, -0.009245934332795969, -0.011436436826002705, -0.009645638444894189, -0.03253880084373861]], [16, [0.014942725355851394, -0.023667129410483767, -0.018801800964922677, 0.015865331204466315, 0.01084309756279822, -0.011754662928595394, -0.011574625134727512, -0.013725099620643277, -0.013128551374762765, -0.03830273294262554]], [17, [0.013799960830354507, -0.020905287090130287, -0.016821274822433452, 0.015364763114419588, 0.010282795403966816, -0.010352619118179973, -0.010543600736596659, -0.011841534380110375, -0.012352335552776594, -0.03898520717874021]], [18, [0.00911737833317261, -0.01305884083049591, -0.010572686614054305, 0.010637484236042383, 0.006969878679768726, -0.0062799938626341145, -0.006843853891922436, -0.006766012473960359, -0.00800974523185971, -0.0351396160036046]], [19, [0.002487063003940193, -0.002659179126737854, -0.0021222434046705985, 0.00336884781081892, 0.002067268651046561, -0.0008701766521141963, -0.0017062413547392907, -0.00015589277030869653, -0.0016578948679324412, -0.027782541955403417]], [20, [-0.004171451449678898, 0.007380915719792824, 0.006112693922474932, -0.004275335185369045, -0.002977076688608804, 0.004317725517381632, 0.0034006151023930897, 0.006048892052447741, 0.004744225680312297, -0.018186552255883726]], [21, [-0.009041305220279128, 0.01440491995711568, 0.011909030528329367, -0.010143505061094515, -0.0067613405634006085, 0.007859793283429894, 0.007092095918380892, 0.01009350698684841, 0.009324382710573786, -0.007717549490806164]], [22, [-0.010935796420554311, 0.016787659568876734, 0.013884568316257173, -0.012712023532003514, -0.008331737446141574, 0.008898020959065889, 0.008471426501060364, 0.010960243486621835, 0.010868829146772896, 0.002327734159862871]], [23, [-0.00963752116467731, 0.01437718127375831, 0.011872470848061312, -0.011541244239708703, -0.0074584245321460685, 0.007376272111386584, 0.007390280860832377, 0.008654132999794228, 0.009173547496303058, 0.01087374537598862]], [24, [-0.005830958241944018, 0.008329140514220512, 0.006799666868573695, -0.0072695097517083695, -0.004607516803801559, 0.00394363546080001, 0.004394088615683245, 0.004065721284334245, 0.004969065029257536, 0.017171652692070438]], [25, [-0.0007938084245182608, 0.0006281397274392475, 0.00030703764642225906, -0.0012945405259046083, -0.0007220779667278521, -0.00030412867720031045, 0.0004800969214215911, -0.0013663974443147708, -0.0003861709902963639, 0.020848547148574426]], [26, [0.003968827933945818, -0.006453851706737623, -0.005690686088470898, 0.00462100263814591, 0.0030436782575122834, -0.004118747395835953, -0.003187854477886276, -0.006046627439701524, -0.005278814296630685, 0.02189439721404085]], [27, [0.007131594992728196, -0.010964813877109236, -0.009520747582698164, 0.008809705707335524, 0.0056315762806065095, -0.006439874032992066, -0.005593634228830524, -0.008673684488456956, -0.008299913250027657, 0.02058495428271101]], [28, [0.007935164800741745, -0.011844612090186502, -0.010258321061670017, 0.010195928884400018, 0.0063945005167482805, -0.006715081585753069, -0.0061633285921942615, -0.008637406375072487, -0.008697645923177788, 0.017371982112976525]], [29, [0.006375032146735293, -0.009185400474507333, -0.007966431589110812, 0.00860190058739363, 0.005272350358026756, -0.0050344499958328015, -0.00490561471900719, -0.006150986297654981, -0.006574074091730608, 0.012789847325819892]], [30, [0.003122782905691679, -0.0040848556766093225, -0.00357384839530539, 0.004712305116242987, 0.002749355663837605, -0.0020378536563612215, -0.0023475820951404103, -0.0021027569365656973, -0.0027580311445660755, 0.007397937448061498]], [31, [-0.0007238033827263735, 0.0017520495751313092, 0.0014670563948300241, -0.00019696751145659164, -0.000333837278319038, 0.0013063870575393821, 0.0006579031798992219, 0.0022340566092395875, 0.0014971001837551512, 0.0017471117095055888]], [32, [-0.00397157126350578, 0.006524297906551624, 0.005615184361573711, -0.0046337503388116374, -0.003031942864794246, 0.00398311507018434, 0.0031852346180301083, 0.0055642342804560485, 0.004889475009377975, -0.0036399841276590905]], [33, [-0.005691472393991148, 0.008873783678865266, 0.007699002083512596, -0.007323955089418632, -0.004574189262498862, 0.00523542234050467, 0.00451242692824394, 0.006964124933745097, 0.0064697323967521925, -0.008279845904567651]], [34, [-0.005498647487442554, 0.00828571940455447, 0.00726110370979427, -0.007603254361512768, -0.004597005643006469, 0.004794146221669848, 0.004339029347235623, 0.006164442209367849, 0.005931237024611846, -0.011745198824826275]], [35, [-0.003632394845553222, 0.005183956955349345, 0.0046452467419015875, -0.005591056751811152, -0.0032300805985840952, 0.002928050951183536, 0.002850527085499266, 0.003587282892013377, 0.003653452259726464, -0.013702473586164388]], [36, [-0.0008261812168512961, 0.0007244262840941929, 0.0008268890486817781, -0.0020886702762510367, -0.0010146085594158194, 0.00031934974181524467, 0.0006195052572763871, 0.00015976314172405637, 0.0005181067747770385, -0.013962128500622839]], [37, [0.0019546930082725567, -0.0035990614210135163, -0.002916123248027702, 0.0017094154090671054, 0.0012896379749207654, -0.0021653383114283997, -0.0015964482006154412, -0.0029950826160956012, -0.0023984338080822454, -0.012521694785604609]], [38, [0.003827756543699934, -0.006430281012384853, -0.005407785334654136, 0.00459520558771942, 0.002948942292576362, -0.0037498572028340504, -0.0030988069473778523, -0.004911916929671634, -0.004175461037590367, -0.009588116944129865]], [39, [0.004272890190549106, -0.006979582704445875, -0.005948899613443359, 0.005730679929627058, 0.003489773940117402, -0.003996179824838464, -0.0034680952632299977, -0.005085386224280342, -0.0043448321696502035, -0.005571629407157275]], [40, [0.0032772710296598007, -0.00524810484886018, -0.004521281363366825, 0.004903670469445842, 0.0028391209584981425, -0.002929461726537852, -0.002682107234974751, -0.0036052554786607516, -0.003018098423297033, -0.0010438670654764337]], [41, [0.0012993554806257634, -0.001971453410021695, -0.0017462015790385976, 0.0025534504661237634, 0.0013183617752048349, -0.00099755095538967, -0.001093581904527241, -0.0010842410479199316, -0.0008013492548570866, 0.0033406080069227073]], [42, [-0.0009152349620080713, 0.001665349271789296, 0.0013599085073678907, -0.0004189330719412965, -0.0004912403387180575, 0.0010999021890967242, 0.0007090676447347732, 0.0015697186753698134, 0.0014476787457624596, 0.00694909519927478]], [43, [-0.002598083133619866, 0.004437634438275495, 0.003739212410039272, -0.0029702611112298882, -0.0019559307956455996, 0.0026517393059179994, 0.002107089410770868, 0.0034619383652483293, 0.0029309342843077957, 0.009282798754256305]], [44, [-0.003221017434583473, 0.005492897878355052, 0.0046490427336465245, -0.0042688224529428, -0.0026055169388143895, 0.003175294933441819, 0.0026616372347945116, 0.004012275812016242, 0.0031875887389674062, 0.010069698006986982]], [45, [-0.0026646057416570557, 0.004620398115747548, 0.0038980269129638145, -0.003967704400054117, -0.0022850590755183475, 0.002570717133849598, 0.0022551684382250414, 0.0031387170396470765, 0.002234632730676367, 0.009310472017489246]], [46, [-0.001229965521304166, 0.0022792312805677284, 0.001875659515036432, -0.002294816585376225, -0.001186976782861393, 0.0011312092925095385, 0.0011102836931087268, 0.001252426981338317, 0.0005235621444370508, 0.00726343906103466]], [47, [0.0004983736700836516, -0.0006055990951381318, -0.0006188514210236917, 6.240409472013653e-05, 0.00023937901215731472, -0.0005824415892590196, -0.0003119933708433109, -0.0009172160686574671, -0.0012536628148041018, 0.004376317897509807]], [48, [0.0018785614574312604, -0.002990952737718544, -0.002675945698115356, 0.0022205481661785598, 0.0014602156962979507, -0.0019501723849089103, -0.001488800254179523, -0.002593453874467855, -0.0024315682243667425, 0.0011865182682129216]], [49, [0.0024448558594656333, -0.004087640542635995, -0.003602260295011206, 0.0034206881280738344, 0.002051739021993626, -0.0025140359521174105, -0.002023863338408205, -0.0032263672817691713, -0.0026152047321090777, -0.0017850005592379148]], [50, [0.002063952564981264, -0.0036250646798094976, -0.0031575818745182005, 0.0032950953817447726, 0.001847234636045414, -0.002133564065900373, -0.0017809232770247263, -0.002672990294513511, -0.0018090939067860745, -0.004123087406583181]], [51, [0.0009589758059149744, -0.001911526458727053, -0.0016124958557242053, 0.001978907485693071, 0.0009816259554753515, -0.0010167923008310709, -0.0009146084831712642, -0.0012197101613367067, -0.0003868282666275036, -0.0055739907509746445]], [52, [-0.00039811502811915034, 0.0003187082251798756, 0.0003837878479941992, 3.132486700963e-05, -0.0001774524083657525, 0.0003765253240430866, 0.00020569263573122498, 0.0005483936636068165, 0.0010746086901747276, -0.006060221034417168]], [53, [-0.001477821307688032, 0.0022007143572722043, 0.0020632168215257707, -0.0017916047319914696, -0.0011790481100035777, 0.001516127037589854, 0.0011445447782563178, 0.0019746712464012717, 0.0020260133301519545, -0.005658252512048989]], [54, [-0.0018956498687998646, 0.0030655212487431527, 0.0028284744290658637, -0.00282579979868558, -0.0016615391387233558, 0.002000495091749599, 0.0015662001561622674, 0.002573221728496833, 0.0021532646206168238, -0.004551907382790432]], [55, [-0.0015489558802670444, 0.00267721448396685, 0.002465488261208293, -0.002742704887609193, -0.0014835509019519577, 0.001699827637324347, 0.001355113663905172, 0.002196787383425658, 0.001479980871138764, -0.002979743374325494]], [56, [-0.0006366185945694269, 0.001292450317237126, 0.001199879064643028, -0.001653455444753149, -0.0007634684210842124, 0.0007880946445197878, 0.000645231047869288, 0.001067002018615426, 0.00033139063678788716, -0.001192223618588173]], [57, [0.00043930189448815327, -0.00047076249884980825, -0.00041590583487050026, -3.9670433423566465e-05, 0.00018267667907423402, -0.0003420521628214601, -0.0002485548284454353, -0.00033556190204819814, -0.0008147494808099509, 0.0005749465829296696]], [58, [0.0012441785802792538, -0.0018937989768943453, -0.0017329237949894605, 0.0014512650338645017, 0.0009748446598507599, -0.001242093289036461, -0.0009640887447943669, -0.0014696026454288358, -0.0015248978311177552, 0.0021142508905001023]], [59, [0.0014836543733167673, -0.0024429732470991894, -0.0022625723388358665, 0.0022633515354471, 0.0013201440451808821, -0.0015838214302590359, -0.0012360820696102337, -0.0019409299064960805, -0.0015753842691310638, 0.003254174336490223]], [60, [0.001110250353747233, -0.001967587004202187, -0.0018587061387194126, 0.0021416168114285483, 0.0011219049679738191, -0.0012798858701472682, -0.0009938767525028425, -0.0016404350715646387, -0.001022175855055707, 0.0038686715193136934]], [61, [0.0003246639434166809, -0.0007347337653840214, -0.000753758442968433, 0.0012121127065256587, 0.000504499747634668, -0.0005023704862594514, -0.0003761245489357634, -0.0007622003176948056, -0.00015281041939374518, 0.0038912291182242598]], [62, [-0.000522028170294675, 0.0007040850723427639, 0.0005579862051661166, -9.316263597725083e-05, -0.0002512885909737861, 0.0004022469926638905, 0.00033861945017577, 0.00029670875446186074, 0.0006505274909898162, 0.003330654236862074]], [63, [-0.0010804553056971145, 0.0017519872333195963, 0.0015344710990348176, -0.0012271602598161735, -0.0008311353644785413, 0.001062251708631834, 0.0008531616087168459, 0.0011075489393732596, 0.0010744229319641363, 0.0022814688000210026]], [64, [-0.0011455142008713892, 0.002010998414462506, 0.0018073164988976487, -0.0017536722490802958, -0.001016312312870582, 0.0012320539380823448, 0.0009738498762175141, 0.0013813749662858754, 0.0009952405130491115, 0.0009205241344290016]], [65, [-0.0007310522475876269, 0.0014318412633826938, 0.0013204632443688524, -0.0015161493549555871, -0.0007662822505238864, 0.0008839023996074502, 0.0006832832104777253, 0.0010718473328523714, 0.0005105807905181337, -0.0005160478022219195]], [66, [-4.8838764371339494e-05, 0.00031185929285015845, 0.00033281897349013434, -0.0006820638134854562, -0.00022282790568795008, 0.00020447178043525582, 0.00013539677847518305, 0.00037148512183193816, -0.000124176018815092, -0.0017748466590887801]], [67, [0.0005937326965295142, -0.0008495017980578723, -0.0007086522307844234, 0.00034893975328031956, 0.0003615039690174626, -0.0004968146235455606, -0.0004204836164092285, -0.000388899998654324, -0.0006190984582303827, -0.0026372431383947514]], [68, [0.0009294662066565706, -0.001570262631403807, -0.0013663880872769596, 0.0011272198696303803, 0.0007366678207745281, -0.000924866548814407, -0.0007506083704669209, -0.0008886078874894565, -0.0007759792782593422, -0.0029670338010276964]]], "count": 69}, "termination_value": 0.01019318168941652, "termination_status": false}, "11": {"gradients": [[0, 0.010454296927889573], [1, 0.01023857186110888], [2, 0.0061108499047577425], [3, -0.006082910238404793], [4, 0.028057346168864683], [5, -0.015060282032024475], [6, -0.015296755990817701], [7, 0.02744173381120163], [8, -0.027615706471323165], [9, 0.015537027950770721], [10, 0.014806604651099065], [11, -0.027901186838121816], [12, 0.0016636225636545987], [13, 0.0018514043505177824], [14, -0.030745285783225995], [15, 0.025372447191216452], [16, 0.02423830802651139], [17, -0.03209948703846521], [18, 0.03200245944670144], [19, -0.023959505319126606], [20, -0.025294635733729365], [21, 0.03077969673567793], [22, -0.006110460284389774], [23, 0.006110555455038025], [24, -0.009583890981062382], [25, -0.0034768338278325928], [26, -0.009577625119220556], [27, -0.002865009337241986], [28, 0.009694323193187415], [29, 0.0035911980666725185], [30, 0.009492201359563524], [31, 0.002239701988614229], [32, 0.0009545920279947495], [33, 0.00027691687940034626], [34, -0.0008924026901411253], [35, -6.552275449678291e-05], [36, -0.005268366034115957], [37, -0.0008127520952996292], [38, 0.0052453117682205175], [39, 0.001282671223563625], [40, -0.0012390682503991002], [41, 0.0008758620238467074], [42, 0.002745338528512775], [43, -0.002664840096699095], [44, -0.0015982685454787315], [45, 0.0005025753307705827], [46, 0.0025393069055326123], [47, -0.00016082525121419167], [48, -0.0014146535973509344], [49, 0.0005824983931290717], [50, 0.002244187620959792], [51, -0.003694035087988823], [52, 0.0010461609985554787], [53, -0.002134310803938888], [54, 0.08162888605872354], [55, 0.0809673966363249], [56, 0.00030686634990217954], [57, 0.08159398128833573], [58, -0.0004271778345810162], [59, -0.08275798360661213], [60, -0.08254761103960107], [61, -0.08182000667183331], [62, -0.000724252924612756], [63, -0.08156694411970022], [64, 0.0008729504934734678], [65, 0.08352663913495917], [66, -0.007431827546284353], [67, 0.0033667774389414262], [68, 4.623657960678429e-05], [69, -0.008030865852731495], [70, 1.4810443857982136e-05], [71, -0.0027144037157995626], [72, -0.008030865852703073], [73, 0.0027144037157995626], [74, -4.6700360726958934e-05], [75, -0.007431827546298564], [76, 1.9258902085539376e-05], [77, -0.003366777438955637], [78, 0.08017190597779233], [79, 0.08226179319699156], [80, -0.00045158777122367155], [81, 0.0800942248483949], [82, 0.0006799921224285299], [83, -0.0748474881179817], [84, -0.07703053563804474], [85, -0.07911030366328475], [86, 0.0008098544817585207], [87, -0.08026096453309606], [88, -0.0006710723190792578], [89, 0.07955831905702837], [90, 0.0007603940087790306], [91, 0.002211199265317987], [92, -0.0005680335537903147], [93, -0.00529751338821427], [94, 0.000359435439435174], [95, -0.005940037113020935], [96, 0.000861013930119725], [97, 0.0054130497927502574], [98, 0.001221724675161795], [99, 0.0008614072783927895], [100, 0.005858692705075441], [101, -0.0007558302647936443], [102, -0.0005507077044484276], [103, 0.08183469438624513], [104, -0.0003503621164213655], [105, 0.08188241958480091], [106, -0.08186359630586537], [107, -0.08091486633809097], [108, 0.0004886211181514], [109, 0.08161503163741202], [110, -0.00021537291702600214], [111, -0.08248742721727353], [112, -0.0807894791527275], [113, 0.08337393667835613], [114, -0.0011868542474644528], [115, -0.01962213586976702], [116, 0.0013478156709822997], [117, 0.020546277455210316], [118, -0.01774243731956915], [119, 0.02025514986760868], [120, -0.001299540876999572], [121, -0.018467276867582427], [122, -0.0013383569660732064], [123, -0.020072270063664632], [124, -0.017130015582750957], [125, -0.019165144779535126], [126, -0.010349394906427278], [127, -0.010153033825787361], [128, -0.12033826074844], [129, -0.1213540529478081], [130, -0.12092482883134892], [131, -0.11960253796347331], [132, -0.12130387003121257], [133, -0.12187494853766623], [134, -0.11965505516867836], [135, -0.12235561758585334], [136, 0.001091643881537152], [137, -0.0012005870895137605], [138, -0.0037838158376217734], [139, 0.003720695429706211], [140, -0.0029016671653323556], [141, 0.002691444525154907], [142, 0.0006872825551056394], [143, -6.269780526224622e-05], [144, -0.0024280682663970765], [145, -0.001965679436324308], [146, -0.0027394283026893618], [147, -0.005313077106933406], [148, -0.006289851602758745], [149, -0.004511634215702998], [150, -0.0061835843631286025], [151, -0.002233400823072884], [152, 0.0281145725289349], [153, -0.027592289851497753], [154, 0.010079698126148173], [155, -0.015090293716099268], [156, -0.01001523491191847], [157, 0.015587827812879596], [158, 0.010229702335479374], [159, -0.015304816474809968], [160, -0.010311398509116998], [161, 0.014808232226783957], [162, 0.027455815875256917], [163, -0.027980040642560766], [164, -0.01791515269285071], [165, -0.01899936698231386], [166, 0.0011742105272105618], [167, -0.019705888313978903], [168, 0.00082805513592632], [169, -0.01680194642366928], [170, -0.021088733894401912], [171, 0.019346152255522497], [172, -0.00037807674480916376], [173, -0.019901684610488246], [174, 0.0007039953111274144], [175, 0.020107254248472373], [176, -0.08239612250935124], [177, 0.07938509242919167], [178, -0.0001499360990351306], [179, 0.07926408116628636], [180, 0.0003461852565465051], [181, -0.07922421962381065], [182, 0.07635419575161961], [183, 0.07904324340616142], [184, -0.000516774456897906], [185, -0.0793828487090451], [186, -0.0002426392822201251], [187, -0.08365674862650962], [188, 0.09925068819445926], [189, 0.09274585725080442], [190, -0.0004785622201808337], [191, 0.09862807384944006], [192, -0.0005932241777770741], [193, 0.09316419838688716], [194, 0.09346202372415746], [195, -0.0997540697102437], [196, 0.00029402782294596363], [197, 0.09243438083552746], [198, -1.2475715877258153e-05], [199, -0.10058947974042098], [200, -0.0018041329656597327], [201, -0.001967018476406679], [202, -0.0005639307903635427], [203, -0.0032068891824792445], [204, 0.0006579439687470767], [205, -0.004082018990303027], [206, 0.0006068524906623907], [207, 0.0002585403949240117], [208, -0.002672830254439873], [209, -0.0017899212984389123], [210, 0.0017441504117670092], [211, 0.0004998846069526053], [212, 0.0013732767283869407], [213, 0.00018745180980772602], [214, 0.002407210034064633], [215, -0.0012237515187081272], [216, -0.0009061414787652211], [217, 0.0005717190888958612], [218, -0.00846902931826321], [219, -0.005543423336803244], [220, -0.008076312643026995], [221, -0.004371413175562111], [222, -0.006089784537564924], [223, -0.0065914065343122274], [224, -0.00383032523272675], [225, -0.006986451918351122], [226, -0.0041797599195234625], [227, -0.03085306138844146], [228, 0.003035652572648928], [229, 0.023902109877582234], [230, 0.02445978637692292], [231, -0.03120280154790578], [232, 0.03112251699691626], [233, -0.024373544173471373], [234, -0.0043546381042745], [235, -0.02390859304111359], [236, 0.003231305009265384], [237, 0.030565836034753602]], "optimal_pool_indices": [37, 218, 210, 50, 136, 32, 94, 71, 202, 146, 135, 199, 113, 65, 87, 187, 233, 16, 152, 6, 160], "vqe_result": {"fun": -84.24225003839595, "x": [-0.07678792623201865, 0.0329110645642065, -0.03423293393230048, -0.03465547964389064, 0.05028871815315616, 0.05253605222284614, -0.04073874393428159, 0.04091982659952794, 0.030902843045785063, 0.03109813567087892, 0.042736589269248296]}, "interim_results": {"energy": [[1, -84.23967338433077], [2, -84.23886673849167], [3, -84.24142662958793], [4, -84.24152441076855], [5, -84.24109801249892], [6, -84.24143571606162], [7, -84.24191264431832], [8, -84.24194031223952], [9, -84.24154122688002], [10, -84.24121615565551], [11, -84.24129009015803], [12, -84.24163439795858], [13, -84.24194248112319], [14, -84.24203299685004], [15, -84.2419677627649], [16, -84.24193294872771], [17, -84.24201737104234], [18, -84.24214683938999], [19, -84.2421961485125], [20, -84.24212226365938], [21, -84.24200193651254], [22, -84.2419487264755], [23, -84.24200126054866], [24, -84.24210177541161], [25, -84.24216788629894], [26, -84.24217145720114], [27, -84.24215163161804], [28, -84.242159190657], [29, -84.24219939619965], [30, -84.24223362252161], [31, -84.24222761297709], [32, -84.24218943958535], [33, -84.24215879156354], [34, -84.24216355943385], [35, -84.24219402524852], [36, -84.24221962174215], [37, -84.24222378457064], [38, -84.2422174406715], [39, -84.24222009707239], [40, -84.24223475611447], [41, -84.24224644017802], [42, -84.24224252048519], [43, -84.24222819457574], [44, -84.24221947548953], [45, -84.24222431939147], [46, -84.24223541476476], [47, -84.2422413419865], [48, -84.2422401659115], [49, -84.2422391282574], [50, -84.24224326294254], [51, -84.24224888576707], [52, -84.24224945980008], [53, -84.24224463174187], [54, -84.2422404190336], [55, -84.24224130474896], [56, -84.24224527024056], [57, -84.24224758882005], [58, -84.24224716029538], [59, -84.24224688426149], [60, -84.2422486819286], [61, -84.24225076604064], [62, -84.24225056961265], [63, -84.24224851817509], [64, -84.24224729644772], [65, -84.24224814029903], [66, -84.24224958369993], [67, -84.24224996668687], [68, -84.24224965053709], [69, -84.24224995391914], [70, -84.24225091702829], [71, -84.24225133845796], [72, -84.24225071515133], [73, -84.2422499711137], [74, -84.24225003839595]], "stddev": [[1, 0], [2, 0], [3, 0], [4, 0], [5, 0], [6, 0], [7, 0], [8, 0], [9, 0], [10, 0], [11, 0], [12, 0], [13, 0], [14, 0], [15, 0], [16, 0], [17, 0], [18, 0], [19, 0], [20, 0], [21, 0], [22, 0], [23, 0], [24, 0], [25, 0], [26, 0], [27, 0], [28, 0], [29, 0], [30, 0], [31, 0], [32, 0], [33, 0], [34, 0], [35, 0], [36, 0], [37, 0], [38, 0], [39, 0], [40, 0], [41, 0], [42, 0], [43, 0], [44, 0], [45, 0], [46, 0], [47, 0], [48, 0], [49, 0], [50, 0], [51, 0], [52, 0], [53, 0], [54, 0], [55, 0], [56, 0], [57, 0], [58, 0], [59, 0], [60, 0], [61, 0], [62, 0], [63, 0], [64, 0], [65, 0], [66, 0], [67, 0], [68, 0], [69, 0], [70, 0], [71, 0], [72, 0], [73, 0], [74, 0]], "energy_raw": [[1, -84.23967338433077], [2, -84.23886673849167], [3, -84.24142662958793], [4, -84.24152441076855], [5, -84.24109801249892], [6, -84.24143571606162], [7, -84.24191264431832], [8, -84.24194031223952], [9, -84.24154122688002], [10, -84.24121615565551], [11, -84.24129009015803], [12, -84.24163439795858], [13, -84.24194248112319], [14, -84.24203299685004], [15, -84.2419677627649], [16, -84.24193294872771], [17, -84.24201737104234], [18, -84.24214683938999], [19, -84.2421961485125], [20, -84.24212226365938], [21, -84.24200193651254], [22, -84.2419487264755], [23, -84.24200126054866], [24, -84.24210177541161], [25, -84.24216788629894], [26, -84.24217145720114], [27, -84.24215163161804], [28, -84.242159190657], [29, -84.24219939619965], [30, -84.24223362252161], [31, -84.24222761297709], [32, -84.24218943958535], [33, -84.24215879156354], [34, -84.24216355943385], [35, -84.24219402524852], [36, -84.24221962174215], [37, -84.24222378457064], [38, -84.2422174406715], [39, -84.24222009707239], [40, -84.24223475611447], [41, -84.24224644017802], [42, -84.24224252048519], [43, -84.24222819457574], [44, -84.24221947548953], [45, -84.24222431939147], [46, -84.24223541476476], [47, -84.2422413419865], [48, -84.2422401659115], [49, -84.2422391282574], [50, -84.24224326294254], [51, -84.24224888576707], [52, -84.24224945980008], [53, -84.24224463174187], [54, -84.2422404190336], [55, -84.24224130474896], [56, -84.24224527024056], [57, -84.24224758882005], [58, -84.24224716029538], [59, -84.24224688426149], [60, -84.2422486819286], [61, -84.24225076604064], [62, -84.24225056961265], [63, -84.24224851817509], [64, -84.24224729644772], [65, -84.24224814029903], [66, -84.24224958369993], [67, -84.24224996668687], [68, -84.24224965053709], [69, -84.24224995391914], [70, -84.24225091702829], [71, -84.24225133845796], [72, -84.24225071515133], [73, -84.2422499711137], [74, -84.24225003839595]], "stddev_raw": [[1, 0], [2, 0], [3, 0], [4, 0], [5, 0], [6, 0], [7, 0], [8, 0], [9, 0], [10, 0], [11, 0], [12, 0], [13, 0], [14, 0], [15, 0], [16, 0], [17, 0], [18, 0], [19, 0], [20, 0], [21, 0], [22, 0], [23, 0], [24, 0], [25, 0], [26, 0], [27, 0], [28, 0], [29, 0], [30, 0], [31, 0], [32, 0], [33, 0], [34, 0], [35, 0], [36, 0], [37, 0], [38, 0], [39, 0], [40, 0], [41, 0], [42, 0], [43, 0], [44, 0], [45, 0], [46, 0], [47, 0], [48, 0], [49, 0], [50, 0], [51, 0], [52, 0], [53, 0], [54, 0], [55, 0], [56, 0], [57, 0], [58, 0], [59, 0], [60, 0], [61, 0], [62, 0], [63, 0], [64, 0], [65, 0], [66, 0], [67, 0], [68, 0], [69, 0], [70, 0], [71, 0], [72, 0], [73, 0], [74, 0]], "params": [[1, [-0.07612422104197403, 0.03402328328259802, -0.03495365691076439, -0.03447749899483225, 0.052733347811198684, 0.05268404743794917, -0.04492825595320179, 0.04195763765688941, 0.02771509709994249, 0.02705769764027034, 0.0]], [2, [-0.0861241022017873, 0.04402322021897542, -0.024953728596445908, -0.0444774246664464, 0.042733479288893816, 0.0626839389854837, -0.034928392140944994, 0.051957532251280844, 0.03771491977636223, 0.03705766113643672, 0.009999999182710254]], [3, [-0.07882784919856906, 0.03676538629106185, -0.032193913321663006, -0.037241192861258064, 0.049991430211205716, 0.055446383228791196, -0.04218666304635021, 0.04467528454400609, 0.030373724102915278, 0.030085664015363396, 0.019893375661512572]], [4, [-0.07177534335252114, 0.02945028787313054, -0.039187816388307574, -0.03023822444458504, 0.05657386161053301, 0.048365246477191794, -0.04833142255427803, 0.03747518894114773, 0.02402165004870677, 0.02404309055752049, 0.02939024778026144]], [5, [-0.06888274432585494, 0.025643112777066733, -0.041967814403451396, -0.0273901519862169, 0.05830066923147895, 0.0452668694347959, -0.04917250250277565, 0.033980298918757326, 0.02283263258936778, 0.02312852036781493, 0.03811123422193652]], [6, [-0.06992550421999234, 0.02584548180313893, -0.040848671692366376, -0.028395807017641092, 0.05636899362608655, 0.04606007848406585, -0.046571258406886536, 0.034357627534066515, 0.025138364785874855, 0.025630393364714905, 0.04567427837421894]], [7, [-0.07304077169693288, 0.028343309221993986, -0.03770746848240167, -0.031399197996535996, 0.05269329412901776, 0.04892323336088028, -0.042408618442968005, 0.03688621393146392, 0.029044772640803546, 0.02966231901022927, 0.05174870025141515]], [8, [-0.07687213197208724, 0.03175901134254086, -0.03391198106432663, -0.03502142852326082, 0.04862818239492978, 0.05247774365733356, -0.0380190718958135, 0.04019796338802965, 0.03320550450483242, 0.033850489384433156, 0.05614133778409342]], [9, [-0.08020117763423375, 0.03490215392791019, -0.03069895119478265, -0.038023133530949944, 0.04544736795156987, 0.0554923056932417, -0.03472092388541857, 0.043085743226577794, 0.03633666953756846, 0.0368608502107981, 0.05883889878379813]], [10, [-0.08201847573001908, 0.036759966241398184, -0.029052488550522528, -0.03946848968434719, 0.04405574022194896, 0.057006419501928404, -0.03340311548469209, 0.04458800679682713, 0.037594996045526234, 0.03788005623647049, 0.05996699886120406]], [11, [-0.0820251257417996, 0.03693527165156456, -0.029206638855666153, -0.039184220427766564, 0.044511694492314444, 0.05679716355455068, -0.03402197803853955, 0.04443417821299389, 0.037013092322918065, 0.037034082222856333, 0.059723716457319206]], [12, [-0.08057085153676004, 0.03568679207571758, -0.030770445572056153, -0.03758570198010652, 0.04632240769895992, 0.05525167301682536, -0.03601131077773488, 0.0429720268182831, 0.035124953684431, 0.034921467504097366, 0.0583361839085612]], [13, [-0.07825551168594597, 0.03357690938389249, -0.03312498551394146, -0.035301590562427265, 0.04883533211441331, 0.05298972742588997, -0.03868897119271058, 0.04080703270591212, 0.032591881579947975, 0.032246460979151785, 0.05603803054196243]], [14, [-0.0757550321437569, 0.03127413460512558, -0.03557989339111155, -0.03302777675187134, 0.05135359555652511, 0.050707544200086455, -0.0413509195811414, 0.03863331700212451, 0.030102530177105843, 0.029737853149324478, 0.053060783168653855]], [15, [-0.07374197376617693, 0.02945598620693549, -0.03746185448027666, -0.03141535134625688, 0.053225553825447615, 0.04906866706410621, -0.043354471103818924, 0.037114909122781994, 0.028278381353745788, 0.02803278258343609, 0.0496349945135048]], [16, [-0.07271356651214829, 0.02862640693137291, -0.03830558689550688, -0.030864715110769613, 0.05403847627480239, 0.048497438727109404, -0.04430452600838055, 0.03667524247044526, 0.027488687404695348, 0.02746265386360624, 0.04599535232594777]], [17, [-0.07282189192107788, 0.02893765796895374, -0.038012193045022485, -0.03140120861497226, 0.05374781884427805, 0.049040847624487176, -0.04416788164371272, 0.037358990543550796, 0.027747282784053407, 0.02797120624952788, 0.04238295470019736]], [18, [-0.07388868858501103, 0.030204960633441143, -0.0368060811045534, -0.03275119631560791, 0.052610718187084994, 0.05043617173258066, -0.043200986161573016, 0.03890022895780769, 0.02878809440845419, 0.029226339494856198, 0.039039211469834176]], [19, [-0.07553164910393756, 0.03203481783557958, -0.035100804981838395, -0.03447601672744584, 0.051052590712720024, 0.05224559036475606, -0.04181842018175514, 0.04085458230513577, 0.030193330153607242, 0.03075670886796563, 0.036188902536903586]], [20, [-0.0772724806148866, 0.03393174280513693, -0.033391805735976304, -0.03607869990938823, 0.04955942348557365, 0.053960858446776394, -0.04048627910071948, 0.04269901474539495, 0.03150132012381517, 0.032062362445403995, 0.03401469241739337]], [21, [-0.07863769165134984, 0.035400506719836924, -0.0321474445348533, -0.03712453093833135, 0.04856204794217679, 0.05512115128871833, -0.0396109986006833, 0.04394929133971999, 0.03232254225173155, 0.032746864587709645, 0.03263180456804804]], [22, [-0.07928700036719644, 0.03608455732598485, -0.03167406064525317, -0.03737354766139262, 0.048308436765962644, 0.055453867606365156, -0.039422394382181064, 0.04431144645402478, 0.03245410459996892, 0.03264205060990443, 0.03207440937279691]], [23, [-0.07911387200706595, 0.035876185157415176, -0.03202814578680817, -0.036839859700562465, 0.04880029112973894, 0.054949052458363276, -0.03991723772726932, 0.043767959887301776, 0.03192465695168301, 0.03183850462274927, 0.032299344141164386]], [24, [-0.07824820635420641, 0.034917355955995835, -0.03303357832155741, -0.03574961062744044, 0.04982690302808945, 0.05382377024837846, -0.04089078888567169, 0.04254245345987159, 0.03095368287042828, 0.030623961715830483, 0.03320274376996384]], [25, [-0.07698720350389054, 0.03352398250585094, -0.03435982439291027, -0.03445524766099109, 0.05104659329930141, 0.05243583517719227, -0.04201399507378346, 0.04100934237934972, 0.029870780168650895, 0.029390216278110334, 0.03464095102495594]], [26, [-0.07570806914236336, 0.03209578491803595, -0.035613136127125015, -0.0333394200946306, 0.052081922121786535, 0.05118849219334673, -0.04292677658344062, 0.039597963651501256, 0.029020641275237628, 0.028524428482234108, 0.036449899682093584]], [27, [-0.07477051356135768, 0.03101666343405872, -0.036440907101831316, -0.032707369295081584, 0.052627540047659925, 0.050421297381882516, -0.04334272448899035, 0.03868151068726072, 0.028660866233997776, 0.028289561651333995, 0.03846110164468358]], [28, [-0.07441404993444352, 0.030545696320879702, -0.03663650674740501, -0.03269568410354624, 0.05254316200061814, 0.05030817508999191, -0.043136221917259424, 0.03846568382399281, 0.02888526331902881, 0.028744029061958453, 0.04051410551424349]], [29, [-0.07469165057060838, 0.030744045010536035, -0.03619435039127633, -0.033244683263291684, 0.05188444307138772, 0.05081587269408002, -0.04236972183167055, 0.03893622438584197, 0.029609012507329138, 0.029742153374222077, 0.042465630372672064]], [30, [-0.07547203369577173, 0.03147648013900955, -0.03529134053149412, -0.034137766673174585, 0.05086715805882819, 0.05173598838550005, -0.04125958040850117, 0.03988667921362169, 0.030610422612801832, 0.030993861811569677, 0.044195668712283274]], [31, [-0.07649415399559971, 0.032469868333636215, -0.034221328289955236, -0.03507652918415343, 0.04979535175230011, 0.05275835307242178, -0.04010839762390627, 0.0409917407885486, 0.03160234970367244, 0.032149736710171274, 0.045610804811355994]], [32, [-0.07744610806455572, 0.03339711540198288, -0.033308616340055684, -0.03577121423248741, 0.04897274936142767, 0.05356292228124709, -0.03921994485761164, 0.04190045495173186, 0.032316973064916016, 0.032901243717410426, 0.04664514761404527]], [33, [-0.07805559671482654, 0.03397345507506182, -0.03281215553100411, -0.0360293831679977, 0.04861185899897295, 0.053916880730705545, -0.0388095533292209, 0.04234052829242421, 0.03258580584519765, 0.03307527203186097, 0.04725986604457898]], [34, [-0.07817143222834516, 0.0340438155792633, -0.032847189992290436, -0.035811005371965104, 0.04877251422865722, 0.053744854568994055, -0.03894168523877379, 0.04220277554496643, 0.03238473069431086, 0.03268061461026155, 0.047442611057088156]], [35, [-0.07780282738677825, 0.03362463630249955, -0.033358885932581794, -0.03522783580910298, 0.04935608615001156, 0.05314108951559804, -0.03952246123344731, 0.041565629830474356, 0.03182717042243847, 0.031888766997491234, 0.047207439754179695]], [36, [-0.07710306746030522, 0.03288546574218066, -0.03415298306340626, -0.034495765564795736, 0.05014909006068077, 0.052326970384693784, -0.04034194078684, 0.04065711062539285, 0.031116394425652005, 0.030969790441762554, 0.0465948140884741]], [37, [-0.07631282671981066, 0.03208716132018351, -0.03496299226152241, -0.0338611495535992, 0.05089461873903617, 0.05157632490445463, -0.04114402510187796, 0.039779019299281675, 0.030477215784145712, 0.030206941686732356, 0.04567070704428357]], [38, [-0.0756830750663851, 0.03149742080899967, -0.035534630126419026, -0.03352059491944524, 0.05137335159171682, 0.0511275891185204, -0.0417054667470333, 0.03921274201143625, 0.030085412756530747, 0.029808562379950422, 0.04452380441363204]], [39, [-0.07539620011272295, 0.031303823618867646, -0.035706645982535666, -0.03355912955923008, 0.05147149919855634, 0.05110724495032909, -0.04190275965637487, 0.0391291376627746, 0.030016233159446563, 0.029845654542984035, 0.04325997998138638]], [40, [-0.07551098287985286, 0.031554497020845236, -0.03545863009232018, -0.03393044274684294, 0.05120993442970434, 0.05149437908671696, -0.041742557678797386, 0.03953721250268194, 0.030230400404031466, 0.030240447245051368, 0.041993712977907674]], [41, [-0.07595240248695874, 0.032150032504814574, -0.03490769087891254, -0.034483121127830904, 0.050725541988954105, 0.05213771032864911, -0.04134618236748442, 0.040290897093200786, 0.030599700260125016, 0.03080512825723468, 0.0408369318130229]], [42, [-0.07654578259164296, 0.032884032649165194, -0.034261092327224865, -0.035018471963683066, 0.050216653400733946, 0.052812453443565666, -0.04089889505067043, 0.04114297184099762, 0.03095920685348603, 0.03131182824187149, 0.039886717996476]], [43, [-0.077079631679437, 0.0335143330677111, -0.03374373707137285, -0.03536002422433951, 0.04987207603780141, 0.053297185058735624, -0.040582603743204514, 0.041825880764412786, 0.03116754418690045, 0.031572161773208915, 0.039214147921504454]], [44, [-0.07737775014303956, 0.03384446188101147, -0.03352188599866175, -0.035412169137913264, 0.04980620231325486, 0.05344801372689615, -0.04051310107792594, 0.04213889172317504, 0.031154821126243678, 0.03150084811083317, 0.038856832607276286]], [45, [-0.07735736034736736, 0.03378884034205193, -0.03364906001289571, -0.03518676705494865, 0.05002354441265652, 0.05324335337249303, -0.040703701792710906, 0.04201232610754678, 0.03094136483552141, 0.031139438813557116, 0.03881692808006713]], [46, [-0.0770516600506038, 0.033396088766068276, -0.03405462866528876, -0.03478980992908782, 0.050424878330213516, 0.05278283343542304, -0.04106780585487989, 0.04152283915095848, 0.03062246655513955, 0.03063354835865713, 0.03906473249694983]], [47, [-0.07659040140893117, 0.03282409653988769, -0.034576159221955234, -0.034376748633408505, 0.050849378071540934, 0.052244920027309676, -0.04145652413804038, 0.04085812693638296, 0.03032769532721321, 0.030175674926511152, 0.03954640690386188]], [48, [-0.07614888437800403, 0.032280092864120875, -0.03502085645930597, -0.03409400270593639, 0.051135966508780224, 0.05182077767984961, -0.04171607816279077, 0.04024851520154455, 0.03017086838455722, 0.02993420880624731, 0.040193569917045445]], [49, [-0.07588387314035572, 0.03194650960790665, -0.03523512247534675, -0.03402740286845656, 0.05118223864924406, 0.05164660607407418, -0.04174455049940495, 0.039887636816533775, 0.030209037457302017, 0.029993440077455195, 0.040932568074360236]], [50, [-0.07587853094945896, 0.03191763320630266, -0.03515780327770878, -0.034176382713755483, 0.050979089915741876, 0.05175868315864863, -0.04152720161696276, 0.03986818950104625, 0.03042531719387266, 0.03032723315103093, 0.041691885152773715]], [51, [-0.0761167174238217, 0.032171124037225156, -0.03483695082760015, -0.034462111101538816, 0.05060871169628813, 0.05208764719663359, -0.04113790481921898, 0.04015691286550932, 0.030740292740940874, 0.030814428711633254, 0.042407118693089225]], [52, [-0.07649502595433712, 0.03258392819774859, -0.03440575626691206, -0.03476356254343493, 0.05020926551089429, 0.05249136846638677, -0.04070847991392458, 0.04061601526190865, 0.031045368711482526, 0.0312868524085415, 0.04302383106633749]], [53, [-0.07686558788416732, 0.03298353777166795, -0.03402923597236046, -0.03496609453387854, 0.049921106092347595, 0.05281178460832593, -0.04037878774137089, 0.04105935795975636, 0.031244234240548223, 0.03159144165499598, 0.04349911401126828]], [54, [-0.07709290461640039, 0.033214861376293314, -0.03384168876477068, -0.035003854003108854, 0.04983476942867705, 0.05293453614671421, -0.04024602291972747, 0.04132248254878826, 0.03128656881653646, 0.031644164923765185, 0.04380281256387462]], [55, [-0.07710371528276591, 0.03319817030157497, -0.03389812782777788, -0.03488021463066812, 0.049960496194637265, 0.05282906389524625, -0.040332223594497646, 0.041321603978028254, 0.031181689686851193, 0.031455514512157536, 0.043919005230139696]], [56, [-0.07691090318712324, 0.03295558074092015, -0.03415830089005842, -0.034659945125067995, 0.05023022304093896, 0.05255427831941818, -0.040581867285286996, 0.04107916652875787, 0.030988614981490862, 0.03111924828523237, 0.043847651484715366]], [57, [-0.0766032365285086, 0.03259679329705582, -0.034507872974122576, -0.03443855173943463, 0.050529112738928475, 0.0522298070942147, -0.040888513350748924, 0.04070770059586878, 0.03078862999413593, 0.030771457129840314, 0.04360566725051408]], [58, [-0.07630691470334083, 0.03227194823774083, -0.03480644433232524, -0.03430239729022242, 0.05074278743347246, 0.05198598876272731, -0.0411384028858181, 0.04036117328473504, 0.030652408580486557, 0.030537016860992538, 0.04322643300508043]], [59, [-0.07613482952410859, 0.03211080933674536, -0.03494320051551795, -0.03429574698835135, 0.050801468694847765, 0.05191256310640646, -0.041253608487797015, 0.040173670378912944, 0.030614729573153608, 0.030483960743560863, 0.04275698038269139]], [60, [-0.07614342470588005, 0.03217216879471921, -0.03487841220063538, -0.03440735331072255, 0.050703718133482366, 0.052026186756534025, -0.04121809718559049, 0.0402089705322089, 0.0306659407528616, 0.03060300831666379, 0.04225273365121576]], [61, [-0.07631403567978588, 0.0324237255042917, -0.03465457625800653, -0.03458038864667714, 0.05051126223833529, 0.05226889491286069, -0.04107746143446007, 0.04044045014349178, 0.030761913246145977, 0.030818630918829734, 0.041770464311026066]], [62, [-0.07656506097445372, 0.032759318458142055, -0.03437427547688588, -0.03473966469668067, 0.05031880555401316, 0.05253616181246607, -0.04091433726566454, 0.04076754642530054, 0.030846641480961636, 0.03102488296761434, 0.04136075631647798]], [63, [-0.07678843495946867, 0.03304471432660405, -0.03415543122337834, -0.03482369329901771, 0.05021248475211175, 0.05272162848030066, -0.04081100249067663, 0.04105986804118816, 0.030877120484959747, 0.031130362677296634, 0.04106154965211002]], [64, [-0.07689480254876131, 0.0331727617795489, -0.03408272418896145, -0.034808168098802474, 0.050234492801869306, 0.05275986634899334, -0.040814960587764244, 0.04121034146462087, 0.030840114202385322, 0.031094099475403102, 0.04089411793256198]], [65, [-0.07684882890556517, 0.033105313823410226, -0.034175081241367235, -0.03471194426609366, 0.05036830696941713, 0.0526498394682989, -0.040921449691013904, 0.04117592168671203, 0.03075468377356408, 0.030938454318454284, 0.04086216424408232]], [66, [-0.07668042929537072, 0.032884818692312266, -0.034382056399911425, -0.03458463980865609, 0.050549583231172646, 0.05245042307463349, -0.04107913073119342, 0.04098976299433867, 0.03066087227368614, 0.030735308964587853, 0.04095382424525496]], [67, [-0.07646842183389899, 0.0326121587277142, -0.034609062185428786, -0.034482735902228875, 0.050696608011927546, 0.052251643073422185, -0.04121509716699316, 0.04074161291664151, 0.030600663604590257, 0.030573020706849006, 0.04114562276527849]], [68, [-0.07630481667031072, 0.03240165676625972, -0.034759477786362944, -0.03444522917030609, 0.05074639321548409, 0.05213503791414041, -0.04126755258990708, 0.040536687086563584, 0.030599929274614492, 0.030518820096310323, 0.04140712032568439]], [69, [-0.07625546153541261, 0.032332828013747116, -0.034775355948258965, -0.03447916927030541, 0.05068072673914769, 0.05214027612119952, -0.04121191851584853, 0.0404512352753513, 0.030658835464465545, 0.030592370133465788, 0.04170516197525004]], [70, [-0.07633377728571407, 0.032419349008313676, -0.03465953158626843, -0.03456031896886916, 0.050531438614027105, 0.05225181201754771, -0.041069602269227796, 0.04050349590396262, 0.030753904055929655, 0.03076072753436611, 0.04200715098953506]], [71, [-0.0764982086756174, 0.032607818030901924, -0.03447055322326402, -0.03464714726371279, 0.05036377402298831, 0.05241001447899675, -0.04089670064989423, 0.04065140271539872, 0.03084967321760105, 0.030955260788175912, 0.04228334126714682]], [72, [-0.07667326106442471, 0.032805259972486366, -0.0342941078039713, -0.03470076365568275, 0.05024633735723715, 0.052540372040429294, -0.04075865795105648, 0.04081616949295526, 0.030914062929772276, 0.031101960794220493, 0.042508517761926226]], [73, [-0.07678390910397082, 0.032922065448469685, -0.034204437328420975, -0.03470153806583013, 0.05022141921044176, 0.0525870684565198, -0.04070250307191344, 0.040919867178951415, 0.030930612270629314, 0.031151739355923275, 0.04266349029032688]], [74, [-0.07678792623201865, 0.0329110645642065, -0.03423293393230048, -0.03465547964389064, 0.05028871815315616, 0.05253605222284614, -0.04073874393428159, 0.04091982659952794, 0.030902843045785063, 0.03109813567087892, 0.042736589269248296]]], "gradients": [[1, [0.0008414561972216461, -0.0015856902163022824, -0.0013949687164824809, 0.0013453710258772844, 0.000760575283294429, -0.0009220529477573791, -0.0007342704693371616, -0.0009487061201269853, -0.0005639307903635427, -0.0027394283026893618, -0.12235561758585334]], [2, [-0.03928742819444153, 0.058708776201797264, 0.04717912593197582, -0.04463806817199156, -0.028177626711652692, 0.030788640199105544, 0.027249993772585412, 0.04043949647508782, 0.0380099808813128, 0.040462313187902055, -0.09942842035840727]], [3, [-0.010093393336376266, 0.01915266035227603, 0.011949558895395285, -0.011424991668263829, -0.0046856640267805005, 0.008416152579783898, 0.002377586105183127, 0.011863451671189296, 0.0042658520376051, 0.004366573069319202, -0.06443940319844899]], [4, [0.018181332969305686, -0.02093968965552051, -0.022345656269138203, 0.020711309674254608, 0.016664429980181694, -0.013394364259497138, -0.018869566558464612, -0.015709547684821246, -0.02488558418417597, -0.027013216212466773, -0.032062844989894757]], [5, [0.03016183083765611, -0.041287348325354856, -0.03631249174061679, 0.03343340734805622, 0.02311929091671061, -0.022610102113574726, -0.023808698264929262, -0.02799019449068396, -0.031918161368750475, -0.03430906329522543, -0.006240527350783509]], [6, [0.026456694129862512, -0.03868503249067601, -0.031249825840774292, 0.028406608924811394, 0.01831428716096184, -0.019678167357724874, -0.018065091590003135, -0.025054443179257646, -0.024216871789107586, -0.02545543390719729, 0.014051700134984912]], [7, [0.014410711008139288, -0.023056521569088773, -0.016276496776015392, 0.01426234696933193, 0.00805590185227345, -0.010326128682166313, -0.007139881908287293, -0.013800645158980274, -0.009590407101057963, -0.009063932466247593, 0.02915138629997216]], [8, [-0.0005997594604139067, -0.0023950328137658516, 0.001954839046561574, -0.0026076123309337618, -0.0035621975765849356, 0.0011160532494898234, 0.005022451227461033, 0.0003838027452189863, 0.006430670417174156, 0.00865399823121038, 0.039317043248246364]], [9, [-0.013741875558807237, 0.016441938145987933, 0.017452459283134658, -0.016461027619058655, -0.012705962565632944, 0.010758480551047, 0.01436766359597641, 0.01263678130484891, 0.01849352717323427, 0.021599461749886473, 0.045382246760013345]], [10, [-0.02097806638717259, 0.027592649168738603, 0.025447707755148485, -0.023034734397114676, -0.016676459724095594, 0.015581023372845948, 0.01806952354196767, 0.019016250015695846, 0.023128609886697404, 0.02596880969461779, 0.048221556360161344]], [11, [-0.02106552529917849, 0.028708370097973557, 0.02477738011602071, -0.021613521301631522, -0.015308025731940234, 0.014907293776133201, 0.016186007076399278, 0.018416087526915703, 0.02055501589194364, 0.02223546067358484, 0.048226682126113474]], [12, [-0.01536102656875471, 0.02127405628654344, 0.01729603304045213, -0.014142198179726506, -0.010049378226540284, 0.009971769120170393, 0.010419887813597484, 0.01229356165187312, 0.012994163712988893, 0.013057092976140439, 0.045600165837811346]], [13, [-0.006243183903407612, 0.008579620870904137, 0.005974750727617106, -0.0035192086433397662, -0.002813091767436049, 0.0027312826783969513, 0.00283904718769179, 0.0031569889360127945, 0.003128611243241153, 0.0015862632071161897, 0.040560000611023383]], [14, [0.003593880299661123, -0.005444768322334426, -0.005845223327469284, 0.007039755686037097, 0.004342800804124636, -0.004616168233823714, -0.004441286921391452, -0.006163218066959075, -0.006265952027334265, -0.008911206878465805, 0.03334335452387904]], [15, [0.011472326522124376, -0.016804866317940537, -0.014885187190557758, 0.01452225559263809, 0.009482616327957771, -0.009973263705063573, -0.009530735302433868, -0.012986060467611082, -0.012707074459726186, -0.015591548133158994, 0.024265304566512214]], [16, [0.015422221011249349, -0.022507125398476546, -0.018872226986516694, 0.017088122021476693, 0.011389729094105405, -0.011992770309518619, -0.011325848536216654, -0.015575958878855545, -0.014775285074975386, -0.017009504789925245, 0.013845679846525627]], [17, [0.014847816226136956, -0.02159234349022654, -0.01732045594795295, 0.01464036296398774, 0.0099622674802049, -0.010509479873633154, -0.009828056660907691, -0.013674406659688998, -0.012522631744872115, -0.013487886747142852, 0.0028461841613278693]], [18, [0.010460853633006195, -0.015052126957954215, -0.011323456318692138, 0.008460096798117434, 0.0060124979352593755, -0.006328800237355381, -0.005900869462450942, -0.008249203358857926, -0.007148192950737098, -0.006607134864552222, -0.00781550341312709]], [19, [0.003786677109900438, -0.005096694666406165, -0.002901662366951996, 0.0005825896930247154, 0.0008655502949324045, -0.0008085352334603613, -0.0008695335088191314, -0.0009912376840333081, -0.00047086169064414207, 0.0014115548581798976, -0.01718558486885513]], [20, [-0.00325457949936947, 0.005445380318747084, 0.005520904441866037, -0.006700822558912023, -0.0039706173252938015, 0.004466376983359055, 0.0037975802797376446, 0.006063018704551837, 0.005526102311421255, 0.008208700511346478, -0.024410594370820604]], [21, [-0.008753068735444458, 0.013710105075233514, 0.011652081420180593, -0.011404814355827853, -0.007168098223004904, 0.00805304914517535, 0.006829884308331202, 0.01098122744431862, 0.009200975243103926, 0.011901270913256212, -0.028898655457936684]], [22, [-0.011338400440180862, 0.0176097733215812, 0.013993268199811837, -0.012453383840650645, -0.00797470456342353, 0.009092651777748983, 0.007520119448642504, 0.012540669052015119, 0.009739930426604815, 0.011675958140187959, -0.030445680705739164]], [23, [-0.010591029242263517, 0.016488582488207726, 0.012266511998774376, -0.009935674113933146, -0.006402492949192151, 0.007545324484155458, 0.005900333123534551, 0.010604365336959631, 0.007324799801452286, 0.007946120213475183, -0.029247450000767117]], [24, [-0.007047555151061147, 0.011135661360540894, 0.00732871593548623, -0.004905473190646603, -0.003117126665131309, 0.004081509903400615, 0.0026385759990716906, 0.006010196610773733, 0.0029390516368579256, 0.0020676012364333474, -0.025808949661822567]], [25, [-0.0019153425560745063, 0.003348718561923647, 0.0007933186093111999, 0.0010094760615118048, 0.0008136029958905056, -0.00018657047908732238, -0.001209300540864433, 0.00021016212230051678, -0.001982200498687803, -0.004103842147955561, -0.020813862664667226]], [26, [0.003281814466248534, -0.004584184671244884, -0.005410474054500014, 0.006049950840605334, 0.004213237665538827, -0.004003936443211842, -0.0044955416931315995, -0.00512288010145312, -0.005958347365194072, -0.00872743109935925, -0.014986703738344431]], [27, [0.007096033964486992, -0.010458517653248123, -0.009547799420474234, 0.008826565949604515, 0.006130886930833412, -0.006314853788396135, -0.006305238542338998, -0.00853284502976237, -0.00789599272550845, -0.010535130205667542, -0.008967754449471954]], [28, [0.008566287462059563, -0.012786777885835932, -0.01059522659625145, 0.008739386568109353, 0.006127205338728459, -0.006580391257969609, -0.006220330434572929, -0.009207590229706852, -0.007402603216462467, -0.009202050137673723, -0.0032380484505836193]], [29, [0.007481792657330288, -0.011226772212765468, -0.0085141756189131, 0.006094847594553698, 0.004365191213608455, -0.004907258416878335, -0.004398852322694324, -0.007184370552536734, -0.0048334745368663334, -0.005342557356712518, 0.0018904986106207389]], [30, [0.00437148005632082, -0.006576747399165583, -0.004161760052255659, 0.0019139880563017186, 0.0014960355290725147, -0.0019488958971010106, -0.0014713270152100222, -0.003253944263747144, -0.0011077112653481436, -0.000236751613300612, 0.006248128018611965]], [31, [0.00028679921517493767, -0.0004409210819034115, 0.0010291436153266886, -0.0024200083777685677, -0.0015628071978710523, 0.0013220779981821806, 0.0016609183194020716, 0.0013125754816201152, 0.002593522006336002, 0.004554855891370835, 0.009765953312083298]], [32, [-0.0035143008306306456, 0.005253402299544518, 0.005472518551044914, -0.005581636361526421, -0.0038985182505655303, 0.003900805467395685, 0.0040832044909535625, 0.005121639737183159, 0.005184165092245507, 0.007645067809946227, 0.012421072203551375]], [33, [-0.005933679786963353, 0.008817418544765587, 0.007897975255659162, -0.006708064064412156, -0.004878284842845915, 0.00505462487021191, 0.00514501455801053, 0.007069426846896931, 0.00600613337482514, 0.008251346790643765, 0.014181768194305278]], [34, [-0.006364490151540281, 0.009319224432559281, 0.007735051240246094, -0.0056419617943532785, -0.004331980831977944, 0.004543473948331211, 0.004656256931212965, 0.006687061904415259, 0.005004953798902534, 0.006411554372576234, 0.014984406457713817]], [35, [-0.004849731032862792, 0.006838522545891124, 0.005244295205912408, -0.0029182765018020973, -0.0025653447250562067, 0.002658862004579987, 0.0029107285704697006, 0.004252673320408462, 0.0026839182627753644, 0.002899253381301037, 0.01475358159841278]], [36, [-0.002014227647450184, 0.0023657737660016664, 0.0013706282796732694, 0.00045920832768331366, -0.0002262199595719494, 9.192442826133629e-05, 0.000551840692537553, 0.0006483984437579693, -0.0001056355556698918, -0.0010694382078071385, 0.013447455157020727]], [37, [0.0011660945128255662, -0.0025565151090631844, -0.002582361848453729, 0.0033579289138145896, 0.001911459240616864, -0.0022997871958949645, -0.0016474019045205068, -0.0029394939531215414, -0.0024508954579403053, -0.004227027491353397, 0.011107578649927063]], [38, [0.003676615860030097, -0.006329064336298984, -0.005365397352846912, 0.004886006068161919, 0.0031932434886243755, -0.003766905040549773, -0.0030288627830543646, -0.0053916036810761625, -0.003667066576213074, -0.005655786434004995, 0.007897371630505745]], [39, [0.0047828567034002845, -0.007809986286432036, -0.006182324304305098, 0.004673448095644517, 0.0032906053852883588, -0.003907475555052997, -0.003251025195666557, -0.0060073256894952465, -0.003501847853740969, -0.005068239026385868, 0.004111863764052259]], [40, [0.004252102525470036, -0.006670253760589162, -0.00492840151518692, 0.002954984295115537, 0.002288325818085468, -0.00277817010497472, -0.002375219188536448, -0.004708836533652061, -0.0021808577157145237, -0.0028542182137556438, 0.00014919850491423858]], [41, [0.0023943213688113474, -0.00345050750435405, -0.002176993812113892, 0.00044051564839264756, 0.0006251936439838346, -0.0008426006133390729, -0.0008115789027698384, -0.0020244628127699116, -0.0002896790648350134, 9.866903420174822e-05, -0.003549182664485784]], [42, [-7.498536456296279e-05, 0.0006667670615314591, 0.0010512760760832407, -0.001956770143337394, -0.0010753027964227613, 0.0012046104755683018, 0.0008404569344975243, 0.001111013579489395, 0.0014521841157915105, 0.002724814341320325, -0.006575174615932156]], [43, [-0.002289011769491367, 0.004268295819287005, 0.003644564106352277, -0.0034410163598295185, -0.002224433644812507, 0.002676981527244493, 0.00200116701830666, 0.003665802639986282, 0.002447422422278578, 0.004143982418341352, -0.008630374360947712]], [44, [-0.0035245109981190126, 0.0061891251676797765, 0.004776218111004482, -0.003597933412933685, -0.0024682879913910938, 0.0031275527577463436, 0.002305597079754307, 0.004852460181751894, 0.00241917875464992, 0.003953617296886591, -0.009579651188801108]], [45, [-0.003441308645619756, 0.005903710284570707, 0.004173519191581931, -0.0025073477023909163, -0.001796064076003745, 0.002488790915123218, 0.0017162117934361731, 0.004385511097609651, 0.0014799735373998146, 0.0023394642594496418, -0.00946274945515313]], [46, [-0.0021754904819175636, 0.003672791485527682, 0.002176977725582674, -0.0006731244229882805, -0.0005195542268268127, 0.001069571967420302, 0.0005129324038506411, 0.002548613538039035, 5.602904884938198e-05, -2.8338085158452486e-05, -0.008462183229212883]], [47, [-0.00025982673101054843, 0.00040459297034090014, -0.00041591804584584224, 0.0011870096117974072, 0.0008579949524687436, -0.0005767263152733904, -0.0008269924773145476, 6.0013004443248974e-05, -0.0012915756874321005, -0.0022591231821280644, -0.006841984172623938]], [48, [0.0015849049809020244, -0.0026929749359396737, -0.002651473512770508, 0.0024115189695237405, 0.0018318395960363887, -0.0018584186261563218, -0.0018099324184106536, -0.0021947888733251375, -0.0020792532734361657, -0.003568861386170852, -0.004878786909770838]], [49, [0.002711947265197523, -0.004547667149935819, -0.003763083648678389, 0.0026290160353852343, 0.002077963229041302, -0.002356119392970868, -0.0021029743285509994, -0.0034724174215057246, -0.002069736194670213, -0.0035546071652419187, -0.002807646398039765]], [50, [0.0027742730712532193, -0.004599196868753097, -0.003436683563975862, 0.0018690287593301491, 0.0015600145275840305, -0.001961996602275917, -0.0016431923725690467, -0.0034209347856517525, -0.0013369566230352348, -0.002313146486741857, -0.0007974852559584633]], [51, [0.0018310800460028531, -0.0029734535196865863, -0.0018974582335005152, 0.0005147452962290799, 0.0005229720965900242, -0.0008967644211708148, -0.0006421186861302886, -0.0021775684446083687, -0.000210789665047173, -0.0003700042003345061, 0.0010438937838017637]], [52, [0.0003006329645813821, -0.00039604238392598745, 0.00020527785926560682, -0.0008701467812528563, -0.0006157576932537268, 0.0003931536753327691, 0.0005081446549866087, -0.0002872316088939897, 0.0008672312078630284, 0.00153731310125238, 0.002646137140871474]], [53, [-0.0012129169568169118, 0.0021048489669368564, 0.002058983888659327, -0.0017666983657846913, -0.0014315279229748512, 0.0014130011713433532, 0.0013880246100370641, 0.0015153819682751646, 0.0015176088560906464, 0.0027378295692841448, 0.0039479220952216565]], [54, [-0.0021516800353253984, 0.0035932644004930125, 0.002996451999976557, -0.0018914311841484732, -0.0016515797265697074, 0.0018057924888665866, 0.0017066953602693502, 0.0025808375925748805, 0.0015586938284002372, 0.0028676891796379778, 0.0048782468291079795]], [55, [-0.0022097108646192964, 0.003573919767305256, 0.002737613837865638, -0.0012817762433599, -0.0012476147992117603, 0.0014772472273989479, 0.001402291712864212, 0.0025789974736341037, 0.0010543905867876902, 0.0019826730586771646, 0.005358130858425625]], [56, [-0.0014334113081559963, 0.002157824399930064, 0.0014719581642737012, -0.00025136558998895, -0.0004288896663382502, 0.0006130017345071792, 0.0006484681754415078, 0.0016013294811472178, 0.00026336192453868534, 0.0005054341944088492, 0.005322555675178364]], [57, [-0.00018180258888378376, -1.4309128772538315e-05, -0.00024243140777002736, 0.0007562934381866171, 0.0004546397958762327, -0.00041173488719437046, -0.00022940363663792596, 9.694055158604442e-05, -0.0004802479110423974, -0.0009602557177146309, 0.0047517141977238]], [58, [0.0010294949975104828, -0.002047168673101396, -0.0017137095105255185, 0.0013519972263651425, 0.0010567640450460658, -0.0011887372628649473, -0.0008897417752820047, -0.001321038853433265, -0.0009025690384163454, -0.0018701078408867033, 0.003696699788093838]], [59, [0.0017357861346170012, -0.0031517036026826872, -0.0023911125123845522, 0.0013486100903605802, 0.001169824871169567, -0.0014369758106340669, -0.0011070341556660424, -0.002118656113907491, -0.0008889702103971331, -0.0019412176383184487, 0.0022869671332443886]], [60, [0.0017011049159521008, -0.0029500388245509157, -0.0020721474203213575, 0.0008155249808368126, 0.0007969674025503082, -0.0011036432779434335, -0.0008496514998483917, -0.002040222719870144, -0.0005107858300874568, -0.0012386496746046305, 0.0007139627191889986]], [61, [0.0009968806281221987, -0.0016029806662487545, -0.0009609021229266546, 2.5257064280026498e-05, 0.00013558388683065914, -0.00036854192903490457, -0.0002758776324895962, -0.0011874715010549153, 2.425821274698592e-05, -0.00012065728894583572, -0.0008050399529651031]], [62, [-4.5361981605651636e-05, 0.0002834012529007168, 0.000438488520146052, -0.0006764531713230326, -0.0005162025620961685, 0.0004436710081279216, 0.00034449125045910023, 4.523151206115017e-05, 0.0004710647151853209, 0.0009249228281902333, -0.0020717220568684525]], [63, [-0.0009817089552512925, 0.001923280176313824, 0.0015416091121096542, -0.0010177935039905606, -0.0008880400581148251, 0.0010030598057682028, 0.0007472236003565058, 0.001145250921226193, 0.0006511007856460083, 0.001482556979169658, -0.0029463822709772103]], [64, [-0.001441066231237187, 0.0026773489572349263, 0.001924418204779954, -0.000903866960555888, -0.0008467391011350855, 0.0011077145560989266, 0.0007807087818463287, 0.00169278226233871, 0.000518045632802, 0.0013683306968346187, -0.003370212287578056]], [65, [-0.0012717729075433226, 0.002305747422539639, 0.0014861466278404123, -0.0004369091853533291, -0.00044195949587333416, 0.0007565942834588668, 0.0004598338671115698, 0.00152293681634319, 0.00016170621324818057, 0.0006852782487953846, -0.0033640790574054336]], [66, [-0.0005903155871322951, 0.0010436170051804083, 0.00047008685565685937, 0.0001469494279859873, 0.0001273853349204046, 0.00013492835486772492, -5.2696128037155177e-05, 0.0007735126856829311, -0.0002446882577089582, -0.0002411057078433032, -0.0030069578873508362]], [67, [0.0002833798342578575, -0.0005241523243313395, -0.0006587279168002169, 0.0005903256436567972, 0.0006070991722992858, -0.00047617813720535196, -0.0005252031338045526, -0.00019483058579794488, -0.0005257404712182279, -0.001012601220637066, -0.0024044676268175635]], [68, [0.0009711820117956904, -0.0017262738154641966, -0.0014207425897012627, 0.0007250282482260673, 0.0007991785163028453, -0.0008237512719233564, -0.0007592644510623359, -0.0009642051245464245, -0.0005770201425576715, -0.001326369282665496, -0.0016601122148358627]], [69, [0.0011984132822391302, -0.0020911412736239754, -0.0015239780156122151, 0.0005334971911850062, 0.0006425000715779561, -0.0007868543107463211, -0.0006709447625894427, -0.0012371762646097295, -0.0004004832496491417, -0.0010909839338353322, -0.0008586540690629363]], [70, [0.0009032056465230198, -0.001533820268420527, -0.0009755359909604522, 0.00013932286944395855, 0.00022961542924804235, -0.00041750574013121877, -0.0003180326890372953, -0.0009516760884622499, -9.136768646555993e-05, -0.000446220790806251, -6.41135162595674e-05]], [71, [0.00024936337899816863, -0.00036784951589652337, -5.9071202571203685e-05, -0.0002619537390273763, -0.00024383666877270116, 9.487185610623783e-05, 0.00013462144416109822, -0.00028832334068340515, 0.00021252722254416767, 0.0003136262833578485, 0.0006720689233361554]], [72, [-0.0004576857066354023, 0.0008542161265410186, 0.0008046795005896001, -0.0004955838169422577, -0.000571103646393567, 0.0005152578011120568, 0.0004928644823252171, 0.00042605555802310846, 0.00039336628556441156, 0.000873519866559036, 0.0013007629478067884]], [73, [-0.0009108708653116082, 0.0015945270177013526, 0.001248186032086096, -0.00048110367525566744, -0.0006251836846757897, 0.0006682299904241518, 0.0006182682213022872, 0.0008712193822617564, 0.0003994685351216276, 0.0010292395617739203, 0.0017704593645220257]]], "count": 74}, "termination_value": 0.007616527624293212, "termination_status": false}, "12": {"gradients": [[0, 0.015741076289003786], [1, 0.01566631639478544], [2, 0.006114315607888443], [3, -0.0060923386219826625], [4, 0.02090478820144881], [5, -0.02148248584670398], [6, -0.021376007804988717], [7, 0.020756551512590704], [8, -0.020900671830105466], [9, 0.021551229223575774], [10, 0.021328377251876418], [11, -0.020748443530536065], [12, 0.0001704777634046195], [13, 0.0002799885052127138], [14, -0.030113843845569477], [15, 0.023345852762446384], [16, 0.023719282857499024], [17, -0.029928429371892662], [18, 0.02980224813040877], [19, -0.023394654848459595], [20, -0.023341209807327346], [21, 0.03007812442052682], [22, -0.0059135392793336905], [23, 0.005931365189027815], [24, -0.014895762527814327], [25, -0.00387196533145584], [26, -0.014925263398041011], [27, -0.00457274885209813], [28, 0.014977385902284368], [29, 0.004502829527325503], [30, 0.014874049855990279], [31, 0.003413091131363899], [32, 0.003359960541885698], [33, 0.003332692983178731], [34, -0.003944539406120384], [35, -0.0024535767103657236], [36, -0.005350148944131661], [37, -0.003172698917879302], [38, 0.005336034900182085], [39, 0.0007591116141298926], [40, -0.002240900198358986], [41, -0.0010851868729275793], [42, 0.0010337370064235074], [43, 0.0005324666431079095], [44, -9.648278503959773e-05], [45, -0.0020892952421149857], [46, 0.001014197715960563], [47, 0.0019603473082980827], [48, -8.355398476567188e-05], [49, -0.0016712050197185135], [50, -9.474772642192875e-05], [51, -0.001454012226943746], [52, -0.0005290566029003685], [53, -6.786366641620134e-05], [54, 0.0889701781446206], [55, 0.08405111828975009], [56, 9.041275200161181e-05], [57, 0.0838563862625108], [58, -0.00020955603119432453], [59, -0.08865838720912222], [60, -0.08852910732447583], [61, -0.0839414721612286], [62, -0.000742282328602073], [63, -0.08495888087092851], [64, 0.0008633917302347527], [65, 0.09060652321080909], [66, -0.0030123166214366393], [67, 0.006672944863183261], [68, -0.00045988576957256555], [69, -0.002937287064668226], [70, -0.0006228718044525294], [71, -0.005251129362974893], [72, -0.0029372870646966476], [73, 0.005251129362989104], [74, -0.0005579566350348841], [75, -0.003012316621479272], [76, -0.0006704745329244588], [77, -0.006672944863183261], [78, 0.08146787103073905], [79, 0.08116779701643395], [80, -0.0008146463607516807], [81, 0.07895796354824824], [82, 0.0009175858339744991], [83, -0.07657687091916898], [84, -0.07714044360605499], [85, -0.0786372651818823], [86, 9.799365517437764e-05], [87, -0.07937988688063058], [88, -0.00011220184650539977], [89, 0.07954566702417765], [90, 0.0005682246969769267], [91, 0.0034370637145144656], [92, -0.00038673800011679305], [93, -0.00913948959987465], [94, 0.0016260857145056207], [95, -0.00898887094486156], [96, 0.000579712237225749], [97, 0.008433884605324238], [98, 0.0008894965837811242], [99, 0.0013731346072347606], [100, 0.009702240684646313], [101, 0.0010980079002536058], [102, -0.0003967533910298471], [103, 0.08965226608576415], [104, -0.0002179048516381954], [105, 0.08545988336777555], [106, -0.08865698285745793], [107, -0.08367490460602767], [108, 0.0009801622044705027], [109, 0.0841728555118948], [110, -0.0006869082472320542], [111, -0.08910589520453982], [112, -0.08415604783563424], [113, 0.09095200483335475], [114, -0.0009345266400089258], [115, -0.022315570657312378], [116, 0.0010527919855150003], [117, 0.02155760647930549], [118, -0.021042454839061975], [119, 0.021390653619917543], [120, -0.0014718944051423932], [121, -0.020052163389905786], [122, -0.0013540194107690695], [123, -0.022174212848867114], [124, -0.01839269298110935], [125, -0.02137198573349508], [126, -0.015798192927206856], [127, -0.01558373794367185], [128, 0.0018234647314017138], [129, -0.002660294596509516], [130, 0.0018026558126109649], [131, -0.001984542535495848], [132, -0.0037944965367984196], [133, -0.00022605603403746954], [134, -0.0008266279810271726], [135, 0.0020321359880455248], [136, -0.001276940920092784], [137, 0.0006394650614396369], [138, 0.002234696061677255], [139, -0.001642941156646316], [140, 0.0030542847948993312], [141, -0.003929967059164596], [142, 0.0003047830474258717], [143, 0.0008519966897324593], [144, 0.002554985964309253], [145, 0.0028730066171505086], [146, 0.0007621271639237648], [147, 0.00021580031473433792], [148, -0.0014230136238211344], [149, 0.00034226267773362906], [150, 0.0004963534834558914], [151, 0.002176745522206147], [152, 0.00915492596591605], [153, -0.009112402647645013], [154, 0.016570962293272373], [155, -0.00869417982870857], [156, -0.01649824564242408], [157, 0.008656209503186574], [158, 0.016747144630585353], [159, -0.008401499898141651], [160, -0.01684567626253397], [161, 0.008466158860159112], [162, 0.009454315100725807], [163, -0.009469873228951542], [164, -0.021195129919618694], [165, -0.0204887048283382], [166, 0.0009670996431054846], [167, -0.02203880367704869], [168, 0.0006049506460072962], [169, -0.017830730107490922], [170, -0.021819847573610218], [171, 0.021378689131708484], [172, -0.0002929488916123546], [173, -0.021022422421978604], [174, 0.0007226214104605333], [175, 0.022008855993675525], [176, -0.08109901680651888], [177, 0.07920130239394041], [178, -0.00014142794701399453], [179, 0.07836575616798314], [180, 0.0005491453725312567], [181, -0.08052593202756952], [182, 0.07635788575655056], [183, 0.07794006205163839], [184, -0.0005355725050577576], [185, -0.0809381615957534], [186, -5.696514335795655e-07], [187, -0.08288664693908743], [188, 0.09912872246928828], [189, 0.09590422958044087], [190, -0.0003231383415993605], [191, 0.09851255645190804], [192, -0.0004990835734588472], [193, 0.09634830851962306], [194, 0.0965837498652462], [195, -0.09971427783059994], [196, 0.0003007013253295554], [197, 0.09566263205844905], [198, 2.5873256674913137e-06], [199, -0.10051904131529454], [200, -0.0002867312295506963], [201, -0.000574953346912821], [202, 0.0002574123444247789], [203, -0.0009066667732469114], [204, 0.00010961488398208985], [205, -0.0029622702087692687], [206, 0.002205346917804718], [207, 0.0014734438952359596], [208, -0.0020860372327149435], [209, -0.001957096869148245], [210, 0.003272506127458996], [211, -0.0016566524108867497], [212, -0.002356422609977926], [213, 0.003961506314965391], [214, -0.0004634224105046769], [215, 0.0011410974203585056], [216, 0.0034642980892982678], [217, -0.0036849709544526377], [218, -0.004246142844820611], [219, -0.002768217210302737], [220, -0.0037861783291361917], [221, -0.0019053675181481822], [222, -0.0031919517917629037], [223, -0.002838032599512985], [224, -0.001513367549080158], [225, -0.003373777153967694], [226, -0.00218863282928794], [227, -0.029614570066598844], [228, 0.0012217760177577475], [229, 0.022811770244103968], [230, 0.02343261348158876], [231, -0.03005632067031172], [232, 0.03070273559535508], [233, -0.024115536168267226], [234, -0.002552935294005465], [235, -0.022837335300337713], [236, 0.001593379232659231], [237, 0.02922681029227192]], "optimal_pool_indices": [37, 218, 210, 50, 136, 32, 94, 71, 202, 146, 135, 199, 113, 65, 87, 187, 233, 16, 152, 6, 160], "vqe_result": {"fun": -84.24307893128676, "x": [-0.07554957226894374, 0.032007030184094606, -0.035254221907127244, -0.035214953898973916, 0.0503627175942483, 0.05209550475766504, -0.039764952653488624, 0.041520869631024984, 0.03075237953839326, 0.030867082356757145, 0.04203839586922138, 0.016598759992585043]}, "interim_results": {"energy": [[1, -84.2422500383959], [2, -84.24090071908932], [3, -84.24291642196253], [4, -84.24241563032362], [5, -84.24159809666253], [6, -84.24195178964298], [7, -84.24269709753973], [8, -84.24302126558274], [9, -84.24279914268246], [10, -84.24248303274923], [11, -84.24245767979656], [12, -84.24268859246129], [13, -84.24291677235563], [14, -84.24296223720714], [15, -84.2428635929463], [16, -84.24278309308374], [17, -84.24281618461063], [18, -84.24292094144819], [19, -84.24299397749462], [20, -84.24298229773625], [21, -84.2429269860468], [22, -84.24290654539831], [23, -84.24295053079172], [24, -84.24301772068974], [25, -84.24304755480583], [26, -84.24302282421144], [27, -84.24298212748019], [28, -84.24297436891158], [29, -84.2430086567035], [30, -84.2430515794929], [31, -84.24306615894663], [32, -84.2430479269675], [33, -84.24302405665323], [34, -84.24302171399792], [35, -84.24304191845665], [36, -84.24306379591016], [37, -84.24306910610012], [38, -84.24305930834629], [39, -84.24304987016507], [40, -84.24305179264252], [41, -84.24306176366521], [42, -84.24306924624872], [43, -84.24306918923666], [44, -84.2430656988209], [45, -84.24306501262654], [46, -84.24306811157663], [47, -84.2430712471273], [48, -84.24307167759746], [49, -84.24307071670954], [50, -84.24307118006583], [51, -84.24307343283694], [52, -84.24307516938333], [53, -84.24307472282068], [54, -84.24307332559088], [55, -84.2430734556952], [56, -84.2430755578862], [57, -84.24307748041117], [58, -84.24307729657077], [59, -84.24307573769218], [60, -84.24307514625848], [61, -84.24307647533689], [62, -84.24307823109076], [63, -84.24307852317949], [64, -84.24307742228395], [65, -84.24307666888791], [66, -84.24307732274474], [67, -84.24307852459597], [68, -84.24307885502266], [69, -84.24307823131244], [70, -84.24307778030361], [71, -84.24307814929388], [72, -84.24307876561551], [73, -84.24307886712906], [74, -84.24307856493176], [75, -84.24307847942728], [76, -84.24307874996963], [77, -84.24307895025193], [78, -84.24307885457307], [79, -84.24307875160467], [80, -84.24307889395881], [81, -84.24307908088647], [82, -84.2430790387286], [83, -84.24307889147785], [84, -84.24307893128676]], "stddev": [[1, 0], [2, 0], [3, 0], [4, 0], [5, 0], [6, 0], [7, 0], [8, 0], [9, 0], [10, 0], [11, 0], [12, 0], [13, 0], [14, 0], [15, 0], [16, 0], [17, 0], [18, 0], [19, 0], [20, 0], [21, 0], [22, 0], [23, 0], [24, 0], [25, 0], [26, 0], [27, 0], [28, 0], [29, 0], [30, 0], [31, 0], [32, 0], [33, 0], [34, 0], [35, 0], [36, 0], [37, 0], [38, 0], [39, 0], [40, 0], [41, 0], [42, 0], [43, 0], [44, 0], [45, 0], [46, 0], [47, 0], [48, 0], [49, 0], [50, 0], [51, 0], [52, 0], [53, 0], [54, 0], [55, 0], [56, 0], [57, 0], [58, 0], [59, 0], [60, 0], [61, 0], [62, 0], [63, 0], [64, 0], [65, 0], [66, 0], [67, 0], [68, 0], [69, 0], [70, 0], [71, 0], [72, 0], [73, 0], [74, 0], [75, 0], [76, 0], [77, 0], [78, 0], [79, 0], [80, 0], [81, 0], [82, 0], [83, 0], [84, 0]], "energy_raw": [[1, -84.2422500383959], [2, -84.24090071908932], [3, -84.24291642196253], [4, -84.24241563032362], [5, -84.24159809666253], [6, -84.24195178964298], [7, -84.24269709753973], [8, -84.24302126558274], [9, -84.24279914268246], [10, -84.24248303274923], [11, -84.24245767979656], [12, -84.24268859246129], [13, -84.24291677235563], [14, -84.24296223720714], [15, -84.2428635929463], [16, -84.24278309308374], [17, -84.24281618461063], [18, -84.24292094144819], [19, -84.24299397749462], [20, -84.24298229773625], [21, -84.2429269860468], [22, -84.24290654539831], [23, -84.24295053079172], [24, -84.24301772068974], [25, -84.24304755480583], [26, -84.24302282421144], [27, -84.24298212748019], [28, -84.24297436891158], [29, -84.2430086567035], [30, -84.2430515794929], [31, -84.24306615894663], [32, -84.2430479269675], [33, -84.24302405665323], [34, -84.24302171399792], [35, -84.24304191845665], [36, -84.24306379591016], [37, -84.24306910610012], [38, -84.24305930834629], [39, -84.24304987016507], [40, -84.24305179264252], [41, -84.24306176366521], [42, -84.24306924624872], [43, -84.24306918923666], [44, -84.2430656988209], [45, -84.24306501262654], [46, -84.24306811157663], [47, -84.2430712471273], [48, -84.24307167759746], [49, -84.24307071670954], [50, -84.24307118006583], [51, -84.24307343283694], [52, -84.24307516938333], [53, -84.24307472282068], [54, -84.24307332559088], [55, -84.2430734556952], [56, -84.2430755578862], [57, -84.24307748041117], [58, -84.24307729657077], [59, -84.24307573769218], [60, -84.24307514625848], [61, -84.24307647533689], [62, -84.24307823109076], [63, -84.24307852317949], [64, -84.24307742228395], [65, -84.24307666888791], [66, -84.24307732274474], [67, -84.24307852459597], [68, -84.24307885502266], [69, -84.24307823131244], [70, -84.24307778030361], [71, -84.24307814929388], [72, -84.24307876561551], [73, -84.24307886712906], [74, -84.24307856493176], [75, -84.24307847942728], [76, -84.24307874996963], [77, -84.24307895025193], [78, -84.24307885457307], [79, -84.24307875160467], [80, -84.24307889395881], [81, -84.24307908088647], [82, -84.2430790387286], [83, -84.24307889147785], [84, -84.24307893128676]], "stddev_raw": [[1, 0], [2, 0], [3, 0], [4, 0], [5, 0], [6, 0], [7, 0], [8, 0], [9, 0], [10, 0], [11, 0], [12, 0], [13, 0], [14, 0], [15, 0], [16, 0], [17, 0], [18, 0], [19, 0], [20, 0], [21, 0], [22, 0], [23, 0], [24, 0], [25, 0], [26, 0], [27, 0], [28, 0], [29, 0], [30, 0], [31, 0], [32, 0], [33, 0], [34, 0], [35, 0], [36, 0], [37, 0], [38, 0], [39, 0], [40, 0], [41, 0], [42, 0], [43, 0], [44, 0], [45, 0], [46, 0], [47, 0], [48, 0], [49, 0], [50, 0], [51, 0], [52, 0], [53, 0], [54, 0], [55, 0], [56, 0], [57, 0], [58, 0], [59, 0], [60, 0], [61, 0], [62, 0], [63, 0], [64, 0], [65, 0], [66, 0], [67, 0], [68, 0], [69, 0], [70, 0], [71, 0], [72, 0], [73, 0], [74, 0], [75, 0], [76, 0], [77, 0], [78, 0], [79, 0], [80, 0], [81, 0], [82, 0], [83, 0], [84, 0]], "params": [[1, [-0.07678792623201865, 0.0329110645642065, -0.03423293393230048, -0.03465547964389064, 0.05028871815315616, 0.05253605222284614, -0.04073874393428159, 0.04091982659952794, 0.030902843045785063, 0.03109813567087892, 0.042736589269248296, 0.0]], [2, [-0.06678803324854077, 0.02291112850787355, -0.04423284410728226, -0.024655869585442358, 0.06028847340356308, 0.04253624827904159, -0.05073853697532027, 0.030919941088120274, 0.020903231512451544, 0.02109826688085625, 0.03273663847831132, 0.009999999005163712]], [3, [-0.07405336530592938, 0.030164669977172043, -0.03695757035719276, -0.032061388673017284, 0.05294332530799569, 0.04986702534610579, -0.04340727098121602, 0.038216329789382004, 0.02829948488852493, 0.02841756731890425, 0.03951074350332334, 0.01895886525043911]], [4, [-0.08045686793138931, 0.036924386130033945, -0.03027118892979031, -0.03948724903223483, 0.04585119801001868, 0.05692175590569653, -0.03578649984979143, 0.045461067762310084, 0.03542755288311541, 0.03551309844956674, 0.04618039926485003, 0.024842914019867122]], [5, [-0.08189774134581747, 0.03914886986630921, -0.028252848549506788, -0.04336028970047167, 0.04289239722763402, 0.05975970469357318, -0.031209856580111328, 0.04898178024041478, 0.038388998402096565, 0.03846982290284745, 0.04881972131683947, 0.026659357377756255]], [6, [-0.07988298659850518, 0.03766209709266201, -0.029893821097733454, -0.04313093391166471, 0.043847587740009235, 0.05869898798962697, -0.030966250157621646, 0.04858023959904637, 0.037395315784461446, 0.03747679828351744, 0.04779784678626301, 0.02552258429676199]], [7, [-0.07635418278237714, 0.03436539632800728, -0.033273682983732664, -0.04050212160882793, 0.04687361608151659, 0.05561399869312599, -0.03343742160352328, 0.045984742906424, 0.03431461546577017, 0.03440373105093153, 0.044914704185953294, 0.022677307293632997]], [8, [-0.07279011801719831, 0.030657030639342272, -0.03697492681172795, -0.03680738304375439, 0.05061444077370479, 0.05187673750614144, -0.03724752949201988, 0.04253887604335389, 0.030509444456139255, 0.030617646768529305, 0.04155828754905588, 0.01905284171135683]], [9, [-0.0705512049377118, 0.027833580629055377, -0.039674897171422877, -0.03316252390135566, 0.05385208479978957, 0.048723911955411925, -0.04131594445006022, 0.03938897732660456, 0.027207722737750305, 0.027347939112510433, 0.03894675622981082, 0.015426022141555685]], [10, [-0.07028115761697197, 0.026775287412617067, -0.04053405746332163, -0.030599698151809743, 0.055588381973810316, 0.04712918848003797, -0.044571596939264595, 0.0374549763219408, 0.025434674201225062, 0.02560890065621766, 0.03783752915832251, 0.012477492769011757]], [11, [-0.07169136365495567, 0.027496785991728348, -0.039614589215866754, -0.02970341395076344, 0.05554168410508262, 0.047318262289796464, -0.046180455581469985, 0.03706270227744722, 0.02549252787877425, 0.025689937856441313, 0.03821684970487094, 0.010678687080288109]], [12, [-0.07410982841577682, 0.02947523133569609, -0.0374837575918283, -0.03039720671165797, 0.05407097938001787, 0.04889993561559525, -0.04597024626238214, 0.03796238544852182, 0.027021200896904393, 0.02722745666059946, 0.03961037661525402, 0.010178259549294638]], [13, [-0.07676069788998383, 0.03202406560553929, -0.034854679442865674, -0.032222581452641647, 0.051781482050401596, 0.05125546234116927, -0.044302693630145155, 0.03963678090815269, 0.02940824060691072, 0.029608183696354144, 0.0414086981294219, 0.010839841103132561]], [14, [-0.07884920183383974, 0.03440253058473023, -0.03249212902444629, -0.034591918186422196, 0.049355407296978036, 0.053692231757775204, -0.04174018512000422, 0.04148980510500123, 0.03195950472805843, 0.032136245534082106, 0.043023282037833586, 0.012365789300949304]], [15, [-0.07978725395506052, 0.03594603345879895, -0.031064261170942804, -0.03687839395142001, 0.04746442781714549, 0.055534662532829994, -0.03892158487533834, 0.04296536114113574, 0.03397435255425792, 0.03411253834422641, 0.04403798649858528, 0.014392142565150166]], [16, [-0.07942930872971292, 0.03629997581586822, -0.030891809880035113, -0.03851429527800261, 0.04658491186800095, 0.05631836090825394, -0.03652024255790355, 0.04369898796036335, 0.034932541122481925, 0.03502723025806515, 0.04432112376820645, 0.01653825226324635]], [17, [-0.07802509844859211, 0.03551150247449461, -0.03187834444248731, -0.03915478101845006, 0.04683386132218003, 0.05594787959644763, -0.03509928706704415, 0.04361807502277135, 0.03468582405947909, 0.03474672562056495, 0.04399129774994546, 0.018443984594119226]], [18, [-0.07604037761818971, 0.03391009912226315, -0.033651751965851164, -0.038770302492287335, 0.0480015476274873, 0.054651747505506804, -0.03490832920312802, 0.04290600055926472, 0.03343891162423662, 0.03348609345186648, 0.043296690457758656, 0.019817349877350066]], [19, [-0.07403677305414129, 0.03196934251537236, -0.03570112051393137, -0.0375900459184494, 0.04968348277102024, 0.05284908978032497, -0.035842531574660094, 0.04189620036209475, 0.031609785926161316, 0.03166788469394338, 0.042502584959792776, 0.020483846164902317]], [20, [-0.07255884993975353, 0.03020971825185272, -0.03747370209706104, -0.03599464418489845, 0.05138921614183367, 0.051045717511158474, -0.037559610447098206, 0.04096236479747353, 0.029718806663564478, 0.029811310920776185, 0.04181215398897244, 0.02040905213348921]], [21, [-0.07197117307932611, 0.02908044669135304, -0.03850977202301234, -0.034425239445976696, 0.0526518090029264, 0.0497274453368388, -0.03959369128663895, 0.040407808427739784, 0.02828170036585383, 0.028423307891788162, 0.04132879524576386, 0.01968352537068429]], [22, [-0.07234376353858471, 0.028825504965533256, -0.038590974412683825, -0.033286067357561844, 0.05316360366146745, 0.049220960035755906, -0.04143858832085075, 0.04037339015492418, 0.027660417165285833, 0.027851050717963934, 0.04106728524756363, 0.018487541090169462]], [23, [-0.07347769727940037, 0.029427724930295947, -0.037784393979126724, -0.03283401260554855, 0.05286587286476165, 0.04959730574133071, -0.04265709031511263, 0.04080840917897126, 0.027948167694834426, 0.028174189522270503, 0.0409978276602081, 0.017055190756242167]], [24, [-0.0750040525608188, 0.030655988010991782, -0.03637471734291761, -0.03311178363958872, 0.051931712628366655, 0.05068447539988179, -0.04300728399967016, 0.04150919192172249, 0.028976540860798084, 0.0292164583980019, 0.04108979106025303, 0.015641276235736423]], [25, [-0.07648485048742742, 0.03214955925320506, -0.03476960447769222, -0.03396279135729351, 0.05068499545071083, 0.0521445558317051, -0.04249876695717653, 0.04219518536036631, 0.030401127290114363, 0.03063059661737651, 0.04132945033248707, 0.014485297088010898]], [26, [-0.07752364371683607, 0.03350526665579498, -0.033403768707793234, -0.03509708009524464, 0.04950509696844298, 0.05356184626743145, -0.04135119984977073, 0.042602393749021576, 0.03179986940659957, 0.03199608022523898, 0.0417061633936715, 0.013771999167089832]], [27, [-0.07788141043350186, 0.03437758559455538, -0.032624995210524234, -0.036173487657922804, 0.04872189377004167, 0.054545709946334564, -0.03991280781196528, 0.04257439880526951, 0.03278350008013975, 0.03293072633769239, 0.042180921918475556, 0.013598433464667313]], [28, [-0.07753861443540418, 0.034575686726155214, -0.032592019179228666, -0.036891595852902866, 0.0485180166988007, 0.05484488381898298, -0.03857389522687359, 0.0421150776106587, 0.033111625423371246, 0.03320635819545423, 0.042662851197328745, 0.013959570934924243]], [29, [-0.07667215726280173, 0.034107705427904034, -0.0332441937120558, -0.037077928177525775, 0.048884743369163604, 0.05441977556604299, -0.037670502775512045, 0.04138143145057782, 0.03275817673447811, 0.03281053879381885, 0.043017505300806995, 0.01475540905966603]], [30, [-0.07558141557912748, 0.03315603249526887, -0.03434559888871454, -0.036729908435025035, 0.04964805345564482, 0.053435287557661165, -0.037393281393372724, 0.040627847087127876, 0.03189341007096692, 0.031924696499260205, 0.04311343449731068, 0.015813580338568653]], [31, [-0.07459723716805385, 0.03201327965131978, -0.03556244558874773, -0.03600110070756546, 0.05053773948984854, 0.05219914723077465, -0.037745046501136297, 0.04012158894287251, 0.030812809623234304, 0.030850818056217394, 0.042886984703402256, 0.01692108723391124]], [32, [-0.07398591112928571, 0.031002512986907593, -0.03655356023457056, -0.035144897502658486, 0.05127354634427237, 0.05107682598482232, -0.03856258643144116, 0.04005038528925447, 0.02984653939502237, 0.029919018576675567, 0.04238773988166098, 0.017862416628881547]], [33, [-0.07387257902612018, 0.030389526500702077, -0.03706594382585603, -0.034436686600300095, 0.05165103520284278, 0.050389588089599945, -0.039577493771659235, 0.040455847277973515, 0.029262975229334857, 0.02938980557024779, 0.04177609553669272, 0.018460863414176073]], [34, [-0.07421735209326798, 0.030308206162121234, -0.03700512923777643, -0.03408936024249882, 0.05160005074672227, 0.05031623568128765, -0.040492377506833724, 0.04122060696780818, 0.029191128570076434, 0.029378084743868754, 0.04126945853742128, 0.018614717261923198]], [35, [-0.07484864572180279, 0.03073039790173651, -0.03644831850567834, -0.03418773883362195, 0.05119240403397664, 0.05084327210661833, -0.04106174744916272, 0.04210713029833329, 0.029594795545911594, 0.029831468307889304, 0.04105496857307297, 0.018317353259494806]], [36, [-0.07553129832570837, 0.03148852775085898, -0.035603813466227645, -0.03466866856317127, 0.05060227338898266, 0.05178217194887882, -0.041158949063103, 0.04283144482865533, 0.030302847445919354, 0.03056468236656904, 0.04120699000427442, 0.017655560800580675]], [37, [-0.07604632528993574, 0.03233400271770856, -0.03474107464236802, -0.03535016177923269, 0.05004015062029873, 0.05283273019472078, -0.040804165894009016, 0.043155508596694515, 0.031073522088091762, 0.031327216292510424, 0.04165341490713888, 0.01678856451785859]], [38, [-0.07626014325842126, 0.033013208337477784, -0.034109893547623914, -0.03599414559738145, 0.04968190595679888, 0.053671520964226845, -0.040146184962803914, 0.04296990324985731, 0.03167105954254435, 0.03188315497193021, 0.04220719473074058, 0.015913415346072563]], [39, [-0.07615918155499762, 0.033343868701092766, -0.033867454139829216, -0.036385005386544635, 0.04961496840361156, 0.05405111835646537, -0.03941069185838607, 0.042331017925174845, 0.03193574439571984, 0.03208294052164137, 0.0426467359156515, 0.015222083671608244]], [40, [-0.07583864163626998, 0.033266855725765904, -0.034038338170213685, -0.03640137250003331, 0.049819871703938604, 0.053878471049451204, -0.03883077270528566, 0.04144045729373694, 0.0318254114602457, 0.031902906676976935, 0.04281152796452158, 0.014857795407463754]], [41, [-0.07545488264095293, 0.032853564726592774, -0.034520927734250924, -0.03605413785736442, 0.05019003323410563, 0.05323754163895461, -0.038575572859027484, 0.04058039668576833, 0.03141563363365727, 0.0314400630018895, 0.04266845822894719, 0.014882216581424969]], [42, [-0.07516168831771501, 0.032270598469230985, -0.03513166442179985, -0.03547725968927888, 0.0505776071530166, 0.052353298605903535, -0.038699403945051995, 0.04002295720377006, 0.030864523835465976, 0.03087025494480864, 0.04231535076235327, 0.015263805945877996]], [43, [-0.07505331423164277, 0.03171865187089662, -0.03566888722325885, -0.034878722632883344, 0.05084781778619522, 0.051517414333024376, -0.0391303634187896, 0.03993833684719679, 0.0303576751288931, 0.03038698735917056, 0.04192472573933202, 0.015889613687662493]], [44, [-0.07513533903334381, 0.03136562064574623, -0.03597722198392387, -0.03446842930314502, 0.05092369953507325, 0.05099507814004579, -0.039700270385184054, 0.04033848439631652, 0.030049359036698694, 0.030138856403587308, 0.04165942178308512, 0.01659549986718396]], [45, [-0.07533323791364199, 0.03129529062446456, -0.035992392749614535, -0.034384881639577224, 0.050806387874677825, 0.05093812966218661, -0.04020388969424501, 0.041079270836808825, 0.030016769500345594, 0.03018462189046504, 0.04160146096178924, 0.01720735242775508]], [46, [-0.0755322793965983, 0.03148922557966033, -0.035751642541272804, -0.03464757506178444, 0.050565711307805426, 0.05133865423807294, -0.04046984612546077, 0.04191323946855572, 0.030241713330522602, 0.03048068985746736, 0.041728295546345426, 0.017584529220526016]], [47, [-0.0756306721265955, 0.031845419055730656, -0.03536947901029642, -0.03515359744691089, 0.050307420419203504, 0.05204009270534653, -0.04041991275221884, 0.0425722126496114, 0.030624166536896296, 0.030903095948575994, 0.04194310862397939, 0.017654247347062817]], [48, [-0.07558365144860688, 0.03222263799196307, -0.03499108384594939, -0.035717004063648576, 0.05013072576815458, 0.05279502290504164, -0.040093392790793124, 0.042856611985193166, 0.03102091470973438, 0.03129434035465772, 0.042135606884550834, 0.017426421810377873]], [49, [-0.075420209329544, 0.032492729642909814, -0.03474061079975398, -0.036
[truncated: 712,524 more chars]
