# Supplementary material for: A Stabilizer Framework for the Contextual Subspace Variational Quantum Eigensolver and the Noncontextual Projection Ansatz
Source: J Chem Theory Comput. 2023 Jan 23;19(3):808–21. doi: 10.1021/acs.jctc.2c00910 (PMC9933439; doi:10.1021/acs.jctc.2c00910)
Supplement: Supplementary file 1 — ct2c00910_si_001.zip [file ct2c00910_si_001.zip › anc/simulation_data/ADAPT-VQE/ADAPT-VQE_results_F2_STO-3G_SINGLET.json]

{"optimized_ansatz": {"optimal_energy": -226.96758896334288, "optimal_params": [0.23566622031602957, 0.019116953029253297, -0.03316884613167643, -0.03316885599930145, -0.014049360400143172, -0.018810969281907338, 0.01501764253939038, -0.013468159181451316, 0.015017629861044235, -0.0006231580607496778, -0.0006223497183707669, 0.018966941165836325], "optimal_pool_indices": [90, 46, 61, 89, 71, 98, 6, 77, 2, 69, 23, 101], "optimal_pool_labels": ["YIXIIXIXII", "YIZZXXIZZX", "XIYIIYIZZY", "XIZZYYIYII", "XIZYIXIZXI", "YIIIIXXIII", "YIZXIIZIII", "XIZYIYIZYI", "IIIIIYZZXI", "YIZZZYIZYI", "YIIYZYIIZI", "YZIIIYYIII"]}, "adapt_vqe_interim_data": {"1": {"gradients": [[0, 8.384404281969182e-11], [1, 8.384404281969182e-11], [2, 4.1450221033301204e-10], [3, -4.1447378862358164e-10], [4, 8.384404281969182e-11], [5, 8.384404281969182e-11], [6, 4.1447378862358164e-10], [7, -4.1450221033301204e-10], [8, -0.04228112922203309], [9, -0.04228112922203309], [10, -0.04228112922203309], [11, -0.04228112922203309], [12, -0.04228112922203309], [13, -0.04228112922203309], [14, -0.04228112922203309], [15, -0.04228112922203309], [16, 0.04633408424933805], [17, -0.04633408424933805], [18, 0.04633408424933805], [19, 0.04633408424933805], [20, 0.04633408424933805], [21, -0.04633408424933805], [22, 0.04633408424933805], [23, 0.04633408424933805], [24, -0.04228112922203309], [25, -0.04228112922203309], [26, 0.037960231231579655], [27, -0.037960231231579655], [28, 0.037960231231579655], [29, 0.037960231231579655], [30, -0.037960231231579655], [31, 0.037960231231579655], [32, -0.037960231231579655], [33, -0.037960231231579655], [34, -0.014754220734630508], [35, 0.014754220734630508], [36, -0.014754220734630508], [37, -0.014754220734630508], [38, 0.014754220734630508], [39, -0.014754220734630508], [40, 0.014754220734630508], [41, 0.014754220734630508], [42, 1.0231815394945443e-12], [43, 1.0231815394945443e-12], [44, -1.0231815394945443e-12], [45, 1.0231815394945443e-12], [46, -0.19800593557999946], [47, 0.19800593557999946], [48, -0.19800593557999946], [49, -0.19800593557999946], [50, 0.19800593557999946], [51, 0.19800593557999946], [52, -0.19800593557999946], [53, 0.19800593557999946], [54, -0.11086752648458287], [55, 0.11086752648458287], [56, -0.11086752648458287], [57, -0.11086752648458287], [58, 0.11086752648458287], [59, 0.11086752648458287], [60, -0.11086752648458287], [61, 0.11086752648458287], [62, 0.04633408424936647], [63, 0.04633408424936647], [64, 0.04633408424936647], [65, 0.04633408424936647], [66, -0.04633408424936647], [67, -0.04633408424936647], [68, 0.04633408424936647], [69, 0.04633408424936647], [70, -0.2000125897806413], [71, 0.2000125897806413], [72, -0.2000125897806413], [73, -0.2000125897806413], [74, 0.2000125897806413], [75, 0.2000125897806413], [76, -0.2000125897806413], [77, 0.2000125897806413], [78, -3.979039320256561e-13], [79, -3.979039320256561e-13], [80, 3.979039320256561e-13], [81, -3.979039320256561e-13], [82, -0.11086752648458287], [83, 0.11086752648458287], [84, -0.11086752648458287], [85, -0.11086752648458287], [86, 0.11086752648458287], [87, 0.11086752648458287], [88, -0.11086752648458287], [89, 0.11086752648458287], [90, -0.5422018091916243], [91, 0.5422018091916243], [92, -0.5422018091916243], [93, -0.5422018091916243], [94, 0.5422018091916243], [95, 0.5422018091916243], [96, -0.5422018091916243], [97, 0.5422018091916243], [98, 0.06842828795151945], [99, 0.06842828795151945], [100, 0.06842828795151945], [101, -0.06842828795151945], [102, -0.06842828795151945], [103, -0.06842828795151945], [104, 0.06842828795151945], [105, -0.06842828795151945], [106, 0.0], [107, 0.0], [108, 0.0], [109, 0.0], [110, 0.0], [111, 0.0], [112, 0.0], [113, 0.0]], "optimal_pool_indices": [90, 46, 61, 89, 71, 98, 6, 77, 2, 69, 23, 101], "vqe_result": {"fun": -226.9580010253246, "x": [0.23280291929637342]}, "interim_results": {"energy": [[1, -226.8922988270548], [2, -226.89761525033194], [3, -226.902675534105], [4, -226.90745948253021], [5, -226.9119566530971], [6, -226.91616473127903], [7, -226.92008713614257], [8, -226.9237309300034], [9, -226.92710536798245], [10, -226.9302210085426], [11, -226.93308919753642], [12, -226.93572176720076], [13, -226.93813084827732], [14, -226.9403287385186], [15, -226.9423277987589], [16, -226.94414036301725], [17, -226.94577865684414], [18, -226.94725472183268], [19, -226.94858034589492], [20, -226.94976699958687], [21, -226.9508257789984], [22, -226.9517673557171], [23, -226.9526019342838], [24, -226.9533392174022], [25, -226.9539883790038], [26, -226.95455804509695], [27, -226.95505628216728], [28, -226.95549059275], [29, -226.95586791766442], [30, -226.9561946442963], [31, -226.95647662023947], [32, -226.9567191715469], [33, -226.95692712482233], [34, -226.9571048323792], [35, -226.95725619971205], [36, -226.95738471456764], [37, -226.9574934769525], [38, -226.95758522948375], [39, -226.95766238755863], [40, -226.95772706889798], [41, -226.95778112209226], [42, -226.95782615385994], [43, -226.95786355479422], [44, -226.95789452344124], [45, -226.95792008861596], [46, -226.95794112990424], [47, -226.9579583963533], [48, -226.95797252338065], [49, -226.95798404796523], [50, -226.95799342220263], [51, -226.9580010253246]], "stddev": [[1, 0], [2, 0], [3, 0], [4, 0], [5, 0], [6, 0], [7, 0], [8, 0], [9, 0], [10, 0], [11, 0], [12, 0], [13, 0], [14, 0], [15, 0], [16, 0], [17, 0], [18, 0], [19, 0], [20, 0], [21, 0], [22, 0], [23, 0], [24, 0], [25, 0], [26, 0], [27, 0], [28, 0], [29, 0], [30, 0], [31, 0], [32, 0], [33, 0], [34, 0], [35, 0], [36, 0], [37, 0], [38, 0], [39, 0], [40, 0], [41, 0], [42, 0], [43, 0], [44, 0], [45, 0], [46, 0], [47, 0], [48, 0], [49, 0], [50, 0], [51, 0]], "energy_raw": [[1, -226.8922988270548], [2, -226.89761525033194], [3, -226.902675534105], [4, -226.90745948253021], [5, -226.9119566530971], [6, -226.91616473127903], [7, -226.92008713614257], [8, -226.9237309300034], [9, -226.92710536798245], [10, -226.9302210085426], [11, -226.93308919753642], [12, -226.93572176720076], [13, -226.93813084827732], [14, -226.9403287385186], [15, -226.9423277987589], [16, -226.94414036301725], [17, -226.94577865684414], [18, -226.94725472183268], [19, -226.94858034589492], [20, -226.94976699958687], [21, -226.9508257789984], [22, -226.9517673557171], [23, -226.9526019342838], [24, -226.9533392174022], [25, -226.9539883790038], [26, -226.95455804509695], [27, -226.95505628216728], [28, -226.95549059275], [29, -226.95586791766442], [30, -226.9561946442963], [31, -226.95647662023947], [32, -226.9567191715469], [33, -226.95692712482233], [34, -226.9571048323792], [35, -226.95725619971205], [36, -226.95738471456764], [37, -226.9574934769525], [38, -226.95758522948375], [39, -226.95766238755863], [40, -226.95772706889798], [41, -226.95778112209226], [42, -226.95782615385994], [43, -226.95786355479422], [44, -226.95789452344124], [45, -226.95792008861596], [46, -226.95794112990424], [47, -226.9579583963533], [48, -226.95797252338065], [49, -226.95798404796523], [50, -226.95799342220263], [51, -226.9580010253246]], "stddev_raw": [[1, 0], [2, 0], [3, 0], [4, 0], [5, 0], [6, 0], [7, 0], [8, 0], [9, 0], [10, 0], [11, 0], [12, 0], [13, 0], [14, 0], [15, 0], [16, 0], [17, 0], [18, 0], [19, 0], [20, 0], [21, 0], [22, 0], [23, 0], [24, 0], [25, 0], [26, 0], [27, 0], [28, 0], [29, 0], [30, 0], [31, 0], [32, 0], [33, 0], [34, 0], [35, 0], [36, 0], [37, 0], [38, 0], [39, 0], [40, 0], [41, 0], [42, 0], [43, 0], [44, 0], [45, 0], [46, 0], [47, 0], [48, 0], [49, 0], [50, 0], [51, 0]], "params": [[1, [0.0]], [2, [0.00999999981556683]], [3, [0.01991286797245876]], [4, [0.02968901363764278]], [5, [0.03929074793202472]], [6, [0.04869159310724694]], [7, [0.05787354267192828]], [8, [0.06682419124689512]], [9, [0.07553458099227622]], [10, [0.08399784904642586]], [11, [0.09220847257042965]], [12, [0.10016188567841401]], [13, [0.10785430413269366]], [14, [0.11528265742673935]], [15, [0.12244457237625551]], [16, [0.12933837880668922]], [17, [0.13596312235945535]], [18, [0.14231857691348904]], [19, [0.14840525288004713]], [20, [0.1542243995104885]], [21, [0.15977800032267905]], [22, [0.16506876128397674]], [23, [0.17010009171913165]], [24, [0.17487607814677472]], [25, [0.17940145143479147]], [26, [0.18368154782085097]], [27, [0.18772226447494134]], [28, [0.19153001038627585]], [29, [0.19511165343599507]], [30, [0.19847446456849052]], [31, [0.20162605999760724]], [32, [0.20457434238021102]], [33, [0.20732744186057475]], [34, [0.20989365783755087]], [35, [0.21228140223622677]], [36, [0.2144991449806938]], [37, [0.21655536226900277]], [38, [0.21845848814952776]], [39, [0.2202168697937859]], [40, [0.22183872675775745]], [41, [0.22333211442502438]], [42, [0.2247048917328921]], [43, [0.22596469319900633]], [44, [0.22711890519201705]], [45, [0.22817464632626644]], [46, [0.2291387518074903]], [47, [0.23001776151401943]], [48, [0.23081791156542786]], [49, [0.23154512910721714]], [50, [0.23220503002528747]], [51, [0.23280291929637342]]], "gradients": [[1, [-0.5422018091916243]], [2, [-0.5210474228013879]], [3, [-0.49987163762369846]], [4, [-0.47879545318966166]], [5, [-0.45791706668575216]], [6, [-0.43731184913707466]], [7, [-0.41703713307390444]], [8, [-0.3971377333097621]], [9, [-0.37765024673771563]], [10, [-0.35860580752552096]], [11, [-0.34003164257310914]], [12, [-0.32195186539723863]], [13, [-0.3043878411422156]], [14, [-0.2873583311948096]], [15, [-0.270879535354851]], [16, [-0.254965094264918]], [17, [-0.23962608407367725]], [18, [-0.22487101912113872]], [19, [-0.2107058701420499]], [20, [-0.1971341012596497]], [21, [-0.18415672684358242]], [22, [-0.17177238807789763]], [23, [-0.15997744834183436]], [24, [-0.1487661059980212]], [25, [-0.13813052281162186]], [26, [-0.12806096593641314]], [27, [-0.11854596119940197]], [28, [-0.10957245527407622]], [29, [-0.10112598425905617]], [30, [-0.09319084617234807]], [31, [-0.08575027492457821]], [32, [-0.07878661344682314]], [33, [-0.07228148380573884]], [34, [-0.0662159523415653]], [35, [-0.06057068809275279]], [36, [-0.05532611302407986]], [37, [-0.05046254283800522]], [38, [-0.04596031741508]], [39, [-0.041799920187543194]], [40, [-0.03796208600130058]], [41, [-0.03442789724704198]], [42, [-0.03117886825276628]], [43, [-0.02819701811282016]], [44, [-0.02546493228621216]], [45, [-0.022965813427475723]], [46, [-0.02068352202130086]], [47, [-0.018602607472473665]], [48, [-0.0167083303581137]], [49, [-0.014986676593963466]], [50, [-0.013424364277142331]]], "count": 51}, "termination_value": 0.010917069047536643, "termination_status": false}, "2": {"gradients": [[0, 0.0012064594746448165], [1, 0.0012064594746732382], [2, -0.060621854788621476], [3, 0.06062185478853621], [4, 0.00120645947470166], [5, 0.00120645947470166], [6, -0.06062185478850779], [7, 0.06062185478853621], [8, -0.03341499986871099], [9, -0.033414999868909945], [10, -0.033414999868739415], [11, -0.03341499986896679], [12, -0.03341499986871099], [13, -0.033414999868909945], [14, -0.033414999868739415], [15, -0.03341499986896679], [16, 0.03590198138684286], [17, -0.03590198138681444], [18, 0.03590198138681444], [19, 0.03590198138681444], [20, 0.03590198138684286], [21, -0.03590198138681444], [22, 0.03590198138681444], [23, 0.03590198138681444], [24, -0.03341499986871099], [25, -0.033414999868739415], [26, 0.027508137458283954], [27, -0.027508137458255533], [28, 0.027508137458255533], [29, 0.027508137458255533], [30, -0.027508137458283954], [31, 0.027508137458255533], [32, -0.027508137458255533], [33, -0.027508137458255533], [34, 0.002193602166926212], [35, -0.00219360216689779], [36, 0.00219360216689779], [37, 0.00219360216689779], [38, -0.002193602166926212], [39, 0.00219360216689779], [40, -0.00219360216689779], [41, -0.00219360216689779], [42, 7.389644451905042e-13], [43, 7.389644451905042e-13], [44, -7.389644451905042e-13], [45, 7.389644451905042e-13], [46, -0.13906134826348193], [47, 0.13906134826348193], [48, -0.13906134826348193], [49, -0.1390613482634535], [50, 0.13906134826348193], [51, 0.13906134826348193], [52, -0.1390613482634535], [53, 0.13906134826348193], [54, -0.13868418590644183], [55, 0.13868418590647025], [56, -0.13868418590647025], [57, -0.13868418590647025], [58, 0.13868418590647025], [59, 0.13868418590647025], [60, -0.13868418590647025], [61, 0.13868418590644183], [62, 0.03590198138684286], [63, 0.03590198138684286], [64, 0.03590198138681444], [65, 0.03590198138681444], [66, -0.03590198138681444], [67, -0.03590198138681444], [68, 0.03590198138681444], [69, 0.03590198138681444], [70, -0.12615063152654216], [71, 0.12615063152654216], [72, -0.12615063152654216], [73, -0.12615063152654216], [74, 0.12615063152654216], [75, 0.12615063152654216], [76, -0.12615063152654216], [77, 0.12615063152654216], [78, -1.5347723092418164e-12], [79, -1.4779288903810084e-12], [80, 1.5347723092418164e-12], [81, -1.5347723092418164e-12], [82, -0.13868418590644183], [83, 0.13868418590647025], [84, -0.13868418590644183], [85, -0.13868418590647025], [86, 0.13868418590644183], [87, 0.13868418590647025], [88, -0.13868418590644183], [89, 0.1386841859064134], [90, -0.012008843978208006], [91, 0.012008843978208006], [92, -0.01200884397826485], [93, -0.01200884397826485], [94, 0.01200884397826485], [95, 0.012008843978293271], [96, -0.01200884397826485], [97, 0.012008843978236428], [98, 0.05124818423323063], [99, 0.05124818423323063], [100, 0.05124818423320221], [101, -0.05124818423323063], [102, -0.05124818423323063], [103, -0.05124818423323063], [104, 0.05124818423323063], [105, -0.05124818423320221], [106, 0.0], [107, 0.0], [108, 0.0], [109, 0.0], [110, 0.0], [111, 0.0], [112, 0.0], [113, 0.0]], "optimal_pool_indices": [90, 46, 61, 89, 71, 98, 6, 77, 2, 69, 23, 101], "vqe_result": {"fun": -226.9595165548606, "x": [0.23484967328688883, 0.02155811463932112]}, "interim_results": {"energy": [[1, -226.9580010253245], [2, -226.95904275022252], [3, -226.9594748202852], [4, -226.95950223787014], [5, -226.95948409388555], [6, -226.9595015014666], [7, -226.95951603465048], [8, -226.95951527550966], [9, -226.95951532503042], [10, -226.9595164454625], [11, -226.95951648909463], [12, -226.95951646778676], [13, -226.95951655344535], [14, -226.9595165548606]], "stddev": [[1, 0], [2, 0], [3, 0], [4, 0], [5, 0], [6, 0], [7, 0], [8, 0], [9, 0], [10, 0], [11, 0], [12, 0], [13, 0], [14, 0]], "energy_raw": [[1, -226.9580010253245], [2, -226.95904275022252], [3, -226.9594748202852], [4, -226.95950223787014], [5, -226.95948409388555], [6, -226.9595015014666], [7, -226.95951603465048], [8, -226.95951527550966], [9, -226.95951532503042], [10, -226.9595164454625], [11, -226.95951648909463], [12, -226.95951646778676], [13, -226.95951655344535], [14, -226.9595165548606]], "stddev_raw": [[1, 0], [2, 0], [3, 0], [4, 0], [5, 0], [6, 0], [7, 0], [8, 0], [9, 0], [10, 0], [11, 0], [12, 0], [13, 0], [14, 0]], "params": [[1, [0.23280291929637342, 0.0]], [2, [0.24280291096918416, 0.009999999280892973]], [3, [0.23752292758977459, 0.018224156366080414]], [4, [0.23239858570942262, 0.02326390124281636]], [5, [0.23330727792363315, 0.024740001599105242]], [6, [0.23528899375317786, 0.023723446228895197]], [7, [0.2347770686891311, 0.022008802971807552]], [8, [0.2345373663253677, 0.021012008669814026]], [9, [0.23520080329946777, 0.021000196829438787]], [10, [0.23491960264111522, 0.021414085258216597]], [11, [0.23467760665924708, 0.021727595670179123]], [12, [0.23488581814287723, 0.02176598234265524]], [13, [0.23478178469150415, 0.021642198794760557]], [14, [0.23484967328688883, 0.02155811463932112]]], "gradients": [[1, [-0.012008843978208006, -0.13906134826348193]], [2, [0.014743008387597456, -0.07175884145181044]], [3, [0.005110254948021975, -0.020666540842654513]], [4, [-0.005135343514126589, 0.009705077284621666]], [5, [-0.0023933111702376664, 0.01951661162681262]], [6, [0.0019107312500068474, 0.013786989809347006]], [7, [2.4582265865547015e-05, 0.002589179560231969]], [8, [-0.0009276564856008918, -0.0038945976196771426]], [9, [0.0006428547510495264, -0.0037168808024432565]], [10, [0.00013380731064671636, -0.0011698790810896753]], [11, [-0.0003201535211303508, 0.0007475269292172015]], [12, [0.00018901826030059965, 0.0010739652497591123]], [13, [-0.0001056948217410536, 0.00024004635741903257]]], "count": 14}, "termination_value": 0.009401539511515011, "termination_status": false}, "3": {"gradients": [[0, 0.0012576533599428785], [1, 0.0012576533599428785], [2, -0.058602981751647576], [3, 0.05860298175159073], [4, 0.001257653359886035], [5, 0.001257653359886035], [6, -0.05860298175156231], [7, 0.058602981751619154], [8, -0.031688653673086264], [9, -0.03186985477498183], [10, -0.03168865367302942], [11, -0.03186985477492499], [12, -0.031688653673086264], [13, -0.03186985477498183], [14, -0.03168865367302942], [15, -0.03186985477492499], [16, 0.03621450261127279], [17, -0.03625948511387378], [18, 0.03621450261124437], [19, 0.03625948511387378], [20, 0.03625948511393062], [21, -0.03621450261121595], [22, 0.03625948511393062], [23, 0.03621450261121595], [24, -0.031688653673086264], [25, -0.03168865367302942], [26, 0.02642803091652013], [27, -0.026228756475831005], [28, 0.02642803091654855], [29, 0.026228756475831005], [30, -0.02642803091652013], [31, 0.026228756475831005], [32, -0.02642803091654855], [33, -0.026228756475831005], [34, 0.0021458280237141025], [35, -0.002154597647063383], [36, 0.0021458280237425242], [37, 0.002154597647063383], [38, -0.0021458280237141025], [39, 0.002154597647063383], [40, -0.0021458280237425242], [41, -0.002154597647063383], [42, 1.2789769243681803e-12], [43, 1.2505552149377763e-12], [44, -1.2221335055073723e-12], [45, 1.2221335055073723e-12], [46, -0.000273054585193222], [47, 0.03849776984924347], [48, -0.0002730545851363786], [49, -0.03849776984924347], [50, 0.03849776984924347], [51, 0.0002730545851363786], [52, -0.038497769849357155], [53, 0.0002730545851648003], [54, -0.1398168516207079], [55, 0.13838165433034533], [56, -0.1398168516207079], [57, -0.13838165433037375], [58, 0.13838165433037375], [59, 0.1398168516207079], [60, -0.1383816543303169], [61, 0.13981685162076474], [62, 0.03621450261124437], [63, 0.0362594851139022], [64, 0.03621450261124437], [65, 0.03625948511393062], [66, -0.03625948511387378], [67, -0.03621450261121595], [68, 0.03625948511387378], [69, 0.03621450261121595], [70, -0.1154156514599265], [71, 0.11655275305514579], [72, -0.1154156514599265], [73, -0.11655275305511736], [74, 0.11655275305514579], [75, 0.11541565145989807], [76, -0.11655275305511736], [77, 0.1154156514599265], [78, -1.5631940186722204e-12], [79, -1.5347723092418164e-12], [80, 1.5916157281026244e-12], [81, -1.5916157281026244e-12], [82, -0.1398168516207079], [83, 0.13838165433037375], [84, -0.13981685162065105], [85, -0.13838165433034533], [86, 0.13838165433034533], [87, 0.1398168516207079], [88, -0.13838165433034533], [89, 0.13981685162067947], [90, 2.3133669486696817e-05], [91, 0.003619846794691739], [92, 2.313366937300998e-05], [93, -0.0036198467946633173], [94, 0.0036198467946348956], [95, -2.313366940143169e-05], [96, -0.0036198467947201607], [97, -2.313366937300998e-05], [98, 0.04750075330392178], [99, 0.047897427505887435], [100, 0.04750075330389336], [101, -0.04789742750591586], [102, -0.047897427505887435], [103, -0.04750075330392178], [104, 0.04789742750591586], [105, -0.04750075330389336], [106, 0.0], [107, 0.0], [108, 0.0], [109, 0.0], [110, 0.0], [111, 0.0], [112, 0.0], [113, 0.0]], "optimal_pool_indices": [90, 46, 61, 89, 71, 98, 6, 77, 2, 69, 23, 101], "vqe_result": {"fun": -226.9619297480487, "x": [0.23593453825439376, 0.021709455312493995, -0.034510272778791554]}, "interim_results": {"energy": [[1, -226.9595165548604], [2, -226.96031183388743], [3, -226.96145016913673], [4, -226.96172873799904], [5, -226.96191276045442], [6, -226.96191718183235], [7, -226.96192112885592], [8, -226.96192194234786], [9, -226.9619276075133], [10, -226.96192907508456], [11, -226.96192972952008], [12, -226.96192956075603], [13, -226.96192966957275], [14, -226.96192974296758], [15, -226.9619297480487]], "stddev": [[1, 0], [2, 0], [3, 0], [4, 0], [5, 0], [6, 0], [7, 0], [8, 0], [9, 0], [10, 0], [11, 0], [12, 0], [13, 0], [14, 0], [15, 0]], "energy_raw": [[1, -226.9595165548604], [2, -226.96031183388743], [3, -226.96145016913673], [4, -226.96172873799904], [5, -226.96191276045442], [6, -226.96191718183235], [7, -226.96192112885592], [8, -226.96192194234786], [9, -226.9619276075133], [10, -226.96192907508456], [11, -226.96192972952008], [12, -226.96192956075603], [13, -226.96192966957275], [14, -226.96192974296758], [15, -226.9619297480487]], "stddev_raw": [[1, 0], [2, 0], [3, 0], [4, 0], [5, 0], [6, 0], [7, 0], [8, 0], [9, 0], [10, 0], [11, 0], [12, 0], [13, 0], [14, 0], [15, 0]], "params": [[1, [0.23484967328688883, 0.02155811463932112, 0.0]], [2, [0.2248539941228922, 0.03155774842559205, -0.009999999284778682]], [3, [0.2349484351828093, 0.021477492718478697, -0.019132293185042087]], [4, [0.240080527491966, 0.017330874504568713, -0.02670227467442581]], [5, [0.23731019210788942, 0.020693030683641842, -0.032127453341022086]], [6, [0.23421505886066704, 0.02344669042634174, -0.03522279024698212]], [7, [0.23505403697383473, 0.022341434258431984, -0.03633446833747526]], [8, [0.23670274230489005, 0.021040234265667136, -0.03617233379782118]], [9, [0.23623264450094467, 0.021588358703803275, -0.03548384645737966]], [10, [0.2354731144975328, 0.022073508288024398, -0.034806076609334796]], [11, [0.2358704404084021, 0.021726500932546897, -0.03439253168802744]], [12, [0.23606277027454226, 0.021622765419026253, -0.034266623332454324]], [13, [0.2357842423826135, 0.02180816033543395, -0.03432202084011489]], [14, [0.2358561714545243, 0.021769195615258852, -0.034430057976575654]], [15, [0.23593453825439376, 0.021709455312493995, -0.034510272778791554]]], "gradients": [[1, [2.313366940143169e-05, -0.0002730545851363786, 0.13981685162076474]], [2, [-0.02055958372960731, 0.05919299270519218, 0.09887503849745372]], [3, [-0.001302205459637662, -0.0015190608978628006, 0.06228979014019842]], [4, [0.00885238590484505, -0.026561886946893765, 0.03176301471313536]], [5, [0.003151088092096188, -0.0061520147805254055, 0.00968757414577226]], [6, [-0.0033681288517470875, 0.010234908479020532, -0.0029650324161138997]], [7, [-0.001859314627324693, 0.003427280336381955, -0.007464829798038863]], [8, [0.001588516763433745, -0.004296350995019793, -0.00675546367861557]], [9, [0.0007157732589462285, -0.0009281132291789618, -0.003969274236283127]], [10, [-0.0008700851518312902, 0.001922555121524283, -0.0012468989656326812]], [11, [-2.961211032470601e-05, -0.00013914066488496246, 0.0004430327478530671]], [12, [0.00039725597261508483, -0.0007276758939553929, 0.000961990324327644]], [13, [-0.00019980241961548018, 0.00035497803875728096, 0.0007268986546762335]], [14, [-4.968247270653592e-05, 0.0001282402403148808, 0.00029140894096713055]]], "count": 15}, "termination_value": 0.006988346323424821, "termination_status": false}, "4": {"gradients": [[0, 0.001767728638213839], [1, 0.0017029789618447921], [2, -0.04461504291967344], [3, 0.04275657922855203], [4, 8.304856336849298e-05], [5, 8.925602799081389e-05], [6, -0.05547478706037623], [7, 0.05563546112466611], [8, -0.03204514739346109], [9, -0.032233818925561764], [10, -0.032045147393489515], [11, -0.03223381892561861], [12, -0.03204514739346109], [13, -0.032233818925561764], [14, -0.032045147393489515], [15, -0.03223381892561861], [16, 0.03569342923358931], [17, -0.0357390391870922], [18, 0.03569342923358931], [19, 0.0357390391870922], [20, 0.03573903918703536], [21, -0.035693429233617735], [22, 0.03573903918706378], [23, 0.035693429233617735], [24, -0.03204514739346109], [25, -0.032045147393489515], [26, 0.02605603709102411], [27, -0.02584014099363685], [28, 0.026056037090995687], [29, 0.025840140993665273], [30, -0.02605033480725183], [31, 0.02583335305010337], [32, -0.02605033480725183], [33, -0.025833353050160213], [34, 0.0005204332291555147], [35, -0.0005715035653395262], [36, 0.0005204332292123581], [37, 0.0005715035653395262], [38, -0.00035408993119290244], [39, 0.00032116387185965323], [40, -0.00035408993122132415], [41, -0.00032116387185965323], [42, 1.0516032489249483e-12], [43, 1.0800249583553523e-12], [44, -9.947598300641403e-13], [45, 9.947598300641403e-13], [46, -0.00022848612678671998], [47, 0.03933936185117659], [48, -0.00022848612675829827], [49, -0.039339361851233434], [50, 0.036854759378769586], [51, -0.001678568564472016], [52, -0.03685475937879801], [53, -0.001678568564585703], [54, -0.021337457490147926], [55, 0.019737086349834954], [56, -0.02133745749006266], [57, -0.01973708634992022], [58, -0.0012314150844474625], [59, -3.153615489281947e-05], [60, 0.0012314150844190408], [61, -3.1536155063349725e-05], [62, 0.036120332430044755], [63, 0.036170422669442814], [64, 0.0361203324301016], [65, 0.03617042266952808], [66, -0.03617042266949966], [67, -0.036120332430073177], [68, 0.03617042266949966], [69, 0.036120332430073177], [70, -0.1225834410658706], [71, 0.12381884234255836], [72, -0.12258344106589902], [73, -0.12381884234255836], [74, 0.12381884234255836], [75, 0.1225834410658706], [76, -0.12381884234255836], [77, 0.12258344106589902], [78, -1.5916157281026244e-12], [79, -1.5916157281026244e-12], [80, 1.5631940186722204e-12], [81, -1.5631940186722204e-12], [82, -0.13209813805039516], [83, 0.1283359605477301], [84, -0.13209813805039516], [85, -0.1283359605478438], [86, 0.12864129145694392], [87, 0.13622718926865218], [88, -0.1286412914570576], [89, 0.1362271892686806], [90, 0.00010959867969972947], [91, 0.00339034047306086], [92, 0.00010959867975657289], [93, -0.0033903404731177034], [94, 0.006786057182921468], [95, 0.002889484533994846], [96, -0.006786057182921468], [97, 0.0028894845340232678], [98, 0.048605381433759476], [99, 0.04902138550235691], [100, 0.0486053814337879], [101, -0.04902138550238533], [102, -0.04902138550235691], [103, -0.048605381433759476], [104, 0.04902138550238533], [105, -0.0486053814337879], [106, 0.0], [107, 0.0], [108, 0.0], [109, 0.0], [110, 0.0], [111, 0.0], [112, 0.0], [113, 0.0]], "optimal_pool_indices": [90, 46, 61, 89, 71, 98, 6, 77, 2, 69, 23, 101], "vqe_result": {"fun": -226.96421397422094, "x": [0.23702576963233513, 0.022398900178437122, -0.03355563457257124, -0.03354721864344813]}, "interim_results": {"energy": [[1, -226.9619297480485], [2, -226.96250561346858], [3, -226.96379172070658], [4, -226.96399389929456], [5, -226.96420130065923], [6, -226.96419242722394], [7, -226.96420444504602], [8, -226.96420495474968], [9, -226.96421234056672], [10, -226.96421312194363], [11, -226.96421389586163], [12, -226.96421375688053], [13, -226.9642138831456], [14, -226.9642139797037], [15, -226.96421397422094]], "stddev": [[1, 0], [2, 0], [3, 0], [4, 0], [5, 0], [6, 0], [7, 0], [8, 0], [9, 0], [10, 0], [11, 0], [12, 0], [13, 0], [14, 0], [15, 0]], "energy_raw": [[1, -226.9619297480485], [2, -226.96250561346858], [3, -226.96379172070658], [4, -226.96399389929456], [5, -226.96420130065923], [6, -226.96419242722394], [7, -226.96420444504602], [8, -226.96420495474968], [9, -226.96421234056672], [10, -226.96421312194363], [11, -226.96421389586163], [12, -226.96421375688053], [13, -226.9642138831456], [14, -226.9642139797037], [15, -226.96421397422094]], "stddev_raw": [[1, 0], [2, 0], [3, 0], [4, 0], [5, 0], [6, 0], [7, 0], [8, 0], [9, 0], [10, 0], [11, 0], [12, 0], [13, 0], [14, 0], [15, 0]], "params": [[1, [0.23593453825439376, 0.021709455312493995, -0.034510272778791554, 0.0]], [2, [0.22593545059090075, 0.031709017668314174, -0.024513442737233077, -0.009999999265932204]], [3, [0.23601221890111196, 0.021625746606124027, -0.03460919768143329, -0.019149086664090334]], [4, [0.24127242466374926, 0.01787473974833914, -0.03827395132588713, -0.02660178164857468]], [5, [0.23844772292038077, 0.021545820249721813, -0.03446651876657356, -0.03174192048435661]], [6, [0.23522303072186648, 0.02420441485992373, -0.03167241599029446, -0.03454181128176682]], [7, [0.23611504010658566, 0.022925408100182995, -0.0329725097001068, -0.03544804111523905]], [8, [0.23789270771677748, 0.02173594330628731, -0.03424255280232247, -0.03514876544997403]], [9, [0.23732051802001167, 0.022376371580029263, -0.033566038106283745, -0.03438033962331569]], [10, [0.23648820305228685, 0.022746702199823565, -0.03316575912006548, -0.03370400196718973]], [11, [0.23700566300411058, 0.022369504627581572, -0.03360742977574454, -0.03334588996468844]], [12, [0.23717158101733932, 0.022325855912542516, -0.03364350779350565, -0.0332730040634092]], [13, [0.23683474797981355, 0.022494577113332526, -0.03344149943617798, -0.033358001131489866]], [14, [0.23697513836672798, 0.02244048432862664, -0.033525312527236145, -0.033474883588086264]], [15, [0.23702576963233513, 0.022398900178437122, -0.03355563457257124, -0.03354721864344813]]], "gradients": [[1, [0.00010959867972815118, -0.00022848612678671998, -3.153615489281947e-05, 0.1362271892686806]], [2, [-0.020056808434475215, 0.05897464000017294, 0.03934402546295246, 0.09691957910155224]], [3, [-0.0015247000723661586, -0.003592157012832331, -0.002715273004980645, 0.058244145993683105]], [4, [0.008852225196562813, -0.027396962366282196, -0.018699944927874412, 0.027202574479275654]], [5, [0.0032678573179225623, -0.0050426664810743205, -0.003627793814217739, 0.007110293467519568]], [6, [-0.0034721735181619806, 0.010859210059123825, 0.007522955113358876, -0.0038002563927648225]], [7, [-0.001978529627052694, 0.00265934308629312, 0.0019851721282861945, -0.007773840520201247]], [8, [0.001771024269572763, -0.004484039105136617, -0.0031950524320336626, -0.006765451675136092]], [9, [0.0007411689073535399, -0.00036354058622123375, -0.00028031239202164215, -0.0034902499423026256]], [10, [-0.0010359942628213048, 0.0018647479062110506, 0.0014331589893572527, -0.0006889318799494504]], [11, [5.826062343317062e-05, -0.00038207470200291027, -0.00033406279302994335, 0.0006969133932273053]], [12, [0.00044239849600558045, -0.000596563881970269, -0.00046515104511968275, 0.0009953779973557175]], [13, [-0.00029365337294962046, 0.0003811398939319588, 0.0003456460977417919, 0.0006748149665440906]], [14, [7.72063208387408e-06, 5.6470926210749894e-05, -8.877948374674816e-06, 0.00018991944395452265]]], "count": 15}, "termination_value": 0.0047041201511888175, "termination_status": false}, "5": {"gradients": [[0, 0.000615303930430855], [1, 0.0005562794571574159], [2, -0.04193315334052272], [3, 0.040228105258762525], [4, 0.0006148935772500863], [5, 0.0005558860875112259], [6, -0.04193577621236955], [7, 0.04023126070933358], [8, -0.03233675975832284], [9, -0.032496010604404546], [10, -0.03233675975835126], [11, -0.03249601060446139], [12, -0.03233675975832284], [13, -0.032496010604404546], [14, -0.03233675975835126], [15, -0.03249601060446139], [16, 0.035634196043048405], [17, -0.03567506373101992], [18, 0.035634196043048405], [19, 0.03567506373104834], [20, 0.03567506373104834], [21, -0.03563419604301998], [22, 0.03567506373104834], [23, 0.035634196043048405], [24, -0.03233675975832284], [25, -0.03233675975835126], [26, 0.02724181037987705], [27, -0.027055414216619056], [28, 0.02724181037987705], [29, 0.02705541421670432], [30, -0.02720305028998382], [31, 0.02703356030437476], [32, -0.02720305028998382], [33, -0.027033560304431603], [34, -0.0003594999536460364], [35, 0.0007254470851592032], [36, -0.0003594999536460364], [37, -0.0007254470851592032], [38, 0.0009413938308853176], [39, -0.0005136467998454464], [40, 0.0009413938308853176], [41, 0.0005136467998454464], [42, 1.1084466677857563e-12], [43, 1.0516032489249483e-12], [44, -1.0231815394945443e-12], [45, 1.0800249583553523e-12], [46, -0.00020693620461997853], [47, 0.029484245215996907], [48, -0.00020693620461997853], [49, -0.029484245215940064], [50, 0.029483640972216563], [51, -0.005220538634432614], [52, -0.02948364097215972], [53, -0.005220538634375771], [54, -0.016748078184718906], [55, 0.014194777778328671], [56, -0.016748078184690485], [57, -0.014194777778271828], [58, -0.006621035557344612], [59, -0.00014434055796641587], [60, 0.006621035557429877], [61, -0.00014434055796641587], [62, 0.03563430013551283], [63, 0.03567516871942189], [64, 0.03563430013551283], [65, 0.03567516871942189], [66, -0.03567516871942189], [67, -0.03563430013551283], [68, 0.03567516871942189], [69, 0.03563430013548441], [70, -0.12906558577000737], [71, 0.13014753246812916], [72, -0.1290655857700358], [73, -0.13014753246812916], [74, 0.13014753246812916], [75, 0.1290655857700358], [76, -0.13014753246812916], [77, 0.1290655857700358], [78, -7.958078640513122e-13], [79, -8.242295734817162e-13], [80, 8.526512829121202e-13], [81, -8.526512829121202e-13], [82, -0.016774961105141983], [83, -0.0065893077568262015], [84, -0.01677496110508514], [85, 0.0065893077568262015], [86, 0.014221399209958463], [87, -0.000111164874908809], [88, -0.014221399209958463], [89, -0.00011116487485196558], [90, 0.00010604578574202606], [91, 0.005721940510625245], [92, 0.00010604578577044776], [93, -0.0057219405105968235], [94, 0.005722977230874449], [95, 0.005321429118652077], [96, -0.005722977230817605], [97, 0.00532142911870892], [98, 0.04955068307120314], [99, 0.049904021141259136], [100, 0.04955068307117472], [101, -0.04990402114117387], [102, -0.049904021141259136], [103, -0.04955068307120314], [104, 0.04990402114117387], [105, -0.04955068307117472], [106, 0.0], [107, 0.0], [108, 0.0], [109, 0.0], [110, 0.0], [111, 0.0], [112, 0.0], [113, 0.0]], "optimal_pool_indices": [90, 46, 61, 89, 71, 98, 6, 77, 2, 69, 23, 101], "vqe_result": {"fun": -226.96577441199275, "x": [0.2332437723241328, 0.021170073534285905, -0.034503695433413584, -0.03450356177237422, -0.024035740123206598]}, "interim_results": {"energy": [[1, -226.9642139742207], [2, -226.96436567241798], [3, -226.9656727967424], [4, -226.96562467756385], [5, -226.96573326510796], [6, -226.96573631856037], [7, -226.96576538678218], [8, -226.9657708762129], [9, -226.9657726106783], [10, -226.9657731037328], [11, -226.96577439272164], [12, -226.9657741967499], [13, -226.96577437832343], [14, -226.96577441199275]], "stddev": [[1, 0], [2, 0], [3, 0], [4, 0], [5, 0], [6, 0], [7, 0], [8, 0], [9, 0], [10, 0], [11, 0], [12, 0], [13, 0], [14, 0]], "energy_raw": [[1, -226.9642139742207], [2, -226.96436567241798], [3, -226.9656727967424], [4, -226.96562467756385], [5, -226.96573326510796], [6, -226.96573631856037], [7, -226.96576538678218], [8, -226.9657708762129], [9, -226.9657726106783], [10, -226.9657731037328], [11, -226.96577439272164], [12, -226.9657741967499], [13, -226.96577437832343], [14, -226.96577441199275]], "stddev_raw": [[1, 0], [2, 0], [3, 0], [4, 0], [5, 0], [6, 0], [7, 0], [8, 0], [9, 0], [10, 0], [11, 0], [12, 0], [13, 0], [14, 0]], "params": [[1, [0.23702576963233513, 0.022398900178437122, -0.03355563457257124, -0.03354721864344813, 0.0]], [2, [0.22702671253233184, 0.03239841696107084, -0.02355632733054426, -0.02354811812725783, -0.009999999231641275]], [3, [0.2370964448602992, 0.02231201761595949, -0.033642099401020246, -0.03363694672575774, -0.018361291850786728]], [4, [0.23619711116499442, 0.016768364997749783, -0.038862739252138706, -0.03886326998883964, -0.024085758925715427]], [5, [0.23226509539131632, 0.019301545137944257, -0.03619644776332541, -0.036202164792014074, -0.026767759622044404]], [6, [0.23216753549728386, 0.02250181763880764, -0.03312955096514636, -0.03313269918074102, -0.026749139514825108]], [7, [0.23277883709998679, 0.02189611427210912, -0.033792596526461, -0.03378951909688248, -0.025217591317997234]], [8, [0.233323963065698, 0.020464739089793536, -0.03520197756546825, -0.03519936636297064, -0.023823712731552375]], [9, [0.23387679775824188, 0.020884376046604154, -0.03479837272135497, -0.03480017685425631, -0.023401461608446084]], [10, [0.23305589385510772, 0.021472454752303315, -0.0341942252937402, -0.0341956005717448, -0.023613732821174984]], [11, [0.23333285535982073, 0.02119644935092088, -0.03449304940423122, -0.034491790812679585, -0.023955734539735922]], [12, [0.23332335750760644, 0.020962505971335015, -0.03470650898685672, -0.03470608574714756, -0.02413109147967085]], [13, [0.2332556107737103, 0.02115774096641939, -0.03450570528464545, -0.034506526654246236, -0.02413057291625627]], [14, [0.2332437723241328, 0.021170073534285905, -0.034503695433413584, -0.03450356177237422, -0.024035740123206598]]], "gradients": [[1, [0.00010604578571360435, -0.00020693620470524365, -0.000144340558051681, -0.00011116487488038729, 0.13014753246812916]], [2, [-0.014772530726077093, 0.06661064548507056, 0.04427017217344087, 0.04430275067028333, 0.07040195682756689]], [3, [0.00722419425727594, 0.0068217176666109935, 0.003185078168655764, 0.0032053982087631994, 0.028700212238248923]], [4, [0.004949864134090376, -0.02832665717480154, -0.01878136722947943, -0.01878344845354718, 0.001733493343238024]], [5, [-0.002068633005222864, -0.011387388531488796, -0.006836517662577535, -0.006858978445393404, -0.013330626004460555]], [6, [-0.000766615372498336, 0.009994104318138852, 0.0066098937334686525, 0.0065974851966643655, -0.015689053214998694]], [7, [-0.00030648694647084085, 0.00547989961080475, 0.003479370071033827, 0.003491492568088006, -0.007024456679687319]], [8, [-0.00032597901025610554, -0.004521144337900296, -0.0029160205913569825, -0.0029057492681374697, 0.0015521274810339492]], [9, [0.0010153431750268282, -0.001697678854895912, -0.0011852383829591417, -0.0011923389745049917, 0.0033053051487854646]], [10, [-0.0005689968717774718, 0.0020579649413718926, 0.0014377775699756512, 0.0014323627131318517, 0.002023149131247237]], [11, [0.00010946334163008942, 0.00044238390114514914, 0.00021810701821323164, 0.00022306154278339818, 0.0002432942898735746]], [12, [5.315951662510088e-05, -0.0010503301089670458, -0.0006874891859069976, -0.0006858234519313555, -0.0005395539071173516]], [13, [-1.3108977697129376e-05, 0.00023749394492256215, 0.000185840472710197, 0.00018260723817320468, -0.0006644878528447862]]], "count": 14}, "termination_value": 0.003143682379374013, "termination_status": false}, "6": {"gradients": [[0, 0.0007867636952596513], [1, 0.0007279236095030228], [2, -0.044186154219858054], [3, 0.04242186045752305], [4, 0.00078675717335841], [5, 0.0007279173472340972], [6, -0.04418619504113508], [7, 0.04242190935028134], [8, -0.03074068458607826], [9, -0.030637030292922418], [10, -0.030740684586163525], [11, -0.030637030293007683], [12, -0.03074068458607826], [13, -0.030637030292922418], [14, -0.030740684586163525], [15, -0.030637030293007683], [16, 0.03435796773612765], [17, -0.034147888869370036], [18, 0.03435796773612765], [19, 0.034147888869341614], [20, 0.03415238505431262], [21, -0.034362445967758504], [22, 0.03415238505434104], [23, 0.034362445967758504], [24, -0.03074068458607826], [25, -0.030740684586163525], [26, 0.027999354339783622], [27, -0.02787907938841272], [28, 0.027999354339812044], [29, 0.02787907938844114], [30, -0.027953340542580918], [31, 0.0278626690231647], [32, -0.02795334054260934], [33, -0.02786266902319312], [34, -0.0007545968418298798], [35, 0.001150130813243777], [36, -0.0007545968418867233], [37, -0.0011501308133290422], [38, 0.0013550299274243116], [39, -0.0009205526627056315], [40, 0.0013550299274527333], [41, 0.0009205526628193184], [42, 9.947598300641403e-13], [43, 1.0516032489249483e-12], [44, -9.947598300641403e-13], [45, 1.0516032489249483e-12], [46, -0.00024646862925692403], [47, 0.0236973371721092], [48, -0.00024646862925692403], [49, -0.023697337172137622], [50, 0.02369732746311115], [51, -0.005457106680836432], [52, -0.02369732746308273], [53, -0.005457106680722745], [54, -0.01790813744187858], [55, 0.015060968425927967], [56, -0.01790813744187858], [57, -0.01506096842595639], [58, -0.005633945488682457], [59, 0.0008684741409865637], [60, 0.005633945488682457], [61, 0.0008684741409865637], [62, 0.0343579694065852], [63, 0.0341523867093656], [64, 0.03435796940664204], [65, 0.034152386709422444], [66, -0.034147890545455084], [67, -0.034362447617468206], [68, 0.03414789054551193], [69, 0.03436244761752505], [70, -0.04009837622695045], [71, -0.0001424987968619007], [72, -0.04009837622680834], [73, 0.0001424987968903224], [74, -0.00014249879680505728], [75, 0.04009837622692203], [76, 0.0001424987968903224], [77, 0.04009837622692203], [78, -7.673861546209082e-13], [79, -8.526512829121202e-13], [80, 8.242295734817162e-13], [81, -8.810729923425242e-13], [82, -0.017908564979620678], [83, -0.005633439302073384], [84, -0.017908564979535413], [85, 0.005633439302073384], [86, 0.015061395830798574], [87, 0.0008689978798201992], [88, -0.015061395830826996], [89, 0.000868997879933886], [90, -0.004117547235978236], [91, 0.0054193462508749235], [92, -0.004117547235921393], [93, -0.0054193462508749235], [94, 0.005419362894656388], [95, 0.009821122545986327], [96, -0.005419362894741653], [97, 0.009821122545929484], [98, 0.045500294460282475], [99, 0.04521261660863729], [100, 0.045500294460282475], [101, -0.04521261660863729], [102, -0.04521261660863729], [103, -0.045500294460282475], [104, 0.04521261660863729], [105, -0.045500294460282475], [106, 0.0], [107, 0.0], [108, 0.0], [109, 0.0], [110, 0.0], [111, 0.0], [112, 0.0], [113, 0.0]], "optimal_pool_indices": [90, 46, 61, 89, 71, 98, 6, 77, 2, 69, 23, 101], "vqe_result": {"fun": -226.9663407563277, "x": [0.23213381834169358, 0.02055195525340232, -0.03462395032941565, -0.03462394749341011, -0.023225828403681367, -0.024987874334418618]}, "interim_results": {"energy": [[1, -226.96577441199256], [2, -226.96501394176192], [3, -226.96630439850045], [4, -226.9661145578412], [5, -226.96632081727037], [6, -226.9663009780752], [7, -226.96633420611113], [8, -226.96633439018427], [9, -226.96634012933356], [10, -226.96633915279332], [11, -226.96634073479953], [12, -226.9663405296611], [13, -226.96634069601495], [14, -226.9663407563277]], "stddev": [[1, 0], [2, 0], [3, 0], [4, 0], [5, 0], [6, 0], [7, 0], [8, 0], [9, 0], [10, 0], [11, 0], [12, 0], [13, 0], [14, 0]], "energy_raw": [[1, -226.96577441199256], [2, -226.96501394176192], [3, -226.96630439850045], [4, -226.9661145578412], [5, -226.96632081727037], [6, -226.9663009780752], [7, -226.96633420611113], [8, -226.96633439018427], [9, -226.96634012933356], [10, -226.96633915279332], [11, -226.96634073479953], [12, -226.9663405296611], [13, -226.96634069601495], [14, -226.9663407563277]], "stddev_raw": [[1, 0], [2, 0], [3, 0], [4, 0], [5, 0], [6, 0], [7, 0], [8, 0], [9, 0], [10, 0], [11, 0], [12, 0], [13, 0], [14, 0]], "params": [[1, [0.2332437723241328, 0.021170073534285905, -0.034503695433413584, -0.03450356177237422, -0.024035740123206598, 0.0]], [2, [0.24324251308888106, 0.011170439962594246, -0.04450313248787678, -0.04450300048930012, -0.014036441834274419, -0.009999997802212508]], [3, [0.2331635170857121, 0.021252805391402636, -0.03442018103665431, -0.03442009698354784, -0.024125299384797544, -0.018928334805120368]], [4, [0.22727187909197344, 0.024993061901047785, -0.03024454651274267, -0.030244569025501683, -0.027678875191677752, -0.02489305746807234]], [5, [0.22993639063640406, 0.02149271849017105, -0.033453607545908134, -0.03345370282664053, -0.024042122346774834, -0.02734822743200855]], [6, [0.23388067874836782, 0.018788768274942566, -0.03624454478251193, -0.03624458454945781, -0.021402075522225946, -0.027360919165345655]], [7, [0.23298012667293083, 0.019935407842965127, -0.035248711700053684, -0.03524865804467384, -0.02263131600351784, -0.02627843451137137]], [8, [0.23095268062611146, 0.021271963796456784, -0.03390857287024194, -0.03390853685496947, -0.02395229679290713, -0.025124215813246458]], [9, [0.23186746768350994, 0.020774923178342782, -0.034393572845917895, -0.034393603437295195, -0.023438828460938324, -0.02449876886284922]], [10, [0.23259300896170676, 0.020241902982181478, -0.03493932977887585, -0.03493934864610464, -0.022912566769671718, -0.024473894769338766]], [11, [0.23199056798665643, 0.020584777103554226, -0.034601327659004893, -0.034601307601098766, -0.02326365667036401, -0.02475925272158926]], [12, [0.23192427656395195, 0.020710576296887516, -0.03446509763842926, -0.034465092784726925, -0.023386616908644572, -0.024992561369671488]], [13, [0.232086659342146, 0.020487501240334, -0.03467078985502278, -0.03467080196991721, -0.023150921860768267, -0.02503397496930081]], [14, [0.23213381834169358, 0.02055195525340232, -0.03462395032941565, -0.03462394749341011, -0.023225828403681367, -0.024987874334418618]]], "gradients": [[1, [-7.940327870414876e-05, 0.0002728946793695286, 0.00017762707759061414, 0.0001781532203324332, -0.000142498796833479, 0.045500294460282475]], [2, [0.01614030633120933, -0.06661875295651498, -0.04494064259748143, -0.044940127396699836, 0.05694797732144252, 0.0299333072964032]], [3, [0.0022007106559556178, 0.004118739663937276, 0.001041638637872211, 0.001041969864644443, -0.004473435393890668, 0.010538955172421538]], [4, [-0.007321421789583837, 0.029764333475327476, 0.019533034213537803, 0.019532945231503618, -0.02582428265614567, -0.0008626176819745979]], [5, [-0.003763982945542921, 0.006319771805294749, 0.005033102506104115, 0.005032726898207329, -0.004837538638753358, -0.0043696597344649035]], [6, [0.0032546394070323004, -0.011618795122558367, -0.007417021324755524, -0.007417177797151453, 0.010199843714246981, -0.004109884326226165]], [7, [0.0019226661354139196, -0.003939772337844261, -0.00285891863723009, -0.0028587073352639436, 0.003173151296294918, -0.002413733762296033]], [8, [-0.001958685486442846, 0.004677689997407697, 0.0031079408152834276, 0.003108082756341446, -0.004048081875311027, -0.0004343703189704229]], [9, [-0.0003510273118081386, 0.001332136659925709, 0.0009434139018651422, 0.0009432933798905196, -0.0010936885677779173, 0.0007446071072365612]], [10, [0.0008967676256759205, -0.0022268015078168446, -0.0014955520805699507, -0.001495626383899662, 0.0019276456690420218, 0.0008692753095829175]], [11, [-0.000175573579099364, 6.759357225405438e-05, 1.4046308166371091e-05, 1.4125319552249493e-05, -7.812824230768456e-05, 0.00031812640040129736]], [12, [-0.00017131305580164735, 0.0009869581098485014, 0.0006309784943994146, 0.0006309976168097364, -0.0008814793609133176, -0.00015036554333391905]], [13, [1.771417603890768e-05, -0.0005411816422622451, -0.0003057851264713918, -0.00030583284686258594, 0.0005104248951397494, -0.00016314377705839433]]], "count": 14}, "termination_value": 0.0025773380444320537, "termination_status": false}, "7": {"gradients": [[0, 0.0005217661721985678], [1, 0.00046293520733797777], [2, -0.04287399764143629], [3, 0.041113127201924726], [4, 0.0005217660338985297], [5, 0.0004629350744664862], [6, -0.04287399850952056], [7, 0.04111312823985713], [8, -0.030095588629279746], [9, -0.030094476428701], [10, -0.030095588629251324], [11, -0.030094476428644157], [12, -0.030095588629279746], [13, -0.030094476428701], [14, -0.030095588629251324], [15, -0.030094476428644157], [16, 0.03343790963157289], [17, -0.03310536768657357], [18, 0.03343790963157289], [19, 0.03310536768654515], [20, 0.03310971848708277], [21, -0.03344223856896633], [22, 0.03310971848708277], [23, 0.03344223856896633], [24, -0.030095588629279746], [25, -0.030095588629251324], [26, 0.02709119790225145], [27, -0.027098039791411566], [28, 0.027091197902279873], [29, 0.027098039791383144], [30, -0.027047524734513217], [31, 0.02707930062049968], [32, -0.027047524734513217], [33, -0.02707930062047126], [34, -0.0005934867690200463], [35, 0.0009900025324895978], [36, -0.0005934867690200463], [37, -0.0009900025324895978], [38, 0.0011811316942953454], [39, -0.000771667565544476], [40, 0.0011811316942669237], [41, 0.0007716675655160543], [42, 1.0516032489249483e-12], [43, 1.0231815394945443e-12], [44, -9.947598300641403e-13], [45, 9.947598300641403e-13], [46, -0.0005380180126905998], [47, 0.023644628548112223], [48, -0.0005380180126905998], [49, -0.023644628548112223], [50, 0.023644628343163276], [51, -0.005183012633267481], [52, -0.023644628343106433], [53, -0.005183012633324324], [54, -0.017569914145326493], [55, 0.015508662690734809], [56, -0.017569914145383336], [57, -0.015508662690649544], [58, -0.005102029318464929], [59, 0.0005594155977917126], [60, 0.005102029318464929], [61, 0.0005594155978201343], [62, 0.033437909667043186], [63, 0.033109718522212006], [64, 0.033437909667043186], [65, 0.03310971852224043], [66, -0.03310536772215755], [67, -0.03344223860403872], [68, 0.033105367722185974], [69, 0.03344223860403872], [70, -0.03797516452098648], [71, 0.0005405838060426049], [72, -0.03797516452075911], [73, -0.0005405838059857615], [74, 0.0005405838059004964], [75, 0.03797516452081595], [76, -0.0005405838059004964], [77, 0.03797516452075911], [78, -7.389644451905042e-13], [79, -7.673861546209082e-13], [80, 7.958078640513122e-13], [81, -8.526512829121202e-13], [82, -0.017569923257127584], [83, -0.0051020186041910165], [84, -0.017569923257184428], [85, 0.005102018604134173], [86, 0.015508671746147229], [87, 0.0005594267226456395], [88, -0.015508671746118807], [89, 0.0005594267225887961], [90, -0.0035111789406983007], [91, 0.008538499141621969], [92, -0.003511178940783566], [93, -0.00853849914165039], [94, 0.008538499494477492], [95, 0.009232209586940598], [96, -0.008538499494477492], [97, 0.009232209586940598], [98, -0.00011667058095099492], [99, 0.03396084677615363], [100, -0.00011667058092257321], [101, -0.03396084677615363], [102, -0.03396084677615363], [103, 0.00011667058095099492], [104, 0.03396084677615363], [105, 0.00011667058092257321], [106, 0.0], [107, 0.0], [108, 0.0], [109, 0.0], [110, 0.0], [111, 0.0], [112, 0.0], [113, 0.0]], "optimal_pool_indices": [90, 46, 61, 89, 71, 98, 6, 77, 2, 69, 23, 101], "vqe_result": {"fun": -226.96669561003307, "x": [0.23375907363156118, 0.020099215729487287, -0.03424510910312832, -0.03297772086237785, -0.02353256991351324, -0.024419768982564115, 0.01654403042137618]}, "interim_results": {"energy": [[1, -226.9663407563276], [2, -226.96545975650818], [3, -226.96668023314155], [4, -226.96644644545037], [5, -226.96667439119483], [6, -226.96665879492568], [7, -226.96668992783444], [8, -226.96668843107534], [9, -226.96669488421767], [10, -226.966694239565], [11, -226.9666954060447], [12, -226.96669542827647], [13, -226.9666955374203], [14, -226.96669559095892], [15, -226.96669559577063], [16, -226.96669560698433], [17, -226.96669561003307]], "stddev": [[1, 0], [2, 0], [3, 0], [4, 0], [5, 0], [6, 0], [7, 0], [8, 0], [9, 0], [10, 0], [11, 0], [12, 0], [13, 0], [14, 0], [15, 0], [16, 0], [17, 0]], "energy_raw": [[1, -226.9663407563276], [2, -226.96545975650818], [3, -226.96668023314155], [4, -226.96644644545037], [5, -226.96667439119483], [6, -226.96665879492568], [7, -226.96668992783444], [8, -226.96668843107534], [9, -226.96669488421767], [10, -226.966694239565], [11, -226.9666954060447], [12, -226.96669542827647], [13, -226.9666955374203], [14, -226.96669559095892], [15, -226.96669559577063], [16, -226.96669560698433], [17, -226.96669561003307]], "stddev_raw": [[1, 0], [2, 0], [3, 0], [4, 0], [5, 0], [6, 0], [7, 0], [8, 0], [9, 0], [10, 0], [11, 0], [12, 0], [13, 0], [14, 0], [15, 0], [16, 0], [17, 0]], "params": [[1, [0.23213381834169358, 0.02055195525340232, -0.03462395032941565, -0.03462394749341011, -0.023225828403681367, -0.024987874334418618, 0.0]], [2, [0.22213436251579866, 0.030550608823586546, -0.024625187866400194, -0.024625185201516457, -0.03322341386959162, -0.01498873137506118, 0.009999997667584547]], [3, [0.23219245198309765, 0.020456122353691555, -0.034716599903598905, -0.03471601591704286, -0.02312747525365627, -0.025056208785893142, 0.01787958139128279]], [4, [0.23897885426053161, 0.01574504763322257, -0.03850818769899796, -0.036903409307353974, -0.01934462386289733, -0.028811061169684175, 0.020189946156320544]], [5, [0.23650279239052152, 0.018575435474561586, -0.034979376292539256, -0.0325099083257392, -0.022712495873468862, -0.02471957568809405, 0.0184440477451967]], [6, [0.23208676585552018, 0.02146503323812385, -0.03248037729640545, -0.03080539915832826, -0.02514335194771247, -0.022311017591838553, 0.0164989731233452]], [7, [0.2321914145391106, 0.020880258714919185, -0.0338139765016991, -0.03308617608554371, -0.023988786066769692, -0.02428293034699244, 0.015945591201049197]], [8, [0.234548126141434, 0.019614319051027233, -0.03500794130621956, -0.034020984771734306, -0.02288804017733274, -0.0254108547970821, 0.01609601957946235]], [9, [0.2343068024743825, 0.019809903294830556, -0.034334846640866154, -0.03280825592885499, -0.02338502939396836, -0.024170775912848396, 0.01643582019623628]], [10, [0.23328147053248688, 0.02031194899970697, -0.03390953817922925, -0.0325318332257665, -0.02380197169127709, -0.024059305264390367, 0.01676689128118177]], [11, [0.2337439030586457, 0.02014523703600115, -0.03429583292522971, -0.03312543153879543, -0.023531125411602218, -0.02467187156012166, 0.016727937363328487]], [12, [0.2339765744182474, 0.019965120405358732, -0.03435182408803146, -0.03304644792684558, -0.02341092638776169, -0.024341731483950937, 0.01647481080775593]], [13, [0.23369570387689576, 0.020120276636507933, -0.03416853461726335, -0.03284418700719241, -0.02358257136653383, -0.024344600513501225, 0.016453504118614203]], [14, [0.23369064761714153, 0.02012242854876097, -0.03424262789751015, -0.033002114639128464, -0.023540731486683633, -0.02446912138782815, 0.016576867141082946]], [15, [0.23385790140789328, 0.02005816172371317, -0.03426800155333226, -0.03297243463460711, -0.023504395668116122, -0.024362162995292504, 0.016573349540217677]], [16, [0.23373738141133238, 0.020087769503532332, -0.03422291628371859, -0.03291916791659124, -0.02353713715460469, -0.024399150826078887, 0.016546843214102682]], [17, [0.23375907363156118, 0.020099215729487287, -0.03424510910312832, -0.03297772086237785, -0.02353256991351324, -0.024419768982564115, 0.01654403042137618]]], "gradients": [[1, [0.00018375471623244266, -7.426048838965471e-05, -8.079566580931896e-05, -8.078449386061948e-05, 4.140585758705129e-05, -0.00011667058086572979, -0.04287399850952056]], [2, [-0.01837362837403589, 0.06659082620706158, 0.04313391638891062, 0.04006602806339288, -0.054739148881168376, 0.015099704956128335, -0.019624813248640294]], [3, [-0.004201101886877723, 0.0016393394552665086, -0.002486097502043094, -0.00796538069536723, 0.0032069106693199956, -0.0009053546374104826, 0.004850261446051718]], [4, [0.008789698564896753, -0.027901682082102752, -0.019481126051090314, -0.019343044621933814, 0.02382046801230331, -0.007682845017910722, 0.010832900916369681]], [5, [0.005319472389629709, -0.008867039630899853, -0.0033244192994175137, 0.0007669131866521184, 0.004204841716500596, -0.0007622491582992552, 0.004242157353615994]], [6, [-0.002950378453988378, 0.009106308404682295, 0.007851890993691768, 0.009405761259102974, -0.009036797054278622, 0.0035233598507034003, -0.0009704943624626594]], [7, [-0.003182577457153002, 0.004683747239624836, 0.0018761400997959754, -0.00014049023837969798, -0.002299760721456323, 0.0003030599853275362, -0.0011928183054692454]], [8, [0.0016094044974011013, -0.0031843435976952605, -0.00335922783915521, -0.004394196195107725, 0.003454289448086456, -0.0017640379111867333, -0.0007911663063566721]], [9, [0.0011261119014420728, -0.001710233110372883, -0.0003746075819321959, 0.0006123653613201441, 0.0006946740959676845, 0.00040100384109109655, -0.0005061701922102202]], [10, [-0.0010360657349792746, 0.0014649459841393764, 0.001438327327633715, 0.0017344814204989234, -0.0014281325852039117, 0.0006057300957991174, 0.00045864188308542]], [11, [-4.2667076883162736e-05, 0.0004066088698095882, -0.0002572238959714923, -0.0007639276491886449, -1.9970507139532856e-05, -0.0005142005668687943, 0.0005798430730692417]], [12, [0.00039975200309072534, -0.0008141151701295257, -0.00047967809723559185, -0.0003773225128043123, 0.0006474308883639424, 0.00011807180538880857, -0.00019800221184596012]], [13, [-0.00011365199884494359, 0.0002119759109007191, 0.00033532621890230985, 0.00051855534616152, -0.00031762215908770486, 9.93215056439567e-05, -0.0002977442939879893]], [14, [-0.0001657027655426191, 0.0002130441681913453, -1.157590935463304e-05, -0.00019651016344823802, -5.1208263812441146e-05, -0.00012310133180903904, 0.00011873691707364742]], [15, [0.00017935864389073686, -0.00017754750840026645, -0.00011531888520721623, -8.164769045038156e-05, 0.0001246405180381771, 6.091374993388854e-05, 5.248157600590275e-05]], [16, [-6.54043581107544e-05, 2.409863952834712e-06, 8.197068942195074e-05, 0.00015539762975436133, -4.5688030468227225e-05, 3.869382794619014e-06, -1.6508926165670346e-05]]], "count": 17}, "termination_value": 0.0022224843390574733, "termination_status": false}, "8": {"gradients": [[0, -0.000715483433737063], [1, -0.0007783599897379645], [2, -0.03857613442903585], [3, 0.03668717060719473], [4, -0.0006368376213572446], [5, -0.0006038655674558413], [6, 1.0184724033024395e-06], [7, 0.009720462068713687], [8, -0.029730568315216033], [9, -0.029727050979602154], [10, -0.02973418393210636], [11, -0.029721986364990016], [12, -0.029734183932191627], [13, -0.02972198636504686], [14, -0.029730568315216033], [15, -0.02972705097954531], [16, 0.03387650785580831], [17, -0.03354118559397534], [18, 0.03388371493571185], [19, 0.03354648906338298], [20, 0.03354559313274308], [21, -0.033880872765990944], [22, 0.03355090125842253], [23, 0.0338880569989044], [24, -0.029734183932191627], [25, -0.029730568315216033], [26, 0.027212469435113462], [27, -0.027195916396976827], [28, 0.027196521509495142], [29, 0.027210776606807485], [30, -0.027163354936249107], [31, 0.027185749242590873], [32, -0.027147794099107614], [33, -0.027200319753177382], [34, -0.0011194379029291213], [35, 0.0014992809332454726], [36, -0.0011176475399281571], [37, -0.0015007788199739025], [38, 0.0016928149066757214], [39, -0.0012968313199053227], [40, 0.001690320730546091], [41, 0.0012982338967333362], [42, 9.947598300641403e-13], [43, 9.947598300641403e-13], [44, -8.526512829121202e-13], [45, 8.810729923425242e-13], [46, -0.0005531787768973118], [47, 0.02384137898476979], [48, -0.0003951538304534097], [49, -0.024012533999098196], [50, 0.023703512405944593], [51, -0.004752812562571762], [52, -0.023877575834632125], [53, -0.004904309199844192], [54, -0.018089793001990984], [55, 0.015867988049137693], [56, -0.017969549268428864], [57, -0.015992044317300724], [58, -0.004684672948712887], [59, 0.0007469514870592775], [60, 0.004578852069727191], [61, 0.0006345958658755535], [62, 0.03352527439960795], [63, 0.03319785572091405], [64, 0.03352920484127253], [65, 0.03319238260814927], [66, -0.03319296849008424], [67, -0.033527845050684846], [68, 0.03318845893338107], [69, 0.03353270366122274], [70, -0.038782412892118145], [71, 0.0004571650101183877], [72, -0.03756106775426815], [73, 0.0008205378422587728], [74, -0.0008205378422019294], [75, 0.037561067754182886], [76, -0.000457165010089966], [77, 0.03878241289220341], [78, -8.242295734817162e-13], [79, -8.242295734817162e-13], [80, 7.958078640513122e-13], [81, -8.242295734817162e-13], [82, -0.016107823279213562], [83, -0.005072375802399165], [84, -0.015996888181291524], [85, 0.0049935137953696085], [86, 0.013904812979717462], [87, 0.0006238305556109935], [88, -0.014018576635209001], [89, 0.0005410779843657565], [90, -0.004474159629296537], [91, 0.008151184944097167], [92, -0.003831544170708412], [93, -0.008812657975425964], [94, 0.008511905598311387], [95, 0.009789907119966301], [96, -0.009171155055980762], [97, 0.009140852263044508], [98, 2.2546910344090065e-05], [99, 0.0335302978080847], [100, -3.849312503234614e-05], [101, -0.03362024571785582], [102, -0.0335302978080847], [103, -2.2546910344090065e-05], [104, 0.03362024571785582], [105, 3.849312503234614e-05], [106, 0.0], [107, 0.0], [108, 0.0], [109, 0.0], [110, 0.0], [111, 0.0], [112, 0.0], [113, 0.0]], "optimal_pool_indices": [90, 46, 61, 89, 71, 98, 6, 77, 2, 69, 23, 101], "vqe_result": {"fun": -226.9669567864224, "x": [0.23400460734639353, 0.019691426125584107, -0.034570710067801554, -0.03327099827869383, -0.014275117708879218, -0.0236936153801767, 0.016802515852840056, -0.01340993607474336]}, "interim_results": {"energy": [[1, -226.96669561003273], [2, -226.96579771887087], [3, -226.9664799223516], [4, -226.96667439571777], [5, -226.9668798199021], [6, -226.96689715160605], [7, -226.96694659309043], [8, -226.96694470467813], [9, -226.9669531835201], [10, -226.9669548608929], [11, -226.96695675116135], [12, -226.9669563266166], [13, -226.9669565745598], [14, -226.96695661736095], [15, -226.9669566076373], [16, -226.96695653805057], [17, -226.96695632100466], [18, -226.9669557480597], [19, -226.96695411342037], [20, -226.96694902776665], [21, -226.9669318239771], [22, -226.96687094512717], [23, -226.96666875368885], [24, -226.9662238485966], [25, -226.96599535284494], [26, -226.966447449004], [27, -226.96685280066652], [28, -226.9669473754146], [29, -226.96694128483708], [30, -226.96694100811345], [31, -226.96694980602507], [32, -226.96695542470334], [33, -226.96695675020635], [34, -226.96695675545007], [35, -226.9669567163818], [36, -226.96695673069956], [37, -226.9669567534874], [38, -226.96695677326963], [39, -226.9669567864224]], "stddev": [[1, 0], [2, 0], [3, 0], [4, 0], [5, 0], [6, 0], [7, 0], [8, 0], [9, 0], [10, 0], [11, 0], [12, 0], [13, 0], [14, 0], [15, 0], [16, 0], [17, 0], [18, 0], [19, 0], [20, 0], [21, 0], [22, 0], [23, 0], [24, 0], [25, 0], [26, 0], [27, 0], [28, 0], [29, 0], [30, 0], [31, 0], [32, 0], [33, 0], [34, 0], [35, 0], [36, 0], [37, 0], [38, 0], [39, 0]], "energy_raw": [[1, -226.96669561003273], [2, -226.96579771887087], [3, -226.9664799223516], [4, -226.96667439571777], [5, -226.9668798199021], [6, -226.96689715160605], [7, -226.96694659309043], [8, -226.96694470467813], [9, -226.9669531835201], [10, -226.9669548608929], [11, -226.96695675116135], [12, -226.9669563266166], [13, -226.9669565745598], [14, -226.96695661736095], [15, -226.9669566076373], [16, -226.96695653805057], [17, -226.96695632100466], [18, -226.9669557480597], [19, -226.96695411342037], [20, -226.96694902776665], [21, -226.9669318239771], [22, -226.96687094512717], [23, -226.96666875368885], [24, -226.9662238485966], [25, -226.96599535284494], [26, -226.966447449004], [27, -226.96685280066652], [28, -226.9669473754146], [29, -226.96694128483708], [30, -226.96694100811345], [31, -226.96694980602507], [32, -226.96695542470334], [33, -226.96695675020635], [34, -226.96695675545007], [35, -226.9669567163818], [36, -226.96695673069956], [37, -226.9669567534874], [38, -226.96695677326963], [39, -226.9669567864224]], "stddev_raw": [[1, 0], [2, 0], [3, 0], [4, 0], [5, 0], [6, 0], [7, 0], [8, 0], [9, 0], [10, 0], [11, 0], [12, 0], [13, 0], [14, 0], [15, 0], [16, 0], [17, 0], [18, 0], [19, 0], [20, 0], [21, 0], [22, 0], [23, 0], [24, 0], [25, 0], [26, 0], [27, 0], [28, 0], [29, 0], [30, 0], [31, 0], [32, 0], [33, 0], [34, 0], [35, 0], [36, 0], [37, 0], [38, 0], [39, 0]], "params": [[1, [0.23375907363156118, 0.020099215729487287, -0.03424510910312832, -0.03297772086237785, -0.02353256991351324, -0.024419768982564115, 0.01654403042137618, 0.0]], [2, [0.24375120925942506, 0.010100576576709434, -0.02425189801739849, -0.022978919642450774, -0.013536634666259782, -0.014422366174350231, 0.006641262017961893, -0.00999999742151231]], [3, [0.233654647812118, 0.020194716022816986, -0.034349511665177496, -0.03307057222913799, -0.023628728738915805, -0.02451284648738644, 0.01674014288389703, -0.018210160614821547]], [4, [0.22750876789378963, 0.022956210069829928, -0.039738388792508725, -0.038403590629129035, -0.013658772904039081, -0.0260773434717786, 0.02179990346521335, -0.011197775637456798]], [5, [0.23301805283076454, 0.020934794205869155, -0.036002073461688995, -0.03467964320086734, -0.011898765970413562, -0.02482607384442206, 0.018095627331556268, -0.010967277811783955]], [6, [0.237297720122042, 0.018955291579663205, -0.0323704850852646, -0.031095034271871335, -0.015263871345194654, -0.023606604844310968, 0.01466036950430636, -0.014739612349135577]], [7, [0.23449662200404564, 0.018690160100333048, -0.03372519789180378, -0.032452116684816186, -0.014437714572054823, -0.022495737523347742, 0.016025623788696396, -0.014117513477199202]], [8, [0.2327375637825923, 0.02012457310223719, -0.03540826299899606, -0.03410982266752318, -0.013448254907465658, -0.02384638403521524, 0.01768497243665301, -0.013087556866130834]], [9, [0.23413925692684776, 0.020359497745640092, -0.034740271433291676, -0.03342999852840786, -0.01452656222108084, -0.02462934383525386, 0.016981716831113623, -0.013882219891896894]], [10, [0.23428727286921022, 0.019210389120972303, -0.03420978382074137, -0.03291253900054853, -0.014251279662229669, -0.023148960038631455, 0.016384951492692208, -0.013433451749767301]], [11, [0.2340909811372504, 0.019715366461366634, -0.03447009673456309, -0.033192215835781545, -0.014257585035406561, -0.02365331780272934, 0.016736312012508216, -0.013349940364572523]], [12, [0.23397231859085138, 0.01997966390796269, -0.03465591912285373, -0.03336095311047118, -0.014436965178351892, -0.024046220020871454, 0.016929139560832758, -0.013499359761598705]], [13, [0.23395052383518072, 0.019551326827857044, -0.034525429564643925, -0.033219427897123566, -0.014264909350792153, -0.02351035547461615, 0.016738552850069328, -0.013354974609864364]], [14, [0.23421697617532722, 0.01980896652566334, -0.03444280830747851, -0.033154722505027885, -0.014412419841784829, -0.023841512909548116, 0.016694421984627877, -0.013525563574747454]], [15, [0.23391500656049452, 0.01968767597629027, -0.03459045949981713, -0.033298942333779356, -0.0141942978456342, -0.023645349626324245, 0.016828274867303403, -0.013340650694865766]], [16, [0.23414059941188914, 0.019802733495178054, -0.03448951138359382, -0.0331929028638433, -0.014462973052684694, -0.023859072639600038, 0.0167405588340545, -0.013598256803914256]], [17, [0.233927096192209, 0.019611383581853405, -0.03455648700682329, -0.033260188081506416, -0.014117723980517298, -0.0235344747541358, 0.016783684465507192, -0.013271859029923038]], [18, [0.23425099660797238, 0.019924783867857638, -0.03446411039603491, -0.03317492602770812, -0.014584928447320422, -0.02403417537341492, 0.01672975082749366, -0.01370536346408722]], [19, [0.23369744993689603, 0.019422942240528575, -0.034633148802916576, -0.03333308485532624, -0.013896886727471159, -0.02325023187959118, 0.016837398311558466, -0.013055186197801388]], [20, [0.23464308647738522, 0.020256430142295105, -0.03433419581645055, -0.03304837136081062, -0.015026528633798567, -0.024544154073454526, 0.016640960795354796, -0.014116627524746215]], [21, [0.23298356504433124, 0.018793358055364147, -0.03486334463418178, -0.03355415332840267, -0.01304472173984348, -0.022280796559545585, 0.016990326128936143, -0.012252855546661388]], [22, [0.23601619415462635, 0.02148316188817919, -0.033885985072654695, -0.03262071538611836, -0.016671185070774835, -0.02637198906980537, 0.01634787615076631, -0.015671221680731276]], [23, [0.230395236744017, 0.01643737215299994, -0.03576654241900031, -0.03441474132720717, -0.010047644129092054, -0.019000845570790202, 0.01758974448287644, -0.009398941334344626]], [24, [0.24003676074064673, 0.025321996766386086, -0.032126224634853116, -0.0309366735396806, -0.020927807278161216, -0.030508844412250775, 0.01519035800317615, -0.019832279999949687]], [25, [0.22706479751149997, 0.01273780692255917, -0.03856777320882101, -0.03709952814770259, -0.007336067018660842, -0.01670364533190685, 0.019574115255270173, -0.0065783135329058415]], [26, [0.23879584833000753, 0.02467051829432027, -0.029631442716965176, -0.02847070395279925, -0.018714272201583844, -0.027545729786849694, 0.013245243877267526, -0.017793388762218948]], [27, [0.23249133430511087, 0.01832700033186579, -0.03796610791694145, -0.03664436205437821, -0.013055713905976606, -0.022693638389945748, 0.019746680488956718, -0.01220409823052243]], [28, [0.23379414456786318, 0.019001615647879097, -0.03364658527841089, -0.03224499070523592, -0.013931772350853357, -0.023247514977205133, 0.015583748985338437, -0.013073264321172489]], [29, [0.23479025313473564, 0.020751451760547778, -0.03364747716726454, -0.032487691306010126, -0.0150447989897982, -0.024559812646472695, 0.016307642988774632, -0.014174996157577252]], [30, [0.23334174898680124, 0.01918417848258004, -0.035767530713697225, -0.03442862177341076, -0.013724587990330028, -0.023183631160747724, 0.01785898197213786, -0.012866825598240211]], [31, [0.2345181063744331, 0.019912498746311555, -0.03371412742610955, -0.032360204926233, -0.014697143759433628, -0.023951932780797672, 0.01587196945446239, -0.013825264122498524]], [32, [0.23383406466421316, 0.019660770685906777, -0.03480874357756484, -0.03360706796029361, -0.014114447104084549, -0.023644839861965326, 0.017184084238491486, -0.013252440754776738]], [33, [0.23409316608365088, 0.019793145038842413, -0.0345358231364552, -0.0331854159234758, -0.01438324652145616, -0.023792046216243163, 0.016723451056340755, -0.013516253835970798]], [34, [0.23406706804487917, 0.01969820650924334, -0.034427079951447837, -0.033134997277620225, -0.014330001349449225, -0.02370350154197202, 0.01664506807439545, -0.013463488062581255]], [35, [0.23400010524392417, 0.019721678655114108, -0.03461199658312022, -0.03334713268975927, -0.014267093333274429, -0.023715621898511452, 0.016897876040581218, -0.013402256044977199]], [36, [0.23410570505838849, 0.01977681214857459, -0.03445951319590545, -0.033135780481978704, -0.014371900514646391, -0.023778557939699265, 0.01667859557603632, -0.013505370685236655]], [37, [0.23398662266868783, 0.019676880601453183, -0.03457577490117603, -0.03329553041469953, -0.014263651981263987, -0.023678716389654308, 0.016817776713666296, -0.013398581082189021]], [38, [0.23409729448865357, 0.019783066930205023, -0.03447626800685217, -0.03318248724705157, -0.014362121207485342, -0.023779106969523327, 0.016728713756993516, -0.013495880977814186]], [39, [0.23400460734639353, 0.019691426125584107, -0.034570710067801554, -0.03327099827869383, -0.014275117708879218, -0.0236936153801767, 0.016802515852840056, -0.01340993607474336]]], "gradients": [[1, [-1.2705573254834235e-05, 7.347363458620748e-05, -1.4719895830239693e-05, -8.340813670315583e-05, -2.4591742402435557e-05, -3.849312500392443e-05, 1.0184722611938923e-06, 0.03878241289220341]], [2, [0.021124021333207565, -0.061187889922308614, 0.043020440048820774, 0.045982494879325486, 0.014436625812095372, 0.018316614649677376, -0.03580974096837508, 0.019916333781964113]], [3, [0.0033956584416330315, 0.009078079039994691, 0.003753924357994265, 0.0037816665062848642, -0.06984700943371536, -0.004657297653068326, -0.0020213341894361747, -0.06210694442287945]], [4, [-0.016949875179591345, 0.01666770431663167, -0.023265511000090555, -0.02468712034627174, 0.015205810667680453, -0.003009332320203839, 0.018704782853461666, 0.01771567332210111]], [5, [-0.0038158483079655525, 0.0051766036058893405, -0.007331754526461509, -0.007652388271367272, 0.023167319998378844, -0.0009453902396217018, 0.005475485733569485, 0.02320642367536152]], [6, [0.008981480928213159, -0.00259790849025876, 0.00995557450929141, 0.010549431397038234, -0.011933887217793426, -0.0007532584482419225, -0.007983089222648232, -0.012515721166067806]], [7, [0.001006961360559444, -0.006287313101694281, 0.003507110139565839, 0.0036483431937881505, -0.0030871812986390523, 0.0022151793154137067, -0.0028090015424879766, -0.003944780923319513]], [8, [-0.0036948839339743245, 0.001436820395582572, -0.0041450375881311174, -0.004421437739125622, 0.006866139920049363, 0.00023375530423663804, 0.0034697822902103326, 0.005993370629823858]], [9, [0.0007245315068189484, 0.00448757764218044, -0.0006976519850354634, -0.0006892999944341227, -0.003164686420518592, -0.0019487574490142379, 0.0006927810170509474, -0.0036022054130171455]], [10, [0.00039833513582721025, -0.0033761943691388296, 0.0012962440271451214, 0.0014212552001140466, 0.0005016936002277816, 0.0011530463674205294, -0.0013280194370111076, 0.0004598801016584275]], [11, [5.3279405705097815e-05, -0.00017057486553540002, 0.0001955817626537737, 0.00013985323204224187, 0.0006906816092566714, 0.00017673664953576917, -9.53280772364451e-05, 0.0007649393357382905]], [12, [-3.904823842049154e-05, 0.001678998510499241, -0.0005087513656576448, -0.0005524263040115329, -0.0009240803170769141, -0.0006535824834372761, 0.0005450912512969808, -0.0008210152422805095]], [13, [-0.00037187522846693355, -0.0013053721180540379, -6.639983351419687e-05, -1.4438696354091007e-05, 0.0007875653958251405, 0.0004972574954251741, -6.803674764910284e-05, 0.0008797628730405904]], [14, [0.0005365584962078174, 0.0006584440121741864, 0.0004115746223476435, 0.0004124858480736293, -0.0009672455674376579, -0.0002884168754064831, -0.000283084818960333, -0.0009395449147859836]], [15, [-0.00044047790279932997, -0.0004605278295457538, -0.00035414144588230556, -0.00038602281276212125, 0.0012006622435194458, 0.0002462852498297252, 0.0002572045043507387, 0.001185925957344125]], [16, [0.00037300508321891357, 0.0006443398225144392, 0.0002298656563084478, 0.00025045201132911643, -0.0014773692751361978, -0.00033378556543084414, -0.00013804933283267928, -0.0014871112063303826]], [17, [-0.0004859598477082727, -0.001026408130485379, -0.00024614652750187815, -0.0002470887694414614, 0.0019149234663018433, 0.0004968864283512175, 0.00012098543106731086, 0.0018935586199688714]], [18, [0.0007875275311448604, 0.0016040602869793474, 0.000412693710302392, 0.00041055008807688864, -0.0026884609134469883, -0.0007546151198312145, -0.00021282877423800528, -0.0026847425444316286]], [19, [-0.001310014618184141, -0.002574410777867797, -0.0007146025850204296, -0.0007229948834890365, 0.004202693686380599, 0.0012011937574527565, 0.00038388582680681793, 0.004193846517665634]], [20, [0.002233845449012506, 0.004364087134916872, 0.0012323235810356437, 0.0012546132202544413, -0.007116722335098302, -0.002033682668553638, -0.0006683759061445471, -0.007095609944855141]], [21, [-0.0039841822679136385, -0.007808679800206164, -0.0022046454145652206, -0.0022443932396924993, 0.012751116609109658, 0.003617312961296193, 0.0011919315282966636, 0.012722641925023481]], [22, [0.007388773135573956, 0.014562184734671746, 0.00412447266225513, 0.004193218072600757, -0.023626800089317612, -0.006677210891183449, -0.0022329021885809652, -0.02357708096837996]], [23, [-0.013624087534623186, -0.02711942759373187, -0.007878973732289296, -0.008011321645057023, 0.043046569485710506, 0.01184221159644494, 0.004236993213993401, 0.0430109504057441]], [24, [0.022202590410103085, 0.045559655690254885, 0.014328393066591616, 0.014547449967864168, -0.06741878691198622, -0.018025234898345843, -0.007765412705680319, -0.06757368229071403]], [25, [-0.02578473905549572, -0.055225044329887396, -0.021917806922971295, -0.022304374797300852, 0.07320264165383605, 0.018468301897712536, 0.01189549935511991, 0.0736575541885145]], [26, [0.018011025432201677, 0.03887534762404243, 0.023959390653431, 0.024603149127557344, -0.04754672851493069, -0.011004976663059551, -0.013593564796025248, -0.047920410551370196]], [27, [-0.006365535596955851, -0.011434493310815697, -0.01577966537490738, -0.016614619302600886, 0.014809669272977999, 0.0030149772076981662, 0.01028397209674381, 0.014947792784539615]], [28, [-0.0007547717138152166, -0.005106315716489007, 0.003582857336084544, 0.004352243863507965, 0.003468075938826587, 0.00127439880361635, -0.003622905842689761, 0.0034994202423490606]], [29, [0.0029580879831030416, 0.007765220556024133, 0.004252813430639435, 0.003883688776170402, -0.00799900216424021, -0.0022036933097524525, -0.0018535360338773899, -0.008086181189838726]], [30, [-0.002772897889997239, -0.004579533361379617, -0.005767204584230967, -0.005939238740126029, 0.006701066227606134, 0.0015074936088126378, 0.0038049295100677227, 0.006751951675482815]], [31, [0.0017968673323878193, 0.0018073823708277814, 0.0037615159142774246, 0.0042769086108478405, -0.004272889909827882, -0.000691835423339171, -0.0030364908569993077, -0.004290586278898445]], [32, [-0.0008172805992501253, -0.0007618410472787218, -0.0013780523705975156, -0.0018731726326564058, 0.0021738828670549992, 0.00029894199943214517, 0.0014021570012232587, 0.0021787974278879574]], [33, [0.0001967901739874378, 0.0004752697895185065, 4.055180085060783e-06, 0.0002401699317715611, -0.0006876220595870564, -0.0001604996419928284, -0.00015109141392599668, -0.0006908427669998218]], [34, [8.315979232520476e-05, -0.00019523737762483506, 0.0004264640425049038, 0.0004551380213229095, -0.0001721079312915208, 5.1232415046342794e-05, -0.0003894359562934824, -0.00016932090730392702]], [35, [-0.0001930423254350444, -0.00014144379127856155, -0.00041742214216355933, -0.000573533686463179, 0.0005354351241066979, 6.091515157891081e-05, 0.0004339883665807065, 0.0005364219960881655]], [36, [0.00023207133716596218, 0.0003739244666007835, 0.00032213080754672774, 0.0004666347585384756, -0.0006105575033359401, -0.000129771861907102, -0.00030323082967242954, -0.0006141584341037287]], [37, [-0.00022467736010867156, -0.00044236458762725306, -0.00026154874564099373, -0.00033333785833633556, 0.0005685599932405694, 0.00014380462417307172, 0.00019071993858688074, 0.0005729932962026396]], [38, [0.0001917931053014854, 0.00040063416972202504, 0.0002371289973268631, 0.0002484185452544807, -0.0005000383591209356, -0.00012707199769579347, -0.00014211452415224812, -0.000504087261560926]]], "count": 39}, "termination_value": 0.0019613079497275976, "termination_status": false}, "9": {"gradients": [[0, -0.0006970867727034147], [1, -0.0007587979084746621], [2, -0.039014851161738306], [3, 0.0372654156296619], [4, -0.0006225659764140801], [5, -0.0005873110280560923], [6, 0.00013409729339741716], [7, 0.009801475685975447], [8, -0.02930608691974612], [9, -0.029526495682233644], [10, -0.029310557904864254], [11, -0.029522108563696747], [12, -0.02931055790480741], [13, -0.029522108563639904], [14, -0.029306086919774543], [15, -0.029526495682290488], [16, 0.03349751191572636], [17, -0.0333979367676136], [18, 0.03350409398498755], [19, 0.033402520354030685], [20, 0.03340316104495855], [21, -0.03350272929137077], [22, 0.0334077229701677], [23, 0.03350928865131664], [24, -0.02931055790480741], [25, -0.029306086919774543], [26, 0.02736417285632342], [27, -0.027298474754502422], [28, 0.02734825852022027], [29, 0.027314203707589968], [30, -0.027313817031483723], [31, 0.027288405360962997], [32, -0.02729827401157081], [33, -0.027303828795595564], [34, -0.0011468590960248548], [35, 0.0015264817411093645], [36, -0.0011450747349215362], [37, -0.0015281011942818168], [38, 0.0017300333631737885], [39, -0.0013206098398939048], [40, 0.0017275582040383597], [41, 0.0013221810937977807], [42, 1.0516032489249483e-12], [43, 9.663381206337363e-13], [44, -9.663381206337363e-13], [45, 9.947598300641403e-13], [46, -0.00047061044136853525], [47, 0.02468518940392528], [48, -0.0003078159996903196], [49, -0.024857623141372187], [50, 0.024540598959731597], [51, -0.004927852134159139], [52, -0.024716114849553605], [53, -0.005083716906028712], [54, -0.017458289425661633], [55, 0.015822673649381613], [56, -0.017331675425964477], [57, -0.015949768376572138], [58, -0.005007263365030212], [59, -0.00012388034204491305], [60, 0.004897607889944311], [61, -0.00024200051714728943], [62, 0.03314189344902729], [63, 0.03305091227446155], [64, 0.03314605154392325], [65, 0.03304559362058512], [66, -0.03304594758202484], [67, -0.03314573168222523], [68, 0.03304172631516167], [69, 0.03315098672541694], [70, -0.0004423422687409584], [71, 0.0009706385033894094], [72, 0.000802788372965324], [73, 0.0003339263169550577], [74, -0.00033392631706874454], [75, -0.0008027883729369023], [76, -0.0009706385033894094], [77, 0.0004423422687978018], [78, -9.094947017729282e-13], [79, -8.526512829121202e-13], [80, 8.242295734817162e-13], [81, -8.242295734817162e-13], [82, -0.015512094625734107], [83, -0.005327067356773796], [84, -0.01539527650155037], [85, 0.0052452566031035985], [86, 0.013873751503041376], [87, -0.00014678751344376906], [88, -0.013990638220775509], [89, -0.0002340569202772258], [90, -0.0008377872233324979], [91, 0.00820624224201083], [92, -0.00016757688990765018], [93, -0.008879568741889443], [94, 0.008580153999929507], [95, 0.006246549845116078], [96, -0.00925109889902842], [97, 0.005569504500499534], [98, 0.00016780004861516318], [99, 0.033425659722468026], [100, 0.00010504559509172395], [101, -0.033512989099818924], [102, -0.033425659722468026], [103, -0.00016780004861516318], [104, 0.033512989099818924], [105, -0.00010504559509172395], [106, 0.0], [107, 0.0], [108, 0.0], [109, 0.0], [110, 0.0], [111, 0.0], [112, 0.0], [113, 0.0]], "optimal_pool_indices": [90, 46, 61, 89, 71, 98, 6, 77, 2, 69, 23, 101], "vqe_result": {"fun": -226.9672539685958, "x": [0.2355027847395479, 0.019331853173881846, -0.03308230829739964, -0.03307211509230323, -0.014483626440929556, -0.023290092022240735, 0.015234197318982021, -0.013567899784004057, 0.015240132463332945]}, "interim_results": {"energy": [[1, -226.9669567864222], [2, -226.9648483093339], [3, -226.9672149307154], [4, -226.96675399328956], [5, -226.96723123029244], [6, -226.96717062331987], [7, -226.9672479109683], [8, -226.9672376336101], [9, -226.9672534351535], [10, -226.96725100796723], [11, -226.9672535211865], [12, -226.96725377269038], [13, -226.9672537307261], [14, -226.967253964196], [15, -226.9672539685958]], "stddev": [[1, 0], [2, 0], [3, 0], [4, 0], [5, 0], [6, 0], [7, 0], [8, 0], [9, 0], [10, 0], [11, 0], [12, 0], [13, 0], [14, 0], [15, 0]], "energy_raw": [[1, -226.9669567864222], [2, -226.9648483093339], [3, -226.9672149307154], [4, -226.96675399328956], [5, -226.96723123029244], [6, -226.96717062331987], [7, -226.9672479109683], [8, -226.9672376336101], [9, -226.9672534351535], [10, -226.96725100796723], [11, -226.9672535211865], [12, -226.96725377269038], [13, -226.9672537307261], [14, -226.967253964196], [15, -226.9672539685958]], "stddev_raw": [[1, 0], [2, 0], [3, 0], [4, 0], [5, 0], [6, 0], [7, 0], [8, 0], [9, 0], [10, 0], [11, 0], [12, 0], [13, 0], [14, 0], [15, 0]], "params": [[1, [0.23400460734639353, 0.019691426125584107, -0.034570710067801554, -0.03327099827869383, -0.014275117708879218, -0.0236936153801767, 0.016802515852840056, -0.01340993607474336, 0.0]], [2, [0.244003986083374, 0.029691121022236325, -0.02457115027474278, -0.023271458415298256, -0.024274890026159908, -0.03369266350322134, 0.006803261524439762, -0.023409710010569983, 0.009999997436874129]], [3, [0.233922845310871, 0.01960853344262624, -0.03464977920338186, -0.033353301965930594, -0.014192723804340088, -0.023609042598654643, 0.016885612052330162, -0.013327496045010693, 0.018818389209423428]], [4, [0.2311223348395931, 0.014986774006149929, -0.03694972027331548, -0.037165970623574546, -0.01019819553489638, -0.019038980254536923, 0.019068376718529158, -0.009314705034388044, 0.01991067112131778]], [5, [0.23540632906621803, 0.017862112868462957, -0.03259923048610224, -0.033799215883289005, -0.013555541632419104, -0.02177414221275426, 0.014716579279088541, -0.012649702932378812, 0.016103486916952854]], [6, [0.23786328554328107, 0.02075205598719209, -0.030881228859606095, -0.031464580329904235, -0.016180436629061032, -0.02456820318372653, 0.013058231255097261, -0.015266554324656229, 0.013841781521723759]], [7, [0.23593218226928403, 0.020074383682873898, -0.03325639609284786, -0.03277107481510437, -0.014997212212102444, -0.02394317468040279, 0.015470464260994823, -0.014085417996410481, 0.014679766592530641]], [8, [0.23444741106822994, 0.018827445861375226, -0.03419151352830801, -0.03371944714266507, -0.013782694879019668, -0.02282654873357724, 0.016376027617443948, -0.01286944825692285, 0.015475816287797595]], [9, [0.23532561429290982, 0.01914434489340327, -0.03280626352044176, -0.03295669653726817, -0.014403505215591571, -0.023181805782234704, 0.01495705072715411, -0.013485287520911778, 0.015134779704251358]], [10, [0.2359160670832674, 0.01957198149209633, -0.032545558651235075, -0.03276374494055413, -0.014817411810840793, -0.023543532514864556, 0.014693167561877813, -0.01389862064432078, 0.015109254800933402]], [11, [0.23550396402663573, 0.01933826918809069, -0.03329288487778985, -0.033226837099576904, -0.014441181761952209, -0.02326309940427718, 0.01545066063169364, -0.013524567720489659, 0.01540333732820719]], [12, [0.23543602448194717, 0.019263752145220338, -0.0331556628823583, -0.03309231901575547, -0.0144100678002394, -0.023211053317240115, 0.015326110401532742, -0.013493619423651992, 0.015234258826534066]], [13, [0.23557841762429435, 0.019382674758940295, -0.032879781491659946, -0.03291578574001831, -0.014573616193677676, -0.02335682234445531, 0.015057273419380752, -0.013657057497635667, 0.015082942359547621]], [14, [0.23548540743111848, 0.019348281390881628, -0.033092567951127805, -0.033092793658977125, -0.014495404810926009, -0.023317311249115045, 0.015255026256396529, -0.013579645591308705, 0.015228667162696349]], [15, [0.2355027847395479, 0.019331853173881846, -0.03308230829739964, -0.03307211509230323, -0.014483626440929556, -0.023290092022240735, 0.015234197318982021, -0.013567899784004057, 0.015240132463332945]]], "gradients": [[1, [-0.00016095242148139732, -0.0003277477933067985, -0.00022715588639243833, -0.0002173167656565056, 0.00043919768472733267, 0.00010504559509172395, 0.00013409729339741716, 0.0004423422688546452, -0.039014851161738306]], [2, [0.036614009510969936, 0.0810852198397356, 0.04533403400191105, 0.05144718355722944, -0.10594893642038983, -0.02773217939505912, -0.03271086808766199, -0.10700941118855667, -0.024701036633416606]], [3, [-0.00528857749517897, 0.0013765457835290817, -0.00854092530124717, -0.0028501579141391176, 0.0041619027187493884, -0.00033972694606632103, 0.006505979287709351, 0.004030022838577452, 0.011444006716232025]], [4, [-0.018050874151896323, -0.03403561667539634, -0.021854417624126654, -0.022440479489404197, 0.04685915248214201, 0.011209355256568188, 0.015638783595477435, 0.04716578832258733, 0.017540114438446608]], [5, [-0.0017381519992056838, -0.010669078053382464, 0.0007442810789086707, -0.0035504915278465887, 0.009882130051465765, 0.0035499527568561007, -0.0007003907754210559, 0.009990445026858197, 0.0021950701710977683]], [6, [0.00848810960886226, 0.011653956507188923, 0.010988348677216209, 0.00892322724550354, -0.01844876058029854, -0.003767944142680335, -0.007960811446906746, -0.018576957613902323, -0.006286408016109135]], [7, [0.0017277059539537731, 0.00537420108142328, -0.00029139073467376875, 0.0013809712437193866, -0.005223576992676726, -0.0016192351741892708, 0.0003181429480605402, -0.005290020438025067, -0.0013978085486883174]], [8, [-0.0037551824416652835, -0.004476766440603797, -0.005507118940528244, -0.003924679876007531, 0.007915791895982238, 0.001489407493068029, 0.004022719870221181, 0.00795917580168748, 0.00205017551650144]], [9, [-0.0005110673943136135, -0.0014580567749078455, 0.0009522280203100308, 0.00041415785619847156, 0.000987071067868328, 0.0003563325813047413, -0.0007108154917716547, 0.0010064411770542847, -0.0003382613732583195]], [10, [0.0014710802183230953, 0.0019532225954037585, 0.002371407221374966, 0.001638378602137891, -0.003426052468881835, -0.0006935952309561344, -0.001734975549709361, -0.0034428240807926613, -0.000821121016286952]], [11, [-0.00022274305166547492, -0.0001059144178157112, -0.0011890302864117075, -0.0009434096433267314, 0.0007517345036376355, 0.00010022554917554771, 0.0008423890487563312, 0.0007542696179996256, 0.0007510501327203656]], [12, [-0.00034687659879750754, -0.0006460526091700558, -0.0005518898667560279, -0.0003304607370182566, 0.001002323948995354, 0.0002449063372296223, 0.0003952348464224542, 0.0010106439572723502, 0.00019828070651328744]], [13, [0.0002971482122404723, 0.00034702779939266293, 0.0007948851993262451, 0.0006609327930959807, -0.0007979202797798735, -0.00014072968085088178, -0.0005423786369931349, -0.0008007091281854173, -0.0004928782563240475]], [14, [-0.00010524681300694283, 8.557696816069438e-06, -0.00023046202804266613, -0.00023935668747299133, 0.00010872622934243736, -1.4630261063075523e-05, 0.00017367603291518208, 0.00010815277585152216, 0.0001115563685516463]]], "count": 15}, "termination_value": 0.0016641257763296835, "termination_status": false}, "10": {"gradients": [[0, -0.001653490206308561], [1, -0.0016283220640218588], [2, 0.0001247804297292987], [3, 0.00881181506701978], [4, -0.0016540394810249381], [5, -0.0016288854485821957], [6, 0.00010771262461162223], [7, 0.008825372066354475], [8, -0.029004382894697756], [9, -0.029225483584923495], [10, -0.029004380014129083], [11, -0.02921806332008714], [12, -0.029004380014129083], [13, -0.029218063320058718], [14, -0.029004382894669334], [15, -0.029225483584923495], [16, 0.033522017800038384], [17, -0.03342443679827056], [18, 0.033552806273263514], [19, 0.03345569667172299], [20, 0.03342492412522802], [21, -0.03352253576835551], [22, 0.033464113970467224], [23, 0.03356115142872795], [24, -0.029004380014129083], [25, -0.029004382894669334], [26, 0.02749167832021726], [27, -0.027431177654875682], [28, 0.02748136673878321], [29, 0.027450191884383912], [30, -0.02745283024395917], [31, 0.02742038697064686], [32, -0.027442975886714294], [33, -0.027439382040427063], [34, -0.0007204698818839006], [35, 0.0011046148583773174], [36, -0.0007225513168975795], [37, -0.0011095286464808396], [38, 0.0012757221806225516], [39, -0.0008626539051306281], [40, 0.0012761661938611724], [41, 0.0008662678772282106], [42, 9.947598300641403e-13], [43, 9.379164112033322e-13], [44, -8.810729923425242e-13], [45, 9.094947017729282e-13], [46, -0.00021755604862505606], [47, 0.024683378796567013], [48, -0.00021765297793763239], [49, -0.024981266897327714], [50, 0.02468265752756338], [51, -0.004849004294101178], [52, -0.024980544828309803], [53, -0.0048489095812556116], [54, -0.015979318441310397], [55, 0.014339680521402443], [56, -0.015966585325571714], [57, -0.01454200426206853], [58, -0.004984314132400414], [59, -0.0001277434953124157], [60, 0.004839278157760418], [61, -0.0001495791424304116], [62, 0.033553078689209315], [63, 0.033464383028217526], [64, 0.03352226298682126], [65, 0.03342517218086982], [66, -0.033424682854047205], [67, -0.03352278292175015], [68, 0.03345596992434707], [69, 0.033561419700731676], [70, 4.274087129374493e-05], [71, 0.0007482615182254904], [72, 4.2199083907235035e-05], [73, -0.0007488047080528304], [74, 0.0007488047080244087], [75, -4.2199083907235035e-05], [76, -0.0007482615182539121], [77, -4.274087137901006e-05], [78, -8.526512829121202e-13], [79, -8.810729923425242e-13], [80, 8.526512829121202e-13], [81, -8.242295734817162e-13], [82, -0.01600146126898494], [83, -0.004943976956212737], [84, -0.016014300893289146], [85, 0.00479899189613775], [86, 0.014374211952656424], [87, -0.00010773565912813865], [88, -0.014576465863058274], [89, -8.580641943467526e-05], [90, -0.0006139686398967115], [91, 0.008001111025492946], [92, -0.0006142735358025675], [93, -0.00914061824570922], [94, 0.008002217880232365], [95, 0.005680528786967898], [96, -0.00914173050304612], [97, 0.005680836427018221], [98, 9.152986672233965e-05], [99, 0.033075611694982854], [100, 9.156387372399877e-05], [101, -0.03322244894022219], [102, -0.033075611694982854], [103, -9.152986672233965e-05], [104, 0.03322244894022219], [105, -9.156387372399877e-05], [106, 0.0], [107, 0.0], [108, 0.0], [109, 0.0], [110, 0.0], [111, 0.0], [112, 0.0], [113, 0.0]], "optimal_pool_indices": [90, 46, 61, 89, 71, 98, 6, 77, 2, 69, 23, 101], "vqe_result": {"fun": -226.96726429187765, "x": [0.23546615601151102, 0.019305769545114766, -0.03308544655322061, -0.033084007625344324, -0.014460265896699014, -0.023254454974086167, 0.01525162640250693, -0.013540803372230006, 0.015257132258235388, -0.000596648423259042]}, "interim_results": {"energy": [[1, -226.96725396859574], [2, -226.9620920677712], [3, -226.96725895201806], [4, -226.96623241928938], [5, -226.9672100010557], [6, -226.96709991739232], [7, -226.9672477324929], [8, -226.9672326847006], [9, -226.9672629553181], [10, -226.96725785817762], [11, -226.96726391190055], [12, -226.96726358651682], [13, -226.96726396351906], [14, -226.96726431180537], [15, -226.96726429187765]], "stddev": [[1, 0], [2, 0], [3, 0], [4, 0], [5, 0], [6, 0], [7, 0], [8, 0], [9, 0], [10, 0], [11, 0], [12, 0], [13, 0], [14, 0], [15, 0]], "energy_raw": [[1, -226.96725396859574], [2, -226.9620920677712], [3, -226.96725895201806], [4, -226.96623241928938], [5, -226.9672100010557], [6, -226.96709991739232], [7, -226.9672477324929], [8, -226.9672326847006], [9, -226.9672629553181], [10, -226.96725785817762], [11, -226.96726391190055], [12, -226.96726358651682], [13, -226.96726396351906], [14, -226.96726431180537], [15, -226.96726429187765]], "stddev_raw": [[1, 0], [2, 0], [3, 0], [4, 0], [5, 0], [6, 0], [7, 0], [8, 0], [9, 0], [10, 0], [11, 0], [12, 0], [13, 0], [14, 0], [15, 0]], "params": [[1, [0.2355027847395479, 0.019331853173881846, -0.03308230829739964, -0.03307211509230323, -0.014483626440929556, -0.023290092022240735, 0.015234197318982021, -0.013567899784004057, 0.015240132463332945, 0.0]], [2, [0.2455014782700603, 0.029330886604381094, -0.023082823395063005, -0.023072772084155445, -0.02448316802566819, -0.03328764273120771, 0.0052351256290773356, -0.023567443100026435, 0.005240933806835506, -0.009999997020389152]], [3, [0.23540976255776935, 0.019237209184894292, -0.033167153605115594, -0.03316026465484633, -0.014392213602254489, -0.023194641192186678, 0.015322997353207031, -0.013476443255374794, 0.0153271018974768, -0.00018665049910478876]], [4, [0.23108970428600736, 0.01491820071273291, -0.03746484347954763, -0.03746453782042465, -0.010076846588865884, -0.018870551223225937, 0.019630975714768552, -0.009160629798836438, 0.019632865880773884, 0.003617839291154925]], [5, [0.2342525673543796, 0.01812811667994251, -0.03417614838525801, -0.03418149147418802, -0.013310606045057545, -0.0219329835623539, 0.01641107117535798, -0.012389711542428312, 0.016412517760655988, 0.00010905520789828435]], [6, [0.2371424551495337, 0.021031165981696104, -0.03130621163515042, -0.03130755681475193, -0.016198771827848242, -0.024845449154246718, 0.013531757220389158, -0.015275314814435843, 0.013539012684212171, -0.0023869791120967425]], [7, [0.23620155205033663, 0.02005310955572899, -0.03237129274104846, -0.03236609431250289, -0.015193111494805196, -0.024018142793312533, 0.01452747213529623, -0.014270427222754088, 0.014538609813263367, -0.0009730336444618783]], [8, [0.23481835866266848, 0.018628432362570203, -0.033797912077170256, -0.03379436271432704, -0.013775593762604798, -0.02266534286420788, 0.015924332668429388, -0.012854517088991897, 0.015930225345821843, 0.00017582825509876248]], [9, [0.23528742134665823, 0.01910862391579984, -0.03326008428379805, -0.03326057497103332, -0.01427450119357621, -0.02306699164775679, 0.015422359300795064, -0.013353750502130633, 0.015424223592892874, -0.000613843702560558]], [10, [0.23583755833117478, 0.01969285652944731, -0.032675809603327895, -0.032674644069382065, -0.014850402204599406, -0.02359127897212422, 0.014863098891788058, -0.013929713824019724, 0.014869000205642833, -0.0009575385725353725]], [11, [0.2355017329589246, 0.019353587276848737, -0.033047327650501876, -0.033044500233865126, -0.01450150552757328, -0.0232907384037571, 0.015217878639932984, -0.013581542837433427, 0.015225781794060395, -0.0004906757303339577]], [12, [0.23537101847468422, 0.019200914551030592, -0.03319317217224163, -0.033191994127579845, -0.014357019591548175, -0.023170446694658356, 0.015350037558586447, -0.0134375899920106, 0.01535512082779147, -0.0005343940808299692]], [13, [0.23557194093906764, 0.019406788821018935, -0.03297331309358115, -0.03297210964445981, -0.014564326993805778, -0.023354339196918705, 0.015138724994417185, -0.01364481285855337, 0.015143911658042936, -0.0007181688273180325]], [14, [0.2355300471831591, 0.01937550856831362, -0.03301371316530981, -0.03301160153040798, -0.014527304311515835, -0.023312687511005816, 0.015184078833652168, -0.013607764262794505, 0.015190512327509825, -0.000589133196056511]], [15, [0.23546615601151102, 0.019305769545114766, -0.03308544655322061, -0.033084007625344324, -0.014460265896699014, -0.023254454974086167, 0.01525162640250693, -0.013540803372230006, 0.015257132258235388, -0.000596648423259042]]], "gradients": [[1, [-7.653216263747709e-05, -0.00010344867516209888, -0.00019412794142681378, -0.0001521988891397541, 0.0002181328246990688, 4.08181411444275e-05, 0.00010771262469688736, 0.0002189598016570926, 0.00012478042967245528, 0.033561419700731676]], [2, [0.042558239215850335, 0.07867228774608748, 0.05370831527528708, 0.05363101064395437, -0.1098148288253924, -0.027564291119659856, -0.03924758549160856, -0.11085540717971298, -0.03944884562929474, -0.5123014512551265]], [3, [-0.0004509702240511615, -0.0008471502734153091, -0.0006612158846053262, -0.0006352948379344525, 0.0012065706024202427, 0.00028351461386932897, 0.00045246069427662405, 0.0012137635474971376, 0.0004599645267262531, 0.02344731225738883]], [4, [-0.018546303974375178, -0.034647257879441895, -0.02402850743567342, -0.02397775895047971, 0.048606388260793665, 0.01174454254100965, 0.017306278753693505, 0.049017425391298275, 0.017393289825065494, 0.23096146777260174]], [5, [-0.005187202634118648, -0.00955669890024069, -0.006239242473810691, -0.006258364282189177, 0.013119701231403269, 0.0034994464843407513, 0.004677010442861729, 0.013237083455948095, 0.004681275472705693, 0.0397682107938806]], [6, [0.006992474702855134, 0.01320352285031845, 0.009330757554522506, 0.009296937038556052, -0.018618764980487867, -0.004299165956780371, -0.0066089900819577, -0.018776153687213082, -0.006646608603205095, -0.09646488675656428]], [7, [0.0029095991423844225, 0.005531062703909129, 0.0036520158293740224, 0.0036632302767145575, -0.007579654343658149, -0.0019126408875251855, -0.0026615854709746145, -0.00764006478493684, -0.002655898269182444, -0.019444888391916493]], [8, [-0.002953851707331978, -0.005621530875458802, -0.004055334217213158, -0.004037269628355489, 0.007966083873384378, 0.0017608260341148707, 0.002829833468780407, 0.008037377159524794, 0.002848782576791109, 0.043268584559740475]], [9, [-0.0009239141795376327, -0.0018551151385679532, -0.0011886639273939181, -0.0011980519644225751, 0.0024807292638513445, 0.0006005477949031501, 0.0008421904641409128, 0.0025032224241385848, 0.0008324016887399921, 0.0002779137557524791]], [10, [0.0014173478664929462, 0.002708615319988894, 0.0019567413941388168, 0.0019506570583018856, -0.0038234013441638126, -0.0008397471332273199, -0.001362659029268798, -0.0038543086718618724, -0.001370241545174622, -0.018517471174845923]], [11, [-2.427274569072324e-05, 4.548715330088271e-05, -3.033166865407111e-05, -2.320974840586132e-05, 1.1778571007425853e-05, 8.926772494532997e-06, 3.675401026725922e-05, 1.3309159413665839e-05, 4.503157603608088e-05, 0.00691471800237764]], [12, [-0.0005822120805305531, -0.0011384398817142483, -0.0008116673377855932, -0.0008124700156315612, 0.0015786583525425613, 0.0003440556538976125, 0.00056129735179411, 0.0015914733987756335, 0.0005614208754138872, 0.0045721699859768705]], [13, [0.00027479199482627337, 0.00047449525129650283, 0.0003663792708437086, 0.00036332230206426175, -0.0006987729167065027, -0.00016686632471873963, -0.00026974558471692944, -0.0007052017921012066, -0.0002735559525319786, -0.0054548788905322]], [14, [9.803175055367319e-05, 0.0002217076339832147, 0.00014701025452268368, 0.0001495858144551221, -0.00028197116387218557, -5.566448274407776e-05, -9.493814343386475e-05, -0.0002841005146763109, -9.25870112382654e-05, 0.0015617827859557565]]], "count": 15}, "termination_value": 0.0016538024944736662, "termination_status": false}, "11": {"gradients": [[0, -0.0016657040484346908], [1, -0.0016402215562720812], [2, 0.0001709455078753308], [3, 0.008774872172239156], [4, -0.0007619109993868278], [5, -0.0006713114637761919], [6, 0.00016991841727076462], [7, 0.00877162626713357], [8, -0.02924499483842169], [9, -0.029506598844136533], [10, -0.029245041517384607], [11, -0.029499045456674367], [12, -0.029244064472521814], [13, -0.0295002551081609], [14, -0.029243979951274923], [15, -0.02950776186236226], [16, 0.03347701521522595], [17, -0.03338455618253988], [18, 0.03350820273539057], [19, 0.03341625485634836], [20, 0.03338602124657086], [21, -0.03347652241379251], [22, 0.03342562586101394], [23, 0.033515595410506194], [24, -0.029244064472521814], [25, -0.029243979951274923], [26, 0.027453796088451554], [27, -0.0273879568470079], [28, 0.027443486111565107], [29, 0.02740698364809191], [30, -0.027415079041844592], [31, 0.02737703666414859], [32, -0.02740522629341058], [33, -0.027396044574572898], [34, -0.0007120441757990648], [35, 0.0010948348136707864], [36, -0.0007141228687999046], [37, -0.0010997625443280867], [38, 0.0012667729670283734], [39, -0.0008533079209200878], [40, 0.0012672138282141532], [41, 0.0008569383324754654], [42, 2.4570567802584264e-10], [43, 3.959144123655278e-11], [44, -2.588080860732589e-10], [45, 2.4712676349736284e-10], [46, -0.0004367412437602525], [47, 0.02484081006099359], [48, -0.00043683595208676707], [49, -0.025138953715355683], [50, 0.0248408266762965], [51, -0.0046299218308263335], [52, -0.025138967101014487], [53, -0.004629831483015323], [54, -0.015936192707272312], [55, 0.014300983584178084], [56, -0.015923492836151354], [57, -0.01450372453192017], [58, -0.0050223166757916715], [59, -0.00016791926663017875], [60, 0.0048769252133809005], [61, -0.00018972300318864654], [62, 0.001227389942357604], [63, 0.005576970317122232], [64, 0.001193773611078086], [65, 0.005566034526680141], [66, -0.005599690933479451], [67, -0.0011629965911765794], [68, 0.005632518393525743], [69, 0.0011688365970314862], [70, -0.00019502746133071014], [71, 0.0009806198405044597], [72, -0.00019503547414956302], [73, -0.0009806055301737615], [74, 0.0009817114423356088], [75, 0.00019396026914364484], [76, -0.0009816856407667274], [77, 0.00019399142448150997], [78, 8.637073278805474e-10], [79, 1.2104806046409067e-10], [80, -1.6038086414482677e-09], [81, 8.665779205330182e-10], [82, -0.015922041430144418], [83, -0.005023009935484879], [84, -0.01593491171431083], [85, 0.004877594892491288], [86, 0.014299648191126835], [87, -0.00019029465528319633], [88, -0.014502391463111053], [89, -0.000168344060881509], [90, -0.0007244814963200952], [91, 0.008083666400608536], [92, -0.0007249053330440347], [93, -0.009224956350976754], [94, 0.008083887536628254], [95, 0.005791144538648041], [96, -0.00922518074207801], [97, 0.005791572810863954], [98, 0.00015664285854199989], [99, 0.033075361240236134], [100, 0.0001566898593807764], [101, -0.033222203056539], [102, -0.033075361240236134], [103, -0.00015664285854199989], [104, 0.033222203056539], [105, -0.0001566898593807764], [106, 0.0], [107, 0.0], [108, 0.0], [109, 0.0], [110, -2.842170943040401e-14], [111, 0.0], [112, 0.0], [113, 0.0]], "optimal_pool_indices": [90, 46, 61, 89, 71, 98, 6, 77, 2, 69, 23, 101], "vqe_result": {"fun": -226.9672745781628, "x": [0.2354550476917232, 0.019308775669148782, -0.0330825951267488, -0.03308215906001294, -0.014458329880606842, -0.02324198984756442, 0.015257711361073597, -0.013535219098813162, 0.015258104520670574, -0.000574441172686564, -0.0005951044316143154]}, "interim_results": {"energy": [[1, -226.9672642918776], [2, -226.95937387587273], [3, -226.9672688748795], [4, -226.9657062373604], [5, -226.9671822782213], [6, -226.96703110325143], [7, -226.9672454907111], [8, -226.96722835079356], [9, -226.96727200933563], [10, -226.96726479377617], [11, -226.9672742476545], [12, -226.96727334982629], [13, -226.96727417050317], [14, -226.96727463270662], [15, -226.9672745781628]], "stddev": [[1, 0], [2, 0], [3, 0], [4, 0], [5, 0], [6, 0], [7, 0], [8, 0], [9, 0], [10, 0], [11, 0], [12, 0], [13, 0], [14, 0], [15, 0]], "energy_raw": [[1, -226.9672642918776], [2, -226.95937387587273], [3, -226.9672688748795], [4, -226.9657062373604], [5, -226.9671822782213], [6, -226.96703110325143], [7, -226.9672454907111], [8, -226.96722835079356], [9, -226.96727200933563], [10, -226.96726479377617], [11, -226.9672742476545], [12, -226.96727334982629], [13, -226.96727417050317], [14, -226.96727463270662], [15, -226.9672745781628]], "stddev_raw": [[1, 0], [2, 0], [3, 0], [4, 0], [5, 0], [6, 0], [7, 0], [8, 0], [9, 0], [10, 0], [11, 0], [12, 0], [13, 0], [14, 0], [15, 0]], "params": [[1, [0.23546615601151102, 0.019305769545114766, -0.03308544655322061, -0.033084007625344324, -0.014460265896699014, -0.023254454974086167, 0.01525162640250693, -0.013540803372230006, 0.015257132258235388, -0.000596648423259042, 0.0]], [2, [0.24546557882277922, 0.029305458442607582, -0.023085869624058807, -0.023084429882857978, -0.02446004418635854, -0.03325350274755924, 0.005252213103457998, -0.023540583370546077, 0.0052577197072374935, -0.010596562868832782, -0.009999997016315272]], [3, [0.23538283279286626, 0.019223123037491845, -0.03316691876833716, -0.03316544444039126, -0.014377662897583384, -0.023169756186729527, 0.015333685852346473, -0.013458157964401942, 0.015339214827870857, -0.0005062400327874722, -0.00018565895391497132]], [4, [0.23108107493562086, 0.014927593273162648, -0.037458307533125054, -0.03745750677401045, -0.010080054358402233, -0.018864163447490874, 0.019630184870393176, -0.009160103018971948, 0.019633989953266606, 0.0038070825144652133, 0.0036199194403881817]], [5, [0.2342180772666928, 0.01814908428665718, -0.03416279478870892, -0.034163592772251464, -0.013324140527025661, -0.021933271572978537, 0.016402950496332964, -0.012399114931716684, 0.016402662993582808, 0.0005717434576838938, 0.00011130251315188185]], [6, [0.23709913357920293, 0.0210410901944921, -0.03130002242236398, -0.03130210572312883, -0.016202422646516893, -0.024836407829143987, 0.013535123327532666, -0.015274681906141393, 0.013530294587347514, -0.0023107424182861143, -0.0023869776371141294]], [7, [0.23617800412501647, 0.020047059564789846, -0.03237527007697272, -0.03237588039793236, -0.015182390412499028, -0.023998900372594847, 0.014543096929877847, -0.014255594063217606, 0.014539405303123098, -0.0013020464948142224, -0.000973516369342666]], [8, [0.23481948254279356, 0.018626654857318355, -0.033798612132148007, -0.03379659445105471, -0.013769390287677276, -0.02265200014144196, 0.015932303748645123, -0.012844401724751856, 0.015934836079742005, 0.00010986528598024123, 0.00017790659108282356]], [9, [0.23528794767450165, 0.019116838434249443, -0.033252786938145054, -0.03325177481778723, -0.014277966522850238, -0.02306071568410273, 0.015422392769000228, -0.013353377663719392, 0.015425869036468339, -0.00039491815557756826, -0.000611907831245446]], [10, [0.2358231037114495, 0.019697031634923968, -0.032670827918742186, -0.03267258007161973, -0.01484981813160854, -0.023579123932588528, 0.01487096807130237, -0.013925358786999955, 0.014869418425064052, -0.0009670185533108841, -0.0009578591693139148]], [11, [0.23548432311136766, 0.019353135750431134, -0.03304692641264519, -0.03304752427353371, -0.014496139858996872, -0.023274528758328913, 0.015228771476875484, -0.013572493744108285, 0.015226868032614919, -0.0006128382085005641, -0.0004897953116108602]], [12, [0.23536056947776235, 0.019204956778630194, -0.03319049182965517, -0.03318909590088231, -0.014355789654495897, -0.023159836768134056, 0.015353882699547116, -0.013432717823686987, 0.015355213178665027, -0.0004720841305876135, -0.00053243715841865]], [13, [0.23556202122322725, 0.01941145269866843, -0.03296913270320304, -0.032969200511425295, -0.014563847344595681, -0.023344877785077517, 0.0151436539958892, -0.013640696531966106, 0.015144063353884777, -0.0006832347864465408, -0.0007178419953538634]], [14, [0.2355177370969548, 0.019377006111774217, -0.03301132087946545, -0.033012121787126196, -0.014523944286372456, -0.02329939876391507, 0.015192971827156499, -0.013600765475411994, 0.015192115443207501, -0.000642564828937657, -0.0005883383168489064]], [15, [0.2354550476917232, 0.019308775669148782, -0.0330825951267488, -0.03308215906001294, -0.014458329880606842, -0.02324198984756442, 0.015257711361073597, -0.013535219098813162, 0.015258104520670574, -0.000574441172686564, -0.0005951044316143154]]], "gradients": [[1, [-0.00017324355553682835, -0.00032142746093200003, -0.0002363570359023015, -0.0002368123104758979, 0.00045102895373361207, 0.00010500702816784724, 0.00017043458478838147, 0.0004545319753788135, 0.00017021754254642474, 0.0011688365970883297, 0.033515595410506194]], [2, [0.04328053835911305, 0.07832435166452001, 0.05349064160913031, 0.053491157010540746, -0.11020367680612253, -0.027949309385832066, -0.039500952107317744, -0.11135365942845965, -0.0395008114357438, -0.5456312507103291, -0.5132656340756796]], [3, [-0.0005143497785695672, -0.000973280068137683, -0.0006818333584135416, -0.0006785375280458084, 0.0013490842025021266, 0.00032364344107804754, 0.00048607423710222974, 0.001358899210998743, 0.0004922116886234562, 0.006081487386751405, 0.023461299934581348]], [4, [-0.018719352860301797, -0.03451080725437805, -0.023954122479267426, -0.023947249276289995, 0.048813719771402475, 0.011906437149974636, 0.017428723968748727, 0.04926890480868451, 0.017442001147458086, 0.24154918091358013, 0.23140653526314736]], [5, [-0.0052779290140279045, -0.009410617891717266, -0.006169873591261421, -0.0061670222847283185, 0.013036105020177047, 0.0035199532943295253, 0.004659559411379632, 0.013165193547735043, 0.004669144798981506, 0.06490036960070711, 0.03994088330867385]], [6, [0.007025578133777799, 0.013211574915629853, 0.009322708039547933, 0.00931400493215051, -0.018769988443978036, -0.004371733304964209, -0.006673596721356034, -0.01894442107766281, -0.00668386659646103, -0.09253253533972838, -0.0966660023631789]], [7, [0.0029057729292389922, 0.005445579100751274, 0.003608904096097376, 0.0036011306376622088, -0.0075243181117627955, -0.0019191218219702932, -0.0026429972607786567, -0.00759026501626181, -0.002659417263458863, -0.03739422966683037, -0.01958194362484278]], [8, [-0.0029680501567384, -0.005639009768373171, -0.004062753196421909, -0.0040549407863750275, 0.008051164452183457, 0.0017935553576080565, 0.0028603092136734176, 0.008130728338386461, 0.002865326735900453, 0.03970422156794484, 0.043392740859928836]], [9, [-0.0008988200692954251, -0.0018068434793292454, -0.0011650501690212423, -0.001157177490028971, 0.002434057053903871, 0.0005936069805443367, 0.0008202274193820358, 0.0024586541055100497, 0.0008336866401634779, 0.012112461545058295, 0.00034862031657212356]], [10, [0.0014306981466631896, 0.002710276888166163, 0.001960490954360239, 0.0019530011719268714, -0.0038572919177966014, -0.000853972185893781, -0.0013708426847927058, -0.0038917352421208307, -0.0013752345298030377, -0.01911471727623848, -0.018618074259734385]], [11, [-4.446631527343925e-05, 1.703389497720309e-05, -4.2849254526799996e-05, -4.738500467738049e-05, 4.9799033604358556e-05, 2.041263672936111e-05, 5.540565260275798e-05, 5.176357052505409e-05, 4.792700519828941e-05, 0.00024061268391051271, 0.0069113618275764566]], [12, [-0.0005856878691474776, -0.0011281994647163174, -0.0008100846614809143, -0.0008033984181849974, 0.001578631628859739, 0.00034705485160202443, 0.0005563950651321647, 0.0015928540866809726, 0.0005613325543265546, 0.007910485778154452, 0.004638469313249516]], [13, [0.0002848322410784476, 0.00048625661858636704, 0.0003716261466593096, 0.00037193399322177356, -0.0007194760865161243, -0.00017534289881382392, -0.00027864486224871143, -0.0007267991738046931, -0.00027690856640560924, -0.003619557998149503, -0.005495787812009212]], [14, [9.484623345201726e-05, 0.00020976021724550264, 0.00014323649014613693, 0.00013911686164647108, -0.0002686496949309003, -5.3110774359765855e-05, -8.681735957338788e-05, -0.0002709538384806365, -9.031851573126914e-05, -0.0013893401464031285, 0.0015505558147594911]]], "count": 15}, "termination_value": 0.0016435162093273448, "termination_status": false}, "12": {"gradients": [[0, -0.0007731919794196074], [1, -0.0006825104399013071], [2, 0.00017160293540996463], [3, 0.008773737509557122], [4, -0.0008045041948037124], [5, -0.000716075335020605], [6, 0.00017011823720736174], [7, 0.008774995540562713], [8, -0.029468804277826166], [9, -0.0297729782479621], [10, -0.029468802369564173], [11, -0.029765389918395613], [12, -0.029466738396337178], [13, -0.029765348081156162], [14, -0.02946674162791396], [15, -0.029772938039172914], [16, 0.001229346565509104], [17, -0.005628073856939864], [18, 0.0012632578061300137], [19, 0.005661233496795148], [20, 0.005595504529566142], [21, -0.0011977217733374346], [22, 0.005606791712523318], [23, 0.0012039661244216404], [24, -0.029466738396337178], [25, -0.02946674162791396], [26, 0.02702015483765763], [27, -0.02689860865964988], [28, 0.027009521209947707], [29, 0.026917505089357974], [30, -0.02698471358610277], [31, 0.026884509300202808], [32, -0.026974572614619774], [33, -0.026903421985480236], [34, -0.0004985031949047425], [35, 0.0008676104627625136], [36, -0.0005009584829167579], [37, -0.0008730051355598789], [38, 0.001043715760147279], [39, -0.0006301298263622357], [40, 0.0010443638539641142], [41, 0.0006340020890718279], [42, -1.418139561337739e-07], [43, -1.5868542391217488e-07], [44, 1.5598473623867903e-07], [45, -1.3377911045608926e-07], [46, -0.00043693455853599517], [47, 0.024844703697027626], [48, -0.00043694048974884936], [49, -0.025142979541726618], [50, 0.02484466963323939], [51, -0.004628647485816373], [52, -0.025142945495474578], [53, -0.004628641641176046], [54, -0.015934061857080906], [55, 0.0142958928686312], [56, -0.015921289081063605], [57, -0.014498729307405256], [58, -0.005023590648647769], [59, -0.00016639142435792564], [60, 0.004878094871031635], [61, -0.00018824930302230314], [62, 0.0023812320353044925], [63, 0.00657128709909216], [64, 0.0023474049075389303], [65, 0.00655900521266517], [66, -0.0065903596926375485], [67, -0.0023168267037192436], [68, 0.006623480479532873], [69, 0.0023242239722662816], [70, -0.00019837502225072967], [71, 0.000983128316335069], [72, -0.00019842197531261263], [73, -0.0009831368622599257], [74, 0.0009831371008601764], [75, 0.00019635930041772554], [76, -0.0009830493299887166], [77, 0.0001963109314999656], [78, -7.055011792544974e-07], [79, -8.002863580713893e-07], [80, 7.683470357733313e-07], [81, -6.811812909290893e-07], [82, -0.015923108487044146], [83, -0.005021550708903533], [84, -0.015935887688982575], [85, 0.004876058035193864], [86, 0.014297693943888135], [87, -0.0001861462533838676], [88, -0.014500526734536834], [89, -0.00016428236386900608], [90, -0.0007372378720162942], [91, 0.008081692476054059], [92, -0.0007372563126466503], [93, -0.0092235194415764], [94, 0.008081733749577324], [95, 0.005802819904886292], [96, -0.009223560918144358], [97, 0.005802838454656012], [98, 0.0001603039736721712], [99, 0.03305426245265153], [100, 0.00016030578336767576], [101, -0.03320108642833475], [102, -0.03305426245265153], [103, -0.0001603039736721712], [104, 0.03320108642833475], [105, -0.00016030578336767576], [106, 0.0], [107, 0.0], [108, 0.0], [109, 0.0], [110, 0.0], [111, 0.0], [112, 0.0], [113, 0.0]], "optimal_pool_indices": [90, 46, 61, 89, 71, 98, 6, 77, 2, 69, 23, 101], "vqe_result": {"fun": -226.96758896334288, "x": [0.23566622031602957, 0.019116953029253297, -0.03316884613167643, -0.03316885599930145, -0.014049360400143172, -0.018810969281907338, 0.01501764253939038, -0.013468159181451316, 0.015017629861044235, -0.0006231580607496778, -0.0006223497183707669, 0.018966941165836325]}, "interim_results": {"energy": [[1, -226.9672745781628], [2, -226.9592068833899], [3, -226.96756403582532], [4, -226.96599363699758], [5, -226.96745414760804], [6, -226.96735270245216], [7, -226.9675488152184], [8, -226.96754580032197], [9, -226.96758433922065], [10, -226.96757894840837], [11, -226.96758893610956], [12, -226.9675872453523], [13, -226.9675886185003], [14, -226.96758893656988], [15, -226.96758884139433], [16, -226.96758896334288]], "stddev": [[1, 0], [2, 0], [3, 0], [4, 0], [5, 0], [6, 0], [7, 0], [8, 0], [9, 0], [10, 0], [11, 0], [12, 0], [13, 0], [14, 0], [15, 0], [16, 0]], "energy_raw": [[1, -226.9672745781628], [2, -226.9592068833899], [3, -226.96756403582532], [4, -226.96599363699758], [5, -226.96745414760804], [6, -226.96735270245216], [7, -226.9675488152184], [8, -226.96754580032197], [9, -226.96758433922065], [10, -226.96757894840837], [11, -226.96758893610956], [12, -226.9675872453523], [13, -226.9675886185003], [14, -226.96758893656988], [15, -226.96758884139433], [16, -226.96758896334288]], "stddev_raw": [[1, 0], [2, 0], [3, 0], [4, 0], [5, 0], [6, 0], [7, 0], [8, 0], [9, 0], [10, 0], [11, 0], [12, 0], [13, 0], [14, 0], [15, 0], [16, 0]], "params": [[1, [0.2354550476917232, 0.019308775669148782, -0.0330825951267488, -0.03308215906001294, -0.014458329880606842, -0.02324198984756442, 0.015257711361073597, -0.013535219098813162, 0.015258104520670574, -0.000574441172686564, -0.0005951044316143154, 0.0]], [2, [0.24545447539121212, 0.029308463810605916, -0.023083018175496947, -0.023082585910612317, -0.024458109158667612, -0.03324106214787234, 0.005258300003994097, -0.02353500028412853, 0.005258687905358366, -0.01057439814775827, -0.010595021373488858, 0.009999996988051275]], [3, [0.23537211447784334, 0.019225816140972827, -0.03316423476053722, -0.03316396239863687, -0.014375510831249196, -0.0231557476687976, 0.015339684958942786, -0.013452416936120022, 0.015339912562090151, -0.000492715926525342, -0.0005049511397894543, 0.01516937229365803]], [4, [0.23106168920048792, 0.014628011335111869, -0.037594532195922875, -0.03759459750651682, -0.009756952668062415, -0.01660516266899305, 0.019496385928463932, -0.008873025425343208, 0.019496274546368136, 0.003816973828713323, 0.0038222222029780668, 0.019064860477201896]], [5, [0.23420516765300559, 0.017636281109718106, -0.03439416210429372, -0.034394467484809815, -0.012729299555520799, -0.016489006624538255, 0.016111508309233677, -0.01191088246649287, 0.01611118979998254, 0.000578777774833188, 0.0005949217655122139, 0.0222785570903946]], [6, [0.237162831861968, 0.020657181660660554, -0.03148944246573743, -0.031489567404241366, -0.015645983138411267, -0.01799495722555948, 0.013200553992005183, -0.014911379597812259, 0.013200467177242589, -0.0022986721396438523, -0.0022943633092536928, 0.022075266498668266]], [7, [0.23636746250401053, 0.019917960032666476, -0.03248758300803537, -0.03248740921847934, -0.014815778318624757, -0.018193038532889193, 0.014313616951638464, -0.01416546105339054, 0.014313832790807383, -0.0012832259414081203, -0.0012941461926541248, 0.01917664885783949]], [8, [0.23503713450130864, 0.0184988057258095, -0.03391739554145458, -0.03391729268606814, -0.013418515065673646, -0.018500452284465955, 0.015828951337607367, -0.012824071544084544, 0.015829040747586877, 0.0001242543645823015, 0.0001203163906017084, 0.01760516327423114]], [9, [0.23545209056220653, 0.018814512160147408, -0.03341006026271742, -0.033410162593306286, -0.013793921327496435, -0.019462729096713743, 0.015310124356605634, -0.013220853203046334, 0.015309988921975163, -0.00038695480727571135, -0.0003797928727002148, 0.018445672233928456]], [10, [0.23596408117848583, 0.019357177563895683, -0.03282091460513003, -0.032820956777037405, -0.014313788897356971, -0.019434961360183, 0.014659229125498191, -0.013743472560464261, 0.01465919372108501, -0.0009545477294870882, -0.0009534587957188993, 0.01922653456647757]], [11, [0.23563564932362496, 0.01911392501447757, -0.03318214296285347, -0.03318207870664652, -0.014014984067714408, -0.018569570868430477, 0.01499921406767535, -0.013443171780019683, 0.014999295572059817, -0.0005962758448254456, -0.0006007488411106011, 0.01900880050991125]], [12, [0.2355119399809111, 0.018993640086654672, -0.03333782434265569, -0.03333782597871809, -0.013905144546577208, -0.01845467654857889, 0.015184418171786028, -0.013331197243217525, 0.01518440772920137, -0.00046015916964057884, -0.0004590214244823103, 0.018922455643852268]], [13, [0.23571531132324403, 0.019144336014539957, -0.03311922730811157, -0.03311925786238605, -0.014091496251911903, -0.01887563981883932, 0.014982052395705563, -0.013515403818892355, 0.01498201766219334, -0.0006722699856916809, -0.0006703672531830347, 0.01906879120975077]], [14, [0.235678391998077, 0.019099271310068694, -0.033150303416408435, -0.033150286040159085, -0.014038954915174031, -0.018903994127300205, 0.014999925680964555, -0.013461242893718034, 0.014999951057589821, -0.0006280046627891152, -0.0006297041115767251, 0.018948696312981066]], [15, [0.2356127958100782, 0.01906136185424268, -0.03322489495837664, -0.033224892089725434, -0.013984675113944531, -0.018789239539199493, 0.015068525729053952, -0.013405116034784417, 0.015068524963812828, -0.0005613631205848983, -0.0005612567847082104, 0.01887043164039812]], [16, [0.23566622031602957, 0.019116953029253297, -0.03316884613167643, -0.03316885599930145, -0.014049360400143172, -0.018810969281907338, 0.01501764253939038, -0.013468159181451316, 0.015017629861044235, -0.0006231580607496778, -0.0006223497183707669, 0.018966941165836325]]], "gradients": [[1, [-0.00017472337532353777, -0.0003206482031714586, -0.00023636937811488679, -0.00023426400628068222, 0.00045304872332962987, 0.00010778350349482935, 0.00016987227755294043, 0.0004569977194250896, 0.00017140348083444223, 0.0023242239722662816, 0.0012039661245069055, -0.03320108642833475]], [2, [0.04264483037505329, 0.07961902281323319, 0.05399437327162104, 0.05399644333525089, -0.11215460570005575, -0.03195961827131555, -0.03917546972434138, -0.11302940972828424, -0.03917394765838367, -0.5450539699281762, -0.5461730328783005, -0.0038177564022703336]], [3, [-0.00047300237082481544, 0.001178519835377756, -1.4776332335486586e-05, -1.3476806543621933e-05, -0.0018713770200804447, -0.006472519856032477, 0.0009718336991113574, -0.0014847889766258504, 0.0009727350664547885, 0.006066941366725587, 0.0054034775723721395, -0.005011725309969961]], [4, [-0.018486257919420268, -0.03437384022603851, -0.0239687858737625, -0.023969147495904508, 0.0481205622535299, 0.00738036670250608, 0.01768432530613495, 0.049041743876529154, 0.01768392742886249, 0.24137014603809348, 0.24165462097454338, -0.0041377438240601805]], [5, [-0.005463211133786672, -0.01100385975212248, -0.006593487271914, -0.0065949960285536235, 0.014660769663862538, 0.0038636542521999218, 0.004555131046373617, 0.015319399144289036, 0.0045539178152296245, 0.06455088205203197, 0.06542621502751444, 0.00406500472058724]], [6, [0.006629707324464107, 0.012210418767779174, 0.009159317518708576, 0.009158744327208979, -0.017559652777464407, -0.0010433515907948276, -0.00701439673537152, -0.017324085014877255, -0.007014739749848786, -0.09262551002714758, -0.092391823210761, 0.006647188081018385]], [7, [0.0029408527188934386, 0.006123703095681776, 0.003788524632255985, 0.0037894148310044784, -0.008134450852963937, 0.00046980355526216044, -0.0028590844125631065, -0.008056623409970598, -0.002858269856545803, -0.037074919016248487, -0.0376671163385538, 0.0007068522596682669]], [8, [-0.0027417788344905603, -0.004802394170695834, -0.003968415705060124, -0.003967932767238835, 0.007123767538331549, 0.0016481222497759518, 0.0030147519102570186, 0.0071731777756838255, 0.0030150842156615454, 0.03982611384000734, 0.03961258557805536, -0.003112340156008031]], [9, [-0.0008843310872350685, -0.0020099157192134953, -0.0012531458751254831, -0.0012536827157134667, 0.0024942248330148686, -0.0008152641572110042, 0.0010518539762358614, 0.0024737832796972725, 0.0010513385859667324, 0.011855563862894769, 0.012243924890640301, -0.0008254607252524693]], [10, [0.001359344727802636, 0.002202214634195343, 0.0019384490592813108, 0.0019382583794538277, -0.0033991480484587555, -0.0015163072318387094, -0.0014233254478597246, -0.0034489772987740253, -0.0014234469198299848, -0.019165515404836242, -0.01910646358257395, 0.001009369230160928]], [11, [-3.357570565754031e-05, 8.101677931904305e-05, 1.2457604725568672e-05, 1.2793198720828514e-05, 9.721976320520298e-05, 0.00042027939952049564, -9.397235896813072e-05, 8.862233238460249e-05, -9.365752029566465e-05, 0.00043466645379908186, 0.00019211299203902854, -8.827126606547608e-06]], [12, [-0.0005813695889287374, -0.0008555875368472243, -0.000823208044664625, -0.0008232324996129137, 0.0013909205192987883, 0.0007603246707219569, 0.000591509900687015, 0.001396536635411394, 0.0005914585571815678, 0.00787380709482477, 0.007935501516072918, -0.0003072398157826228]], [13, [0.0002662503667920646, 0.0004409330225882968, 0.00034039933308349646, 0.0003402439122623946, -0.0007486732669690355, -0.00022884378569187902, -0.00020745409022993044, -0.00075999143257377, -0.00020758918228125367, -0.003728204322271722, -0.003625025108703994, 0.00029288633035662315]], [14, [0.00010602608327303642, 7.563913482044882e-05, 0.00016567638326137057, 0.00016577452578303564, -0.00017992105645703305, -0.00018983498955549294, -0.000119705251393043, -0.0001881989305161369, -0.00011960092706431169, -0.0013073400197356477, -0.0013994950931248695, 4.4266985298691e-05]], [15, [-0.00016418154697817045, -0.00027128524547492816, -0.00022552171606093907, -0.0002255120613483541, 0.0004665803524517287, 0.00010035782855766229, 0.00014985086562546712, 0.0004662653422826679, 0.00014984748079882593, 0.0023388340770225113, 0.0023446001804359184, -0.00019408338545190418]]], "count": 16}, "termination_value": 0.0013291310292515846, "termination_status": true}}}
