# Supplementary material for: A Stabilizer Framework for the Contextual Subspace Variational Quantum Eigensolver and the Noncontextual Projection Ansatz
Source: J Chem Theory Comput. 2023 Jan 23;19(3):808–21. doi: 10.1021/acs.jctc.2c00910 (PMC9933439; doi:10.1021/acs.jctc.2c00910)
Supplement: Supplementary file 1 — ct2c00910_si_001.zip [file ct2c00910_si_001.zip › anc/simulation_data/ADAPT-VQE/ADAPT-VQE_results_HCl_STO-3G_SINGLET.json]

{"optimized_ansatz": {"optimal_energy": -461.8627774090637, "optimal_params": [-0.11728924043094127, -0.032252809935029575, -0.025667673673436142, 0.03223918195205475], "optimal_pool_indices": [32, 22, 8, 31], "optimal_pool_labels": ["YZXI", "YZIX", "IYZX", "ZYXZ"]}, "adapt_vqe_interim_data": {"1": {"gradients": [[0, 2.646390839800006e-07], [1, -2.646390839800006e-07], [2, 1.3243442253951798e-07], [3, -1.3243442253951798e-07], [4, -2.646390839800006e-07], [5, 2.646390839800006e-07], [6, -1.3243459306977456e-07], [7, 1.3243459306977456e-07], [8, 0.12365997187009725], [9, -0.12365997187009725], [10, 0.12365997187009725], [11, -0.12365997187009725], [12, -0.12365997187009725], [13, 0.12365997187009725], [14, -0.12365997187009725], [15, 0.12365997187009725], [16, -0.07715499699668271], [17, 0.07715499699668271], [18, -0.07715499699668271], [19, 0.07715499699668271], [20, 0.07715499699668271], [21, -0.07715499699668271], [22, 0.07715499699668271], [23, -0.07715499699668271], [24, -0.07715499699668271], [25, 0.07715499699668271], [26, -0.07715499699668271], [27, 0.07715499699668271], [28, 0.07715499699668271], [29, -0.07715499699668271], [30, 0.07715499699668271], [31, -0.07715499699668271], [32, 0.28175643854251575], [33, -0.28175643854251575], [34, 0.28175643854251575], [35, -0.28175643854251575], [36, -0.28175643854251575], [37, 0.28175643854251575], [38, -0.28175643854251575], [39, 0.28175643854251575]], "optimal_pool_indices": [32, 22, 8, 31], "vqe_result": {"fun": -461.8581170473621, "x": [-0.1133415877020447]}, "interim_results": {"energy": [[1, -461.84205116524305], [2, -461.84474661974167], [3, -461.8471495821743], [4, -461.84924753013865], [5, -461.851043933567], [6, -461.8525548180226], [7, -461.85380436496496], [8, -461.8548211083271], [9, -461.85563517062155], [10, -461.85627639977594], [11, -461.85677314117254], [12, -461.85715143885955], [13, -461.857434543683], [14, -461.85764266139813], [15, -461.8577928985263], [16, -461.85789936952636], [17, -461.8579734270414], [18, -461.8580239748566], [19, -461.85805782425007], [20, -461.85808005921416], [21, -461.8580943836277], [22, -461.85810343220555], [23, -461.85810903545826], [24, -461.8581124358579], [25, -461.8581144574735], [26, -461.85811563444327], [27, -461.8581163051226], [28, -461.85811667896706], [29, -461.85811688266637], [30, -461.85811699107114], [31, -461.8581170473621]], "stddev": [[1, 0], [2, 0], [3, 0], [4, 0], [5, 0], [6, 0], [7, 0], [8, 0], [9, 0], [10, 0], [11, 0], [12, 0], [13, 0], [14, 0], [15, 0], [16, 0], [17, 0], [18, 0], [19, 0], [20, 0], [21, 0], [22, 0], [23, 0], [24, 0], [25, 0], [26, 0], [27, 0], [28, 0], [29, 0], [30, 0], [31, 0]], "energy_raw": [[1, -461.84205116524305], [2, -461.84474661974167], [3, -461.8471495821743], [4, -461.84924753013865], [5, -461.851043933567], [6, -461.8525548180226], [7, -461.85380436496496], [8, -461.8548211083271], [9, -461.85563517062155], [10, -461.85627639977594], [11, -461.85677314117254], [12, -461.85715143885955], [13, -461.857434543683], [14, -461.85764266139813], [15, -461.8577928985263], [16, -461.85789936952636], [17, -461.8579734270414], [18, -461.8580239748566], [19, -461.85805782425007], [20, -461.85808005921416], [21, -461.8580943836277], [22, -461.85810343220555], [23, -461.85810903545826], [24, -461.8581124358579], [25, -461.8581144574735], [26, -461.85811563444327], [27, -461.8581163051226], [28, -461.85811667896706], [29, -461.85811688266637], [30, -461.85811699107114], [31, -461.8581170473621]], "stddev_raw": [[1, 0], [2, 0], [3, 0], [4, 0], [5, 0], [6, 0], [7, 0], [8, 0], [9, 0], [10, 0], [11, 0], [12, 0], [13, 0], [14, 0], [15, 0], [16, 0], [17, 0], [18, 0], [19, 0], [20, 0], [21, 0], [22, 0], [23, 0], [24, 0], [25, 0], [26, 0], [27, 0], [28, 0], [29, 0], [30, 0], [31, 0]], "params": [[1, [0.0]], [2, [-0.009999999645083546]], [3, [-0.019795857742064944]], [4, [-0.029262119786029855]], [5, [-0.03829836397331255]], [6, [-0.04683134899592539]], [7, [-0.054811341904691786]], [8, [-0.06220703096318864]], [9, [-0.0690013498094557]], [10, [-0.07518871709123916]], [11, [-0.08077335773563948]], [12, [-0.08576820447047485]], [13, [-0.09019398344907073]], [14, [-0.09407824872399573]], [15, [-0.0974542673297912]], [16, [-0.10035975238102139]], [17, [-0.10283549868463418]], [18, [-0.10492400143125484]], [19, [-0.1066681416177067]], [20, [-0.10811000966825371]], [21, [-0.10928991821878949]], [22, [-0.11024563193483627]], [23, [-0.11101182069871034]], [24, [-0.11161972501256007]], [25, [-0.1120970100620623]], [26, [-0.11246777753796251]], [27, [-0.11275270133224183]], [28, [-0.1129692536239474]], [29, [-0.11313199061334764]], [30, [-0.11325287132257869]], [31, [-0.1133415877020447]]], "gradients": [[1, [0.28175643854251575]], [2, [0.2573165104774944]], [3, [0.23327564522384137]], [4, [0.20995850326619347]], [5, [0.18763025076304984]], [6, [0.16648915326339875]], [7, [0.14667413716699684]], [8, [0.12827653115272142]], [9, [0.11135007052945411]], [10, [0.0959177195672396]], [11, [0.08197599429865932]], [12, [0.06949793915373448]], [13, [0.05843568626909246]], [14, [0.04872314759603569]], [15, [0.04027906174729878]], [16, [0.033010388200978014]], [17, [0.026815906160038594]], [18, [0.021589815875131535]], [19, [0.017225136466777258]], [20, [0.01361672706104855]], [21, [0.010663810162498066]], [22, [0.00827193373800128]], [23, [0.006354361489229632]], [24, [0.004832923431536074]], [25, [0.003638388807814863]], [26, [0.0027104408101195077]], [27, [0.001997339292415745]], [28, [0.0014553561442767204]], [29, [0.0010480607733711622]], [30, [0.0007455225148191857]]], "count": 31}, "termination_value": 0.005555240220019186, "termination_status": false}, "2": {"gradients": [[0, -0.020268443721249696], [1, 0.020268443717270657], [2, -0.025848174097404808], [3, 0.025848174097404808], [4, 0.020268443719260176], [5, -0.02026844371914649], [6, 0.025848174097347965], [7, -0.025848174097347965], [8, 0.09708684006591284], [9, -0.09708684006591284], [10, 0.09708684006591284], [11, -0.09708684006591284], [12, -0.09708684006591284], [13, 0.09708684006591284], [14, -0.09708684006591284], [15, 0.09708684006591284], [16, -0.10604211761284432], [17, 0.10604211761284432], [18, -0.10604211761273064], [19, 0.10604211761273064], [20, 0.10604211762932891], [21, -0.10604211762932891], [22, 0.1060421176294426], [23, -0.1060421176294426], [24, -0.10604211762114346], [25, 0.10604211762114346], [26, -0.10604211762114346], [27, 0.10604211762114346], [28, 0.10604211762114346], [29, -0.10604211762114346], [30, 0.10604211762114346], [31, -0.10604211762114346], [32, 0.0005234845850168313], [33, -0.0005234845850168313], [34, 0.0005234845851873615], [35, -0.0005234845851873615], [36, -0.0005234845851873615], [37, 0.0005234845851873615], [38, -0.0005234845850168313], [39, 0.0005234845850168313]], "optimal_pool_indices": [32, 22, 8, 31], "vqe_result": {"fun": -461.85983192697455, "x": [-0.1166391799047313, -0.03235678465206574]}, "interim_results": {"energy": [[1, -461.8581170473621], [2, -461.85891641764596], [3, -461.85954190690546], [4, -461.85974963328437], [5, -461.85983009955993], [6, -461.8598239162147], [7, -461.8598250839418], [8, -461.8598272808585], [9, -461.8598311210849], [10, -461.8598318182468], [11, -461.8598317794466], [12, -461.8598318229964], [13, -461.8598318906849], [14, -461.8598319260283], [15, -461.85983192697455]], "stddev": [[1, 0], [2, 0], [3, 0], [4, 0], [5, 0], [6, 0], [7, 0], [8, 0], [9, 0], [10, 0], [11, 0], [12, 0], [13, 0], [14, 0], [15, 0]], "energy_raw": [[1, -461.8581170473621], [2, -461.85891641764596], [3, -461.85954190690546], [4, -461.85974963328437], [5, -461.85983009955993], [6, -461.8598239162147], [7, -461.8598250839418], [8, -461.8598272808585], [9, -461.8598311210849], [10, -461.8598318182468], [11, -461.8598317794466], [12, -461.8598318229964], [13, -461.8598318906849], [14, -461.8598319260283], [15, -461.85983192697455]], "stddev_raw": [[1, 0], [2, 0], [3, 0], [4, 0], [5, 0], [6, 0], [7, 0], [8, 0], [9, 0], [10, 0], [11, 0], [12, 0], [13, 0], [14, 0], [15, 0]], "params": [[1, [-0.1133415877020447, 0.0]], [2, [-0.12334139667810125, -0.009999999056978558]], [3, [-0.11334080936655147, -0.019147516231434694]], [4, [-0.11156277701647555, -0.026436698193948286]], [5, [-0.11635209949683957, -0.0312695262186464]], [6, [-0.11870291879531682, -0.03372959932821275]], [7, [-0.11692853998430375, -0.0343522350863656]], [8, [-0.1159999579712209, -0.03385260612549157]], [9, [-0.11688111935106286, -0.03299575221172507]], [10, [-0.11693019055328448, -0.03234603535276434]], [11, [-0.11640613008084227, -0.03206683623112564]], [12, [-0.11657504272621239, -0.03205935268767344]], [13, [-0.11671000576439265, -0.032180516197894665]], [14, [-0.11657404424758576, -0.032302600766320806]], [15, [-0.1166391799047313, -0.03235678465206574]]], "gradients": [[1, [0.0005234845850168313, 0.1060421176294426]], [2, [-0.022118050260644395, 0.07540165022754763]], [3, [0.005126490409168127, 0.04276962383562477]], [4, [0.011323345906362192, 0.018238458158975845]], [5, [0.00045302768756982914, 0.003387025622203055]], [6, [-0.0048660151070407665, -0.00419784012638047]], [7, [-0.0002658824456602815, -0.006676209222462148]], [8, [0.0019468462398890551, -0.00524222597221069]], [9, [-0.00046685958648140513, -0.002199345949520648]], [10, [-0.000743380890867229, -3.810582165897358e-05]], [11, [0.0005058412461949047, 0.000761877446109338]], [12, [8.018114658625564e-05, 0.0008265370967137642]], [13, [-0.00022989760111613577, 0.00045753613323995523]], [14, [0.00014013857787631423, 2.1502053812127997e-05]]], "count": 15}, "termination_value": 0.0038403606075689822, "termination_status": false}, "3": {"gradients": [[0, -0.011985469951923733], [1, 0.012017533279731651], [2, -0.020947899507859802], [3, 0.020821961093020036], [4, 0.019965845791261927], [5, -0.01996584579131877], [6, 0.025544797280019793], [7, -0.025544797280019793], [8, 0.10388716144444743], [9, -0.10388716144444743], [10, 0.10388716144444743], [11, -0.10388716144444743], [12, -0.10313143047045514], [13, 0.10313143047045514], [14, -0.10313143047045514], [15, 0.10313143047045514], [16, -0.0032941279890223996], [17, 0.0032941279890223996], [18, -0.0032941279889087127], [19, 0.0032941279889087127], [20, -0.000142386255333804], [21, 0.000142386255333804], [22, -0.00014238625527696058], [23, 0.00014238625527696058], [24, -0.09923970680711136], [25, 0.09923970680711136], [26, -0.0992397068071682], [27, 0.09923970680711136], [28, 0.10002484575971948], [29, -0.10002484575977633], [30, 0.10002484575977633], [31, -0.10002484575977633], [32, -1.0528405709919753e-05], [33, 1.0528405709919753e-05], [34, -1.0528405709919753e-05], [35, 1.0528405709919753e-05], [36, -0.0009497658045347634], [37, 0.0009497658045347634], [38, -0.0009497658045916069], [39, 0.0009497658045916069]], "optimal_pool_indices": [32, 22, 8, 31], "vqe_result": {"fun": -461.8610742142621, "x": [-0.1142257738053353, -0.0337723121984356, -0.023945869452252775]}, "interim_results": {"energy": [[1, -461.85983192697444], [2, -461.86038813409334], [3, -461.8610051086872], [4, -461.8610259596326], [5, -461.86105164974117], [6, -461.861054155602], [7, -461.86106966798076], [8, -461.86107324184167], [9, -461.86107315257004], [10, -461.8610736300785], [11, -461.8610742005598], [12, -461.86107412568714], [13, -461.86107418776885], [14, -461.8610742142621]], "stddev": [[1, 0], [2, 0], [3, 0], [4, 0], [5, 0], [6, 0], [7, 0], [8, 0], [9, 0], [10, 0], [11, 0], [12, 0], [13, 0], [14, 0]], "energy_raw": [[1, -461.85983192697444], [2, -461.86038813409334], [3, -461.8610051086872], [4, -461.8610259596326], [5, -461.86105164974117], [6, -461.861054155602], [7, -461.86106966798076], [8, -461.86107324184167], [9, -461.86107315257004], [10, -461.8610736300785], [11, -461.8610742005598], [12, -461.86107412568714], [13, -461.86107418776885], [14, -461.8610742142621]], "stddev_raw": [[1, 0], [2, 0], [3, 0], [4, 0], [5, 0], [6, 0], [7, 0], [8, 0], [9, 0], [10, 0], [11, 0], [12, 0], [13, 0], [14, 0]], "params": [[1, [-0.1166391799047313, -0.03235678465206574, 0.0]], [2, [-0.10664866900609564, -0.0223574869177241, -0.009999999037417242]], [3, [-0.11674555240816104, -0.03243889551718186, -0.01856760359933175]], [4, [-0.11835667754225104, -0.038152376119854, -0.024313680095782178]], [5, [-0.11395958533238967, -0.03591423728571604, -0.02667645701648245]], [6, [-0.11232831328755556, -0.032556838685400775, -0.02644364432283649]], [7, [-0.11410607701615844, -0.03284230434985588, -0.02505096753909179]], [8, [-0.11478634251410935, -0.034462678129214816, -0.023790902390870585]], [9, [-0.11427385192749769, -0.034206605070847364, -0.023333990645108722]], [10, [-0.11426103674858185, -0.03339828950170819, -0.023531773187330438]], [11, [-0.11429411197084613, -0.03372624419813199, -0.023865979618089665]], [12, [-0.1142630122782082, -0.03402264018414037, -0.024043375923433346]], [13, [-0.11429188925511574, -0.033775543284816474, -0.024038153925451985]], [14, [-0.1142257738053353, -0.0337723121984356, -0.023945869452252775]]], "gradients": [[1, [-1.0528405709919753e-05, -0.000142386255333804, 0.10388716144444743]], [2, [0.020176758884815627, 0.03288192493613451, 0.06032019876732875]], [3, [-0.005050766253077654, 0.003910365680610539, 0.022477691073333972]], [4, [-0.009348784371525198, -0.013300804599282401, -0.0018546098079923468]], [5, [0.00051247244670094, -0.006382230737131067, -0.011481373702793007]], [6, [0.003883555055722354, 0.0042962133181845275, -0.010775139085808405]], [7, [-0.00012520472841970332, 0.003451543167670934, -0.005114719333391804]], [8, [-0.0010940297045749503, -0.002046774016037034, 0.0005911476370101809]], [9, [0.0002628787862590798, -0.0014266429321878604, 0.0026782716232105486]], [10, [4.6904850535156584e-05, 0.001293810870663492, 0.0016275191551358148]], [11, [-5.226579600048353e-05, 0.0002929341510480299, 0.0002298826661331077]], [12, [4.6575589010444673e-05, -0.0006551227041882157, -0.00046985789322206983]], [13, [-8.348720513140506e-05, 0.00016908147404137708, -0.0005125069179143793]]], "count": 14}, "termination_value": 0.0025980733200299255, "termination_status": false}, "4": {"gradients": [[0, -0.008445134174507984], [1, 0.008478678584481258], [2, -0.0207832524209266], [3, 0.020665799026971854], [4, 0.01658118031775757], [5, -0.016571962397279094], [6, 0.02570502360043747], [7, -0.025737094881719713], [8, -9.022172145023433e-05], [9, -0.007447358853539754], [10, -9.022172156392116e-05], [11, -0.0074473588534829105], [12, -0.006426004315414957], [13, -0.0006836233271201309], [14, -0.006426004315414957], [15, -0.0006836233270632874], [16, -0.00374477061137668], [17, 0.0030133786089550085], [18, -0.0037447706113198365], [19, 0.003013378608898165], [20, -0.00027861732581868637], [21, -0.0001425958349159373], [22, -0.00027861732570499953], [23, -0.00014259583508646756], [24, -0.10414255625022406], [25, 0.10269849123926633], [26, -0.1041425562502809], [27, 0.10269849123920949], [28, 0.10272175971442721], [29, -0.10560507712500566], [30, 0.10272175971437036], [31, -0.10560507712506251], [32, 0.00010811240110797371], [33, -0.0014849588028482685], [34, 0.00010811240105113029], [35, -0.0014849588026208949], [36, -0.00267847984338232], [37, 0.0009645310196901846], [38, -0.0026784798434391632], [39, 0.0009645310199175583]], "optimal_pool_indices": [32, 22, 8, 31], "vqe_result": {"fun": -461.8627774090637, "x": [-0.11728924043094127, -0.032252809935029575, -0.025667673673436142, 0.03223918195205475]}, "interim_results": {"energy": [[1, -461.8610742142621], [2, -461.8614631954493], [3, -461.86248025207595], [4, -461.8626346112742], [5, -461.86276532963836], [6, -461.8627620876081], [7, -461.86276663399696], [8, -461.86277164829204], [9, -461.8627762905275], [10, -461.8627769756695], [11, -461.8627772987768], [12, -461.86277722363985], [13, -461.8627774111627], [14, -461.8627774327261], [15, -461.862777427589], [16, -461.8627774286566], [17, -461.8627774105415], [18, -461.86277735101714], [19, -461.8627771567343], [20, -461.8627764597612], [21, -461.86277376656534], [22, -461.8627632302446], [23, -461.8627294817001], [24, -461.8626800234539], [25, -461.8626771173026], [26, -461.86269775704704], [27, -461.8627286506811], [28, -461.86275960373627], [29, -461.86277287057146], [30, -461.8627765278639], [31, -461.8627774072482], [32, -461.8627774090637]], "stddev": [[1, 0], [2, 0], [3, 0], [4, 0], [5, 0], [6, 0], [7, 0], [8, 0], [9, 0], [10, 0], [11, 0], [12, 0], [13, 0], [14, 0], [15, 0], [16, 0], [17, 0], [18, 0], [19, 0], [20, 0], [21, 0], [22, 0], [23, 0], [24, 0], [25, 0], [26, 0], [27, 0], [28, 0], [29, 0], [30, 0], [31, 0], [32, 0]], "energy_raw": [[1, -461.8610742142621], [2, -461.8614631954493], [3, -461.86248025207595], [4, -461.8626346112742], [5, -461.86276532963836], [6, -461.8627620876081], [7, -461.86276663399696], [8, -461.86277164829204], [9, -461.8627762905275], [10, -461.8627769756695], [11, -461.8627772987768], [12, -461.86277722363985], [13, -461.8627774111627], [14, -461.8627774327261], [15, -461.862777427589], [16, -461.8627774286566], [17, -461.8627774105415], [18, -461.86277735101714], [19, -461.8627771567343], [20, -461.8627764597612], [21, -461.86277376656534], [22, -461.8627632302446], [23, -461.8627294817001], [24, -461.8626800234539], [25, -461.8626771173026], [26, -461.86269775704704], [27, -461.8627286506811], [28, -461.86275960373627], [29, -461.86277287057146], [30, -461.8627765278639], [31, -461.8627774072482], [32, -461.8627774090637]], "stddev_raw": [[1, 0], [2, 0], [3, 0], [4, 0], [5, 0], [6, 0], [7, 0], [8, 0], [9, 0], [10, 0], [11, 0], [12, 0], [13, 0], [14, 0], [15, 0], [16, 0], [17, 0], [18, 0], [19, 0], [20, 0], [21, 0], [22, 0], [23, 0], [24, 0], [25, 0], [26, 0], [27, 0], [28, 0], [29, 0], [30, 0], [31, 0], [32, 0]], "params": [[1, [-0.1142257738053353, -0.0337723121984356, -0.023945869452252775, 0.0]], [2, [-0.12422484892761361, -0.043771610964857474, -0.013946977709951174, 0.00999999905307592]], [3, [-0.11415108824843316, -0.03368918062935988, -0.02403806560061695, 0.0189569739613534]], [4, [-0.11295753808484847, -0.02824262755614511, -0.029548831199016513, 0.026234160670777183]], [5, [-0.11686661208582248, -0.030707252405067952, -0.027212148050074735, 0.031314859397161166]], [6, [-0.1183193204805506, -0.03377833734868148, -0.024160830161044484, 0.03392788752435572]], [7, [-0.11758796467609059, -0.03299762796546873, -0.024839891714418617, 0.03441172336564247]], [8, [-0.11709790844206946, -0.031421764813987, -0.02638805648485286, 0.033747283980681685]], [9, [-0.1169230982544036, -0.03189720121378923, -0.0259857331962097, 0.03288442642868427]], [10, [-0.11730810869694942, -0.03259593836453761, -0.02528975778652896, 0.03225229961855162]], [11, [-0.11721277808240359, -0.03230243902571426, -0.025539439462513844, 0.031966798595948295]], [12, [-0.11693148063661823, -0.032111885160519826, -0.025739463468482736, 0.0319813677988794]], [13, [-0.11721318419748433, -0.032289282387378486, -0.02557955799154592, 0.03212377461873588]], [14, [-0.11709408453348505, -0.03230245718303218, -0.02555832547002489, 0.032248080748343635]], [15, [-0.11719138699219075, -0.032184967493447555, -0.025667800794677467, 0.03229247128088136]], [16, [-0.11703303942346699, -0.032268371152493966, -0.02559677769011304, 0.03229125409392211]], [17, [-0.11730397544359536, -0.03223276297428981, -0.025623961382155815, 0.03225795726071496]], [18, [-0.1168629956022207, -0.03227249493951868, -0.02559077759304895, 0.032245497948763795]], [19, [-0.11758740079562291, -0.03218304633553451, -0.02566811744605829, 0.0322258034001548]], [20, [-0.11629971805120208, -0.03237426715400832, -0.025502742386917434, 0.032257443907756624]], [21, [-0.11873610628634661, -0.03199401761377087, -0.025830746727035277, 0.03221086399871471]], [22, [-0.11399166635816106, -0.03275503460416187, -0.025174131355535555, 0.03231784820892396]], [23, [-0.12282039786143176, -0.0311887908113272, -0.02652441210936487, 0.032104313901884736]], [24, [-0.1095245645456819, -0.03435010655642452, -0.023779994396807898, 0.03251213952768544]], [25, [-0.1231177879911321, -0.028763792152181816, -0.028673565686250242, 0.03187741016201351]], [26, [-0.11449647442978375, -0.036382632341789886, -0.02179770989390889, 0.03255017462105017]], [27, [-0.11806754504057082, -0.028907436986133565, -0.02892994519778298, 0.03202578858447213]], [28, [-0.11615059352003604, -0.03406568828961753, -0.023592660118227853, 0.03238884383919623]], [29, [-0.11825116466315458, -0.031576818974254336, -0.0264637552179455, 0.03215487176598761]], [30, [-0.11640912047862807, -0.03242301013718378, -0.025391341003619863, 0.03228381172310299]], [31, [-0.11729681096948158, -0.03219228339215372, -0.025617095751138456, 0.03223896045624723]], [32, [-0.11728924043094127, -0.032252809935029575, -0.025667673673436142, 0.03223918195205475]]], "gradients": [[1, [0.00010811240110797371, 0.00014259583508646756, -9.022172150707775e-05, -0.10560507712506251]], [2, [-0.017442996816157574, -0.03495010066518489, 0.04619528257711636, -0.07017614647241999]], [3, [0.005008905192198654, -0.003262396048626215, 0.004577144647782916, -0.042702130430200214]], [4, [0.006948170700866285, 0.014486766929394435, -0.01871192616033568, -0.020762766178449965]], [5, [-0.00038479024220805513, 0.0056560230359536945, -0.007593598685048164, -0.003758694529267359]], [6, [-0.0017997492746530952, -0.00552920318506267, 0.006906490969299739, 0.005995591904877529]], [7, [-0.00021441491367113485, -0.0030326698365570337, 0.004046451019405595, 0.007443409324309869]], [8, [3.972263885998473e-05, 0.002631906523163252, -0.003209939481678248, 0.004626360729162116]], [9, [0.0004973132028567306, 0.0010757981955862306, -0.0014972339683367863, 0.0020050498408750173]], [10, [-0.0002647650666744994, -0.0012076048029143749, 0.001468601857595786, 0.00013541458042709564]], [11, [-0.00023638248796942207, -0.00013196043556717996, 0.00024558625739246054, -0.0009153963872563509]], [12, [0.000374430360182032, 0.00048170537036185124, -0.0006009151205148555, -0.0008889990053262409]], [13, [-0.00021298136874747797, -0.00010927298086471637, 0.00010752317820106327, -0.00040719127366628527]], [14, [0.00012737415744368263, -0.00021325601545640893, 0.00027015505958161157, 4.358100920853758e-05]], [15, [-0.00016653199492111526, 0.00022122173533034584, -0.00025667541257234916, 0.00011424977230944933]], [16, [0.00027299281640580375, -0.0001136266365051597, 0.00012071156066895128, 0.00018503037517803023]], [17, [-0.00043517236446177776, 8.558517487244899e-05, -9.194200231377181e-05, -6.96506333497382e-06]], [18, [0.0006934077251798954, -0.00016167984801995772, 0.00018311064525278198, 7.74405780248344e-05]], [19, [-0.0011827623881117688, 0.0003390199878481326, -0.00038606411260388995, -0.00020558625391231544]], [20, [0.002167089617273632, -0.0006647973240774263, 0.0007554307390478243, 0.0003003138641588521]], [21, [-0.004176662771044448, 0.0012970473371751723, -0.001473336487947563, -0.0006201712815823157]], [22, [0.0081901485523872, -0.0025998357180014864, 0.002949823826611464, 0.0012364723765472263]], [23, [-0.01490089578021525, 0.005186834480809921, -0.005906986318450436, -0.002326622437522019]], [24, [0.020282578647538685, -0.00941095991970542, 0.010746265642183062, 0.0036864373425942176]], [25, [-0.01691531319289652, 0.013937957329517303, -0.016152341414795046, -0.004201085065005827]], [26, [0.008786298907068613, -0.01546637315919952, 0.01863446272403735, 0.0035317050670755634]], [27, [-0.004170871486167016, 0.01224797421519952, -0.01576287395886311, -0.002502428657294331]], [28, [0.003517886334236664, -0.00685395929446031, 0.009659348248135302, 0.0016265914243263069]], [29, [-0.003246360022785666, 0.002742864122581068, -0.004243526311881851, -0.0009381581900811398]], [30, [0.001940423636142441, -0.0008345648473664369, 0.001233872843329209, 0.0004002844577257747]], [31, [-0.00042988786174191773, 0.00022034357522215942, -7.558757300785146e-05, -7.468517480901937e-05]]], "count": 32}, "termination_value": 0.0008948785184088592, "termination_status": true}}}
