# Supplementary material for: A Stabilizer Framework for the Contextual Subspace Variational Quantum Eigensolver and the Noncontextual Projection Ansatz
Source: J Chem Theory Comput. 2023 Jan 23;19(3):808–21. doi: 10.1021/acs.jctc.2c00910 (PMC9933439; doi:10.1021/acs.jctc.2c00910)
Supplement: Supplementary file 1 — ct2c00910_si_001.zip [file ct2c00910_si_001.zip › anc/simulation_data/SNS/shot_noise_sampling_Be_STO-3G_SINGLET.json]

{"1": {"n_shots": 2, "data": {"mitigated": {"energy": -14.497281188647193, "stddev": 0.417866751872496}, "rawoutput": {"energy": -14.497281188647193, "stddev": 0.41786675187249633}}, "raw_samples": [-14.568902924412946, -15.786190534214667, -14.296351296949222, -14.46996925551798, -14.926697346671178, -15.025631015566141, -14.46996925551798, -14.5051371237826, -14.482093945128566, -14.343643854824425, -14.397966833510061, -14.383160276233601, -14.362798965245442, -14.362798965245446, -14.364005165812582, -14.308475986559808, -13.420100875091128, -14.55677823480236, -14.365204103865791, -14.549747813991928], "mit_samples": [-14.568902924412946, -15.786190534214665, -14.29635129694922, -14.469969255517979, -14.926697346671178, -15.02563101556614, -14.46996925551798, -14.5051371237826, -14.482093945128566, -14.343643854824426, -14.397966833510063, -14.383160276233601, -14.362798965245444, -14.362798965245444, -14.364005165812582, -14.308475986559808, -13.420100875091128, -14.55677823480236, -14.365204103865791, -14.549747813991928]}, "2": {"n_shots": 4, "data": {"mitigated": {"energy": -14.402810433221692, "stddev": 0.19120301081025445}, "rawoutput": {"energy": -14.402795653205681, "stddev": 0.19122249338940003}}, "raw_samples": [-14.476031600323271, -14.499074778977306, -14.471913289634488, -14.01560467554653, -14.790601524900683, -14.49773384514437, -14.420502421070498, -14.503796189949663, -14.426564765875792, -14.466454045112764, -13.977659430426064, -14.44475180029167, -14.4597886000239, -13.998758574963588, -14.486950089366724, -14.454329355502182, -14.275248521154731, -14.475428500039703, -14.432627110681086, -14.482093945128566], "mit_samples": [-14.476031601322344, -14.49908332977727, -14.471926313586291, -14.015699812806732, -14.790602539957154, -14.49774035919493, -14.42050181645108, -14.503804876854787, -14.426557648820914, -14.46645126809838, -13.97774961889274, -14.444764824616934, -14.459795113403922, -13.99876665232714, -14.48695775422666, -14.454327794142145, -14.275267997589133, -14.475435011724414, -14.432640135127619, -14.482104195513188]}, "3": {"n_shots": 8, "data": {"mitigated": {"energy": -14.436093257335042, "stddev": 0.19514487567629688}, "rawoutput": {"energy": -14.436066986556815, "stddev": 0.1951569323748585}}, "raw_samples": [-13.980990337342009, -14.462034184282196, -14.550439774898637, -14.622766990343214, -14.403775382768554, -14.553631941171826, -14.811149264802731, -14.428391863135934, -14.58512329536453, -14.471242822718015, -14.264187660211562, -14.511616139957559, -14.603980796696877, -14.259608621138925, -14.086170654531534, -14.447481422552531, -14.408865710515588, -14.244429449506974, -14.686786586520357, -14.338666832676786], "mit_samples": [-13.981077434956038, -14.462043888743052, -14.550461702962185, -14.622795560579052, -14.40378848418543, -14.553652400713407, -14.811163854242032, -14.428413268602691, -14.585127719114219, -14.47126839558538, -14.26430711446856, -14.511639845369618, -14.603984715179582, -14.259628907743084, -14.086180290348366, -14.447504727120988, -14.408872097236065, -14.244447119941793, -14.686813115481403, -14.338694504127885]}, "4": {"n_shots": 16, "data": {"mitigated": {"energy": -14.45029708658025, "stddev": 0.10264451095536527}, "rawoutput": {"energy": -14.450238798356157, "stddev": 0.1026557726338653}}, "raw_samples": [-14.496057231910576, -14.52988310362994, -14.426657980332743, -14.344450596823549, -14.407649858827572, -14.452118517272654, -14.661036154248023, -14.3412233112242, -14.299033765455789, -14.31109710829739, -14.377489972584316, -14.452906075943561, -14.594458831573757, -14.440678827728693, -14.450903573398874, -14.516636684602526, -14.591577526427761, -14.598125879762177, -14.36517007759127, -14.347620889487729], "mit_samples": [-14.496085183594092, -14.529912041740072, -14.426674028053666, -14.344531225304712, -14.407753278680527, -14.452166922275312, -14.661061748420288, -14.341296015898733, -14.299097685520143, -14.311192249707702, -14.377542425535243, -14.452958212737864, -14.594476091326095, -14.440701107387596, -14.451066847818892, -14.516682078534522, -14.591681734223796, -14.598165579134399, -14.365199932926702, -14.34769734278461]}, "5": {"n_shots": 32, "data": {"mitigated": {"energy": -14.412282177166293, "stddev": 0.11951990689049964}, "rawoutput": {"energy": -14.412179051640553, "stddev": 0.11953872627776983}}, "raw_samples": [-14.419351457439573, -14.442987098581714, -14.495506866680502, -14.198080205832094, -14.638204913435017, -14.195020707029595, -14.418593664338909, -14.57737827898496, -14.295487350309925, -14.45527140059983, -14.515232532818697, -14.424407347542692, -14.345185720861302, -14.354249018591876, -14.513698649207791, -14.343172641389227, -14.324227891321723, -14.255135624251311, -14.556432749382546, -14.47595691421172], "mit_samples": [-14.41946146677687, -14.44302808993839, -14.495634775427488, -14.198180473942664, -14.638299265121903, -14.19511213253129, -14.418645734937153, -14.577514071892509, -14.29560586444778, -14.455304749763519, -14.515284215332372, -14.424498539800553, -14.345393035512506, -14.354393642697383, -14.513729159696961, -14.343267822662103, -14.324402212217429, -14.25532646202578, -14.55650127442239, -14.476060554178854]}, "6": {"n_shots": 64, "data": {"mitigated": {"energy": -14.387193446118692, "stddev": 0.04967854265600498}, "rawoutput": {"energy": -14.387024942972204, "stddev": 0.049716079592857364}}, "raw_samples": [-14.316660917063553, -14.423087846390032, -14.344833221566109, -14.44016897664434, -14.406388980295517, -14.395150086598406, -14.421014146699731, -14.358963458395618, -14.333214750457989, -14.460816381305898, -14.38215846027412, -14.29996683851061, -14.351487397919103, -14.427839384134687, -14.38857084387374, -14.44987781724325, -14.461239017691712, -14.420878832079465, -14.328008804869176, -14.33017269743101], "mit_samples": [-14.31687010281333, -14.423252824884672, -14.344970844582903, -14.440210460130315, -14.406568544741715, -14.395328689980408, -14.421135066719973, -14.359182039909744, -14.3334407462312, -14.460878294043741, -14.38239628949907, -14.300182313237245, -14.351716975023491, -14.427892389938, -14.388756188949518, -14.450059727898097, -14.461411262472158, -14.421024178410951, -14.32822098069848, -14.330371002208812]}, "7": {"n_shots": 128, "data": {"mitigated": {"energy": -14.407398608645764, "stddev": 0.04466714112055046}, "rawoutput": {"energy": -14.407183137867449, "stddev": 0.044674212264155945}}, "raw_samples": [-14.416217606633833, -14.447013207028093, -14.437057317177246, -14.33080705827884, -14.405041280293805, -14.379734944244998, -14.404803920140296, -14.410024549650764, -14.490814716912524, -14.467310388105876, -14.468707300490568, -14.413593270274518, -14.456232123652443, -14.342771969035676, -14.334473396148384, -14.41428849566527, -14.360382383818694, -14.390545388225636, -14.410737075104922, -14.363106366466566], "mit_samples": [-14.416476340373091, -14.447193886821054, -14.437311247260215, -14.331020652631551, -14.40528539527671, -14.379888318028526, -14.405057908487962, -14.41024647409204, -14.491002261457394, -14.467560512999293, -14.468855468904646, -14.413745581839631, -14.456470062828915, -14.343002197807522, -14.334700968318533, -14.41453070212389, -14.360622613660377, -14.390790352510475, -14.410868589527349, -14.363342637966065]}, "8": {"n_shots": 256, "data": {"mitigated": {"energy": -14.394257496249637, "stddev": 0.04224332792838151}, "rawoutput": {"energy": -14.394008078753084, "stddev": 0.04223560775339554}}, "raw_samples": [-14.465648764187804, -14.442389528558921, -14.34563160385372, -14.406737535144144, -14.380378160912459, -14.441469786389952, -14.321859062038707, -14.47517533628978, -14.388504467789561, -14.366259892408575, -14.351418536934217, -14.4181483544211, -14.374143115220889, -14.346734263694882, -14.349763105832896, -14.384053148368052, -14.442594384640993, -14.416677004739316, -14.367353644324877, -14.39522187931084], "mit_samples": [-14.465901251492442, -14.442637501601862, -14.345866218093692, -14.40698386502112, -14.38061045859034, -14.441722716597262, -14.322177586834046, -14.475433457055937, -14.388839414888897, -14.366494664946346, -14.351640706543087, -14.418392158359891, -14.374293729627446, -14.346966714986172, -14.349995387855916, -14.384283026044468, -14.442943232172075, -14.416919312666506, -14.367594422685528, -14.395454098929736]}, "9": {"n_shots": 512, "data": {"mitigated": {"energy": -14.39218554771528, "stddev": 0.029019559658472263}, "rawoutput": {"energy": -14.391914521967886, "stddev": 0.02901494850721074}}, "raw_samples": [-14.367976683389521, -14.36140174586246, -14.356354527101596, -14.382282993198878, -14.388916833757355, -14.369839371433299, -14.379845710950876, -14.38348522694031, -14.412290594102647, -14.418870280980622, -14.44311070629429, -14.420597891261714, -14.469697776721203, -14.410061400282263, -14.385727706433848, -14.368605568579879, -14.396117488112035, -14.3672049018125, -14.35926814827106, -14.396634883871396], "mit_samples": [-14.368214893228634, -14.361637143371741, -14.356667390077108, -14.382611166289113, -14.389156654936324, -14.370070948316824, -14.380085733719143, -14.383815463358827, -14.412538404339857, -14.419215260742588, -14.44336220741276, -14.420844598741581, -14.469953782853784, -14.410301986660535, -14.385967993260627, -14.368839076307617, -14.396454030936663, -14.36744000848572, -14.359506312609128, -14.397027898657056]}, "10": {"n_shots": 1024, "data": {"mitigated": {"energy": -14.400820983218136, "stddev": 0.01764577246632684}, "rawoutput": {"energy": -14.400550534071542, "stddev": 0.01767829469080493}}, "raw_samples": [-14.419807981688162, -14.409985723045924, -14.400661633723498, -14.407186701027136, -14.41867918102956, -14.391983016878038, -14.376617190130958, -14.431379255788027, -14.412054423091378, -14.413131167445894, -14.39419473632519, -14.395935570156249, -14.39414945096757, -14.379864688810354, -14.395209189810707, -14.379837062854838, -14.411547819071513, -14.354701256976426, -14.406785257515457, -14.41729937509391], "mit_samples": [-14.420057431297524, -14.41022803194447, -14.400901630162002, -14.407585704329055, -14.418923998576878, -14.392307115148617, -14.37694631796776, -14.431629925960976, -14.412297164365434, -14.413376510637601, -14.394435497207146, -14.396177710665693, -14.394384083135183, -14.380100932558008, -14.395452612228084, -14.380073604432742, -14.411791634530363, -14.355176093651888, -14.40702754203086, -14.417546123532452]}, "11": {"n_shots": 2048, "data": {"mitigated": {"energy": -14.401934041426022, "stddev": 0.010493803175708225}, "rawoutput": {"energy": -14.40160915484049, "stddev": 0.0104968797011567}}, "raw_samples": [-14.407144094476894, -14.40336584588185, -14.405774762596742, -14.403840647554905, -14.403586824574651, -14.411021192413036, -14.415378260820537, -14.418131636984606, -14.400982021555265, -14.38991105153717, -14.399674563289475, -14.415082494146592, -14.387023028075326, -14.403908231436255, -14.409015598473905, -14.396918451904867, -14.390626474119442, -14.373688262424553, -14.403860166645773, -14.393249487897961], "mit_samples": [-14.407471728323403, -14.403691623420327, -14.4060105472141, -14.404236419799782, -14.404157279057264, -14.411266078319255, -14.415622051206745, -14.418377204212016, -14.40122541139114, -14.390151727785522, -14.399913389125164, -14.415511018925615, -14.387354532445762, -14.404237443151645, -14.409416925508319, -14.397324947615457, -14.390866876703118, -14.374013084183693, -14.404104329934725, -14.393728210197452]}, "12": {"n_shots": 4096, "data": {"mitigated": {"energy": -14.40280615428021, "stddev": 0.007563729311759291}, "rawoutput": {"energy": -14.40248434086232, "stddev": 0.007541032463410701}}, "raw_samples": [-14.392286784161808, -14.38955986219403, -14.40317199229634, -14.406640750981117, -14.399645451878715, -14.40857433062779, -14.408413166504777, -14.407282986912758, -14.40038190211418, -14.40199603363727, -14.400823253382086, -14.402105290122382, -14.4007321354709, -14.392848846528311, -14.388252890141946, -14.415706236682503, -14.401431978193063, -14.401979237918471, -14.413156899012096, -14.41469678848584], "mit_samples": [-14.392520600971983, -14.389954623023536, -14.403411942337005, -14.40687888519552, -14.399972359708006, -14.408973825372472, -14.408833755645528, -14.407615097788494, -14.400624104612534, -14.402332949644261, -14.401058510508022, -14.402668659259016, -14.401138934536885, -14.393086729505905, -14.388491520960077, -14.416048971204502, -14.401671491389573, -14.402316358441123, -14.413493122124212, -14.415030643375522]}, "13": {"n_shots": 8192, "data": {"mitigated": {"energy": -14.403123083902633, "stddev": 0.004942130727335321}, "rawoutput": {"energy": -14.402627843760479, "stddev": 0.004915833500436423}}, "raw_samples": [-14.402203898340113, -14.40087272508766, -14.393753750388653, -14.399521730020265, -14.404738851599504, -14.399978315464622, -14.397421940876226, -14.41348436255396, -14.401817155321488, -14.405580350189569, -14.401524957833953, -14.405133512425897, -14.39804308357357, -14.396626461071726, -14.398389497675664, -14.402477787119526, -14.403463652699756, -14.41177229375024, -14.406478883964093, -14.409273665253146], "mit_samples": [-14.402620384770437, -14.401288897900823, -14.394230933523234, -14.399928608004819, -14.405154447722623, -14.400401918453179, -14.397736871181898, -14.414062193855198, -14.40246992995274, -14.40581679168664, -14.402004946439222, -14.405684058849477, -14.398545696707318, -14.397198181404242, -14.399042341124439, -14.403056792410641, -14.403883581454654, -14.4122776624562, -14.40705176311367, -14.410005677041253]}, "14": {"n_shots": 16384, "data": {"mitigated": {"energy": -14.40396032788367, "stddev": 0.004634388619651016}, "rawoutput": {"energy": -14.403323061022386, "stddev": 0.004647787234018229}}, "raw_samples": [-14.404671580305424, -14.400120335743905, -14.398413796877286, -14.398121657400168, -14.412919852841227, -14.40006075331689, -14.406758497556792, -14.405354183329175, -14.409559174012081, -14.414214006932669, -14.398916792099751, -14.400395335508101, -14.398972457811544, -14.400114460702383, -14.402095780597998, -14.404575051344965, -14.399613760345657, -14.407266837773944, -14.401753306791793, -14.402563599155936], "mit_samples": [-14.40540353051623, -14.40084866173035, -14.399142690204753, -14.398694496017976, -14.413818923532697, -14.400627684478414, -14.407333835408204, -14.405766011993617, -14.410206357096243, -14.414635811300535, -14.399237609943093, -14.400974766720697, -14.399873337417612, -14.40101130330341, -14.402663129983244, -14.405148716108553, -14.400353183264901, -14.407845271902284, -14.402326814950042, -14.4032944218006]}, "15": {"n_shots": 32768, "data": {"mitigated": {"energy": -14.403955251371451, "stddev": 0.00395739324039352}, "rawoutput": {"energy": -14.403232448425825, "stddev": 0.003978995134124019}}, "raw_samples": [-14.406959886203694, -14.410812171944974, -14.403781882815553, -14.39698296358204, -14.40146486705692, -14.40186268759383, -14.402324717531183, -14.40459637822871, -14.401131742943281, -14.407601576497393, -14.39814629829246, -14.399335392732267, -14.40503891237349, -14.4111077958946, -14.403605620465347, -14.397601113537124, -14.401673416494116, -14.407137114194123, -14.399054572869666, -14.40442985726578], "mit_samples": [-14.407855392454401, -14.41138539592786, -14.404759420080612, -14.397877095547283, -14.402038068261797, -14.402515794402348, -14.403143267055237, -14.405415670804055, -14.401870721370104, -14.408266833977926, -14.39872469479799, -14.400061541006453, -14.405689092807108, -14.411763651361568, -14.404023899439142, -14.398249225519777, -14.402565601844584, -14.407712722386023, -14.399862484750852, -14.40532445363399]}, "16": {"n_shots": 65536, "data": {"mitigated": {"energy": -14.403693513385742, "stddev": 0.0020651799878096716}, "rawoutput": {"energy": -14.402792941517854, "stddev": 0.002045381296514596}}, "raw_samples": [-14.403913192871876, -14.404442635373389, -14.404551530462076, -14.402111681714578, -14.400632691399974, -14.400473206125529, -14.404033145763718, -14.403900675421726, -14.401749589630901, -14.404381602325403, -14.406156203013628, -14.405043533952316, -14.405329363970907, -14.40389119644441, -14.400039597771714, -14.404063451252448, -14.400430778956874, -14.400911314031877, -14.399325969223538, -14.40047747065018], "mit_samples": [-14.404885540849854, -14.405419893422424, -14.405361693810724, -14.402848420251226, -14.401440292014552, -14.401358159207454, -14.404767380469844, -14.404955145405289, -14.402568649909156, -14.40535427161413, -14.406963527670099, -14.406019370127332, -14.406385022727596, -14.404627742592998, -14.401013428922289, -14.405115488951497, -14.401315219480955, -14.401964709975397, -14.40014451677726, -14.40136179353479]}, "17": {"n_shots": 131072, "data": {"mitigated": {"energy": -14.403537942105737, "stddev": 0.0016352133506739002}, "rawoutput": {"energy": -14.40251886316002, "stddev": 0.001620446492882508}}, "raw_samples": [-14.399140941060931, -14.40212428181407, -14.40364578205687, -14.40174708397982, -14.401461263429661, -14.404148712346911, -14.403198500188878, -14.402263215470224, -14.404455463735342, -14.402244398175963, -14.403655018254799, -14.398619041582533, -14.401387925284425, -14.403880004803522, -14.403291340703369, -14.402801006257835, -14.405220364777934, -14.400963375685318, -14.402654796282413, -14.403474747309536], "mit_samples": [-14.400108673676542, -14.40301995691349, -14.40469755892327, -14.402801679056207, -14.402433177421283, -14.405203902485185, -14.40425051251491, -14.403233105744905, -14.40550777666952, -14.40321680653998, -14.404707097267465, -14.399666052113686, -14.40243525185634, -14.404931885132521, -14.404345935759066, -14.403691190047107, -14.406269512704739, -14.402011707533767, -14.403703522598782, -14.404523537155978]}, "18": {"n_shots": 262144, "data": {"mitigated": {"energy": -14.403958345366515, "stddev": 0.0008482052045285124}, "rawoutput": {"energy": -14.402916499120895, "stddev": 0.000849826478101345}}, "raw_samples": [-14.403289234916413, -14.403316335574397, -14.402932944316289, -14.401894262363486, -14.403577997959166, -14.402146068832248, -14.403419942291194, -14.402409239125717, -14.404218135468287, -14.402542294097934, -14.402518701649722, -14.403683615433772, -14.404145420883735, -14.402170733130337, -14.402127499556242, -14.40099131711325, -14.404204030580562, -14.403696485693775, -14.402468666093455, -14.402577057337913], "mit_samples": [-14.4043380361057, -14.404365292599312, -14.403981992723573, -14.402945441393143, -14.404547772226184, -14.403194679817156, -14.40446898394149, -14.40346082661323, -14.405267334969986, -14.403514351991843, -14.403570379508079, -14.404732491320699, -14.405194750647109, -14.403219194797405, -14.40317892978484, -14.402042011622184, -14.405252873223795, -14.404745516670342, -14.403517365739848, -14.403628681634387]}, "19": {"n_shots": 524288, "data": {"mitigated": {"energy": -14.403551335243634, "stddev": 0.0005211191008198193}, "rawoutput": {"energy": -14.402502797852625, "stddev": 0.000520863568468098}}, "raw_samples": [-14.402565422425024, -14.402546283335173, -14.402251032413844, -14.402954640670753, -14.402151236813035, -14.401891040005898, -14.4024474375691, -14.401384053166513, -14.402576927380228, -14.402893723300616, -14.40349994455838, -14.403300937353263, -14.402741619157954, -14.402513295304708, -14.40157531295114, -14.402284816249415, -14.402887630678327, -14.403104417850937, -14.402225107837323, -14.40226107803091], "mit_samples": [-14.403613977901285, -14.403595144116693, -14.403299504364368, -14.40400327158348, -14.403199744302395, -14.402939092797405, -14.403496257683052, -14.402431987730827, -14.40362570411565, -14.403942452479663, -14.404549126150679, -14.404349668117879, -14.403790087802381, -14.40356176948351, -14.4026233241924, -14.403333165505732, -14.403936131428285, -14.404153249644136, -14.40327348723501, -14.403309558237872]}, "20": {"n_shots": 1048576, "data": {"mitigated": {"energy": -14.403665260682146, "stddev": 0.0006103046962435712}, "rawoutput": {"energy": -14.402616645934526, "stddev": 0.0006100770776470125}}, "raw_samples": [-14.402620649260696, -14.40170559896764, -14.401980152614321, -14.403659775612528, -14.402154418104608, -14.40254714067927, -14.403361409023155, -14.403226992745303, -14.403326825465312, -14.40269418732584, -14.401437778631085, -14.402134997529245, -14.402410851757201, -14.403655392414933, -14.40193626715638, -14.402704357427993, -14.402363635344763, -14.403031183593946, -14.402645434683054, -14.402735870353311], "mit_samples": [-14.403669198882165, -14.402753868893287, -14.403028515526563, -14.404708682816826, -14.403202680401769, -14.403595640549042, -14.404410264865788, -14.40427581091009, -14.40437563722679, -14.403742933824349, -14.402485864035762, -14.403183532296566, -14.403459485984177, -14.404704375866949, -14.402984628679329, -14.403753244535244, -14.403412193698559, -14.404080051142161, -14.403693958581744, -14.403784644925715]}}
