# Supplementary material for: A Stabilizer Framework for the Contextual Subspace Variational Quantum Eigensolver and the Noncontextual Projection Ansatz
Source: J Chem Theory Comput. 2023 Jan 23;19(3):808–21. doi: 10.1021/acs.jctc.2c00910 (PMC9933439; doi:10.1021/acs.jctc.2c00910)
Supplement: Supplementary file 1 — ct2c00910_si_001.zip [file ct2c00910_si_001.zip › anc/simulation_data/SNS/shot_noise_sampling_B_STO-3G_DOUBLET.json]

{"1": {"n_shots": 2, "data": {"mitigated": {"energy": -24.174630063941727, "stddev": 0.19117957819852605}, "rawoutput": {"energy": -24.174630063941734, "stddev": 0.19117957819852804}}, "raw_samples": [-24.245742119818466, -24.26155693544628, -23.88378730672689, -24.261556935446162, -24.20527276714979, -24.31784110374231, -24.22992730419043, -24.261556935446276, -24.173643135894395, -24.076889614929573, -24.261556935446276, -24.205272767149907, -24.221087582777717, -24.189457951522208, -24.261556935446166, -24.2862114724868, -24.221087582777717, -24.317841103742538, -24.16480341448134, -23.445951374213397], "mit_samples": [-24.24574211981846, -24.261556935446272, -23.883787306726887, -24.261556935446155, -24.205272767149786, -24.3178411037423, -24.22992730419043, -24.26155693544627, -24.17364313589439, -24.07688961492957, -24.26155693544627, -24.205272767149896, -24.221087582777706, -24.189457951522204, -24.26155693544616, -24.286211472486805, -24.22108758277771, -24.317841103742534, -24.164803414481334, -23.4459513742134]}, "2": {"n_shots": 4, "data": {"mitigated": {"energy": -24.190698749440983, "stddev": 0.2008867332215071}, "rawoutput": {"energy": -24.190692687388776, "stddev": 0.20089552790399315}}, "raw_samples": [-23.78534508487662, -24.21760003567028, -24.281791611780385, -24.416283325592744, -24.24574211981835, -24.197365359335993, -23.877476378271552, -24.213180174963803, -23.986557167756352, -24.408375917778894, -23.708826240246196, -24.33807578007653, -24.221087582777773, -24.289699019594295, -24.456752678261253, -24.338075780076473, -24.128753922519362, -24.177130683001828, -24.364419018002895, -24.1613158673739], "mit_samples": [-23.78541303297877, -24.217605667543737, -24.281791612906023, -24.416281301922325, -24.245746959306512, -24.1973673863835, -23.87751074626526, -24.21318096501854, -23.986555589676634, -24.408381547805032, -23.70882421910598, -24.338074989019375, -24.22109321175766, -24.28970262538799, -24.45675346931801, -24.338074989221727, -24.128753920751585, -24.177122238608558, -24.364419018002547, -24.161321497839957]}, "3": {"n_shots": 8, "data": {"mitigated": {"energy": -24.178585530934328, "stddev": 0.10999513303601294}, "rawoutput": {"energy": -24.178574528414448, "stddev": 0.10999789333823382}}, "raw_samples": [-24.251439597279077, -24.283102119022715, -24.32310531489164, -24.215390105317045, -24.2465864702613, -24.223297513130948, -24.20922647105691, -24.116149643787356, -24.178874456555512, -24.13106503630434, -23.878888068945496, -24.259813161892303, -23.925054899074592, -24.24574211981838, -24.2272512170379, -24.159207120452443, -24.229461147391138, -24.247485893372097, -24.160950894006074, -24.05939931869172], "mit_samples": [-24.251443424932212, -24.283100540038635, -24.323113142921148, -24.215396352590933, -24.246581239016606, -24.223316207330054, -24.209238919947623, -24.116166534854855, -24.178875247533664, -24.13106948615132, -23.87889449929582, -24.259824201409653, -23.92507811103551, -24.24576306053228, -24.227260455166963, -24.159208754767327, -24.22947262904473, -24.247498166346773, -24.16098632821694, -24.059423317553552]}, "4": {"n_shots": 16, "data": {"mitigated": {"energy": -24.195641785409087, "stddev": 0.07401027608786358}, "rawoutput": {"energy": -24.195609408802834, "stddev": 0.07402238142599087}}, "raw_samples": [-24.28068664660381, -24.227085175597967, -24.082266100600577, -24.288144342862214, -24.233887618235208, -24.27675599807855, -24.287272456085393, -24.18334490897779, -24.106904192397263, -24.138972444118167, -24.15101604252296, -24.264189041020845, -24.211858576631517, -24.16816890172715, -24.201369654958754, -24.27082544221826, -24.241156217672113, -24.092833150323127, -24.035727686965892, -24.16972357845914], "mit_samples": [-24.280722650608208, -24.227107527584437, -24.08232263354399, -24.288175090054168, -24.233903585252495, -24.276792855948848, -24.287290249218348, -24.18337148572422, -24.106932044819256, -24.139008426927674, -24.151030772247836, -24.264208154267596, -24.211862909683013, -24.168183204005476, -24.20140366382626, -24.27086542442721, -24.24118116532957, -24.092904545636888, -24.035823246420932, -24.16974607265528]}, "5": {"n_shots": 32, "data": {"mitigated": {"energy": -24.21493054948537, "stddev": 0.04592407004673819}, "rawoutput": {"energy": -24.214871217582406, "stddev": 0.045938349946252746}}, "raw_samples": [-24.22736775623773, -24.26289828409141, -24.22868380902505, -24.22804008309478, -24.181451077744274, -24.218733601773632, -24.25862848106476, -24.230449573367903, -24.273662653257613, -24.07758565004341, -24.134454729932084, -24.238062872851067, -24.246733850863972, -24.18773455627313, -24.157076905750273, -24.22707364790706, -24.20815502436015, -24.238709903850218, -24.231579834402396, -24.24034205575716], "mit_samples": [-24.227397490590583, -24.262933294127116, -24.228715160061732, -24.228079356068598, -24.181494551770086, -24.21877369349012, -24.25868044458427, -24.23048949193889, -24.273719475390042, -24.077678136101675, -24.13455429722053, -24.238153424080323, -24.246776906250172, -24.187786853405623, -24.157202955228918, -24.227173798544182, -24.208187754726744, -24.23877567530883, -24.23165565061379, -24.24038258020516]}, "6": {"n_shots": 64, "data": {"mitigated": {"energy": -24.175843218791325, "stddev": 0.03315734088029795}, "rawoutput": {"energy": -24.1757534353504, "stddev": 0.03316354524618818}}, "raw_samples": [-24.152999778559956, -24.16367536316081, -24.253477709905386, -24.160177134654777, -24.17178644220557, -24.14284093003286, -24.132063912937657, -24.213861844680906, -24.174639292246887, -24.152240319671957, -24.150830250770184, -24.156212435353314, -24.20079187651257, -24.171471463323943, -24.17706308298331, -24.134631191266305, -24.176074657006588, -24.174764368064725, -24.253121220663797, -24.202345433006556], "mit_samples": [-24.153089676866667, -24.16376638563555, -24.253517256615282, -24.160249515692275, -24.171898985627447, -24.142941211511083, -24.132121377116402, -24.213944515015807, -24.174705165815958, -24.15235930126289, -24.15095174619065, -24.15630849851853, -24.200870724445416, -24.171616541911504, -24.177133079514782, -24.13472611902534, -24.176165525742473, -24.174859651226196, -24.253237403926722, -24.202401694165466]}, "7": {"n_shots": 128, "data": {"mitigated": {"energy": -24.178458729286042, "stddev": 0.02519020306543351}, "rawoutput": {"energy": -24.178336999700168, "stddev": 0.02520051490185587}}, "raw_samples": [-24.18761153611083, -24.176393507296883, -24.18757746373263, -24.165476026148994, -24.156525918698442, -24.162335113151798, -24.184855453354565, -24.196419411603287, -24.202069191712418, -24.116903441759412, -24.161366616087825, -24.18605125875206, -24.208827085069032, -24.18401957924041, -24.164529110532218, -24.21921311117754, -24.17668034086449, -24.12698614742933, -24.196803812477327, -24.20609586880378], "mit_samples": [-24.18770807309224, -24.176539977118527, -24.187646343641045, -24.165629769560912, -24.156677555612806, -24.16246744924164, -24.18499287267388, -24.19654400299171, -24.20220393651395, -24.117047361933714, -24.16143584420497, -24.18615800678838, -24.208880430196995, -24.184138096702174, -24.164632814360615, -24.21931247468749, -24.176843404264908, -24.127132301101277, -24.196938036382726, -24.20624583465099]}, "8": {"n_shots": 256, "data": {"mitigated": {"energy": -24.18938891812303, "stddev": 0.01990866496382288}, "rawoutput": {"energy": -24.189247213498234, "stddev": 0.019914314006116245}}, "raw_samples": [-24.185544066310506, -24.188275831893872, -24.17308753069255, -24.19699120841023, -24.199950363936505, -24.191253344619433, -24.22135288489305, -24.19304864609486, -24.197223614430364, -24.168856701538736, -24.198901335755192, -24.170279072933916, -24.15350786886557, -24.149657174598815, -24.199120335277158, -24.198684948897387, -24.22821558508773, -24.21504171252552, -24.174074102574316, -24.181877940628983], "mit_samples": [-24.185706951220595, -24.188389776448997, -24.173243713276257, -24.197151760374464, -24.20009610624794, -24.19141588531351, -24.22147286994786, -24.19316850088774, -24.19738856477405, -24.169013195432786, -24.199012725888796, -24.170415978376663, -24.153659745578395, -24.149806085931292, -24.199238496991246, -24.198831290116793, -24.228335324869146, -24.215207992621483, -24.174232488338706, -24.18199090982389]}, "9": {"n_shots": 512, "data": {"mitigated": {"energy": -24.185819505389915, "stddev": 0.010485922080443678}, "rawoutput": {"energy": -24.185658854822364, "stddev": 0.010483089352393445}}, "raw_samples": [-24.193723649831103, -24.179411384806155, -24.20153062413566, -24.191523301198597, -24.18656180096598, -24.1836430783157, -24.194761965787794, -24.180251865709195, -24.202068911652894, -24.185606945415515, -24.172880489751694, -24.191555251384255, -24.18721865950211, -24.177510774540764, -24.164128388943496, -24.164086948965874, -24.194122069948037, -24.17810634463487, -24.189993285692616, -24.194491355265004], "mit_samples": [-24.193886277054023, -24.17957141215352, -24.2016973742949, -24.19168602436633, -24.18672548718422, -24.18380379208253, -24.194925003871294, -24.180412644267577, -24.202231722693863, -24.18577089082978, -24.173037662539706, -24.191717433267332, -24.187376750209907, -24.17766704468123, -24.164283249056375, -24.164240859045297, -24.194284174064133, -24.17826366162413, -24.190156258044354, -24.194652386467773]}, "10": {"n_shots": 1024, "data": {"mitigated": {"energy": -24.19013678561327, "stddev": 0.007194615565910692}, "rawoutput": {"energy": -24.189975410530305, "stddev": 0.007192496781246958}}, "raw_samples": [-24.180728087155035, -24.19515785882187, -24.190816889239755, -24.19215637165873, -24.201227114054742, -24.193934404559474, -24.189139884917765, -24.19501013415585, -24.18467230474782, -24.186197924654596, -24.187042471681888, -24.196274681021716, -24.170912657307934, -24.1864773086737, -24.18939558144401, -24.19516861377382, -24.20379051715719, -24.18578043071892, -24.192117492810066, -24.18350748205124], "mit_samples": [-24.180887295903243, -24.195319946702295, -24.190980274913038, -24.192318751311685, -24.201391332545523, -24.19409641195471, -24.189300424782253, -24.1951732623054, -24.184834200968, -24.186359718323097, -24.187202988791316, -24.19643753571208, -24.171068213967626, -24.186636394391826, -24.189556254499365, -24.195332195188204, -24.203956848698553, -24.18593850544075, -24.192278395172742, -24.183666760693676]}, "11": {"n_shots": 2048, "data": {"mitigated": {"energy": -24.191159325026117, "stddev": 0.007073791933624556}, "rawoutput": {"energy": -24.19099751997434, "stddev": 0.0070718079517001885}}, "raw_samples": [-24.20162733981252, -24.193471621883756, -24.19597061924795, -24.18754623550568, -24.187946237186246, -24.19260803953097, -24.18186770779818, -24.18283851431425, -24.189594920660006, -24.199444520428532, -24.18281220645125, -24.1771410930147, -24.198210294191135, -24.19911491529281, -24.186686286830888, -24.18370645053547, -24.187251544164898, -24.20076050911862, -24.197615376506807, -24.19373596701218], "mit_samples": [-24.201792581454416, -24.19363367273977, -24.196133651037417, -24.187707319981637, -24.188106433505325, -24.192769980265684, -24.18202770514689, -24.18299836377811, -24.189755992685907, -24.1996095210274, -24.182972858975322, -24.177297372994126, -24.198373825201777, -24.19927770790845, -24.186847991708664, -24.183865719835893, -24.18741295063949, -24.200924754976597, -24.197779749120095, -24.193898347539367]}, "12": {"n_shots": 4096, "data": {"mitigated": {"energy": -24.192308723210147, "stddev": 0.0033635178343837946}, "rawoutput": {"energy": -24.192146564239913, "stddev": 0.0033627907223797516}}, "raw_samples": [-24.194981346853556, -24.195457332904496, -24.191702074915483, -24.194416365814963, -24.191241109177305, -24.19216146856286, -24.19407449355969, -24.197560058366516, -24.1908316377678, -24.190303853505327, -24.197727655065872, -24.191804579724305, -24.18738985334114, -24.187573753837338, -24.19275408493118, -24.189972512036913, -24.195347718789485, -24.18371681596998, -24.19106980080748, -24.19284476886654], "mit_samples": [-24.19514356498243, -24.19562067675877, -24.191863725282076, -24.19457968462214, -24.191403518363586, -24.192322627297138, -24.194236952804825, -24.197723100843096, -24.190993552043977, -24.19046644112572, -24.197891750432166, -24.19196694903469, -24.18755046309914, -24.187735148963636, -24.19291675008468, -24.19013424003816, -24.195510125832637, -24.18387739801532, -24.191231321597527, -24.193006472981214]}, "13": {"n_shots": 8192, "data": {"mitigated": {"energy": -24.18962433625632, "stddev": 0.0026554026001538336}, "rawoutput": {"energy": -24.189462883826337, "stddev": 0.002654819087248157}}, "raw_samples": [-24.185306050807192, -24.192409213034665, -24.18927053622016, -24.18746891428139, -24.188571391776392, -24.191182950574635, -24.19193566917816, -24.191206360139446, -24.18755551306678, -24.185308011512813, -24.191147413110862, -24.191600150670396, -24.18510284959292, -24.190275134307125, -24.186776872194617, -24.193601048711525, -24.191295402787325, -24.190261157859638, -24.192790623921326, -24.1861924127794], "mit_samples": [-24.18546682864823, -24.19257147878984, -24.189432021445732, -24.187629846134097, -24.18873243977137, -24.191345164745986, -24.192097554726807, -24.1913689006295, -24.187716397209286, -24.185468803132732, -24.191309403098913, -24.191762102219442, -24.185263297114634, -24.190436696824293, -24.186937570446382, -24.193763398035202, -24.191456706038526, -24.190422786504524, -24.192952414649188, -24.186352914961613]}, "14": {"n_shots": 16384, "data": {"mitigated": {"energy": -24.188432841367035, "stddev": 0.0028086146357298412}, "rawoutput": {"energy": -24.18827178946645, "stddev": 0.002807835669526192}}, "raw_samples": [-24.19433359262978, -24.1864027276933, -24.191235765633273, -24.1929121259511, -24.18830440321997, -24.19078834419222, -24.18732542012385, -24.183861338771845, -24.18939556732701, -24.18917622393991, -24.189541131370895, -24.190060186724434, -24.18714090168641, -24.188010262141137, -24.183637660532796, -24.188809858218136, -24.187758304086774, -24.185183383005896, -24.18375310736746, -24.187805484712847], "mit_samples": [-24.194496450281406, -24.18656351907128, -24.191397437900747, -24.19307464207936, -24.188465593936083, -24.190950198462165, -24.18748590301742, -24.184021164547524, -24.189557040200302, -24.18933746458744, -24.189702703726816, -24.190221622549664, -24.187301175749244, -24.188171083457437, -24.183797650802394, -24.188970928810058, -24.187919076118952, -24.185343903915992, -24.183912827374282, -24.18796644075204]}, "15": {"n_shots": 32768, "data": {"mitigated": {"energy": -24.18911565699488, "stddev": 0.0016851421153159009}, "rawoutput": {"energy": -24.188954363947275, "stddev": 0.001684720856751941}}, "raw_samples": [-24.18775224309481, -24.187644472781376, -24.187607964610333, -24.187348500099247, -24.186362973650763, -24.188632132053527, -24.188141283060265, -24.188170322986586, -24.187468164100157, -24.188724365357675, -24.19189397398977, -24.19141139952353, -24.1903656027695, -24.188883143995433, -24.18867899086044, -24.187504680086704, -24.18889730645869, -24.189411218606526, -24.192286795407306, -24.191901745452853], "mit_samples": [-24.18791345406518, -24.18780549233202, -24.18776882279118, -24.18750946661385, -24.186523308734373, -24.18879358775733, -24.188302063383993, -24.18833122016787, -24.18762933421502, -24.18888567877973, -24.192055945655213, -24.191573386240897, -24.19052727448167, -24.189044495266828, -24.188840344378164, -24.187665522033182, -24.189058665151276, -24.189572582965138, -24.192449034379642, -24.192063460505043]}, "16": {"n_shots": 65536, "data": {"mitigated": {"energy": -24.188576230872364, "stddev": 0.001238847926101888}, "rawoutput": {"energy": -24.188415221827526, "stddev": 0.001238566955383756}}, "raw_samples": [-24.186490266119883, -24.188138271948485, -24.1889420725108, -24.18856714796098, -24.189310198678594, -24.187917965291543, -24.186231763607722, -24.189088523224488, -24.189089950226155, -24.18987354851406, -24.185125333889793, -24.18840477792665, -24.188504929721777, -24.18929713715631, -24.188026565229414, -24.189430362164565, -24.18882371366256, -24.189445955241297, -24.187487639280356, -24.190108314195136], "mit_samples": [-24.18665056629288, -24.18829922471143, -24.189102973163784, -24.188728290221807, -24.189471416973998, -24.188078795723975, -24.186392441662953, -24.18924980509556, -24.189250914320827, -24.190034938017536, -24.185285610252496, -24.188565847641424, -24.188666277810174, -24.18945825667221, -24.188187530537437, -24.189591890560774, -24.18898477970589, -24.18960700060441, -24.187648411175825, -24.190269646301914]}, "17": {"n_shots": 131072, "data": {"mitigated": {"energy": -24.189101005954335, "stddev": 0.0008204172132867468}, "rawoutput": {"energy": -24.188939788325985, "stddev": 0.0008201775342515059}}, "raw_samples": [-24.188683763987687, -24.188811892645656, -24.191300260205896, -24.19009055817308, -24.189055837900252, -24.189669883296688, -24.18885604624276, -24.18930590796721, -24.187746022148904, -24.188450648867054, -24.188895657630244, -24.18845241014528, -24.18914457604043, -24.18952415644232, -24.187916484546644, -24.18755200666043, -24.1891654976482, -24.18839619202553, -24.188592064677533, -24.18918589926786], "mit_samples": [-24.188844687835967, -24.188973079188504, -24.191462235280675, -24.19025227492161, -24.189217007733642, -24.189831260013165, -24.18901718731419, -24.189467039233282, -24.187906827977173, -24.188611661420282, -24.189056862393688, -24.188613724470088, -24.189305969754656, -24.189685471370133, -24.188077494302394, -24.187712888442338, -24.189326621337425, -24.188557358944152, -24.18875317383396, -24.18934729331939]}, "18": {"n_shots": 262144, "data": {"mitigated": {"energy": -24.189020658830493, "stddev": 0.0006125713044739207}, "rawoutput": {"energy": -24.188859431267073, "stddev": 0.0006124543709851278}}, "raw_samples": [-24.18860856468244, -24.188322667905265, -24.18839444531347, -24.188254796994848, -24.189713105169048, -24.188822071153933, -24.188775781538173, -24.188563096716475, -24.18810653584375, -24.188512093455934, -24.188827737731312, -24.189271692119377, -24.187758606562355, -24.18903111833426, -24.189252337271853, -24.189115100774774, -24.188557502259663, -24.19036442444589, -24.18906432340202, -24.189872623666663], "mit_samples": [-24.188769716882067, -24.188483752735653, -24.18855565809565, -24.188415936015648, -24.18987443019334, -24.188983303608506, -24.188937052305686, -24.18872425888334, -24.188267619173196, -24.188673347838222, -24.18898887488964, -24.18943294084119, -24.187919613357288, -24.1891924151472, -24.18941368134538, -24.189276211603318, -24.188718696838517, -24.19052604887478, -24.189225588090476, -24.1900340298907]}, "19": {"n_shots": 524288, "data": {"mitigated": {"energy": -24.189120355241677, "stddev": 0.00032615958513316677}, "rawoutput": {"energy": -24.188959127669275, "stddev": 0.00032607698363379845}}, "raw_samples": [-24.18863312994881, -24.18899458769925, -24.188893759078383, -24.189166006992505, -24.188709267260933, -24.18963056175247, -24.189212795763392, -24.188917129490445, -24.188895022650886, -24.189077354555423, -24.188778687612064, -24.18898316071848, -24.188278218489078, -24.188533574684755, -24.189009285685984, -24.188601188711562, -24.18896135837597, -24.189669634430647, -24.189047943028186, -24.189189886456273], "mit_samples": [-24.188794212495775, -24.189155832665623, -24.189054969938937, -24.189327229610427, -24.188870459480135, -24.1897919212956, -24.18937409959891, -24.18907838154405, -24.18905624423562, -24.18923872047432, -24.188939876137308, -24.18914438073797, -24.188439252445, -24.188694760924633, -24.18917052265063, -24.188762302384035, -24.189122507334183, -24.189831072818563, -24.189209212001664, -24.189351146060098]}, "20": {"n_shots": 1048576, "data": {"mitigated": {"energy": -24.189168264107582, "stddev": 0.00020333717123503976}, "rawoutput": {"energy": -24.189007030242824, "stddev": 0.00020328849130692365}}, "raw_samples": [-24.189067460657846, -24.189201325439704, -24.188861222620893, -24.189466648724558, -24.18883105309333, -24.189344485831622, -24.189040453070866, -24.189074992614866, -24.188685728903828, -24.189027805831746, -24.189009126960016, -24.188969512781256, -24.188795992156646, -24.18864767737418, -24.1889216659952, -24.189055508927826, -24.18917877897086, -24.18910411750771, -24.188751894852125, -24.189105152541277], "mit_samples": [-24.18922868458547, -24.189362618896904, -24.189022440134348, -24.189628011075726, -24.18899228143446, -24.189505814839425, -24.18920163563603, -24.189236221469514, -24.188846867917626, -24.189189006061266, -24.189170354253427, -24.18913066998376, -24.188957213834684, -24.1888088391742, -24.189082877607223, -24.1892167639048, -24.189340081010936, -24.18926539485744, -24.188913084959765, -24.189266420514638]}}
