# Supplementary material for: A Stabilizer Framework for the Contextual Subspace Variational Quantum Eigensolver and the Noncontextual Projection Ansatz
Source: J Chem Theory Comput. 2023 Jan 23;19(3):808–21. doi: 10.1021/acs.jctc.2c00910 (PMC9933439; doi:10.1021/acs.jctc.2c00910)
Supplement: Supplementary file 1 — ct2c00910_si_001.zip [file ct2c00910_si_001.zip › anc/simulation_data/SNS/shot_noise_sampling_LiH_STO-3G_SINGLET.json]

{"1": {"n_shots": 2, "data": {"mitigated": {"energy": -8.904930732908932, "stddev": 0.0956169157169352}, "rawoutput": {"energy": -8.90493073290893, "stddev": 0.09561691571693465}}, "raw_samples": [-8.982567743986111, -8.931197837622207, -8.981642950386634, -8.87525799220854, -8.65954958360304, -8.65082478740717, -8.927374111139205, -8.92331059901914, -8.936510520162676, -8.960639422277582, -8.96654755522147, -8.984637313076737, -8.893574264267066, -9.003785451580868, -8.948587842632305, -8.950867543758156, -8.861394278400091, -8.944393941702028, -8.795863906145689, -8.920087013581874], "mit_samples": [-8.982567743986115, -8.931197837622209, -8.981642950386636, -8.875257992208544, -8.659549583603038, -8.650824787407172, -8.927374111139207, -8.923310599019143, -8.93651052016268, -8.960639422277584, -8.966547555221469, -8.98463731307674, -8.893574264267075, -9.003785451580864, -8.948587842632307, -8.950867543758157, -8.861394278400088, -8.944393941702032, -8.795863906145687, -8.92008701358188]}, "2": {"n_shots": 4, "data": {"mitigated": {"energy": -8.897992209083899, "stddev": 0.06043952320931457}, "rawoutput": {"energy": -8.897992209083899, "stddev": 0.06043952320931463}}, "raw_samples": [-8.924585334692686, -8.925421270253235, -8.959768194014885, -8.918029616181267, -8.837484733630722, -8.89883899394415, -8.953555394239107, -8.931953583897656, -8.902767696256175, -8.945088419706652, -8.83347981797759, -8.959178443910634, -8.935659504323127, -8.833599109835873, -8.959213832306084, -8.932484739507027, -8.937673868083348, -8.772054991761303, -8.83108153200097, -8.767925105155415], "mit_samples": [-8.924585334692688, -8.925421270253231, -8.959768194014886, -8.918029616181267, -8.837484733630722, -8.898838993944153, -8.953555394239109, -8.931953583897663, -8.902767696256175, -8.945088419706652, -8.833479817977585, -8.959178443910638, -8.935659504323123, -8.833599109835879, -8.959213832306085, -8.932484739507025, -8.93767386808335, -8.772054991761308, -8.831081532000974, -8.767925105155413]}, "3": {"n_shots": 8, "data": {"mitigated": {"energy": -8.910069148849342, "stddev": 0.03998871580746418}, "rawoutput": {"energy": -8.910069148849342, "stddev": 0.0399887158074634}}, "raw_samples": [-8.899043109673789, -8.897326584881775, -8.934692338800769, -8.90905995820629, -8.851274535684807, -8.93592422130036, -8.957112474838313, -8.854937339788203, -8.92132580857902, -8.847146408645955, -8.943680200157631, -8.920317812506052, -8.983676733213422, -8.833576588479595, -8.926104130231824, -8.921686871387205, -8.89322870639112, -8.877463703934422, -8.928590746603918, -8.96521470368238], "mit_samples": [-8.899043109673785, -8.897326584881775, -8.934692338800767, -8.909059958206289, -8.851274535684807, -8.935924221300356, -8.95711247483832, -8.854937339788203, -8.921325808579022, -8.847146408645957, -8.943680200157626, -8.920317812506052, -8.983676733213416, -8.83357658847959, -8.926104130231824, -8.921686871387209, -8.893228706391124, -8.877463703934422, -8.928590746603916, -8.965214703682392]}, "4": {"n_shots": 16, "data": {"mitigated": {"energy": -8.898688350212023, "stddev": 0.026409219909576637}, "rawoutput": {"energy": -8.898688350212025, "stddev": 0.026409219909575152}}, "raw_samples": [-8.888633626332748, -8.91444841927119, -8.90011472167813, -8.943294988027077, -8.890625856304611, -8.896318352869462, -8.924153078996607, -8.887268019280631, -8.863275969446743, -8.88595852420853, -8.93643171668406, -8.911250914387809, -8.854412393479867, -8.921326101954413, -8.873347467937586, -8.870148412994347, -8.878594059653055, -8.89105258902225, -8.955631260087653, -8.887480531623709], "mit_samples": [-8.888633626332751, -8.914448419271194, -8.900114721678126, -8.943294988027088, -8.89062585630461, -8.896318352869455, -8.92415307899661, -8.887268019280626, -8.863275969446743, -8.885958524208533, -8.936431716684064, -8.911250914387807, -8.854412393479867, -8.921326101954412, -8.873347467937574, -8.870148412994356, -8.878594059653048, -8.891052589022244, -8.955631260087651, -8.887480531623714]}, "5": {"n_shots": 32, "data": {"mitigated": {"energy": -8.903063974149095, "stddev": 0.025372911501461166}, "rawoutput": {"energy": -8.903063974149097, "stddev": 0.025372911501460687}}, "raw_samples": [-8.921168134413042, -8.935839271325277, -8.928443114106841, -8.913998423216155, -8.918748650837903, -8.908650645419169, -8.904620660395853, -8.934060418377134, -8.85376308133715, -8.886131404133101, -8.93321491028002, -8.909542544947264, -8.905550461291613, -8.899693376850403, -8.855129299962407, -8.905001864945191, -8.903392031882264, -8.907915009659927, -8.84552827440855, -8.890887905192708], "mit_samples": [-8.921168134413033, -8.935839271325278, -8.92844311410684, -8.91399842321616, -8.918748650837907, -8.90865064541916, -8.904620660395855, -8.934060418377126, -8.853763081337144, -8.886131404133096, -8.933214910280013, -8.909542544947266, -8.905550461291616, -8.899693376850395, -8.855129299962405, -8.905001864945195, -8.903392031882257, -8.907915009659915, -8.845528274408544, -8.89088790519271]}, "6": {"n_shots": 64, "data": {"mitigated": {"energy": -8.907596986889036, "stddev": 0.015101429758419278}, "rawoutput": {"energy": -8.907596986889036, "stddev": 0.015101429758418692}}, "raw_samples": [-8.928502900622735, -8.923814742860865, -8.88838447025236, -8.898311966991676, -8.921005054947237, -8.887530173623377, -8.919458010299753, -8.909941193141801, -8.918265076803067, -8.882468083471803, -8.903791166637056, -8.90695477100659, -8.905313050955472, -8.916681404249516, -8.901849583422496, -8.889727723947516, -8.883299128986522, -8.926750760585325, -8.909587594227933, -8.930302880747641], "mit_samples": [-8.928502900622737, -8.923814742860865, -8.888384470252362, -8.898311966991681, -8.921005054947235, -8.887530173623373, -8.919458010299739, -8.909941193141801, -8.918265076803063, -8.882468083471803, -8.903791166637047, -8.90695477100659, -8.905313050955465, -8.91668140424952, -8.901849583422502, -8.889727723947518, -8.883299128986517, -8.926750760585334, -8.909587594227924, -8.930302880747645]}, "7": {"n_shots": 128, "data": {"mitigated": {"energy": -8.906124810114918, "stddev": 0.008825491812442214}, "rawoutput": {"energy": -8.90612481011492, "stddev": 0.00882549181244293}}, "raw_samples": [-8.892773062622066, -8.914017362464913, -8.89875592159242, -8.89760495227242, -8.904395084592087, -8.909922355901795, -8.906198983852113, -8.891374688396002, -8.913057236104144, -8.908946215460569, -8.893672278903828, -8.925271811853248, -8.913953986887904, -8.912002503231529, -8.908815887583616, -8.903670907777258, -8.898166184178733, -8.906221929681838, -8.920202088435998, -8.90347276050594], "mit_samples": [-8.892773062622059, -8.914017362464907, -8.89875592159241, -8.897604952272422, -8.904395084592085, -8.909922355901784, -8.906198983852116, -8.891374688395995, -8.91305723610414, -8.908946215460551, -8.893672278903828, -8.925271811853243, -8.913953986887897, -8.91200250323153, -8.908815887583618, -8.903670907777272, -8.898166184178727, -8.90622192968182, -8.920202088435994, -8.903472760505949]}, "8": {"n_shots": 256, "data": {"mitigated": {"energy": -8.905167926427344, "stddev": 0.006622328301567996}, "rawoutput": {"energy": -8.905167926427348, "stddev": 0.006622328301569127}}, "raw_samples": [-8.912212142624186, -8.91246929037569, -8.912594100729434, -8.912901853171471, -8.911637982579407, -8.907382293054628, -8.898269835805538, -8.902862195089183, -8.907375478274139, -8.891949240529978, -8.91018711355462, -8.893134081470624, -8.908386968053255, -8.89856284686832, -8.90518684160902, -8.905097308276058, -8.897552838749855, -8.912840639025896, -8.89910303171584, -8.903652446989796], "mit_samples": [-8.912212142624185, -8.91246929037569, -8.912594100729448, -8.912901853171464, -8.911637982579398, -8.907382293054619, -8.898269835805536, -8.90286219508919, -8.907375478274117, -8.891949240529982, -8.91018711355462, -8.89313408147062, -8.908386968053245, -8.898562846868307, -8.905186841609014, -8.905097308276048, -8.897552838749858, -8.912840639025882, -8.899103031715834, -8.903652446989803]}, "9": {"n_shots": 512, "data": {"mitigated": {"energy": -8.908080244593613, "stddev": 0.00480406446913523}, "rawoutput": {"energy": -8.908080244593618, "stddev": 0.004804064469137079}}, "raw_samples": [-8.911357476609098, -8.899753829815516, -8.912158939778207, -8.90828309022149, -8.902427711795063, -8.896628023216198, -8.907570855688343, -8.906234472231361, -8.903479590074724, -8.905292003481652, -8.909126052487013, -8.91668475087157, -8.906903679557415, -8.911560258125183, -8.909849742866164, -8.913241491296734, -8.909046615659364, -8.91492946881541, -8.907428919191588, -8.909647920090295], "mit_samples": [-8.9113574766091, -8.899753829815515, -8.912158939778204, -8.908283090221502, -8.902427711795058, -8.896628023216184, -8.907570855688345, -8.906234472231352, -8.903479590074728, -8.905292003481657, -8.909126052487018, -8.916684750871553, -8.906903679557411, -8.911560258125172, -8.909849742866149, -8.913241491296716, -8.909046615659346, -8.914929468815398, -8.907428919191577, -8.909647920090306]}, "10": {"n_shots": 1024, "data": {"mitigated": {"energy": -8.907308174674291, "stddev": 0.0026801656879266974}, "rawoutput": {"energy": -8.907308174674295, "stddev": 0.0026801656879267425}}, "raw_samples": [-8.909256334521539, -8.907630920921617, -8.906277718954769, -8.909625080790594, -8.90726836283559, -8.908552879643961, -8.907678494858521, -8.904465206793802, -8.902111565507393, -8.904991806385386, -8.911659882860056, -8.907031039930374, -8.911628533463688, -8.908913071018455, -8.908873605288166, -8.90996835239012, -8.901652146064192, -8.905142599599065, -8.908138508364278, -8.905297383294307], "mit_samples": [-8.909256334521531, -8.907630920921632, -8.906277718954765, -8.909625080790601, -8.90726836283556, -8.908552879643954, -8.907678494858525, -8.904465206793805, -8.902111565507393, -8.904991806385398, -8.911659882860071, -8.907031039930365, -8.911628533463682, -8.90891307101845, -8.908873605288154, -8.909968352390115, -8.901652146064187, -8.90514259959907, -8.908138508364281, -8.905297383294306]}, "11": {"n_shots": 2048, "data": {"mitigated": {"energy": -8.90703294359658, "stddev": 0.0023421318853048823}, "rawoutput": {"energy": -8.907032943596585, "stddev": 0.0023421318853056867}}, "raw_samples": [-8.906355458762372, -8.908319002710488, -8.90735641218817, -8.907848995873241, -8.910247642717291, -8.9061114709522, -8.9055158211338, -8.906374731747073, -8.905591992725121, -8.904405437862339, -8.909999333677646, -8.908037284718679, -8.908978684489117, -8.907495491777315, -8.912919942718503, -8.906042727982882, -8.907178231840039, -8.904875848593472, -8.901940509606678, -8.905063849855246], "mit_samples": [-8.906355458762372, -8.908319002710494, -8.907356412188168, -8.907848995873241, -8.910247642717277, -8.906111470952208, -8.905515821133791, -8.906374731747057, -8.90559199272512, -8.904405437862328, -8.909999333677646, -8.90803728471867, -8.908978684489105, -8.907495491777315, -8.9129199427185, -8.906042727982872, -8.907178231840037, -8.904875848593473, -8.901940509606682, -8.905063849855235]}, "12": {"n_shots": 4096, "data": {"mitigated": {"energy": -8.907849893329455, "stddev": 0.001211179582988897}, "rawoutput": {"energy": -8.907849893329457, "stddev": 0.001211179582988266}}, "raw_samples": [-8.906713844423486, -8.906290295914813, -8.90923780804528, -8.9093766172685, -8.907427912323246, -8.908427661887421, -8.90746118563931, -8.9084415941813, -8.907311749125208, -8.907564668809924, -8.907589806173666, -8.90717389532338, -8.907724249146362, -8.911339926320275, -8.90815694762427, -8.907638818791916, -8.906614373299393, -8.908904600022742, -8.90786770594827, -8.90573420632038], "mit_samples": [-8.906713844423479, -8.906290295914818, -8.909237808045281, -8.90937661726849, -8.907427912323238, -8.908427661887425, -8.90746118563929, -8.90844159418129, -8.90731174912521, -8.907564668809922, -8.907589806173668, -8.907173895323384, -8.907724249146357, -8.911339926320275, -8.908156947624258, -8.907638818791922, -8.906614373299382, -8.908904600022755, -8.907867705948258, -8.90573420632038]}, "13": {"n_shots": 8192, "data": {"mitigated": {"energy": -8.907586143598056, "stddev": 0.0011981838002445488}, "rawoutput": {"energy": -8.907586143598056, "stddev": 0.0011981838002489461}}, "raw_samples": [-8.909493809685447, -8.906207875596765, -8.906922269493455, -8.908142277032262, -8.907129192734285, -8.908025423623249, -8.907556771531045, -8.90813008133962, -8.905992715882105, -8.906956167338077, -8.90897393285736, -8.909253945266014, -8.906689637137323, -8.908688533123808, -8.905658418933108, -8.908417739820125, -8.907005760857649, -8.908736095657686, -8.905294133613197, -8.90844809043855], "mit_samples": [-8.909493809685447, -8.906207875596758, -8.90692226949347, -8.908142277032281, -8.907129192734276, -8.908025423623254, -8.907556771531036, -8.90813008133962, -8.905992715882114, -8.906956167338087, -8.908973932857355, -8.909253945265998, -8.906689637137331, -8.90868853312379, -8.905658418933106, -8.908417739820116, -8.907005760857645, -8.908736095657684, -8.905294133613205, -8.908448090438533]}, "14": {"n_shots": 16384, "data": {"mitigated": {"energy": -8.907310715202257, "stddev": 0.001148272361361338}, "rawoutput": {"energy": -8.907310715202255, "stddev": 0.00114827236135933}}, "raw_samples": [-8.909489950760904, -8.90791652293461, -8.907676366668454, -8.906754368062051, -8.9080561820413, -8.905078271620898, -8.906604806149446, -8.906372874990977, -8.906942519483952, -8.90617309473376, -8.90630690119211, -8.908616440693319, -8.907477043812754, -8.908236740236415, -8.90753139068498, -8.908058772533337, -8.909594544135844, -8.906229278912251, -8.905952170630165, -8.907146063767597], "mit_samples": [-8.909489950760914, -8.9079165229346, -8.907676366668452, -8.90675436806205, -8.90805618204129, -8.905078271620889, -8.906604806149453, -8.906372874990977, -8.906942519483941, -8.906173094733767, -8.906306901192107, -8.908616440693311, -8.907477043812746, -8.908236740236427, -8.907531390684975, -8.908058772533339, -8.909594544135855, -8.906229278912253, -8.905952170630167, -8.9071460637676]}, "15": {"n_shots": 32768, "data": {"mitigated": {"energy": -8.907311200197586, "stddev": 0.0005496211788869654}, "rawoutput": {"energy": -8.907311200197586, "stddev": 0.0005496211788879013}}, "raw_samples": [-8.906510830274707, -8.90722935862144, -8.907769606907209, -8.908033232545277, -8.906762372344694, -8.907919314095665, -8.906116567346684, -8.906581641228263, -8.907268687010525, -8.907582112248166, -8.907766512815158, -8.907272257215558, -8.906550288677904, -8.90718448076462, -8.908119242306514, -8.907607211604237, -8.907686701192903, -8.907766234727806, -8.907417482247439, -8.907079869776947], "mit_samples": [-8.906510830274714, -8.907229358621448, -8.907769606907198, -8.908033232545264, -8.906762372344687, -8.907919314095658, -8.906116567346682, -8.906581641228273, -8.90726868701053, -8.907582112248184, -8.907766512815174, -8.907272257215544, -8.906550288677895, -8.907184480764622, -8.908119242306507, -8.907607211604235, -8.907686701192901, -8.907766234727818, -8.907417482247435, -8.907079869776952]}, "16": {"n_shots": 65536, "data": {"mitigated": {"energy": -8.90706998817079, "stddev": 0.00046481756626651314}, "rawoutput": {"energy": -8.907069988170786, "stddev": 0.00046481756626775444}}, "raw_samples": [-8.907592842845094, -8.907543108631895, -8.906927338798786, -8.906645608059954, -8.90736581754865, -8.90774607975097, -8.906201120451724, -8.906779509691557, -8.90728161717752, -8.907150803648154, -8.90675477794498, -8.907340736596913, -8.907345017578164, -8.906969645934764, -8.906915187359434, -8.906150915766485, -8.907492822060151, -8.906428878000819, -8.9070137030444, -8.907754232525292], "mit_samples": [-8.907592842845098, -8.907543108631883, -8.906927338798788, -8.906645608059952, -8.907365817548657, -8.90774607975097, -8.90620112045173, -8.90677950969156, -8.90728161717752, -8.907150803648152, -8.906754777944986, -8.907340736596916, -8.907345017578168, -8.906969645934762, -8.906915187359443, -8.906150915766487, -8.907492822060162, -8.906428878000824, -8.907013703044408, -8.907754232525289]}, "17": {"n_shots": 131072, "data": {"mitigated": {"energy": -8.90706923921736, "stddev": 0.0003320816748653864}, "rawoutput": {"energy": -8.90706923921736, "stddev": 0.0003320816748679012}}, "raw_samples": [-8.90685472272479, -8.906853463028009, -8.908037447826594, -8.907214418009007, -8.906658195859105, -8.90692128898601, -8.907088879741597, -8.907407865319104, -8.907037982526754, -8.906944522151344, -8.907037305341733, -8.907723125381352, -8.906921058913602, -8.906862306818944, -8.906872215674891, -8.90683945338742, -8.906688731980775, -8.907217078816808, -8.907300137513769, -8.906904584345561], "mit_samples": [-8.906854722724788, -8.906853463028012, -8.908037447826585, -8.907214418009005, -8.906658195859118, -8.906921288986023, -8.907088879741584, -8.907407865319108, -8.90703798252676, -8.906944522151331, -8.907037305341726, -8.907723125381352, -8.906921058913607, -8.906862306818953, -8.906872215674897, -8.906839453387427, -8.906688731980772, -8.907217078816805, -8.907300137513772, -8.906904584345558]}, "18": {"n_shots": 262144, "data": {"mitigated": {"energy": -8.907208609233674, "stddev": 0.00030683411480548844}, "rawoutput": {"energy": -8.907208609233672, "stddev": 0.00030683411480219783}}, "raw_samples": [-8.906993564830916, -8.907437406998383, -8.906770369389978, -8.907405319174956, -8.907135565200386, -8.907287382070606, -8.907177953118127, -8.906937290632056, -8.907042527924732, -8.9066617875769, -8.907493139815383, -8.906870040618145, -8.907188467840973, -8.907742088294665, -8.907399332531952, -8.907204060592699, -8.907366684045273, -8.907766500057415, -8.906772225563904, -8.907520478395938], "mit_samples": [-8.906993564830904, -8.907437406998385, -8.906770369389983, -8.907405319174968, -8.907135565200381, -8.907287382070603, -8.907177953118135, -8.906937290632051, -8.907042527924737, -8.906661787576885, -8.907493139815392, -8.906870040618164, -8.907188467840982, -8.90774208829467, -8.90739933253197, -8.9072040605927, -8.90736668404529, -8.907766500057422, -8.906772225563905, -8.907520478395941]}, "19": {"n_shots": 524288, "data": {"mitigated": {"energy": -8.907245821563489, "stddev": 0.0001570582559646831}, "rawoutput": {"energy": -8.907245821563489, "stddev": 0.00015705825596593314}}, "raw_samples": [-8.907384531753944, -8.907410033926851, -8.90704842832801, -8.907189563663826, -8.907289296034824, -8.907601079026275, -8.907336194828298, -8.907362838763289, -8.906891733647184, -8.907359599419127, -8.907282624764377, -8.907136192520351, -8.907292195404505, -8.907071680868102, -8.907063439260764, -8.907239259575453, -8.907262946988016, -8.907184880336345, -8.907125727824308, -8.907384184335916], "mit_samples": [-8.907384531753939, -8.907410033926855, -8.907048428328018, -8.907189563663827, -8.907289296034826, -8.907601079026266, -8.907336194828302, -8.907362838763277, -8.906891733647173, -8.907359599419136, -8.907282624764369, -8.90713619252034, -8.907292195404535, -8.907071680868107, -8.907063439260769, -8.907239259575475, -8.907262946988013, -8.907184880336352, -8.907125727824322, -8.907384184335912]}, "20": {"n_shots": 1048576, "data": {"mitigated": {"energy": -8.907232671156477, "stddev": 0.00011727427191302347}, "rawoutput": {"energy": -8.907232671156475, "stddev": 0.00011727427190963556}}, "raw_samples": [-8.907132429296894, -8.907202710419318, -8.907267875971552, -8.907091975888628, -8.907345204066974, -8.907385070851525, -8.907050308527738, -8.907161542903427, -8.907492713174191, -8.907136285713412, -8.90705222035597, -8.907203746930982, -8.907287499276793, -8.907312442396805, -8.907418247647646, -8.907188050699624, -8.907214804501535, -8.907192408313241, -8.907327677223856, -8.90719020896938], "mit_samples": [-8.907132429296901, -8.907202710419309, -8.907267875971542, -8.90709197588863, -8.907345204066985, -8.907385070851527, -8.907050308527737, -8.907161542903442, -8.907492713174204, -8.907136285713408, -8.907052220355965, -8.907203746930968, -8.907287499276807, -8.907312442396815, -8.90741824764764, -8.90718805069961, -8.907214804501542, -8.907192408313248, -8.90732767722389, -8.907190208969391]}}
