# Supplementary material for: A Stabilizer Framework for the Contextual Subspace Variational Quantum Eigensolver and the Noncontextual Projection Ansatz
Source: J Chem Theory Comput. 2023 Jan 23;19(3):808–21. doi: 10.1021/acs.jctc.2c00910 (PMC9933439; doi:10.1021/acs.jctc.2c00910)
Supplement: Supplementary file 1 — ct2c00910_si_001.zip [file ct2c00910_si_001.zip › anc/simulation_data/SNS/shot_noise_sampling_HF_STO-3G_SINGLET.json]

{"1": {"n_shots": 2, "data": {"mitigated": {"energy": -103.41318756424309, "stddev": 0.26186867082739207}, "rawoutput": {"energy": -103.41318756424309, "stddev": 0.26186867082739357}}, "raw_samples": [-103.1465949962395, -103.71980377698263, -103.38182582731089, -103.39625730189344, -103.31937452412915, -103.43752950806503, -103.57316233940126, -104.03571365747582, -103.33477157206737, -103.54858263444669, -103.48219473531381, -103.290129932772, -103.36362403605492, -103.462050811956, -103.45598735202263, -103.05704004596751, -103.56566752882296, -103.39059615003987, -103.62254800249461, -102.68029655140555], "mit_samples": [-103.14659499623949, -103.7198037769826, -103.38182582731089, -103.39625730189347, -103.31937452412912, -103.43752950806501, -103.57316233940126, -104.03571365747582, -103.33477157206734, -103.54858263444666, -103.4821947353138, -103.29012993277198, -103.36362403605493, -103.46205081195599, -103.45598735202265, -103.0570400459675, -103.56566752882297, -103.39059615003987, -103.62254800249465, -102.68029655140558]}, "2": {"n_shots": 4, "data": {"mitigated": {"energy": -103.39041000776118, "stddev": 0.26881261158123315}, "rawoutput": {"energy": -103.39041000776118, "stddev": 0.2688126115812217}}, "raw_samples": [-103.44340137895989, -103.07197734046751, -103.4050272577252, -102.99503298526955, -103.05917115876139, -103.24264521912693, -103.31986040421704, -103.54376692114039, -103.42773978248297, -103.41768313042684, -102.85364093110938, -103.45621937133095, -103.5375405039994, -103.64905721709782, -103.92800062707666, -103.19085807734828, -103.60250428339788, -103.20362855966425, -103.7016297591943, -103.75881524642718], "mit_samples": [-103.44340137895985, -103.07197734046747, -103.40502725772521, -102.9950329852696, -103.05917115876132, -103.24264521912687, -103.31986040421698, -103.54376692114032, -103.42773978248296, -103.41768313042685, -102.85364093110938, -103.45621937133096, -103.53754050399942, -103.64905721709786, -103.92800062707667, -103.19085807734831, -103.60250428339792, -103.20362855966424, -103.70162975919436, -103.75881524642718]}, "3": {"n_shots": 8, "data": {"mitigated": {"energy": -103.34921081597697, "stddev": 0.13901113469305512}, "rawoutput": {"energy": -103.34921081597695, "stddev": 0.139011134693042}}, "raw_samples": [-103.11080578471424, -103.66239251602595, -103.31643858929041, -103.48380136956047, -103.290188435546, -103.21515171066002, -103.49131850336502, -103.35264297329874, -103.38459327251032, -103.50179868056219, -103.27436466964537, -103.5310936654886, -103.12681212087624, -103.35537550542657, -103.38183159978898, -103.31450932860724, -103.29091763857566, -103.12680204772667, -103.39183289593755, -103.38154501193283], "mit_samples": [-103.11080578471422, -103.66239251602595, -103.31643858929053, -103.48380136956058, -103.29018843554599, -103.21515171065995, -103.49131850336506, -103.35264297329877, -103.38459327251036, -103.50179868056216, -103.27436466964544, -103.53109366548865, -103.12681212087628, -103.35537550542666, -103.381831599789, -103.31450932860724, -103.29091763857566, -103.12680204772663, -103.39183289593753, -103.38154501193281]}, "4": {"n_shots": 16, "data": {"mitigated": {"energy": -103.40084085323649, "stddev": 0.08896456555576968}, "rawoutput": {"energy": -103.40084085323645, "stddev": 0.08896456555576579}}, "raw_samples": [-103.409738134481, -103.45409453724703, -103.54511840877728, -103.33994510374605, -103.29755980157667, -103.20245774275256, -103.44032771568472, -103.52941913965277, -103.35372357889557, -103.34095910598545, -103.24925262474775, -103.41390935009484, -103.44660755653133, -103.38490600112998, -103.47914288752686, -103.4489993614255, -103.35387653715036, -103.48885801536765, -103.3402965467072, -103.4976249152483], "mit_samples": [-103.40973813448105, -103.45409453724703, -103.54511840877733, -103.33994510374609, -103.29755980157672, -103.20245774275254, -103.44032771568473, -103.52941913965284, -103.35372357889553, -103.34095910598543, -103.24925262474781, -103.41390935009498, -103.44660755653136, -103.38490600113006, -103.47914288752686, -103.44899936142555, -103.35387653715038, -103.48885801536768, -103.34029654670726, -103.49762491524831]}, "5": {"n_shots": 32, "data": {"mitigated": {"energy": -103.39729530519057, "stddev": 0.06976276107888967}, "rawoutput": {"energy": -103.39729530519057, "stddev": 0.06976276107890465}}, "raw_samples": [-103.30481998374728, -103.27024238342254, -103.30116527149931, -103.30587882625662, -103.38513028501099, -103.51733286515675, -103.3966351870215, -103.34608597389726, -103.45004826940448, -103.41541707855909, -103.43460030191235, -103.39147463779318, -103.39655514686643, -103.40540931043574, -103.41992246210579, -103.33131426399315, -103.53097008989404, -103.4345044269291, -103.49071382965225, -103.41768551025356], "mit_samples": [-103.30481998374728, -103.27024238342263, -103.30116527149934, -103.30587882625669, -103.38513028501104, -103.51733286515682, -103.39663518702149, -103.34608597389723, -103.45004826940442, -103.41541707855917, -103.43460030191241, -103.39147463779324, -103.39655514686646, -103.40540931043572, -103.41992246210577, -103.33131426399325, -103.53097008989404, -103.43450442692912, -103.49071382965222, -103.41768551025348]}, "6": {"n_shots": 64, "data": {"mitigated": {"energy": -103.39225451528623, "stddev": 0.05700269287413193}, "rawoutput": {"energy": -103.39225451528621, "stddev": 0.05700269287412298}}, "raw_samples": [-103.39003417197071, -103.37151494008687, -103.41074035169451, -103.37624984937862, -103.43330956735866, -103.41848030048574, -103.380457441322, -103.37515313013333, -103.50291705984932, -103.24854201949483, -103.33431162484506, -103.39766326167722, -103.34066587816406, -103.50547942793916, -103.46413614644906, -103.41674874246289, -103.38140345163542, -103.37551505051734, -103.38586162291796, -103.33590626734147], "mit_samples": [-103.39003417197071, -103.37151494008694, -103.41074035169459, -103.37624984937858, -103.43330956735876, -103.41848030048577, -103.38045744132204, -103.37515313013348, -103.5029170598494, -103.24854201949482, -103.33431162484503, -103.39766326167722, -103.34066587816403, -103.50547942793906, -103.46413614644912, -103.4167487424629, -103.38140345163539, -103.37551505051725, -103.38586162291794, -103.33590626734147]}, "7": {"n_shots": 128, "data": {"mitigated": {"energy": -103.39739831585533, "stddev": 0.03535855725228566}, "rawoutput": {"energy": -103.39739831585533, "stddev": 0.035358557252279585}}, "raw_samples": [-103.4237231993166, -103.4046403257133, -103.3685137654493, -103.31950360143355, -103.42412621457419, -103.38366128920362, -103.42967272204486, -103.37218200567415, -103.45968796281548, -103.48925793232625, -103.38027894624247, -103.40147427788101, -103.36878432177552, -103.40689010277379, -103.38811643615897, -103.37809329790957, -103.39366328908359, -103.37083660750135, -103.39490035755296, -103.38995966167602], "mit_samples": [-103.4237231993166, -103.40464032571327, -103.36851376544926, -103.31950360143362, -103.42412621457417, -103.38366128920364, -103.42967272204481, -103.37218200567408, -103.45968796281554, -103.48925793232628, -103.38027894624238, -103.40147427788101, -103.36878432177548, -103.40689010277374, -103.388116436159, -103.37809329790956, -103.39366328908358, -103.37083660750133, -103.39490035755288, -103.38995966167595]}, "8": {"n_shots": 256, "data": {"mitigated": {"energy": -103.38936830978726, "stddev": 0.023871040479208044}, "rawoutput": {"energy": -103.38936830978727, "stddev": 0.02387104047919902}}, "raw_samples": [-103.39524495435982, -103.40467049264998, -103.36564448713641, -103.38309911474151, -103.3320703297128, -103.39001159994562, -103.44218889536315, -103.40561634117613, -103.37360457432652, -103.38504097213148, -103.3909422367367, -103.38896106015692, -103.38536509802287, -103.37252863285885, -103.40743111759451, -103.3856126595886, -103.42710285150254, -103.41121762599902, -103.35226405560536, -103.38874909613686], "mit_samples": [-103.39524495435987, -103.40467049265003, -103.3656444871364, -103.38309911474154, -103.33207032971275, -103.3900115999457, -103.44218889536319, -103.40561634117611, -103.37360457432652, -103.38504097213142, -103.3909422367367, -103.38896106015682, -103.38536509802277, -103.37252863285876, -103.40743111759438, -103.38561265958862, -103.4271028515025, -103.41121762599896, -103.35226405560533, -103.38874909613692]}, "9": {"n_shots": 512, "data": {"mitigated": {"energy": -103.39387910612793, "stddev": 0.020468689124574634}, "rawoutput": {"energy": -103.39387910612795, "stddev": 0.02046868912458453}}, "raw_samples": [-103.39251968785382, -103.38188845048657, -103.40649631336854, -103.40996545320633, -103.42817375490962, -103.37827959181548, -103.39982989175782, -103.41177987599409, -103.3756428007642, -103.38510578081286, -103.38061215630134, -103.3721104000741, -103.43696245175967, -103.387148851424, -103.39451741291802, -103.36112266407784, -103.39458752368905, -103.43016942747781, -103.37467034336657, -103.37599929050131], "mit_samples": [-103.39251968785369, -103.38188845048657, -103.40649631336859, -103.40996545320613, -103.42817375490958, -103.37827959181548, -103.39982989175778, -103.41177987599407, -103.37564280076415, -103.38510578081295, -103.3806121563014, -103.37211040007409, -103.43696245175965, -103.38714885142403, -103.39451741291796, -103.36112266407781, -103.39458752368903, -103.43016942747775, -103.3746703433665, -103.37599929050124]}, "10": {"n_shots": 1024, "data": {"mitigated": {"energy": -103.39016983061597, "stddev": 0.017824295306992335}, "rawoutput": {"energy": -103.39016983061595, "stddev": 0.017824295306974672}}, "raw_samples": [-103.37866434967667, -103.37895004285683, -103.38297582498704, -103.39111412586367, -103.35912855340013, -103.39289948238158, -103.36268177542566, -103.42179187428087, -103.39890963875878, -103.38490368262366, -103.40496667018573, -103.38622979004495, -103.40400669976768, -103.4027638858761, -103.36984212707043, -103.36680049943743, -103.38372767237934, -103.399896147909, -103.42489081946826, -103.40825294992523], "mit_samples": [-103.3786643496767, -103.37895004285686, -103.382975824987, -103.39111412586362, -103.3591285534002, -103.39289948238164, -103.36268177542567, -103.42179187428101, -103.39890963875874, -103.38490368262367, -103.40496667018564, -103.38622979004502, -103.40400669976766, -103.40276388587618, -103.36984212707046, -103.36680049943746, -103.38372767237932, -103.39989614790903, -103.42489081946849, -103.40825294992516]}, "11": {"n_shots": 2048, "data": {"mitigated": {"energy": -103.38801241303709, "stddev": 0.009324068040679515}, "rawoutput": {"energy": -103.38801241303705, "stddev": 0.009324068040692673}}, "raw_samples": [-103.38542089629217, -103.3990621094602, -103.39536414969466, -103.38785386448832, -103.39134945106457, -103.39833450155088, -103.38331587937125, -103.37018905897015, -103.40524542035203, -103.39287530311601, -103.38314232810666, -103.3783101560185, -103.38562256841597, -103.38117227709095, -103.38441203909446, -103.39917472956313, -103.38067380983045, -103.37226039112927, -103.40076492227519, -103.38570440485616], "mit_samples": [-103.38542089629212, -103.39906210946033, -103.39536414969474, -103.38785386448829, -103.39134945106464, -103.39833450155075, -103.38331587937125, -103.37018905897037, -103.40524542035202, -103.39287530311607, -103.38314232810679, -103.37831015601853, -103.38562256841603, -103.38117227709098, -103.38441203909451, -103.39917472956313, -103.38067380983048, -103.37226039112925, -103.40076492227529, -103.3857044048561]}, "12": {"n_shots": 4096, "data": {"mitigated": {"energy": -103.39095875153495, "stddev": 0.006018331253349843}, "rawoutput": {"energy": -103.39095875153491, "stddev": 0.006018331253362141}}, "raw_samples": [-103.38347257137936, -103.38999173796108, -103.38947194711699, -103.38704349289284, -103.39452139744705, -103.38873598626444, -103.39649621950122, -103.39309795153032, -103.3894094454571, -103.39384344655946, -103.39397160002935, -103.38304456939902, -103.40178563290817, -103.38859077334831, -103.40387713874014, -103.38314677389697, -103.38478247733295, -103.38704496468131, -103.38641530778841, -103.40043159646378], "mit_samples": [-103.38347257137943, -103.389991737961, -103.38947194711707, -103.38704349289294, -103.39452139744714, -103.38873598626446, -103.3964962195013, -103.39309795153035, -103.38940944545709, -103.39384344655953, -103.39397160002939, -103.38304456939892, -103.40178563290822, -103.38859077334843, -103.40387713874004, -103.38314677389694, -103.38478247733303, -103.38704496468144, -103.38641530778844, -103.40043159646373]}, "13": {"n_shots": 8192, "data": {"mitigated": {"energy": -103.39038881460779, "stddev": 0.004636764266720212}, "rawoutput": {"energy": -103.39038881460775, "stddev": 0.004636764266713728}}, "raw_samples": [-103.39035056893972, -103.38661404786818, -103.39628173172902, -103.38946395663208, -103.38890224788535, -103.39107225578876, -103.39227816765886, -103.38880275814483, -103.3844106214082, -103.38412173005464, -103.38422775268465, -103.39514107453682, -103.39281795751565, -103.38768373137336, -103.39134410057994, -103.40427343340586, -103.39062221735388, -103.38930205783193, -103.38632907339132, -103.39373680737197], "mit_samples": [-103.39035056893975, -103.38661404786808, -103.39628173172902, -103.38946395663211, -103.38890224788534, -103.39107225578877, -103.392278167659, -103.38880275814489, -103.38441062140812, -103.38412173005466, -103.38422775268477, -103.39514107453685, -103.39281795751577, -103.38768373137351, -103.39134410057986, -103.40427343340586, -103.39062221735382, -103.38930205783194, -103.3863290733913, -103.39373680737208]}, "14": {"n_shots": 16384, "data": {"mitigated": {"energy": -103.39148206256868, "stddev": 0.003698939976282038}, "rawoutput": {"energy": -103.39148206256873, "stddev": 0.003698939976287933}}, "raw_samples": [-103.3931002916428, -103.39446109252708, -103.39686317489404, -103.3840353891409, -103.391813105502, -103.39291801173158, -103.38929018152079, -103.38983497950471, -103.38734416174312, -103.39350156224324, -103.3951212389709, -103.39253099744907, -103.39558171988601, -103.3928998552147, -103.39361384326659, -103.39039302188196, -103.38700806671206, -103.38398439586211, -103.39647379027652, -103.38887237140422], "mit_samples": [-103.39310029164265, -103.39446109252721, -103.39686317489404, -103.38403538914092, -103.39181310550207, -103.39291801173155, -103.38929018152074, -103.38983497950458, -103.387344161743, -103.39350156224322, -103.39512123897076, -103.39253099744904, -103.39558171988602, -103.39289985521481, -103.39361384326662, -103.39039302188203, -103.38700806671201, -103.38398439586223, -103.39647379027645, -103.38887237140416]}, "15": {"n_shots": 32768, "data": {"mitigated": {"energy": -103.39170719178794, "stddev": 0.0022553737354979128}, "rawoutput": {"energy": -103.39170719178796, "stddev": 0.0022553737355026694}}, "raw_samples": [-103.3895950784799, -103.39234640306944, -103.39129077437931, -103.39432969011271, -103.39141343139626, -103.38808252601827, -103.39067486339769, -103.39357135719177, -103.38941824075718, -103.39192499148487, -103.39014775480807, -103.39353871781213, -103.38943810367022, -103.39350183310825, -103.39128239496863, -103.38915768338879, -103.39822145158485, -103.39325202266888, -103.39077169130806, -103.3921848261541], "mit_samples": [-103.3895950784799, -103.39234640306952, -103.3912907743793, -103.39432969011264, -103.39141343139619, -103.38808252601831, -103.39067486339762, -103.39357135719169, -103.38941824075721, -103.39192499148479, -103.39014775480807, -103.39353871781218, -103.38943810367026, -103.3935018331082, -103.39128239496854, -103.3891576833888, -103.39822145158487, -103.39325202266886, -103.3907716913079, -103.3921848261541]}, "16": {"n_shots": 65536, "data": {"mitigated": {"energy": -103.39099983248317, "stddev": 0.0012284387692305084}, "rawoutput": {"energy": -103.3909998324832, "stddev": 0.001228438769229756}}, "raw_samples": [-103.39190443885094, -103.38967285217343, -103.38955744239091, -103.38857896106974, -103.3916451157184, -103.3922135544281, -103.39064098579155, -103.39271412583092, -103.39009486980743, -103.39301849104912, -103.39158585998919, -103.39041308620726, -103.38915457031145, -103.39082213028665, -103.39092151230474, -103.39261312145774, -103.39191346957074, -103.39186844385955, -103.38978633631963, -103.39087728224631], "mit_samples": [-103.39190443885084, -103.38967285217338, -103.38955744239084, -103.38857896106977, -103.39164511571848, -103.39221355442817, -103.39064098579155, -103.39271412583079, -103.39009486980741, -103.39301849104922, -103.39158585998919, -103.39041308620732, -103.38915457031158, -103.39082213028671, -103.39092151230474, -103.3926131214578, -103.39191346957077, -103.39186844385956, -103.3897863363196, -103.39087728224641]}, "17": {"n_shots": 131072, "data": {"mitigated": {"energy": -103.39095742447235, "stddev": 0.001133022417351998}, "rawoutput": {"energy": -103.39095742447235, "stddev": 0.0011330224173428083}}, "raw_samples": [-103.3919282478747, -103.39033726212938, -103.38967244126783, -103.39071163664765, -103.38970285225624, -103.3933918984439, -103.39114035235322, -103.38996345668033, -103.3905501950135, -103.39127386526515, -103.39235481976988, -103.39258712009494, -103.39131367079273, -103.3891081449504, -103.39020792754226, -103.3905466807636, -103.39048235778166, -103.39062738243017, -103.39299134155291, -103.3902568358365], "mit_samples": [-103.39192824787473, -103.39033726212949, -103.38967244126778, -103.3907116366476, -103.38970285225608, -103.39339189844397, -103.3911403523533, -103.38996345668036, -103.39055019501343, -103.39127386526505, -103.39235481976982, -103.39258712009502, -103.39131367079278, -103.38910814495046, -103.39020792754216, -103.39054668076369, -103.39048235778161, -103.39062738243024, -103.39299134155284, -103.39025683583655]}, "18": {"n_shots": 262144, "data": {"mitigated": {"energy": -103.39057588402586, "stddev": 0.0006584079332625957}, "rawoutput": {"energy": -103.39057588402584, "stddev": 0.0006584079332723702}}, "raw_samples": [-103.39020122640638, -103.39081395772303, -103.39048268866956, -103.39123317737914, -103.39085916370016, -103.38992019580444, -103.39040470259121, -103.39161716754126, -103.39135564703425, -103.39130257548135, -103.39025688934959, -103.38950322153278, -103.3912449127939, -103.3905027274171, -103.39061293243773, -103.39035141195818, -103.39079241177889, -103.39131882152162, -103.38927853709761, -103.38946531229891], "mit_samples": [-103.39020122640633, -103.3908139577232, -103.39048268866952, -103.39123317737922, -103.39085916370028, -103.3899201958044, -103.39040470259128, -103.39161716754113, -103.39135564703425, -103.3913025754813, -103.39025688934956, -103.38950322153276, -103.3912449127939, -103.3905027274172, -103.39061293243766, -103.39035141195812, -103.39079241177882, -103.39131882152151, -103.3892785370976, -103.38946531229898]}, "19": {"n_shots": 524288, "data": {"mitigated": {"energy": -103.39049429167167, "stddev": 0.0003890468442371121}, "rawoutput": {"energy": -103.39049429167162, "stddev": 0.00038904684424939374}}, "raw_samples": [-103.39062111030215, -103.39018478888097, -103.39113311148058, -103.39070726324042, -103.39026138355065, -103.3898685608563, -103.39024979696904, -103.39010713409701, -103.39013841872868, -103.39013810106101, -103.39070380816493, -103.39003572713172, -103.39026984989869, -103.39053616784649, -103.39125529185044, -103.39044433298817, -103.39104815015477, -103.39096783680735, -103.39037480316534, -103.39084019625776], "mit_samples": [-103.39062111030205, -103.39018478888113, -103.39113311148066, -103.39070726324046, -103.3902613835508, -103.38986856085633, -103.39024979696907, -103.39010713409711, -103.39013841872864, -103.39013810106105, -103.39070380816491, -103.39003572713175, -103.3902698498987, -103.39053616784634, -103.39125529185051, -103.39044433298821, -103.39104815015476, -103.39096783680739, -103.39037480316536, -103.39084019625767]}, "20": {"n_shots": 1048576, "data": {"mitigated": {"energy": -103.3906626631353, "stddev": 0.00045910823127125476}, "rawoutput": {"energy": -103.39066266313526, "stddev": 0.0004591082312883058}}, "raw_samples": [-103.39011677456492, -103.39065850231152, -103.39019574156463, -103.39137190460106, -103.3909957008985, -103.3908495377866, -103.39121961454474, -103.39043966847134, -103.39132995402554, -103.38994827000728, -103.39049307046784, -103.3905803949519, -103.39131897442019, -103.3899258496475, -103.39048534544223, -103.39059687365717, -103.39112035951467, -103.39102504768249, -103.39009990572583, -103.3904817724191], "mit_samples": [-103.39011677456503, -103.39065850231168, -103.39019574156475, -103.39137190460119, -103.39099570089859, -103.39084953778664, -103.39121961454474, -103.39043966847134, -103.39132995402557, -103.38994827000734, -103.39049307046785, -103.39058039495198, -103.39131897442016, -103.38992584964763, -103.39048534544236, -103.39059687365715, -103.3911203595147, -103.39102504768245, -103.39009990572579, -103.3904817724192]}}
