# Supplementary material for: A Stabilizer Framework for the Contextual Subspace Variational Quantum Eigensolver and the Noncontextual Projection Ansatz
Source: J Chem Theory Comput. 2023 Jan 23;19(3):808–21. doi: 10.1021/acs.jctc.2c00910 (PMC9933439; doi:10.1021/acs.jctc.2c00910)
Supplement: Supplementary file 1 — ct2c00910_si_001.zip [file ct2c00910_si_001.zip › anc/simulation_data/SNS/shot_noise_sampling_BeH+_STO-3G_SINGLET.json]

{"1": {"n_shots": 2, "data": {"mitigated": {"energy": -16.522744789414993, "stddev": 0.27409726334489487}, "rawoutput": {"energy": -16.522744789414993, "stddev": 0.27409726334489487}}, "raw_samples": [-16.41193260113442, -16.54978170984343, -16.33489205690393, -16.419846150033198, -16.559441660288428, -16.61621182853812, -16.512521741506394, -16.67221280864824, -16.4201741892704, -16.452129030863443, -16.646202734278752, -16.68516431599009, -17.06164272260461, -16.55672361349353, -15.55095152260188, -16.467058434095406, -16.588791970650853, -16.841881101409044, -16.49505676799877, -16.61227882814689], "mit_samples": [-16.41193260113442, -16.54978170984343, -16.33489205690391, -16.419846150033198, -16.559441660288453, -16.616211828538127, -16.512521741506394, -16.672212808648222, -16.4201741892704, -16.452129030863432, -16.646202734278738, -16.68516431599011, -17.06164272260461, -16.556723613493524, -15.550951522601885, -16.467058434095406, -16.588791970650856, -16.841881101409047, -16.495056767998776, -16.612278828146888]}, "2": {"n_shots": 4, "data": {"mitigated": {"energy": -16.495449156533567, "stddev": 0.196262482562527}, "rawoutput": {"energy": -16.495446957840976, "stddev": 0.19626221570774757}}, "raw_samples": [-16.82532300247414, -16.497300623813842, -16.292804479253743, -16.057787223613687, -16.283864196493827, -16.161779893221695, -16.478183459425107, -16.405320333665767, -16.82934420768039, -16.495403474107835, -16.61722765543097, -16.52253676886575, -16.796131388071064, -16.47489616130878, -16.467178614202158, -16.637687019139577, -16.561661814151183, -16.61459379416063, -16.47519299408649, -16.414722053652874], "mit_samples": [-16.82531508355633, -16.497292590809067, -16.292815207920288, -16.05779737161561, -16.28388250641906, -16.161743378769906, -16.478201490824432, -16.405333855357473, -16.829368866129798, -16.495398424042023, -16.617234273617015, -16.522523730996785, -16.796117602283847, -16.47491557464832, -16.46716134830225, -16.63768759262512, -16.561658709649187, -16.61460213281837, -16.475184539726662, -16.41474885055977]}, "3": {"n_shots": 8, "data": {"mitigated": {"energy": -16.552359863461643, "stddev": 0.11635827981047886}, "rawoutput": {"energy": -16.552362765915, "stddev": 0.11635388650871134}}, "raw_samples": [-16.590884221513566, -16.573270350764272, -16.420580164741583, -16.6185091447424, -16.532616552054314, -16.41287339551459, -16.42683524072979, -16.62954594353796, -16.68482131908908, -16.669073876940857, -16.431982017176157, -16.82052927246722, -16.569686311867887, -16.66022289174767, -16.543311419500426, -16.535674834037884, -16.667489926120584, -16.380790350465006, -16.378423394254057, -16.500134691034685], "mit_samples": [-16.590896103191994, -16.57319505002773, -16.42057950316927, -16.61847872525566, -16.5325981151402, -16.41281969268062, -16.4268624062198, -16.629567143763868, -16.684785510827382, -16.6690489178855, -16.431993995361662, -16.820562174488167, -16.569747990873875, -16.66021883008439, -16.543322308498045, -16.53565567927303, -16.667535667432652, -16.380746975727835, -16.378463149413353, -16.5001193299178]}, "4": {"n_shots": 16, "data": {"mitigated": {"energy": -16.48484287014802, "stddev": 0.07908309397301153}, "rawoutput": {"energy": -16.484819506732126, "stddev": 0.07909213928240763}}, "raw_samples": [-16.394353063659782, -16.47671452410351, -16.48774920905127, -16.486552997115613, -16.554022344165638, -16.422798652960566, -16.47174180655418, -16.405801441542064, -16.30778448311177, -16.448982769050183, -16.579147016748756, -16.60170028974285, -16.58981441641611, -16.611160369654407, -16.549497293207875, -16.374596244784406, -16.489114956061897, -16.528127707253088, -16.459563973203913, -16.45716657625469], "mit_samples": [-16.394360355610758, -16.476760164303254, -16.487750300550807, -16.486521194798225, -16.554017069322153, -16.42283594396134, -16.471766506293427, -16.405829781310562, -16.30789830487091, -16.448967939602426, -16.579138839683505, -16.60174102440309, -16.58985622448225, -16.61124431446155, -16.54951493305845, -16.3746807131439, -16.489072785951674, -16.528157517371746, -16.45958523096245, -16.457158258817927]}, "5": {"n_shots": 32, "data": {"mitigated": {"energy": -16.51750179002349, "stddev": 0.05905493324639632}, "rawoutput": {"energy": -16.51744843976561, "stddev": 0.05906523946230566}}, "raw_samples": [-16.520046205934886, -16.47020387508179, -16.501383645138567, -16.533140286905027, -16.446002513745494, -16.529019731149152, -16.584770465178217, -16.489408043230355, -16.629101722271965, -16.441116063747018, -16.53918632653011, -16.459399985413718, -16.502256947141234, -16.53139693199012, -16.43301626902021, -16.52062892810006, -16.581558606914125, -16.441060039447795, -16.64177217212653, -16.554500036245702], "mit_samples": [-16.520116733261897, -16.47025102521103, -16.501450323712717, -16.533190103706232, -16.446085183398516, -16.529070515399127, -16.58487391715901, -16.489342051494788, -16.629124083309435, -16.441255865201455, -16.539226040512585, -16.4594768169903, -16.502311585085465, -16.531425713476967, -16.433093756953934, -16.52063748221613, -16.58157236451505, -16.4411308198835, -16.641830610401154, -16.554570808580532]}, "6": {"n_shots": 64, "data": {"mitigated": {"energy": -16.52061839651656, "stddev": 0.043816725124821286}, "rawoutput": {"energy": -16.520511501093587, "stddev": 0.04385540927860674}}, "raw_samples": [-16.542864848387147, -16.525977618341987, -16.5305757129409, -16.571898411748204, -16.452723265572857, -16.56493863113477, -16.471023966374304, -16.542020954576873, -16.51869014810655, -16.497620412260396, -16.574248565577697, -16.56625221693398, -16.42583389021866, -16.550505794158735, -16.49596412303447, -16.57823115266547, -16.459311882063552, -16.5000103023691, -16.554258824428903, -16.487279300977075], "mit_samples": [-16.54302567893326, -16.526100063827275, -16.53064370777229, -16.571995082802072, -16.45286843841829, -16.56508107913788, -16.471127253318496, -16.542071132680746, -16.518720918206785, -16.497715762021564, -16.574324452799324, -16.566306485090884, -16.42619581651078, -16.55054122476241, -16.496119705965587, -16.578266308075225, -16.459441481707643, -16.500143062531013, -16.55440373269583, -16.487276543073804]}, "7": {"n_shots": 128, "data": {"mitigated": {"energy": -16.537090711336827, "stddev": 0.03370761722591123}, "rawoutput": {"energy": -16.536908016752307, "stddev": 0.033744422293028965}}, "raw_samples": [-16.50122198875711, -16.53411153225307, -16.486872690604766, -16.587117777418047, -16.487425891875013, -16.542098386081467, -16.54223901397602, -16.55482426685389, -16.506905551383127, -16.512112190080096, -16.54886753260907, -16.554839701830943, -16.526328720051122, -16.580664576332516, -16.604408870473772, -16.51658955841434, -16.491124066827187, -16.534525953636905, -16.53833999384189, -16.58754207174586], "mit_samples": [-16.50158546645472, -16.534347861019345, -16.487049621721518, -16.587289390105983, -16.487841513099312, -16.542431185677735, -16.542316576240204, -16.554980449211047, -16.50703710290745, -16.512373904882093, -16.54896045606261, -16.554839040646826, -16.5264776112473, -16.580887326605055, -16.604516186205288, -16.51671096589153, -16.491295384324687, -16.534674678676215, -16.53848049959558, -16.587719006162022]}, "8": {"n_shots": 256, "data": {"mitigated": {"energy": -16.528950024442032, "stddev": 0.02188236270143146}, "rawoutput": {"energy": -16.52867792743341, "stddev": 0.021895958824440797}}, "raw_samples": [-16.56055348710446, -16.502002378620684, -16.53883473448805, -16.56975895903724, -16.536259257375875, -16.526932348389447, -16.494050675641695, -16.553381376212332, -16.49838649981565, -16.501980751991237, -16.535095795661064, -16.532527264193593, -16.545125916956128, -16.49346171866734, -16.54123964730181, -16.5303543219033, -16.534670687443043, -16.547400128859138, -16.507924500746494, -16.523618098259636], "mit_samples": [-16.560969259191378, -16.50225522910063, -16.53891489023426, -16.569946699518418, -16.536470451004586, -16.527060757122, -16.494287309658517, -16.55357874688612, -16.49879540541967, -16.502451036824326, -16.53542286782748, -16.532676073729608, -16.54518066881852, -16.493636367728094, -16.54155332083965, -16.53070286366326, -16.535172880119845, -16.54782850789742, -16.508206873575077, -16.52389027968185]}, "9": {"n_shots": 512, "data": {"mitigated": {"energy": -16.527076225302146, "stddev": 0.021249211637519777}, "rawoutput": {"energy": -16.526756125002997, "stddev": 0.021373442886337662}}, "raw_samples": [-16.53721226060311, -16.49694928695853, -16.555389099313732, -16.5070730554422, -16.497182441231775, -16.54905284222291, -16.534982793329938, -16.501933710189927, -16.50903802719439, -16.517700416353613, -16.54120558223974, -16.52616442512185, -16.50623250023618, -16.536463755194653, -16.50319083108439, -16.575623810158707, -16.524963094594426, -16.53333151297431, -16.5270104242768, -16.55442263133867], "mit_samples": [-16.537372072417554, -16.497548989627706, -16.555897253318292, -16.50715297244138, -16.497823654540724, -16.54919117276745, -16.534943492253348, -16.502623402139477, -16.509413534112216, -16.518009372308494, -16.541496860672083, -16.52637255176362, -16.506703023356184, -16.536649866633777, -16.503646784385325, -16.57570350375156, -16.525363671129387, -16.533757014409996, -16.52739398538042, -16.55446132863399]}, "10": {"n_shots": 1024, "data": {"mitigated": {"energy": -16.52814681767959, "stddev": 0.010830495224411716}, "rawoutput": {"energy": -16.527607253031473, "stddev": 0.01086336425889968}}, "raw_samples": [-16.530130014765273, -16.533918923650774, -16.506324429209585, -16.540990287343877, -16.539142752763002, -16.54125107748119, -16.53581444399793, -16.51581427584333, -16.52125159060483, -16.533446294974766, -16.51578698966593, -16.538643671023294, -16.52777459065593, -16.519684704971894, -16.52889689437792, -16.51100934050885, -16.52536877904416, -16.528970087267393, -16.544289915536027, -16.513635996943556], "mit_samples": [-16.530419889774517, -16.53440976334201, -16.506790984283494, -16.541508916800286, -16.539764971899647, -16.541717611064968, -16.53629842816157, -16.516451685582943, -16.522137244317342, -16.533801187055904, -16.516321272860377, -16.53925420390874, -16.528221504679035, -16.520364742378618, -16.529046210093913, -16.511761369157846, -16.525850071162683, -16.529777052883713, -16.544877790369775, -16.51416145381444]}, "11": {"n_shots": 2048, "data": {"mitigated": {"energy": -16.533926872434257, "stddev": 0.006125684288502978}, "rawoutput": {"energy": -16.533215628995332, "stddev": 0.006190682615710347}}, "raw_samples": [-16.5316802366961, -16.535343242481304, -16.523885287986822, -16.52556659028899, -16.524518698043384, -16.532461708599772, -16.5388921355462, -16.543638247745744, -16.53361625075928, -16.532839125360535, -16.544592091123228, -16.524497924273508, -16.539922578126813, -16.533753386213117, -16.533015516047136, -16.527089192540327, -16.53578031960633, -16.530374849587268, -16.530372890110293, -16.54247230877053], "mit_samples": [-16.532632546554513, -16.535818848248432, -16.524851207188313, -16.525875392889482, -16.52517707927911, -16.53307381577306, -16.53963962405537, -16.543933348406952, -16.534439880566683, -16.533568890018696, -16.544914110608836, -16.525523808048753, -16.540939997121782, -16.534152097580968, -16.53395479140137, -16.52762982796347, -16.536720001620047, -16.531265503249276, -16.53126006224429, -16.543166615865665]}, "12": {"n_shots": 4096, "data": {"mitigated": {"energy": -16.53266757787265, "stddev": 0.005403432217097994}, "rawoutput": {"energy": -16.53167872866613, "stddev": 0.005446970803760552}}, "raw_samples": [-16.53075528219057, -16.522918258042004, -16.530173896976432, -16.533473359809687, -16.528235590340422, -16.53873751483072, -16.538576544926915, -16.52949434872582, -16.53109777922328, -16.527110296817867, -16.541017857604675, -16.532176366451736, -16.53060690375102, -16.530409716184955, -16.521748782322767, -16.5364880794033, -16.536123943330075, -16.53440864199043, -16.538083129013057, -16.52193828138681], "mit_samples": [-16.53188538330551, -16.524157314564388, -16.531369235621252, -16.534402955765824, -16.52910672484776, -16.539587917603964, -16.539357033504977, -16.53050057095943, -16.531826256134938, -16.52812247960177, -16.54170522864566, -16.533336135218434, -16.531571052671346, -16.53152097952487, -16.522759405439082, -16.537561075330586, -16.537370816875864, -16.535305850085237, -16.539110447856906, -16.52279469389526]}, "13": {"n_shots": 8192, "data": {"mitigated": {"energy": -16.5308217735679, "stddev": 0.004379455983818671}, "rawoutput": {"energy": -16.529671112725254, "stddev": 0.004402302367764589}}, "raw_samples": [-16.53633815942665, -16.53885423782413, -16.52333559921725, -16.526606593902397, -16.52588146014147, -16.52846347488574, -16.524329663667725, -16.53012388724491, -16.526492618767975, -16.53162955346406, -16.529376015779395, -16.53040801438272, -16.529306918260097, -16.523933233655473, -16.536541467108748, -16.526488578912772, -16.536982836881364, -16.528093764515408, -16.531428920443727, -16.52880725602305], "mit_samples": [-16.53726239202833, -16.54022140421969, -16.524540347554627, -16.52769689575824, -16.527060780826368, -16.52944948758654, -16.52551513176871, -16.53110026855636, -16.527800810688575, -16.53273101004424, -16.5304125327166, -16.531777431458472, -16.53040099042322, -16.525074583106935, -16.53758311754987, -16.5278996630162, -16.538046481474108, -16.529287856714365, -16.53269680483814, -16.529877481028322]}, "14": {"n_shots": 16384, "data": {"mitigated": {"energy": -16.53038714616634, "stddev": 0.002827682631617501}, "rawoutput": {"energy": -16.528977616340786, "stddev": 0.00287065447664093}}, "raw_samples": [-16.527805880942328, -16.53370467640786, -16.529018525170667, -16.53066265747586, -16.52546271727321, -16.52817431593554, -16.525480671441347, -16.531944056812055, -16.528985569009894, -16.53181681860653, -16.533226382593963, -16.5342624289732, -16.528203518671592, -16.526522946866944, -16.52761015208442, -16.528765112841118, -16.5241516074794, -16.530998945584567, -16.52576605639877, -16.526989286246515], "mit_samples": [-16.52915662332938, -16.53518016444434, -16.53022905826759, -16.53201137127622, -16.526957387534473, -16.529510670946298, -16.527489801678833, -16.533417256996444, -16.53037297609982, -16.53310403957827, -16.534475671357672, -16.53554764018393, -16.52933291940682, -16.527635309743683, -16.529431492058265, -16.530365774604416, -16.525614342100777, -16.53254067222624, -16.527291301588903, -16.528078449904456]}, "15": {"n_shots": 32768, "data": {"mitigated": {"energy": -16.53154555764294, "stddev": 0.002424602073927421}, "rawoutput": {"energy": -16.52992482959659, "stddev": 0.00239821231001834}}, "raw_samples": [-16.529475040428704, -16.533132774083757, -16.529262023083493, -16.527103218793975, -16.529512989862415, -16.528126155750954, -16.527329743092345, -16.532737524019335, -16.53004938238906, -16.531811768466934, -16.53237428894732, -16.525166917802068, -16.526462465732425, -16.529475685362698, -16.53248043294671, -16.53032372539413, -16.532568449115708, -16.532981010624376, -16.531202837175037, -16.52692015886038], "mit_samples": [-16.53116763914717, -16.53501418355334, -16.530695114614378, -16.528648640656822, -16.531407344321956, -16.52986797058733, -16.529235366860867, -16.53413107908264, -16.53154373859834, -16.533820725140092, -16.534034031849927, -16.52660631188287, -16.528157847017223, -16.531091102548125, -16.534480109208616, -16.532048743641795, -16.533698205369173, -16.534373724476477, -16.532687360334936, -16.52820191396669]}, "16": {"n_shots": 65536, "data": {"mitigated": {"energy": -16.531686128516917, "stddev": 0.00139112580456727}, "rawoutput": {"energy": -16.529952261129036, "stddev": 0.0013263807935147889}}, "raw_samples": [-16.53067900044662, -16.53017236188384, -16.5295566610452, -16.530759363089036, -16.530255593322845, -16.528013741782523, -16.527757313875725, -16.530195205880503, -16.529050833752944, -16.532739720326852, -16.530862470391433, -16.529756806173953, -16.531231811774155, -16.529874828053366, -16.528403259669563, -16.531746352918045, -16.527736329040373, -16.52965794649577, -16.52904718282868, -16.531548439829372], "mit_samples": [-16.531954043033814, -16.532360931349398, -16.531105910550927, -16.53257447836183, -16.532760101503218, -16.53041181820095, -16.52954147224806, -16.53193140312709, -16.530623718361188, -16.534384237484858, -16.532200540584324, -16.531816957642974, -16.533096500083857, -16.53136842884134, -16.52954132010066, -16.53401934531391, -16.529380327321356, -16.530746401637774, -16.53084580861506, -16.533058825975758]}, "17": {"n_shots": 131072, "data": {"mitigated": {"energy": -16.532044262919374, "stddev": 0.0008026921929964864}, "rawoutput": {"energy": -16.529855853800395, "stddev": 0.0008160970861018908}}, "raw_samples": [-16.53084286019497, -16.5305820778677, -16.5296774478794, -16.530851664564135, -16.530056838758675, -16.530265712911245, -16.52992626996789, -16.528336615912337, -16.528545952801, -16.530767078619867, -16.530134377486082, -16.52933075261501, -16.530492430075984, -16.52891045054164, -16.530691139563334, -16.529500369876896, -16.52825352304384, -16.530363246139224, -16.529336574165377, -16.53025169302335], "mit_samples": [-16.532792209586095, -16.533097065882245, -16.531043028910968, -16.532787838804982, -16.532191781004578, -16.532350818936433, -16.532235629918734, -16.53107987745564, -16.530780086351296, -16.53348777151254, -16.532107046961396, -16.531404465697282, -16.533109071811523, -16.531066732685797, -16.532787087056185, -16.53208789814574, -16.530737818565502, -16.532064826182843, -16.531679883308005, -16.531994319609687]}, "18": {"n_shots": 262144, "data": {"mitigated": {"energy": -16.53257612492454, "stddev": 0.0005624776675768879}, "rawoutput": {"energy": -16.529848380643816, "stddev": 0.0005665824735359602}}, "raw_samples": [-16.530165733680565, -16.53082301775792, -16.529274646658713, -16.530039562146786, -16.53000805966931, -16.528903511785096, -16.5291659376783, -16.529418478622784, -16.52982966864246, -16.5293494056138, -16.529226539910447, -16.52989018700756, -16.531195019226008, -16.530534420681942, -16.52938107931578, -16.52989973818072, -16.529765503328555, -16.530310552718237, -16.5300773765277, -16.529709173723628], "mit_samples": [-16.532743532386366, -16.53336329033026, -16.531882485277798, -16.532710112984454, -16.53297553295566, -16.531941014368876, -16.531768608442064, -16.532073155624442, -16.53250843443548, -16.53217978571056, -16.531641051844186, -16.532505826211136, -16.533587676524704, -16.533235697904523, -16.53224002552703, -16.533293959827464, -16.53271000095071, -16.533293648190924, -16.532355404266283, -16.532513254727846]}, "19": {"n_shots": 524288, "data": {"mitigated": {"energy": -16.533156943019538, "stddev": 0.000616822264252738}, "rawoutput": {"energy": -16.53010222170219, "stddev": 0.0005365984804253847}}, "raw_samples": [-16.529827553632824, -16.53075899756575, -16.530364950083943, -16.529477662018632, -16.529200821444505, -16.530290338370456, -16.529952213446553, -16.530387139114215, -16.529636948783754, -16.52993579238096, -16.5303567915285, -16.530074173625916, -16.529758597775075, -16.531190552892856, -16.53052157819502, -16.530419440097713, -16.531030609747486, -16.529399447260882, -16.529330294005025, -16.530130532073755], "mit_samples": [-16.53318478731063, -16.53345854763065, -16.533672212588446, -16.532222969280408, -16.532164077777235, -16.53313872204891, -16.53294767052949, -16.53370608127755, -16.532897996878763, -16.53338991127964, -16.5333989557105, -16.533223041059077, -16.532885436453807, -16.534547935132384, -16.53343819134204, -16.53344116858805, -16.534107156311375, -16.532524484982332, -16.532054982680123, -16.53273453152935]}, "20": {"n_shots": 1048576, "data": {"mitigated": {"energy": -16.533197679263147, "stddev": 0.0003577617296151377}, "rawoutput": {"energy": -16.52979658156658, "stddev": 0.0002374481792408911}}, "raw_samples": [-16.529683757839415, -16.529603754310738, -16.52968951712262, -16.529660379024367, -16.529462709655967, -16.52944871541866, -16.529932458497758, -16.529571552129664, -16.52980127063853, -16.530119494446936, -16.530161882095836, -16.52993348190905, -16.529543309788092, -16.53018685044627, -16.529521252091588, -16.53002467276875, -16.53014595369208, -16.529891586727974, -16.52969298301605, -16.529856049711277], "mit_samples": [-16.533118759112593, -16.532993721428902, -16.533754951600343, -16.53291041163276, -16.533071771377617, -16.532868399621254, -16.533594585588364, -16.53277964282445, -16.53340738959216, -16.53337965659792, -16.533929472970033, -16.53333370060882, -16.532880905663536, -16.53362927496672, -16.53257818904599, -16.533133789723607, -16.533635229549176, -16.533017242960742, -16.53285093380674, -16.533085556591246]}}
