# Supplementary material for: A Stabilizer Framework for the Contextual Subspace Variational Quantum Eigensolver and the Noncontextual Projection Ansatz
Source: J Chem Theory Comput. 2023 Jan 23;19(3):808–21. doi: 10.1021/acs.jctc.2c00910 (PMC9933439; doi:10.1021/acs.jctc.2c00910)
Supplement: Supplementary file 1 — ct2c00910_si_001.zip [file ct2c00910_si_001.zip › anc/simulation_data/SNS/shot_noise_sampling_BeH2_STO-3G_SINGLET.json]

{"1": {"n_shots": 2, "data": {"mitigated": {"energy": -19.04275418622678, "stddev": 0.31010803609398596}, "rawoutput": {"energy": -19.042754186226787, "stddev": 0.3101080360939861}}, "raw_samples": [-18.99985706792096, -18.86677298236589, -19.074026392196604, -18.76585832557176, -18.836488822951377, -19.018729532584313, -19.05151537371027, -19.052028517037517, -19.22911955285341, -19.56197478676471, -19.02300172419349, -18.20355789959196, -19.309205276875442, -19.48260884707708, -19.16656769170695], "mit_samples": [-18.99985706792097, -18.8667729823659, -19.07402639219661, -18.76585832557173, -18.836488822951377, -19.018729532584313, -19.051515373710256, -19.052028517037495, -19.2291195528534, -19.56197478676472, -19.023001724193485, -18.203557899591964, -19.30920527687544, -19.48260884707707, -19.16656769170695]}, "2": {"n_shots": 4, "data": {"mitigated": {"energy": -19.026109975709144, "stddev": 0.19395890963573392}, "rawoutput": {"energy": -19.026112435728237, "stddev": 0.19395244919038554}}, "raw_samples": [-18.99807895245996, -19.01573828578299, -18.825485115496015, -18.658108312565844, -19.35223221040282, -19.115992491272962, -19.311372903321757, -19.120712172909116, -18.674403912703248, -19.063046497044116, -18.98632395319901, -18.97845678302021, -19.230504167453336, -18.952504799362224, -19.108725978929915], "mit_samples": [-18.998085353585054, -19.015727845733565, -18.825480979252085, -18.65810750086432, -19.35224105169513, -19.116021640645837, -19.31137149392187, -19.12072154495911, -18.67438986251604, -19.063107425108516, -18.98634600239946, -18.97845268184413, -19.230510064980457, -18.95240256516719, -19.108683622964392]}, "3": {"n_shots": 8, "data": {"mitigated": {"energy": -19.02876851632125, "stddev": 0.2084951773928605}, "rawoutput": {"energy": -19.028740838112146, "stddev": 0.2085024968720778}}, "raw_samples": [-19.24124676846478, -19.04149972635793, -18.984465907495686, -19.159781231287624, -19.176382892049634, -18.861153326591456, -19.027856575474182, -19.013102795373282, -18.926266442795022, -19.213424967415126, -19.084744682712362, -18.586758626366695, -19.328421794057917, -18.603378687660836, -19.182628147579614], "mit_samples": [-19.241224406986568, -19.041575686952054, -18.9844886324232, -19.15984925795678, -19.17640850373486, -18.861143191889116, -19.02791373481334, -19.01317903307392, -18.926171493159185, -19.213462874040395, -19.084757931345358, -18.58673792050759, -19.328495975857205, -18.603546861073283, -19.182572241005875]}, "4": {"n_shots": 16, "data": {"mitigated": {"energy": -19.105640805688253, "stddev": 0.10308462434763747}, "rawoutput": {"energy": -19.105562717653925, "stddev": 0.10306779183807041}}, "raw_samples": [-19.00298599091434, -18.968060248569017, -19.12056263012471, -19.269265621271025, -19.1674955782867, -19.201667751658338, -19.211912663149047, -19.180057722039592, -19.114522810958782, -19.106427602617998, -18.973573993314588, -19.240364866623636, -18.93159899747114, -19.059181989527012, -19.035762298282894], "mit_samples": [-19.003118141556193, -18.968080039501057, -19.120565427857688, -19.269494782998912, -19.16754204714701, -19.201710666762644, -19.212015685237404, -19.180130887992007, -19.114541920947477, -19.106577467535796, -18.973608015283823, -19.240426992381774, -18.931669074526027, -19.05928216678233, -19.03584876881365]}, "5": {"n_shots": 32, "data": {"mitigated": {"energy": -19.067355805333946, "stddev": 0.09991124576961126}, "rawoutput": {"energy": -19.067279890001593, "stddev": 0.09988532751140915}}, "raw_samples": [-19.26091888787924, -19.07645047135935, -19.076648503274512, -19.089213136295765, -18.970262362397122, -19.163402403663614, -19.06710191967572, -19.163148354779903, -19.162283253296334, -19.01586072725298, -19.134296989439207, -19.07585937437124, -18.90228409143659, -18.91749219646105, -18.93397567844123], "mit_samples": [-19.26112680632661, -19.07651861845704, -19.07685658958993, -19.089236215776854, -18.97031318371636, -19.163585124685998, -19.067039679627545, -19.163188892942177, -19.162389759396422, -19.016009548875754, -19.134328135516522, -19.075822163727402, -18.902428956747627, -18.917372841413012, -18.934120563209937]}, "6": {"n_shots": 64, "data": {"mitigated": {"energy": -19.08625802293436, "stddev": 0.0626929229594182}, "rawoutput": {"energy": -19.08617457759284, "stddev": 0.0626083012824224}}, "raw_samples": [-19.06959609049879, -19.090646997496354, -19.042719461978532, -19.119267718267476, -19.056240597054128, -19.05214343329803, -19.17045133633601, -19.131921441933613, -18.921154857019236, -19.133392795511394, -19.180504165733726, -19.01975589942575, -19.122294267590604, -19.09969380910392, -19.082835792645042], "mit_samples": [-19.069648110695518, -19.09075007720292, -19.042679281381574, -19.119430952411882, -19.05623262783096, -19.052007915118452, -19.17054928300715, -19.131974137978172, -18.92110937521116, -19.133591395455287, -19.180851365657375, -19.019769280452486, -19.12243223678533, -19.099959119757017, -19.08288518507009]}, "7": {"n_shots": 128, "data": {"mitigated": {"energy": -19.0676071160694, "stddev": 0.03842388541563229}, "rawoutput": {"energy": -19.067493194190842, "stddev": 0.03843785840244156}}, "raw_samples": [-19.07757947954159, -19.088042569957047, -19.110828467198964, -19.055005811978248, -19.042667170834466, -19.03120402738815, -19.1139174537063, -19.109619688192932, -19.10525736757388, -19.052751789373954, -19.1041665605189, -19.042527659160275, -19.06619626928171, -18.969967004356135, -19.042666593800092], "mit_samples": [-19.07788528262729, -19.087997972211905, -19.11091072607397, -19.055036967087027, -19.042799900055495, -19.031342852827322, -19.11402043138194, -19.109550465951678, -19.105294807855802, -19.052869437378448, -19.10433278501629, -19.04259284549879, -19.066540346609308, -18.970012697629727, -19.04291922283604]}, "8": {"n_shots": 256, "data": {"mitigated": {"energy": -19.07121782510946, "stddev": 0.03257224850137542}, "rawoutput": {"energy": -19.07097015468188, "stddev": 0.032629565785217786}}, "raw_samples": [-19.060992548048564, -19.13655241150459, -19.075164194518283, -19.038545800425183, -19.06927038304359, -19.112736551446112, -19.085300717514194, -19.069492287578452, -19.011713345577736, -19.089299442615527, -19.081299710250853, -19.08760891725186, -19.039982232371248, -19.0163501427919, -19.090243635290125], "mit_samples": [-19.061312947857168, -19.136712479103142, -19.07564263356943, -19.039123685393697, -19.069430288419493, -19.112803771088892, -19.085261319059132, -19.069677217731066, -19.011976064150193, -19.08941038124596, -19.081618043662623, -19.087805596901788, -19.040318773960358, -19.016543120687093, -19.09063105381185]}, "9": {"n_shots": 512, "data": {"mitigated": {"energy": -19.083050536150314, "stddev": 0.025275419023625283}, "rawoutput": {"energy": -19.08288391586194, "stddev": 0.02529532016789162}}, "raw_samples": [-19.116255712772574, -19.0760117626533, -19.11515218585735, -19.08234481983018, -19.08263195677751, -19.09100674203665, -19.07653637456701, -19.135927055778584, -19.03564488352725, -19.076696513896387, -19.04184810232327, -19.069768127636305, -19.077590540855347, -19.095603830002705, -19.070240129414678], "mit_samples": [-19.116273578592864, -19.076270514626927, -19.11554671915501, -19.082529569961988, -19.082614863778147, -19.091299630988242, -19.076711867516572, -19.135988038248758, -19.03612332468409, -19.07682000945752, -19.041635293252128, -19.07005839259853, -19.077531409277974, -19.095635356017976, -19.070719474097974]}, "10": {"n_shots": 1024, "data": {"mitigated": {"energy": -19.07942590386346, "stddev": 0.01416162513913471}, "rawoutput": {"energy": -19.079001011069423, "stddev": 0.014258831381613688}}, "raw_samples": [-19.079324139011412, -19.09135445132367, -19.052472738348186, -19.05966820434879, -19.075644313936706, -19.07257771724703, -19.084714707704435, -19.063260289782022, -19.06990793063847, -19.08457973807763, -19.08445970561946, -19.071094636880975, -19.095614229717413, -19.10752261267068, -19.092819750734538], "mit_samples": [-19.07994684983923, -19.09173494018851, -19.053090767907698, -19.060218197752324, -19.076119662413696, -19.073210031285853, -19.084849762814013, -19.06378963752753, -19.07034897028155, -19.08483043342817, -19.084588538628914, -19.071696045047823, -19.09601975926244, -19.107931029175628, -19.093013932398478]}, "11": {"n_shots": 2048, "data": {"mitigated": {"energy": -19.077131029896506, "stddev": 0.008138013714384747}, "rawoutput": {"energy": -19.076458782598664, "stddev": 0.008029867917733642}}, "raw_samples": [-19.07658192902442, -19.069599383003197, -19.066579773523582, -19.070567773718253, -19.07149073338394, -19.07745672229606, -19.0786596078853, -19.067636823085056, -19.07597943034144, -19.06496579097056, -19.08329852045602, -19.078356293611673, -19.08761911053781, -19.09430763882042, -19.083782208322248], "mit_samples": [-19.077301284360043, -19.07021630280915, -19.067167804727262, -19.0712936981102, -19.072230032007177, -19.077918697280538, -19.079163859587567, -19.06825897052395, -19.07654198602498, -19.065419564784854, -19.084033607487754, -19.07906048651615, -19.08854220691409, -19.09534563153106, -19.08447131578281]}, "12": {"n_shots": 4096, "data": {"mitigated": {"energy": -19.082255257262588, "stddev": 0.006483234900173921}, "rawoutput": {"energy": -19.081204067426423, "stddev": 0.0065636635278602685}}, "raw_samples": [-19.078058501883607, -19.07556095057919, -19.08174711291031, -19.07872942895411, -19.07318527991412, -19.085323810584285, -19.08462740015896, -19.0850312327223, -19.078188275638905, -19.088082214408505, -19.086256807717888, -19.0893246195649, -19.069763653014807, -19.09234010832188, -19.07184161502257], "mit_samples": [-19.07900463226515, -19.07670424755287, -19.08272813258272, -19.079968722248932, -19.07463747501514, -19.08647149116856, -19.085668017656126, -19.086040661325228, -19.079141372688728, -19.089129792311514, -19.087168962137916, -19.090356079631036, -19.070971301404327, -19.093090941685787, -19.072747029264796]}, "13": {"n_shots": 8192, "data": {"mitigated": {"energy": -19.078883247379316, "stddev": 0.0033793183139667975}, "rawoutput": {"energy": -19.077591697070186, "stddev": 0.003376433796207632}}, "raw_samples": [-19.076136523285626, -19.075294746949528, -19.07917016252985, -19.084579156452484, -19.080418804772076, -19.077361108156005, -19.08157718965071, -19.074404442727136, -19.073072627271404, -19.079954606804762, -19.08079155631626, -19.07177960189198, -19.074781697232915, -19.0774851102015, -19.077068121810537], "mit_samples": [-19.077464386749746, -19.07666640651259, -19.080467824131972, -19.085786859703582, -19.08190006020666, -19.078713101795856, -19.082746442766442, -19.075476898013715, -19.07449242798509, -19.081204789908202, -19.082014383254826, -19.07291821340371, -19.075997246044917, -19.07891220746281, -19.078487462749617]}, "14": {"n_shots": 16384, "data": {"mitigated": {"energy": -19.08029528301303, "stddev": 0.0032105302158604455}, "rawoutput": {"energy": -19.07862523678195, "stddev": 0.003154220218914749}}, "raw_samples": [-19.077696435572605, -19.0779922356051, -19.079742292237935, -19.076714191126758, -19.07532725777911, -19.08408871020197, -19.081333424196714, -19.079834336072416, -19.081903229094557, -19.076688521913308, -19.08245738380143, -19.079840473991936, -19.077669148685892, -19.0772100849246, -19.070880826524963], "mit_samples": [-19.07948553617314, -19.079600826361393, -19.08147730991929, -19.078473406184578, -19.076959968784195, -19.085983229095074, -19.08297476460227, -19.081731405787597, -19.08337384711708, -19.078478556904543, -19.084247234512755, -19.081362140127553, -19.079018822646766, -19.07889960872569, -19.07236258825353]}, "15": {"n_shots": 32768, "data": {"mitigated": {"energy": -19.080878449275886, "stddev": 0.002184017742994512}, "rawoutput": {"energy": -19.07907881966603, "stddev": 0.0021396972135905145}}, "raw_samples": [-19.078782226864075, -19.07632395294087, -19.078961903980385, -19.076343909813936, -19.082928261123023, -19.07832447927525, -19.079496825716838, -19.076316334214145, -19.08034816393472, -19.080741371247203, -19.077115196599397, -19.078860438435647, -19.08297408826458, -19.077498190782954, -19.081166951797425], "mit_samples": [-19.080810236682282, -19.078498223255526, -19.080783519252986, -19.078096862338697, -19.084695820098247, -19.079913815788828, -19.081389684254262, -19.07819157012023, -19.082044244469362, -19.082543392275767, -19.078777938351674, -19.08059765723578, -19.085129132176696, -19.078795948020296, -19.08290869481772]}, "16": {"n_shots": 65536, "data": {"mitigated": {"energy": -19.08132576580672, "stddev": 0.0015430427753361522}, "rawoutput": {"energy": -19.079304760536203, "stddev": 0.0014769546730716225}}, "raw_samples": [-19.079898785039106, -19.07894490284769, -19.077942703843554, -19.07872861059406, -19.08078743067595, -19.07842094199565, -19.07976982253944, -19.077670674560714, -19.081895095603223, -19.080601725528282, -19.07771028184713, -19.08219820697226, -19.077361758260544, -19.079383400181577, -19.07825706755384], "mit_samples": [-19.081667322090397, -19.08086586362241, -19.079963419786168, -19.080843654774515, -19.082929457474318, -19.080604121752778, -19.081789534704647, -19.079637768707162, -19.084261568102832, -19.08243919471232, -19.0798376615518, -19.084332304116266, -19.07928048939603, -19.081460209973557, -19.079973916335657]}, "17": {"n_shots": 131072, "data": {"mitigated": {"energy": -19.0811263666977, "stddev": 0.0009807228932079658}, "rawoutput": {"energy": -19.078847255845652, "stddev": 0.0010089231985641505}}, "raw_samples": [-19.080002240129236, -19.079097215349524, -19.07740870802814, -19.07881053207784, -19.079018224830715, -19.080773720737177, -19.078523745912825, -19.079689726220415, -19.07798017212179, -19.07813037339414, -19.07780874542924, -19.078985015354167, -19.078817240949572, -19.080393976650846, -19.077269200499114], "mit_samples": [-19.08223438974139, -19.081344863704516, -19.079332700288973, -19.080901526611044, -19.080546846318992, -19.083329744927124, -19.08089638569871, -19.08167288089509, -19.080611592922338, -19.08078556959658, -19.080166166624196, -19.081397424725015, -19.0812368435872, -19.08243082295623, -19.08000774186812]}, "18": {"n_shots": 262144, "data": {"mitigated": {"energy": -19.081506127317798, "stddev": 0.0008250397644500853}, "rawoutput": {"energy": -19.078794406120895, "stddev": 0.0007599546394862813}}, "raw_samples": [-19.07896706324146, -19.07689206574302, -19.078046684098005, -19.079235063753128, -19.078146867731856, -19.079193909476167, -19.080271571867154, -19.079211701310175, -19.07859157152536, -19.078191564223236, -19.07924345338833, -19.07858281350186, -19.07898849385192, -19.078761251882668, -19.079592016219102], "mit_samples": [-19.081842379010666, -19.079549622384835, -19.080530312222486, -19.08190470776449, -19.08095873840294, -19.081495160690793, -19.083101728289424, -19.08205622279061, -19.081929158118196, -19.080550412411068, -19.08150898067742, -19.08140225601711, -19.0817602824247, -19.08158114496803, -19.082420803594182]}, "19": {"n_shots": 524288, "data": {"mitigated": {"energy": -19.08154764209023, "stddev": 0.0005850800183793538}, "rawoutput": {"energy": -19.078369496272632, "stddev": 0.0006039276305058811}}, "raw_samples": [-19.07789782338396, -19.078575803336058, -19.07792049327474, -19.078845024095628, -19.07872693369901, -19.077996855491747, -19.078470028609534, -19.078981930010492, -19.079074337484535, -19.077579649501004, -19.07887420625492, -19.07931783052127, -19.077385160508147, -19.077434519757173, -19.078461848161304], "mit_samples": [-19.08141950371048, -19.081542799909073, -19.080706650206153, -19.081572171416127, -19.08244820174185, -19.08114644391411, -19.081445369745264, -19.082393032123054, -19.08143734647103, -19.081535730079956, -19.082108657408487, -19.082402906108065, -19.08048974548224, -19.080838257533994, -19.081727815503545]}, "20": {"n_shots": 1048576, "data": {"mitigated": {"energy": -19.082689000826445, "stddev": 0.0005932589346769113}, "rawoutput": {"energy": -19.078864847360684, "stddev": 0.00037316164404620455}}, "raw_samples": [-19.078851417185316, -19.07875398372849, -19.078799003954266, -19.07833341651657, -19.079117489605142, -19.07916966971776, -19.078862809562345, -19.078402073460584, -19.07841953687848, -19.07975717090054, -19.07895343520526, -19.079323731737784, -19.078843668604673, -19.078962738440005, -19.078422564913023], "mit_samples": [-19.082621835144888, -19.082229836870916, -19.082835454161877, -19.081614191787263, -19.08297302517385, -19.083095554022634, -19.08272881356453, -19.082389931725725, -19.082110500118276, -19.084229359610944, -19.082979574077722, -19.08291381104397, -19.083139005654363, -19.0824572952175, -19.082016824222215]}}
