# Supplementary material for: A Stabilizer Framework for the Contextual Subspace Variational Quantum Eigensolver and the Noncontextual Projection Ansatz
Source: J Chem Theory Comput. 2023 Jan 23;19(3):808–21. doi: 10.1021/acs.jctc.2c00910 (PMC9933439; doi:10.1021/acs.jctc.2c00910)
Supplement: Supplementary file 1 — ct2c00910_si_001.zip [file ct2c00910_si_001.zip › anc/simulation_data/SNS/shot_noise_sampling_H2O_STO-3G_SINGLET.json]

{"1": {"n_shots": 2, "data": {"mitigated": {"energy": -84.19960244217589, "stddev": 0.4590302033360006}, "rawoutput": {"energy": -84.19960244217594, "stddev": 0.45903020333601413}}, "raw_samples": [-84.61895812921236, -83.99577708446573, -83.02128115102725, -84.66398550726286, -84.38024463347331, -83.68357812085318, -83.96217360441943, -84.20003006787923, -84.28902103949163, -83.26143374471134, -84.61299137019947, -83.74751036305193, -84.25167993757422, -84.21748297461491, -84.79614735892542, -84.39686446026806, -84.3661817914758, -84.59953527345117, -84.30693510913734, -84.62023712202426], "mit_samples": [-84.61895812921229, -83.99577708446569, -83.02128115102721, -84.66398550726282, -84.38024463347321, -83.6835781208531, -83.96217360441948, -84.20003006787915, -84.28902103949157, -83.26143374471138, -84.61299137019935, -83.74751036305189, -84.25167993757417, -84.21748297461484, -84.79614735892542, -84.39686446026795, -84.3661817914757, -84.59953527345107, -84.30693510913729, -84.62023712202429]}, "2": {"n_shots": 4, "data": {"mitigated": {"energy": -84.17293584269942, "stddev": 0.22329919743058746}, "rawoutput": {"energy": -84.17292650632598, "stddev": 0.22329327260085607}}, "raw_samples": [-83.9348468295745, -84.49205996987924, -83.56935513964554, -84.02618427202965, -84.05580825913057, -84.33035774057613, -84.20559967124595, -84.20133124851796, -83.94372234845028, -84.29497679240121, -84.4396133525273, -84.55210931339515, -84.0759778749506, -84.15844850246982, -84.04088695519457, -84.39112815169527, -84.2110578106582, -84.04557598165519, -84.36197766295741, -84.12751224956519], "mit_samples": [-83.93484828894223, -84.49202754593986, -83.56932316650827, -84.02619645631584, -84.05586888478146, -84.33036413280078, -84.20561026350893, -84.20133512413794, -83.94374183558806, -84.29492594764972, -84.43959872985467, -84.55216319772961, -84.075955851565, -84.15846875453869, -84.04088481192646, -84.3912030534031, -84.21107694552678, -84.04561951119054, -84.3620050162293, -84.12749933585107]}, "3": {"n_shots": 8, "data": {"mitigated": {"energy": -84.20419815402109, "stddev": 0.19475503326891128}, "rawoutput": {"energy": -84.20417872981825, "stddev": 0.1947371244994945}}, "raw_samples": [-84.55035105940851, -84.14277105993597, -84.43655349944117, -84.08963646463438, -84.08436978380423, -84.39291109443369, -84.45226063326912, -84.40199990961692, -84.12244202253909, -83.63348226163122, -84.20013568317076, -84.18663157858629, -84.25796071167078, -84.27912869065149, -84.23377578675976, -84.05018372993561, -84.19538847694064, -83.99313663618157, -84.13423877379823, -84.24621673995564], "mit_samples": [-84.55049262308314, -84.14275036072604, -84.43659467449277, -84.08964993159387, -84.08426516770456, -84.39288405824382, -84.45230812047859, -84.40198284733489, -84.12243365642406, -83.63348165470808, -84.20014836876983, -84.18661610331446, -84.25789274962638, -84.2791803121471, -84.23396603250072, -84.0501784774732, -84.19533214278741, -83.99318558075883, -84.13432294393398, -84.24629727432]}, "4": {"n_shots": 16, "data": {"mitigated": {"energy": -84.22375791563968, "stddev": 0.09043127397720745}, "rawoutput": {"energy": -84.22367012898428, "stddev": 0.09038587599899751}}, "raw_samples": [-84.17457656851475, -84.25157833117244, -84.27981304944204, -84.2046610501881, -84.35013739940213, -84.11290826092862, -84.44480508389701, -84.18723702912985, -84.20233377250965, -84.19458904914558, -84.1051661665814, -84.13967976223054, -84.33526858806745, -84.19196628338332, -84.2607138348436, -84.21310515521529, -84.06728068982241, -84.34239568611592, -84.23748865481645, -84.177698164279], "mit_samples": [-84.17457895144426, -84.25162814319722, -84.27994824364332, -84.20466439229124, -84.35035880621821, -84.11304712649758, -84.4449976289558, -84.18715283745058, -84.20242577092614, -84.19452698202097, -84.10509850572264, -84.13968659360025, -84.3353677096172, -84.19212726122761, -84.26082576623396, -84.21332285657977, -84.06741703513926, -84.34254787527071, -84.23773177621065, -84.1777040505466]}, "5": {"n_shots": 32, "data": {"mitigated": {"energy": -84.23560233039822, "stddev": 0.07633264391834084}, "rawoutput": {"energy": -84.23547284444972, "stddev": 0.07632385613281152}}, "raw_samples": [-84.29316557460807, -84.37273668998522, -84.09344016625506, -84.22864974878917, -84.26474917163202, -84.23984192567369, -84.1232063370957, -84.1730500797088, -84.22995828442227, -84.162425038759, -84.22605800677854, -84.25878857591043, -84.28386960945153, -84.29102561196972, -84.16385591316637, -84.3279876503962, -84.3356206680447, -84.12409002100453, -84.19470346414772, -84.32223435119533], "mit_samples": [-84.2933133905908, -84.37281897946072, -84.09359985039659, -84.228656600463, -84.26473805787997, -84.24008683253776, -84.12321975884454, -84.17317375271375, -84.2299950529287, -84.16273104925808, -84.2263438086487, -84.25888921367017, -84.28404462830807, -84.29106423396023, -84.16409418812495, -84.32814010898292, -84.33575556004784, -84.12401129398062, -84.1948591921298, -84.32251105503747]}, "6": {"n_shots": 64, "data": {"mitigated": {"energy": -84.25817414126448, "stddev": 0.04392835101136861}, "rawoutput": {"energy": -84.2579944992575, "stddev": 0.04396420357087474}}, "raw_samples": [-84.25024490901592, -84.20089027813685, -84.26545686736804, -84.24440206213686, -84.29672836826117, -84.28940969378455, -84.29340466766354, -84.21916401534045, -84.22454626777323, -84.27566349724727, -84.30637449960588, -84.17934374786157, -84.25928214634664, -84.25047268081815, -84.30515629522988, -84.3323068657653, -84.24889446836038, -84.16859045397375, -84.23327584794944, -84.31628235251125], "mit_samples": [-84.25043825093859, -84.2012232499392, -84.26563715889257, -84.24464294979066, -84.29688431696852, -84.28939537709293, -84.29346617620914, -84.21930798380004, -84.22484945131315, -84.27583473271802, -84.30663941523255, -84.17944328812801, -84.25935895289014, -84.25083246383515, -84.30515597505548, -84.33253691677625, -84.24915523412845, -84.16891810676952, -84.23332370133133, -84.3164391234797]}, "7": {"n_shots": 128, "data": {"mitigated": {"energy": -84.24067255762188, "stddev": 0.04155333345141026}, "rawoutput": {"energy": -84.24035204046069, "stddev": 0.04151008049272045}}, "raw_samples": [-84.21779810534166, -84.24085704717413, -84.29641448065655, -84.28998670325005, -84.29741439874351, -84.28728957568379, -84.1511428403726, -84.2966456517801, -84.25441012499222, -84.24212222844122, -84.15790543036425, -84.25219656732526, -84.26787063170866, -84.25292641407536, -84.20139757599208, -84.21119434146999, -84.21994129250659, -84.22410879550335, -84.22690593768728, -84.2185126661455], "mit_samples": [-84.21793675526949, -84.24136105922992, -84.29680689077735, -84.29036344732381, -84.2978796060882, -84.28762037164049, -84.15126742176766, -84.29691072089759, -84.25453257148048, -84.24249752751976, -84.15829541527576, -84.25262966834475, -84.26831662548244, -84.25328204799257, -84.20168420636055, -84.21138857093672, -84.22029822193161, -84.22429394132398, -84.227104617573, -84.21898146522118]}, "8": {"n_shots": 256, "data": {"mitigated": {"energy": -84.23687947343706, "stddev": 0.022709942426704228}, "rawoutput": {"energy": -84.23649734144234, "stddev": 0.02277615658688109}}, "raw_samples": [-84.25793314531779, -84.23354824660842, -84.21574114820577, -84.24546130695127, -84.25550035716518, -84.21868013596855, -84.26333993092948, -84.18620299994019, -84.23580928810316, -84.23404493984886, -84.23604532043007, -84.26434892858954, -84.21355579280004, -84.19975603542369, -84.22677039381125, -84.271740807224, -84.26335126657008, -84.24805594688117, -84.21370012631954, -84.24636071175912], "mit_samples": [-84.25846588645547, -84.233609692742, -84.21641445602867, -84.245723714608, -84.25579111188505, -84.21916303273083, -84.26359218907885, -84.18671062245392, -84.23607494713629, -84.23434343622964, -84.23643709978636, -84.26465245655255, -84.21412839383049, -84.20012072463106, -84.22721553785306, -84.27211139667583, -84.26339605142677, -84.2483394440048, -84.21414311653791, -84.24715615809365]}, "9": {"n_shots": 512, "data": {"mitigated": {"energy": -84.2448008133924, "stddev": 0.023724313396775654}, "rawoutput": {"energy": -84.24410587439905, "stddev": 0.023740506965573477}}, "raw_samples": [-84.28773631238184, -84.22878368637147, -84.25647110948604, -84.2150181817412, -84.25992385384184, -84.21656092102195, -84.23080888549032, -84.26548184481504, -84.25430454076027, -84.22110794048176, -84.22294422010937, -84.27036106828515, -84.24078720802336, -84.27998432019969, -84.24866704226623, -84.23842008610211, -84.18985494201073, -84.25575448182094, -84.2603451830346, -84.23880165973719], "mit_samples": [-84.28862937071102, -84.22966211181107, -84.25711384366245, -84.21547284087764, -84.26065864605044, -84.21736282328234, -84.23163518282668, -84.26610492758613, -84.25501851729689, -84.2214886841564, -84.22359582699953, -84.27072235899698, -84.24165443055061, -84.2808275094171, -84.24930512009298, -84.23883669531621, -84.19095908826641, -84.25634747555041, -84.26120534583346, -84.2394154685628]}, "10": {"n_shots": 1024, "data": {"mitigated": {"energy": -84.24568352285671, "stddev": 0.01560926031765257}, "rawoutput": {"energy": -84.24450553426057, "stddev": 0.015602881645284152}}, "raw_samples": [-84.22529062222797, -84.22645699150777, -84.22028067562592, -84.22310794383719, -84.24559351976079, -84.252631569593, -84.24547529106995, -84.25265406246535, -84.24634033687512, -84.25269286583843, -84.22734367958131, -84.2482377884257, -84.24387232595927, -84.24287205721146, -84.23206404796858, -84.27277499428055, -84.27185070278804, -84.23832859528122, -84.24845601756242, -84.27378659735126], "mit_samples": [-84.2264944153956, -84.22764401211741, -84.22147469382047, -84.22421403441588, -84.24680816720917, -84.25384636294741, -84.24652303692149, -84.25405485362698, -84.24740172612292, -84.25400016355707, -84.22812458899597, -84.24967547245997, -84.24513118051793, -84.24401490045665, -84.23312269129151, -84.27399511943558, -84.2727823643719, -84.23982378201785, -84.24969970229216, -84.27483918916005]}, "11": {"n_shots": 2048, "data": {"mitigated": {"energy": -84.25406796182519, "stddev": 0.01053149398573537}, "rawoutput": {"energy": -84.25218158206124, "stddev": 0.010580531511524738}}, "raw_samples": [-84.25947221263607, -84.25505184041742, -84.23691822373475, -84.24378594825046, -84.25467338895946, -84.25695126852392, -84.24501544049747, -84.24488787717995, -84.23781577384075, -84.26872742522359, -84.25378996792186, -84.25086001312046, -84.23488036510989, -84.2804311810544, -84.24526659584929, -84.26025349275378, -84.25251835619571, -84.25635714329027, -84.24931834855958, -84.25665677810585], "mit_samples": [-84.26095826362244, -84.25668799520534, -84.23851140499963, -84.24594625134108, -84.25681986538541, -84.25847318309448, -84.24722343565246, -84.24675494443335, -84.23980055352811, -84.27034263455306, -84.2558742096221, -84.2527725869201, -84.23669204586686, -84.2822555496608, -84.24741317115615, -84.26229937109254, -84.25436406710999, -84.25804272174989, -84.25126262004895, -84.25886436146114]}, "12": {"n_shots": 4096, "data": {"mitigated": {"energy": -84.2490666185071, "stddev": 0.006148992705170309}, "rawoutput": {"energy": -84.24636165039219, "stddev": 0.006177748598689832}}, "raw_samples": [-84.24578636612083, -84.23682155836843, -84.25625311302348, -84.24130372945652, -84.24287391521818, -84.25205458844954, -84.25275592832685, -84.25079093056786, -84.23371724714289, -84.24404119919222, -84.24811757532608, -84.24100849940629, -84.2571863440327, -84.2442514768523, -84.23909466302744, -84.25035846319057, -84.25299752345249, -84.24504246885645, -84.24865284374775, -84.24412457408502], "mit_samples": [-84.24869524321818, -84.23961758660155, -84.2589000282651, -84.24403853070032, -84.24553201044469, -84.25456770029028, -84.25566254154216, -84.2536256550625, -84.23645004816288, -84.24701685111945, -84.25081707896848, -84.24371354847689, -84.2598620431274, -84.24676086723548, -84.2418497390143, -84.25308774759992, -84.25551903729699, -84.24752325330526, -84.2511116469907, -84.24698121271933]}, "13": {"n_shots": 8192, "data": {"mitigated": {"energy": -84.2499123967204, "stddev": 0.004410371608243576}, "rawoutput": {"energy": -84.24662249337612, "stddev": 0.004460811121055758}}, "raw_samples": [-84.24096134634368, -84.24551281380747, -84.25248794496146, -84.24487705968043, -84.24655864381326, -84.24047819867263, -84.24611809025085, -84.24563387116804, -84.24562742790906, -84.24581994887565, -84.25423194569474, -84.23839095263378, -84.24781963172269, -84.24294958797095, -84.25483705484544, -84.2420389008775, -84.2506143682325, -84.24732461046703, -84.25301307416083, -84.24715439543425], "mit_samples": [-84.24436933591129, -84.24897584990448, -84.25587407905616, -84.24825272712341, -84.24954298672426, -84.24352509989318, -84.24946932189164, -84.24894137098721, -84.2489680241289, -84.24909926901137, -84.25730992091891, -84.24193312182443, -84.25116513870195, -84.24651981820485, -84.2581945043851, -84.24535112193477, -84.25364839171175, -84.25037194196663, -84.25624738373347, -84.2504885263944]}, "14": {"n_shots": 16384, "data": {"mitigated": {"energy": -84.25233248946327, "stddev": 0.0030308620199526416}, "rawoutput": {"energy": -84.24874466606224, "stddev": 0.0030767538281679793}}, "raw_samples": [-84.24543106896652, -84.25343145584463, -84.24565682003092, -84.25256798088118, -84.24482793525955, -84.25165577027911, -84.24575150746081, -84.24824439149963, -84.24720350329356, -84.25320052313658, -84.24429255813625, -84.24899066864418, -84.24570705053465, -84.2453148045418, -84.2514177212884, -84.24660397484207, -84.25047835391166, -84.2510961854992, -84.25099113627513, -84.25202991091899], "mit_samples": [-84.24928690979466, -84.2571726606031, -84.249380603781, -84.25593532034188, -84.24850853049632, -84.25500835030638, -84.24915147141762, -84.25171645274683, -84.25054081995047, -84.25687382948213, -84.2482250138345, -84.25271198266651, -84.24918985197569, -84.24880479002384, -84.25482965666686, -84.25037783968831, -84.2540335384373, -84.25485070636128, -84.25483110338386, -84.25522035730653]}, "15": {"n_shots": 32768, "data": {"mitigated": {"energy": -84.25271768167946, "stddev": 0.00318860374018715}, "rawoutput": {"energy": -84.24872996097078, "stddev": 0.0031892732322640473}}, "raw_samples": [-84.25437679632086, -84.25119456042829, -84.24991210493218, -84.25095299982644, -84.25123064703814, -84.24984709564792, -84.25052303148023, -84.24859396952064, -84.24938870267675, -84.24700814532707, -84.25128433325291, -84.24997043882519, -84.24807961422815, -84.25126460709558, -84.24078733258499, -84.24872794255396, -84.24468949524616, -84.24298210030555, -84.24922549132707, -84.24455981079726], "mit_samples": [-84.25842490601549, -84.25510340841925, -84.25407415961783, -84.25472864854916, -84.25498020762296, -84.25388024070824, -84.25484014832983, -84.25264410662636, -84.25343936698847, -84.25080411970974, -84.25533972570037, -84.25400533672908, -84.25218904714666, -84.25514496042506, -84.24493430202273, -84.25286259083968, -84.24816005768109, -84.24710521129995, -84.25302047964148, -84.24867260951589]}, "16": {"n_shots": 65536, "data": {"mitigated": {"energy": -84.25263333057335, "stddev": 0.0019300790079067934}, "rawoutput": {"energy": -84.24832846567584, "stddev": 0.001952108983729664}}, "raw_samples": [-84.24672791034493, -84.24495719385435, -84.24903088904534, -84.24678089240555, -84.25074519293554, -84.24701406840309, -84.2515011435201, -84.24785560709994, -84.24798378441108, -84.2475275038257, -84.24773629301833, -84.24884517549214, -84.24759606770114, -84.25044123345357, -84.24685601044553, -84.25221354144222, -84.25007684139774, -84.24702443406524, -84.25034196632481, -84.2453135643305], "mit_samples": [-84.25099148460886, -84.24926244982119, -84.25332521350207, -84.2510215737056, -84.25495033616458, -84.25161718052796, -84.25590768214215, -84.25209206725313, -84.25223479658897, -84.25179105566967, -84.25195706774686, -84.25318289566162, -84.2518099728569, -84.25473552384089, -84.2513043808434, -84.25650050335953, -84.25427154466418, -84.25156024243363, -84.2545298902954, -84.24962074978055]}, "17": {"n_shots": 131072, "data": {"mitigated": {"energy": -84.2528778008712, "stddev": 0.0013548466191399115}, "rawoutput": {"energy": -84.24833529814272, "stddev": 0.0013651394444963222}}, "raw_samples": [-84.24836965703706, -84.24842767395872, -84.24972860684983, -84.24816626637724, -84.25160802966253, -84.24815778971002, -84.25129763330806, -84.24856462518669, -84.2475309470115, -84.24769593100179, -84.24767946300665, -84.24546582919466, -84.24825260457686, -84.24639139320476, -84.2487668600242, -84.2479086247995, -84.24745522005648, -84.24817307108275, -84.2492291627423, -84.24783657406276], "mit_samples": [-84.25293017960759, -84.25298141818946, -84.25432427760288, -84.25253396524045, -84.25611889327038, -84.25295932022756, -84.25582811427758, -84.25327028160095, -84.25210037364297, -84.25219217104757, -84.25234788453645, -84.2500436112892, -84.25278857442517, -84.25092012908713, -84.25320346625941, -84.25237235096058, -84.25200174307422, -84.25281130539726, -84.2535280049076, -84.25229995277962]}, "18": {"n_shots": 262144, "data": {"mitigated": {"energy": -84.25303365721462, "stddev": 0.00047875035992579567}, "rawoutput": {"energy": -84.2483538172909, "stddev": 0.0004544133251411017}}, "raw_samples": [-84.24866908281217, -84.24794660157559, -84.24838372494455, -84.24843555964621, -84.24760888464317, -84.24816739100966, -84.24886218202356, -84.24871809816531, -84.24837605242884, -84.24842959196516, -84.24794947838677, -84.24937857444291, -84.24854471675387, -84.24867159399066, -84.24816018014353, -84.2489034337919, -84.24793573943748, -84.24842377214992, -84.24737865524624, -84.24813303226041], "mit_samples": [-84.2534055071661, -84.25273769085845, -84.25311850933598, -84.2532309748553, -84.25227112513343, -84.25289048486033, -84.25356779079466, -84.25330499491912, -84.2529327099799, -84.25299041021457, -84.25264026393445, -84.25416547578928, -84.25311176868462, -84.25346588860302, -84.25266122891095, -84.25366040182162, -84.25258004671142, -84.25310166465594, -84.25209353473257, -84.25274267233073]}, "19": {"n_shots": 524288, "data": {"mitigated": {"energy": -84.25314263072025, "stddev": 0.000588682984819377}, "rawoutput": {"energy": -84.2484346041526, "stddev": 0.0006165286086416383}}, "raw_samples": [-84.24769221743672, -84.24881053131558, -84.24816774760201, -84.24784702144242, -84.2483588152609, -84.2484331555682, -84.24865027859443, -84.24911389679069, -84.24893821699777, -84.2477150350385, -84.24816753635162, -84.24921403113218, -84.24952514295626, -84.24825993855163, -84.24792957033235, -84.2489706551165, -84.24764162290107, -84.24814827834261, -84.2495610942137, -84.24754729710698], "mit_samples": [-84.25244318919644, -84.25357926909943, -84.25281245844646, -84.25250390038467, -84.25313445555811, -84.25316179995008, -84.2533037130313, -84.25381134916606, -84.25357320162166, -84.25245985011308, -84.2529851033177, -84.25388161366433, -84.25406980684346, -84.25311012659176, -84.25260781905911, -84.25369417041784, -84.25234700503219, -84.25284406536352, -84.2542227370047, -84.25230698054311]}, "20": {"n_shots": 1048576, "data": {"mitigated": {"energy": -84.25303392080694, "stddev": 0.0004967291440554568}, "rawoutput": {"energy": -84.24825102323226, "stddev": 0.0005025754279138285}}, "raw_samples": [-84.2481326554687, -84.24809517518749, -84.24888352630835, -84.24795169254568, -84.24788655942868, -84.24775884973678, -84.24849312952068, -84.24804650709015, -84.24863044764284, -84.24900100887714, -84.2479133459761, -84.248637860158, -84.24713034472073, -84.24921193431848, -84.24783988269544, -84.24827639550354, -84.24857052678178, -84.24853278680547, -84.24754744186254, -84.24848039401645], "mit_samples": [-84.2528707813874, -84.25288162981273, -84.25360645500162, -84.25270803816454, -84.25273571783751, -84.25249475034124, -84.25321511020549, -84.25287035728772, -84.25345929081678, -84.25384209616301, -84.2527201456056, -84.25339968412953, -84.25193003821927, -84.25396294859324, -84.25264775925237, -84.25302063506716, -84.25334230869879, -84.25332211550999, -84.25235075257322, -84.25329780147167]}}
