# Supplementary material for: A Stabilizer Framework for the Contextual Subspace Variational Quantum Eigensolver and the Noncontextual Projection Ansatz
Source: J Chem Theory Comput. 2023 Jan 23;19(3):808–21. doi: 10.1021/acs.jctc.2c00910 (PMC9933439; doi:10.1021/acs.jctc.2c00910)
Supplement: Supplementary file 1 — ct2c00910_si_001.zip [file ct2c00910_si_001.zip › anc/simulation_data/SNS/shot_noise_sampling_F2_STO-3G_SINGLET.json]

{"1": {"n_shots": 2, "data": {"mitigated": {"energy": -227.05888241885683, "stddev": 1.0077345250734793}, "rawoutput": {"energy": -227.05888241885683, "stddev": 1.0077345250734302}}, "raw_samples": [-226.8639105173442, -226.98470861509654, -227.821806960951, -227.17376472884308, -228.09486942375852, -227.4553654742781, -224.43834653297486, -227.94927010239755, -226.36594348915546, -227.44083834376883], "mit_samples": [-226.8639105173441, -226.9847086150966, -227.82180696095105, -227.17376472884305, -228.09486942375852, -227.45536547427832, -224.4383465329749, -227.94927010239763, -226.36594348915511, -227.44083834376912]}, "2": {"n_shots": 4, "data": {"mitigated": {"energy": -227.00009055003284, "stddev": 1.2678708742516271}, "rawoutput": {"energy": -227.00009055003275, "stddev": 1.2678708742516265}}, "raw_samples": [-227.46580888460434, -223.9675140432597, -227.4624771927333, -227.47595169219866, -226.7473100107623, -227.95635537946666, -227.90979310865916, -225.35241221889206, -228.2301446213703, -227.43313834838114], "mit_samples": [-227.46580888460403, -223.9675140432599, -227.4624771927334, -227.47595169219866, -226.74731001076233, -227.95635537946697, -227.90979310865907, -225.35241221889203, -228.23014462137064, -227.43313834838122]}, "3": {"n_shots": 8, "data": {"mitigated": {"energy": -227.03064057362636, "stddev": 0.5061868341240536}, "rawoutput": {"energy": -227.0306405736263, "stddev": 0.5061868341241786}}, "raw_samples": [-226.80875625144992, -227.31731448940658, -226.4107460459714, -227.2256176050951, -228.13307351186606, -226.8556644248333, -226.7951470058107, -227.25897867474194, -226.2515129931848, -227.2495947339033], "mit_samples": [-226.80875625145015, -227.3173144894062, -226.41074604597185, -227.22561760509527, -228.13307351186606, -226.85566442483298, -226.79514700581123, -227.25897867474208, -226.25151299318495, -227.249594733903]}, "4": {"n_shots": 16, "data": {"mitigated": {"energy": -227.10865711624493, "stddev": 0.4088554812557362}, "rawoutput": {"energy": -227.10865711624493, "stddev": 0.4088554812558076}}, "raw_samples": [-227.1511810868921, -227.51399825625023, -226.45903494138227, -227.4402984527873, -226.47882446508265, -227.287941083518, -227.53729324723372, -227.0031407903543, -226.68920351173833, -227.52565532721056], "mit_samples": [-227.1511810868916, -227.51399825625003, -226.45903494138253, -227.44029845278692, -226.47882446508282, -227.28794108351806, -227.53729324723375, -227.00314079035425, -226.68920351173833, -227.52565532721098]}, "5": {"n_shots": 32, "data": {"mitigated": {"energy": -226.84835559650145, "stddev": 0.3195506839314112}, "rawoutput": {"energy": -226.84835559650145, "stddev": 0.3195506839314864}}, "raw_samples": [-227.13874862773932, -226.81755762434267, -226.96644694447824, -226.93779742991396, -226.14993338605822, -227.06294561081063, -226.9711529353185, -227.28295109062077, -226.70035747184025, -226.4556648438922], "mit_samples": [-227.13874862773972, -226.81755762434287, -226.96644694447815, -226.9377974299138, -226.14993338605848, -227.06294561080955, -226.9711529353184, -227.282951090621, -226.70035747184062, -226.45566484389207]}, "6": {"n_shots": 64, "data": {"mitigated": {"energy": -227.00171155155326, "stddev": 0.16820206790221426}, "rawoutput": {"energy": -227.00171155155346, "stddev": 0.1682020679021441}}, "raw_samples": [-226.62571924354415, -227.23578400278535, -226.93950688734546, -226.90879744311474, -226.96593504258033, -226.97268054793133, -227.07395108350482, -227.16884297306882, -227.18841322606013, -226.93748506559942], "mit_samples": [-226.62571924354393, -227.23578400278518, -226.93950688734483, -226.90879744311448, -226.96593504258038, -226.97268054793048, -227.0739510835044, -227.16884297306925, -227.1884132260599, -226.9374850655996]}, "7": {"n_shots": 128, "data": {"mitigated": {"energy": -227.05876689449286, "stddev": 0.17519819049271948}, "rawoutput": {"energy": -227.0587668944933, "stddev": 0.17519819049265728}}, "raw_samples": [-226.88189889045378, -227.1900105718298, -226.9749826321141, -226.78265559423718, -227.34421600064164, -227.24816156982985, -227.20007337407938, -227.1092100252289, -226.95309337283615, -226.90336691368194], "mit_samples": [-226.88189889045307, -227.19001057182976, -226.9749826321132, -226.78265559423622, -227.34421600064087, -227.24816156982914, -227.20007337407873, -227.1092100252299, -226.95309337283635, -226.90336691368154]}, "8": {"n_shots": 256, "data": {"mitigated": {"energy": -226.9276790558168, "stddev": 0.10457627746481084}, "rawoutput": {"energy": -226.92767905581687, "stddev": 0.10457627746457274}}, "raw_samples": [-226.957386500223, -226.8012846235062, -226.92667540617086, -226.6896096743002, -226.99769342131964, -227.04175725155397, -226.9169668733153, -226.9079146860428, -227.03895512096435, -226.99854700077253], "mit_samples": [-226.95738650022318, -226.80128462350558, -226.9266754061711, -226.68960967429987, -226.99769342131904, -227.04175725155415, -226.91696687331523, -226.9079146860423, -227.03895512096528, -226.9985470007725]}, "9": {"n_shots": 512, "data": {"mitigated": {"energy": -226.9781305827424, "stddev": 0.06474700713806118}, "rawoutput": {"energy": -226.97813058274218, "stddev": 0.06474700713792889}}, "raw_samples": [-226.9916822528643, -226.958054769818, -226.98775138626252, -226.92361913734123, -227.1250603021939, -227.04704971249137, -226.9839834574825, -226.88494102363035, -226.9505878860125, -226.92857589932504], "mit_samples": [-226.99168225286544, -226.95805476981835, -226.98775138626254, -226.92361913734067, -227.12506030219404, -227.04704971249203, -226.98398345748305, -226.88494102363046, -226.95058788601173, -226.92857589932572]}, "10": {"n_shots": 1024, "data": {"mitigated": {"energy": -226.97638797625714, "stddev": 0.07963289118262458}, "rawoutput": {"energy": -226.9763879762567, "stddev": 0.0796328911828529}}, "raw_samples": [-227.02329031672605, -226.96939118736813, -226.9788324304361, -226.96018172003963, -226.93796812654486, -226.78526096484066, -226.9320091297777, -227.07086750978445, -227.0640906723376, -227.0419877047115], "mit_samples": [-227.02329031672662, -226.96939118736694, -226.97883243043748, -226.96018172004023, -226.93796812654637, -226.78526096484143, -226.9320091297782, -227.07086750978362, -227.06409067233827, -227.04198770471206]}, "11": {"n_shots": 2048, "data": {"mitigated": {"energy": -226.97685569616698, "stddev": 0.022097092080532437}, "rawoutput": {"energy": -226.9768556961672, "stddev": 0.022097092080643872}}, "raw_samples": [-226.9875332180217, -226.9885218693041, -226.9689597314739, -226.982540745596, -226.9588053824626, -226.9785648753251, -226.93535952938916, -227.00364795655258, -227.01155228466737, -226.9530713688793], "mit_samples": [-226.98753321802292, -226.98852186930418, -226.96895973147286, -226.982540745595, -226.9588053824627, -226.97856487532312, -226.93535952939038, -227.00364795655275, -227.01155228466735, -226.95307136887882]}, "12": {"n_shots": 4096, "data": {"mitigated": {"energy": -226.95745567112272, "stddev": 0.028786288472510684}, "rawoutput": {"energy": -226.9574556711228, "stddev": 0.02878628847220029}}, "raw_samples": [-226.9502742219309, -226.94918978998274, -227.01342877327406, -226.95775881631062, -226.9660964502127, -226.9430208188079, -226.91215179140448, -226.96847017978942, -226.9211910194636, -226.99297485005187], "mit_samples": [-226.9502742219316, -226.94918978998277, -227.0134287732746, -226.95775881630897, -226.9660964502123, -226.94302081880656, -226.9121517914049, -226.96847017979053, -226.92119101946267, -226.9929748500525]}, "13": {"n_shots": 8192, "data": {"mitigated": {"energy": -226.97140399269261, "stddev": 0.014616306724772722}, "rawoutput": {"energy": -226.9714039926922, "stddev": 0.014616306725067151}}, "raw_samples": [-226.9898145125744, -226.96838150615514, -226.96124083126531, -226.95833320889298, -226.98542995682098, -226.99754314068673, -226.97210873626486, -226.96319635835422, -226.947629724816, -226.97036195109138], "mit_samples": [-226.98981451257396, -226.96838150615554, -226.9612408312658, -226.95833320889287, -226.98542995682186, -226.9975431406865, -226.97210873626526, -226.96319635835383, -226.94762972481763, -226.9703619510928]}, "14": {"n_shots": 16384, "data": {"mitigated": {"energy": -226.96173609342696, "stddev": 0.010996451605895798}, "rawoutput": {"energy": -226.96173609342728, "stddev": 0.010996451605662799}}, "raw_samples": [-226.9590105627068, -226.97047609757618, -226.98291134765563, -226.96953193060315, -226.9431945832736, -226.96501337532553, -226.95171451679474, -226.95095366918966, -226.96699069900995, -226.95756415213737], "mit_samples": [-226.95901056270745, -226.97047609757664, -226.9829113476545, -226.96953193060273, -226.94319458327234, -226.9650133753268, -226.95171451679346, -226.9509536691883, -226.96699069900947, -226.95756415213773]}, "15": {"n_shots": 32768, "data": {"mitigated": {"energy": -226.97221931990734, "stddev": 0.0068933216318763655}, "rawoutput": {"energy": -226.9722193199074, "stddev": 0.006893321632205298}}, "raw_samples": [-226.97040164190386, -226.96192782585535, -226.9656189824616, -226.9769491206408, -226.9674818869051, -226.98821352922573, -226.9713493096442, -226.97297397364565, -226.97650309292985, -226.9707738358619], "mit_samples": [-226.97040164190474, -226.96192782585584, -226.9656189824616, -226.9769491206401, -226.96748188690412, -226.98821352922457, -226.97134930964512, -226.97297397364605, -226.97650309293, -226.97077383586117]}, "16": {"n_shots": 65536, "data": {"mitigated": {"energy": -226.9681838228455, "stddev": 0.00532714162979533}, "rawoutput": {"energy": -226.96818382284695, "stddev": 0.005327141629892979}}, "raw_samples": [-226.9699333173294, -226.96905986533073, -226.96418342140575, -226.9698635382706, -226.9797724155948, -226.96147155724688, -226.9647348503178, -226.9634903314773, -226.97432669008688, -226.96500224140937], "mit_samples": [-226.9699333173263, -226.9690598653293, -226.96418342140487, -226.96986353826907, -226.9797724155936, -226.9614715572455, -226.96473485031652, -226.96349033147717, -226.9743266900858, -226.96500224140726]}, "17": {"n_shots": 131072, "data": {"mitigated": {"energy": -226.96756661298204, "stddev": 0.004628167210470643}, "rawoutput": {"energy": -226.96756661298318, "stddev": 0.0046281672108053834}}, "raw_samples": [-226.965792441553, -226.96157001478778, -226.96446767436086, -226.96802513454924, -226.95941501018896, -226.97456380528865, -226.97113743443532, -226.96992079193882, -226.973185872058, -226.9675879506714], "mit_samples": [-226.96579244155154, -226.9615700147879, -226.96446767436012, -226.96802513454818, -226.95941501018854, -226.97456380528868, -226.9711374344333, -226.96992079193748, -226.97318587205578, -226.96758795066876]}, "18": {"n_shots": 262144, "data": {"mitigated": {"energy": -226.96852991804317, "stddev": 0.005121755984570106}, "rawoutput": {"energy": -226.9685299180428, "stddev": 0.005121755985418102}}, "raw_samples": [-226.96395832727157, -226.96786222013097, -226.97472711291667, -226.96371426262132, -226.96865942779598, -226.96709407260812, -226.97229194365056, -226.97872105258188, -226.96092069435048, -226.96735006650033], "mit_samples": [-226.96395832727146, -226.967862220131, -226.97472711291474, -226.9637142626218, -226.96865942779766, -226.96709407261073, -226.972291943651, -226.97872105258025, -226.96092069435184, -226.967350066501]}, "19": {"n_shots": 524288, "data": {"mitigated": {"energy": -226.96882373418094, "stddev": 0.002320366086518526}, "rawoutput": {"energy": -226.96882373418103, "stddev": 0.002320366086928244}}, "raw_samples": [-226.9694431924284, -226.96919359162555, -226.9631088051224, -226.96951516136943, -226.969996410522, -226.96645264200507, -226.96850537847843, -226.97184662798637, -226.9694754181002, -226.9707001141725], "mit_samples": [-226.96944319242695, -226.9691935916229, -226.9631088051244, -226.96951516137145, -226.96999641052386, -226.96645264200444, -226.96850537847772, -226.97184662798668, -226.96947541809936, -226.97070011417145]}, "20": {"n_shots": 1048576, "data": {"mitigated": {"energy": -226.9663672300132, "stddev": 0.0017359413468206017}, "rawoutput": {"energy": -226.96636723001242, "stddev": 0.0017359413465727282}}, "raw_samples": [-226.96568225967764, -226.96689599502875, -226.96666706767394, -226.96361875736633, -226.9693786125444, -226.96620774770977, -226.9693334347202, -226.9649735040997, -226.96510243949055, -226.96581248181315], "mit_samples": [-226.9656822596765, -226.96689599503068, -226.96666706767394, -226.9636187573652, -226.96937861254457, -226.9662077477107, -226.9693334347215, -226.9649735041003, -226.96510243949245, -226.96581248181607]}}
