# Supplementary material for: A Stabilizer Framework for the Contextual Subspace Variational Quantum Eigensolver and the Noncontextual Projection Ansatz
Source: J Chem Theory Comput. 2023 Jan 23;19(3):808–21. doi: 10.1021/acs.jctc.2c00910 (PMC9933439; doi:10.1021/acs.jctc.2c00910)
Supplement: Supplementary file 1 — ct2c00910_si_001.zip [file ct2c00910_si_001.zip › anc/simulation_data/SNS/shot_noise_sampling_HCl_STO-3G_SINGLET.json]

{"1": {"n_shots": 2, "data": {"mitigated": {"energy": -461.87961098575, "stddev": 0.1708737058056957}, "rawoutput": {"energy": -461.87961098575, "stddev": 0.1708737058057221}}, "raw_samples": [-462.2100919407294, -462.01412159764624, -461.8811596421493, -461.53103667204147, -461.8237949763656, -461.7438256583886, -461.7918341386833, -461.7560001895788, -461.6047391684, -462.0271205398403, -462.1681731938613, -462.1248210877284, -461.95681411517944, -461.82476320666507, -461.96973648060015, -461.89221533983243, -461.92857359516125, -461.8014916272974, -461.75468993610525, -461.78721660874504], "mit_samples": [-462.21009194072934, -462.01412159764635, -461.8811596421491, -461.53103667204147, -461.8237949763657, -461.74382565838874, -461.7918341386832, -461.75600018957886, -461.6047391684001, -462.0271205398404, -462.1681731938614, -462.1248210877284, -461.95681411517944, -461.82476320666507, -461.96973648060003, -461.89221533983243, -461.9285735951612, -461.8014916272974, -461.75468993610536, -461.7872166087453]}, "2": {"n_shots": 4, "data": {"mitigated": {"energy": -461.893228193929, "stddev": 0.1381501181567565}, "rawoutput": {"energy": -461.8932281939291, "stddev": 0.13815011815671172}}, "raw_samples": [-461.82817951963864, -461.75858111381996, -462.0508931386051, -461.83164771551094, -461.7766960084931, -461.7622350173275, -462.06609830641094, -461.795026774155, -461.74969604545856, -462.04499047584466, -461.9096257732646, -462.2110491801637, -461.90805833413964, -461.97552417608875, -462.02019490672984, -461.76829973915017, -461.8551016972922, -461.8089872114871, -461.6883546337209, -462.0553241112793], "mit_samples": [-461.82817951963864, -461.75858111381973, -462.05089313860515, -461.8316477155107, -461.77669600849316, -461.76223501732755, -462.0660983064108, -461.7950267741549, -461.7496960454584, -462.0449904758447, -461.9096257732644, -462.2110491801636, -461.9080583341396, -461.9755241760887, -462.0201949067299, -461.7682997391499, -461.855101697292, -461.80898721148696, -461.6883546337207, -462.05532411127916]}, "3": {"n_shots": 8, "data": {"mitigated": {"energy": -461.84903737692713, "stddev": 0.08199156501792071}, "rawoutput": {"energy": -461.84903737692713, "stddev": 0.0819915650179381}}, "raw_samples": [-461.87393664699243, -461.82950176611774, -461.8440417686835, -461.71871946227526, -461.9668169796371, -461.72774273094, -461.77260820873954, -461.9381065344471, -461.6976715740606, -461.879574835547, -461.8873420147456, -461.80961202835624, -461.86119814351684, -461.8483207776735, -461.8130481438495, -461.88151295777396, -461.7803449346455, -461.8821136299347, -462.0184206406724, -461.95011375993437], "mit_samples": [-461.87393664699243, -461.82950176611797, -461.8440417686838, -461.7187194622754, -461.9668169796372, -461.72774273094, -461.77260820873937, -461.9381065344471, -461.69767157406073, -461.8795748355468, -461.8873420147458, -461.80961202835607, -461.8611981435168, -461.84832077767334, -461.81304814384964, -461.8815129577736, -461.78034493464526, -461.88211362993474, -462.01842064067233, -461.9501137599342]}, "4": {"n_shots": 16, "data": {"mitigated": {"energy": -461.84625665107023, "stddev": 0.09076282191188205}, "rawoutput": {"energy": -461.84625665107035, "stddev": 0.09076282191190413}}, "raw_samples": [-461.780824863049, -461.903651758248, -461.957505599975, -461.8131460409569, -461.8886993766814, -461.799348516756, -461.7779036431031, -461.6940718813233, -461.879244111019, -461.9585059035508, -461.91045668694625, -461.69579018500434, -461.9277583907766, -461.73361875750754, -461.98417076568825, -461.84699715901917, -461.6859861915886, -461.8933658203122, -461.89932992332183, -461.8947574465776], "mit_samples": [-461.7808248630489, -461.903651758248, -461.957505599975, -461.8131460409571, -461.8886993766812, -461.7993485167557, -461.77790364310323, -461.6940718813231, -461.87924411101886, -461.95850590355093, -461.9104566869461, -461.69579018500445, -461.9277583907765, -461.7336187575074, -461.98417076568836, -461.8469971590191, -461.6859861915889, -461.89336582031234, -461.8993299233217, -461.8947574465771]}, "5": {"n_shots": 32, "data": {"mitigated": {"energy": -461.83526624543885, "stddev": 0.04521318920726524}, "rawoutput": {"energy": -461.83526624543885, "stddev": 0.045213189207256206}}, "raw_samples": [-461.93912167486997, -461.81719923539026, -461.8424939996993, -461.855762758123, -461.7705687794376, -461.8291513242826, -461.86484805775825, -461.810616076159, -461.8013685223849, -461.86499610490506, -461.8046291911956, -461.8921764163819, -461.76959718726346, -461.8255623863609, -461.8973733271978, -461.86859657161915, -461.8015641993499, -461.7560569051485, -461.85970485316284, -461.83393733808515], "mit_samples": [-461.9391216748703, -461.8171992353904, -461.84249399969934, -461.85576275812286, -461.7705687794374, -461.82915132428263, -461.8648480577582, -461.81061607615914, -461.80136852238485, -461.864996104905, -461.80462919119554, -461.8921764163819, -461.76959718726346, -461.82556238636096, -461.8973733271974, -461.86859657161904, -461.8015641993502, -461.7560569051486, -461.85970485316335, -461.83393733808515]}, "6": {"n_shots": 64, "data": {"mitigated": {"energy": -461.8610264728666, "stddev": 0.03465465820321152}, "rawoutput": {"energy": -461.8610264728666, "stddev": 0.03465465820326154}}, "raw_samples": [-461.8088686469275, -461.8848429595685, -461.89551858450784, -461.8401315441779, -461.87978202810456, -461.85233849855047, -461.81582847838877, -461.8234931628501, -461.7807551544571, -461.900206738321, -461.8709700917053, -461.8598146745743, -461.91048296306496, -461.8568344396268, -461.83644439871455, -461.902937445344, -461.8448814298145, -461.8839422773587, -461.8746779831538, -461.8977779581205], "mit_samples": [-461.80886864692775, -461.8848429595687, -461.8955185845075, -461.84013154417806, -461.87978202810444, -461.8523384985507, -461.8158284783891, -461.8234931628502, -461.78075515445704, -461.90020673832066, -461.8709700917057, -461.859814674574, -461.91048296306514, -461.8568344396269, -461.83644439871466, -461.902937445344, -461.84488142981456, -461.88394227735876, -461.87467798315413, -461.8977779581206]}, "7": {"n_shots": 128, "data": {"mitigated": {"energy": -461.86510923243094, "stddev": 0.013905741901476558}, "rawoutput": {"energy": -461.86510923243105, "stddev": 0.013905741901401245}}, "raw_samples": [-461.8610178247577, -461.8791438067022, -461.8812793095082, -461.87971512288004, -461.86900472598643, -461.88106759663407, -461.87724483422807, -461.8573875789828, -461.8243587684147, -461.85487103377943, -461.86637024321135, -461.8623339737363, -461.8385965267892, -461.8645257210233, -461.8599042322079, -461.8726573847398, -461.8627362051654, -461.87647037320016, -461.86680842401637, -461.8666909626565], "mit_samples": [-461.8610178247578, -461.8791438067025, -461.8812793095083, -461.87971512287976, -461.8690047259865, -461.8810675966343, -461.87724483422784, -461.85738757898247, -461.82435876841447, -461.85487103377943, -461.86637024321146, -461.8623339737362, -461.8385965267891, -461.86452572102326, -461.8599042322073, -461.87265738473985, -461.86273620516533, -461.8764703732003, -461.86680842401614, -461.8666909626563]}, "8": {"n_shots": 256, "data": {"mitigated": {"energy": -461.860969531837, "stddev": 0.014734575616421759}, "rawoutput": {"energy": -461.860969531837, "stddev": 0.01473457561646695}}, "raw_samples": [-461.8711652752762, -461.8651964487395, -461.8535432556625, -461.85511474743447, -461.83745055826745, -461.84810158052045, -461.86559478578573, -461.8815622471423, -461.85194826889636, -461.83412894710796, -461.84457175476894, -461.8603950723991, -461.8896012230326, -461.87704559880217, -461.84846324690915, -461.8777097410715, -461.8602411659738, -461.8794822209824, -461.86291905129167, -461.8551554466751], "mit_samples": [-461.8711652752761, -461.86519644873954, -461.8535432556625, -461.85511474743436, -461.8374505582672, -461.8481015805208, -461.86559478578585, -461.881562247142, -461.8519482688965, -461.8341289471082, -461.8445717547691, -461.8603950723988, -461.8896012230326, -461.87704559880206, -461.8484632469089, -461.8777097410713, -461.86024116597395, -461.87948222098265, -461.86291905129156, -461.85515544667527]}, "9": {"n_shots": 512, "data": {"mitigated": {"energy": -461.8635070360754, "stddev": 0.014789051772258982}, "rawoutput": {"energy": -461.8635070360754, "stddev": 0.014789051772232416}}, "raw_samples": [-461.8675713505737, -461.8489822783954, -461.87347909394805, -461.90332839582135, -461.87302271293726, -461.85486562517997, -461.8402923734767, -461.8622374405469, -461.86582785075797, -461.84697268827136, -461.8715626755406, -461.8732255105195, -461.8495611742288, -461.87083748193214, -461.85961317346784, -461.88152909709925, -461.8663240635363, -461.8395714378248, -461.85252452152827, -461.86881177592267], "mit_samples": [-461.867571350574, -461.8489822783952, -461.8734790939483, -461.90332839582135, -461.87302271293726, -461.8548656251798, -461.8402923734768, -461.86223744054746, -461.8658278507573, -461.84697268827136, -461.8715626755405, -461.8732255105195, -461.84956117422877, -461.8708374819318, -461.85961317346806, -461.88152909709936, -461.8663240635366, -461.8395714378246, -461.85252452152815, -461.86881177592255]}, "10": {"n_shots": 1024, "data": {"mitigated": {"energy": -461.86523232807014, "stddev": 0.009730574110353439}, "rawoutput": {"energy": -461.86523232807, "stddev": 0.009730574110477834}}, "raw_samples": [-461.87181200547974, -461.87103043722556, -461.8626062028137, -461.85514302612916, -461.86160057160276, -461.8731109717461, -461.8787494230653, -461.8648453804857, -461.8833536367738, -461.85190665158643, -461.86033425058355, -461.84576801876176, -461.87363817290736, -461.85850298063747, -461.869261993487, -461.8477920742496, -461.8695027562163, -461.8740654656407, -461.86779573591997, -461.8638268060897], "mit_samples": [-461.8718120054797, -461.8710304372255, -461.86260620281377, -461.85514302612955, -461.8616005716031, -461.8731109717462, -461.87874942306513, -461.8648453804857, -461.88335363677345, -461.8519066515865, -461.8603342505832, -461.84576801876176, -461.87363817290765, -461.8585029806374, -461.8692619934868, -461.84779207425044, -461.8695027562165, -461.87406546564085, -461.86779573591963, -461.8638268060897]}, "11": {"n_shots": 2048, "data": {"mitigated": {"energy": -461.86431535828234, "stddev": 0.006056063617348458}, "rawoutput": {"energy": -461.86431535828234, "stddev": 0.006056063617299244}}, "raw_samples": [-461.86999878625346, -461.8642685642839, -461.86430836800787, -461.8655741684463, -461.8581265610635, -461.8554458152406, -461.85430137094244, -461.87107884006235, -461.8727928335397, -461.86764910856965, -461.86354585793987, -461.87023306437703, -461.86950024966075, -461.8684230350524, -461.8623705489508, -461.86531234263015, -461.85106625186637, -461.8717506242617, -461.8620305439619, -461.8585302305341], "mit_samples": [-461.8699987862535, -461.864268564284, -461.8643083680078, -461.86557416844647, -461.8581265610634, -461.8554458152407, -461.85430137094255, -461.87107884006275, -461.8727928335397, -461.86764910856954, -461.86354585793976, -461.8702330643775, -461.86950024966086, -461.8684230350525, -461.86237054895076, -461.86531234263, -461.8510662518663, -461.87175062426167, -461.86203054396157, -461.85853023053414]}, "12": {"n_shots": 4096, "data": {"mitigated": {"energy": -461.8620781639094, "stddev": 0.005583322796586112}, "rawoutput": {"energy": -461.86207816390953, "stddev": 0.00558332279664924}}, "raw_samples": [-461.8591661643694, -461.87130267966535, -461.86143270271856, -461.86973599949744, -461.8629328292585, -461.8528193921798, -461.8614320981934, -461.85684734981726, -461.859887912015, -461.8654273043263, -461.85797488809686, -461.85489601390367, -461.86593522237905, -461.85877672080125, -461.8673298470359, -461.85133480710994, -461.8629168395588, -461.86784632469084, -461.86323949873, -461.870328683841], "mit_samples": [-461.85916616436947, -461.87130267966484, -461.86143270271833, -461.8697359994975, -461.86293282925857, -461.85281939217987, -461.8614320981935, -461.8568473498173, -461.859887912015, -461.8654273043262, -461.85797488809663, -461.8548960139037, -461.8659352223791, -461.85877672080136, -461.8673298470356, -461.8513348071099, -461.8629168395588, -461.86784632469084, -461.86323949872997, -461.8703286838409]}, "13": {"n_shots": 8192, "data": {"mitigated": {"energy": -461.8622414077916, "stddev": 0.002922324769434329}, "rawoutput": {"energy": -461.8622414077916, "stddev": 0.002922324769448704}}, "raw_samples": [-461.8616819705195, -461.86040705208984, -461.8637808555531, -461.8608355267796, -461.8638266285735, -461.8660142976667, -461.85956588631126, -461.85771693337557, -461.8639502359197, -461.86129422544025, -461.86493686864344, -461.8621712327349, -461.8604153593376, -461.866492049716, -461.8599250273589, -461.8563496810529, -461.86221815055325, -461.86021097976885, -461.8681200294261, -461.8649151650104], "mit_samples": [-461.8616819705193, -461.8604070520895, -461.8637808555529, -461.8608355267796, -461.8638266285734, -461.86601429766665, -461.85956588631143, -461.85771693337557, -461.86395023591984, -461.8612942254404, -461.86493686864316, -461.86217123273474, -461.8604153593379, -461.86649204971616, -461.8599250273589, -461.8563496810533, -461.86221815055313, -461.86021097976857, -461.8681200294264, -461.8649151650105]}, "14": {"n_shots": 16384, "data": {"mitigated": {"energy": -461.86329150808325, "stddev": 0.0024583286283244845}, "rawoutput": {"energy": -461.8632915080833, "stddev": 0.00245832862832232}}, "raw_samples": [-461.86284411730065, -461.86282125966835, -461.86031124195796, -461.86125669856517, -461.86198002215303, -461.8648952038868, -461.86585863090863, -461.86800748762766, -461.862844766477, -461.86305665353325, -461.8677366506558, -461.8661331050833, -461.86372823969054, -461.86148062851856, -461.8611383910536, -461.86610123735585, -461.8579469049314, -461.86244300958543, -461.8624933807044, -461.8627525320081], "mit_samples": [-461.86284411730117, -461.86282125966835, -461.86031124195785, -461.8612566985653, -461.861980022153, -461.86489520388665, -461.86585863090863, -461.8680074876278, -461.8628447664774, -461.863056653533, -461.8677366506558, -461.8661331050832, -461.8637282396905, -461.8614806285187, -461.86113839105343, -461.86610123735585, -461.8579469049314, -461.86244300958504, -461.86249338070456, -461.8627525320081]}, "15": {"n_shots": 32768, "data": {"mitigated": {"energy": -461.86272166794544, "stddev": 0.0012024056221949476}, "rawoutput": {"energy": -461.86272166794544, "stddev": 0.0012024056222749147}}, "raw_samples": [-461.8605718601852, -461.86331839202467, -461.8626568668519, -461.8652959256426, -461.86127935252074, -461.86393086242407, -461.8628472844991, -461.8630751747891, -461.86021500725457, -461.86411356245986, -461.86305395224025, -461.8618888403511, -461.86226090751467, -461.86381715108126, -461.86347573874315, -461.86191351814387, -461.86309405586223, -461.8618455454756, -461.86218183363786, -461.8635975272062], "mit_samples": [-461.8605718601852, -461.8633183920246, -461.86265686685186, -461.86529592564256, -461.8612793525208, -461.8639308624239, -461.86284728449897, -461.8630751747892, -461.86021500725485, -461.86411356245975, -461.86305395224025, -461.86188884035147, -461.8622609075143, -461.8638171510812, -461.863475738743, -461.86191351814375, -461.86309405586235, -461.86184554547566, -461.862181833638, -461.86359752720585]}, "16": {"n_shots": 65536, "data": {"mitigated": {"energy": -461.86269723161183, "stddev": 0.0011181621368312152}, "rawoutput": {"energy": -461.86269723161183, "stddev": 0.0011181621368612188}}, "raw_samples": [-461.8617848287339, -461.8639650704651, -461.864971912663, -461.86239337623294, -461.86208740201937, -461.86351898897436, -461.8628801991377, -461.86408972845226, -461.86248142495816, -461.8648561356117, -461.86219419920883, -461.863941518385, -461.8620039840691, -461.86190513713666, -461.8621366009094, -461.8622606202864, -461.8609462570685, -461.86261069960955, -461.8613730389531, -461.86154350936107], "mit_samples": [-461.86178482873413, -461.86396507046527, -461.864971912663, -461.86239337623294, -461.8620874020196, -461.86351898897374, -461.8628801991375, -461.8640897284525, -461.8624814249579, -461.8648561356116, -461.8621941992089, -461.8639415183852, -461.86200398406925, -461.8619051371364, -461.8621366009099, -461.86226062028686, -461.8609462570684, -461.86261069960943, -461.8613730389534, -461.86154350936096]}, "17": {"n_shots": 131072, "data": {"mitigated": {"energy": -461.8629672829452, "stddev": 0.0006498073832181083}, "rawoutput": {"energy": -461.8629672829452, "stddev": 0.0006498073831541877}}, "raw_samples": [-461.8620918622171, -461.86336679995816, -461.86273900319554, -461.8622526966412, -461.8630247199583, -461.8626377692204, -461.86238153048794, -461.86217292608507, -461.86284728172257, -461.8633822468778, -461.86246199842236, -461.86264691164473, -461.8631014673171, -461.8621069447181, -461.8639190316356, -461.86374109034915, -461.8628176966199, -461.8638051815974, -461.8644277013055, -461.86342079892904], "mit_samples": [-461.8620918622166, -461.863366799958, -461.8627390031957, -461.862252696641, -461.8630247199585, -461.86263776922016, -461.8623815304878, -461.86217292608535, -461.8628472817232, -461.86338224687836, -461.86246199842213, -461.8626469116449, -461.8631014673171, -461.862106944718, -461.8639190316357, -461.8637410903491, -461.86281769661986, -461.86380518159746, -461.8644277013055, -461.86342079892904]}, "18": {"n_shots": 262144, "data": {"mitigated": {"energy": -461.8628485397315, "stddev": 0.0005254969866075738}, "rawoutput": {"energy": -461.86284853973154, "stddev": 0.0005254969866774986}}, "raw_samples": [-461.8620350874102, -461.8632234278572, -461.8624517615799, -461.8621894752658, -461.86320424123096, -461.8629202347547, -461.8621721683019, -461.8626607171245, -461.86396152872965, -461.8629719671233, -461.8633572072342, -461.86254204402286, -461.8625963770749, -461.8630094842233, -461.8627271023596, -461.8625406144352, -461.8625848969624, -461.86254882854377, -461.8632516712898, -461.8640219591072], "mit_samples": [-461.86203508741033, -461.86322342785695, -461.8624517615799, -461.8621894752655, -461.86320424123056, -461.8629202347545, -461.86217216830164, -461.86266071712464, -461.8639615287292, -461.86297196712354, -461.8633572072341, -461.8625420440228, -461.86259637707485, -461.8630094842238, -461.8627271023594, -461.8625406144357, -461.86258489696263, -461.86254882854405, -461.86325167128973, -461.86402195910716]}, "19": {"n_shots": 524288, "data": {"mitigated": {"energy": -461.8627994797057, "stddev": 0.0005153675104375913}, "rawoutput": {"energy": -461.8627994797057, "stddev": 0.0005153675104108957}}, "raw_samples": [-461.86199381327, -461.8625179592572, -461.8620479025307, -461.8619537011065, -461.8631617905619, -461.86285437963636, -461.86279531377596, -461.86366607438384, -461.86333317147233, -461.863479718305, -461.8629760843224, -461.8630535263047, -461.8633251350534, -461.8632693607585, -461.8626878797141, -461.86184521204984, -461.86299780183697, -461.8624642510282, -461.8628187923968, -461.86274772634914], "mit_samples": [-461.86199381327015, -461.86251795925745, -461.8620479025305, -461.8619537011064, -461.8631617905622, -461.8628543796362, -461.8627953137755, -461.8636660743839, -461.8633331714721, -461.86347971830503, -461.86297608432204, -461.86305352630484, -461.8633251350537, -461.86326936075847, -461.862687879714, -461.86184521204984, -461.8629978018371, -461.86246425102803, -461.8628187923968, -461.8627477263489]}, "20": {"n_shots": 1048576, "data": {"mitigated": {"energy": -461.8627422293566, "stddev": 0.0003102465360694358}, "rawoutput": {"energy": -461.8627422293565, "stddev": 0.0003102465360117259}}, "raw_samples": [-461.8622061078005, -461.8627785688316, -461.8630615758319, -461.8627978213384, -461.86266712464186, -461.8626614847193, -461.86217271787433, -461.86253421101344, -461.86263187600895, -461.8633854413046, -461.86284683657897, -461.86249129880576, -461.86268967486825, -461.86330176348446, -461.8627482012834, -461.86232966769654, -461.8631062399896, -461.86291355951056, -461.8627993719978, -461.8627210435502], "mit_samples": [-461.86220610780003, -461.86277856883174, -461.8630615758323, -461.86279782133835, -461.8626671246415, -461.86266148471924, -461.8621727178745, -461.8625342110133, -461.86263187600946, -461.86338544130496, -461.86284683657914, -461.8624912988057, -461.86268967486853, -461.8633017634845, -461.86274820128335, -461.86232966769694, -461.8631062399895, -461.8629135595104, -461.8627993719982, -461.86272104354987]}}
